# Supplementary material for: Deep-tissue transcriptomics and subcellular imaging at high spatial resolution
Source: Science. Author manuscript; Available in PMC 2025 Apr 18. (PMC12005972; doi:10.1126/science.adq2084)
Supplement: Table S3 [file NIHMS2066229-supplement-Table_S3.xlsx]

## Sheet: Sheet1
			Expressed	Not expressed	Non-target barcodes
Gene	Cell Lineage	Loc. (Stringent)	Loc. (Relaxed)	Relaxed/Stringent	Channel
Mest	Mesoderm	5325	8683	1.63061	488
Cldn6	VisceralEndoderm	98694	120345	1.21938	488
Mcm5	Epiblast	31746	45199	1.42377	488
Cer1	DefEndoderm	4486	4858	1.08292	488
Otx2	Epiblast	78954	89457	1.13303	488
Lhx1	AnteriorPrimitiveStreak	56077	103461	1.84498	561
Pim2	Epiblast	154875	187220	1.20885	561
Wnt5a	ExtraembryonicMesoderm	31855	35723	1.12143	561
Eomes	PrimitiveStreak	113269	123667	1.0918	561
Dnmt3b	Epiblast	124042	223863	1.80474	561
Lefty2	NascentMesoderm	3111	5645	1.81453	640
Foxa2	DefEndoderm	62904	94173	1.49709	640
Amot	VisceralEndoerm	118674	144180	1.21492	640
Cubn	ExeEndoderm	161259	192224	1.19202	640
T	PrimitiveStreak	53784	87632	1.62933	640
Rab27b	BloodProgenitors2	13	769	59.1538	488
Pyurf	Gut	6	773	128.833	488
Plp1	NeuralCrest	5	488	97.6	488
Hoxb1	SomiticMesoderm	37	536	14.4865	488
Myocd	Cardiomyocytes	4	1525	381.25	488
Hoxa1	SpinalCord	90	3245	36.0556	561
Mri1	Erythroid1	186	3940	21.1828	561
Smim1	Erythroid3	86	2516	29.2558	561
Arhgef19	Gut	9	732	81.3333	561
Nrcam	SpinalCord	28	1545	55.1786	561
Snu13	Erythroid1	1	1986	1986	640
Sla2	BloodProgenitors2	8	2345	293.125	640
Mef2c	Cardiomyocytes	146	1765	12.089	640
Hmbs	Erythroid3	1	1236	1236	640
Fzd4	Mesenchyme	1	1823	1823	640
Non-target (488)	Four round average	13.75	984.25	71.5818	488
Non-target (561)	Four round average	96.25	1793	18.6286	561
Non-target (640)	Four round average	142.75	2568.25	17.9912	640
