# Supplementary material for: Deep-tissue transcriptomics and subcellular imaging at high spatial resolution
Source: Science. Author manuscript; Available in PMC 2025 Apr 18. (PMC12005972; doi:10.1126/science.adq2084)
Supplement: Table S1 [file NIHMS2066229-supplement-Table_S1.xlsx]

## Sheet: hcr488_B4
P488L_1	CCTCAACCTACCTCCAACAATCATCTCAGTTAGT	P488R_1	TACTTACTCAGCACAATCTCACCATATTCgCTTC
P488L_2	CCTCAACCTACCTCCAACAATGAATGACTTCTGG	P488R_2	TAGGTAACATCTGAAATCTCACCATATTCgCTTC
P488L_3	CCTCAACCTACCTCCAACAACGATGAGATTACAG	P488R_3	TCAAGGAGTAATCCAATCTCACCATATTCgCTTC
P488L_4	CCTCAACCTACCTCCAACAACAGATGCTTATTGA	P488R_4	GAATACAATAGCGGAATCTCACCATATTCgCTTC
P488L_5	CCTCAACCTACCTCCAACAACCTAAGTAGTGGAA	P488R_5	CATAAGAGGTCTGAAATCTCACCATATTCgCTTC
P488L_6	CCTCAACCTACCTCCAACAAATCCTCATTAGACA	P488R_6	TACAACGACGATTCAATCTCACCATATTCgCTTC
P488L_7	CCTCAACCTACCTCCAACAATTATGTCTTGTGGC	P488R_7	ACAGTTCTACGAATAATCTCACCATATTCgCTTC
P488L_8	CCTCAACCTACCTCCAACAACTCGTATCCTTCTT	P488R_8	CCGTCATCACATTAAATCTCACCATATTCgCTTC
P488L_9	CCTCAACCTACCTCCAACAAAATCGTGGTATCTA	P488R_9	TGTGGTTGTAGTATAATCTCACCATATTCgCTTC
P488L_10	CCTCAACCTACCTCCAACAAAAGATAAGTTCCTC	P488R_10	CGTATTCTTCCGAAAATCTCACCATATTCgCTTC
P488L_11	CCTCAACCTACCTCCAACAACTCATAACCTACCT	P488R_11	TGACACTATGATGTAATCTCACCATATTCgCTTC
P488L_12	CCTCAACCTACCTCCAACAATAGAGAGGTAGCAA	P488R_12	GCAAGAATAGACCAAATCTCACCATATTCgCTTC
P488L_13	CCTCAACCTACCTCCAACAACCTGTAACGAATAG	P488R_13	CAACCATTGAAGACAATCTCACCATATTCgCTTC
P488L_14	CCTCAACCTACCTCCAACAAGTATTTCCGATGAC	P488R_14	ACTAAAGGACCTACAATCTCACCATATTCgCTTC
P488L_15	CCTCAACCTACCTCCAACAAGAGGTTAGAGAAGC	P488R_15	GATGAAGCCTATTAAATCTCACCATATTCgCTTC
P488L_16	CCTCAACCTACCTCCAACAATTATGAGGTAGGTC	P488R_16	TTGGTAGAAGGATGAATCTCACCATATTCgCTTC
P488L_17	CCTCAACCTACCTCCAACAAGAATGCCTTATCAC	P488R_17	CTGAACCGTGTAATAATCTCACCATATTCgCTTC
P488L_18	CCTCAACCTACCTCCAACAAACTGGTGAATGGAT	P488R_18	GGATACATTGATGGAATCTCACCATATTCgCTTC
P488L_19	CCTCAACCTACCTCCAACAATCCATCTAACTTGC	P488R_19	GATGTAACACCTCTAATCTCACCATATTCgCTTC
P488L_20	CCTCAACCTACCTCCAACAACACAGTGATAATGC	P488R_20	GGATAACCACTGTCAATCTCACCATATTCgCTTC
P488L_21	CCTCAACCTACCTCCAACAAGTGCGGACAATAAT	P488R_21	CTACAATCGTCAGCAATCTCACCATATTCgCTTC
P488L_22	CCTCAACCTACCTCCAACAAGTGTTAGGTATTGG	P488R_22	CCAAGAGACAATCTAATCTCACCATATTCgCTTC
P488L_23	CCTCAACCTACCTCCAACAAGCATAACCTAAGTG	P488R_23	ATTCCATTATGTGCAATCTCACCATATTCgCTTC
P488L_24	CCTCAACCTACCTCCAACAACTCACTGATACACT	P488R_24	AGTAATAGGCAAGAAATCTCACCATATTCgCTTC
P488L_25	CCTCAACCTACCTCCAACAACTTGTGGAGATTGT	P488R_25	CTTCAAGACTTACCAATCTCACCATATTCgCTTC
P488L_26	CCTCAACCTACCTCCAACAACGTTGAAGATAACC	P488R_26	CGACACTCATAGAAAATCTCACCATATTCgCTTC
P488L_27	CCTCAACCTACCTCCAACAACGCACATAATCAAT	P488R_27	GCACCGTTCTTATTAATCTCACCATATTCgCTTC
P488L_28	CCTCAACCTACCTCCAACAACGGTAATAAGTCTC	P488R_28	AACGATACTTGGTCAATCTCACCATATTCgCTTC
P488L_29	CCTCAACCTACCTCCAACAACAGAGTGTTCAATC	P488R_29	CTATGAAGGAGTCAAATCTCACCATATTCgCTTC
P488L_30	CCTCAACCTACCTCCAACAATCTAATGTCATCCT	P488R_30	CGGAATGGATTGTTAATCTCACCATATTCgCTTC

## Sheet: hcr561_B2
P561L_1	CCTCgTAAATCCTCATCAAATCTAACATCGTGGA	P561R_1	TACCAGAATAACGGAAATCATCCAgTAAACCgCC
P561L_2	CCTCgTAAATCCTCATCAAATACGACCTATGTAA	P561R_2	GCATACAACTTCTCAAATCATCCAgTAAACCgCC
P561L_3	CCTCgTAAATCCTCATCAAATTACTCTGGCATAC	P561R_3	CGACGAGGATTTATAAATCATCCAgTAAACCgCC
P561L_4	CCTCgTAAATCCTCATCAAACTCTTGGTCGTTAT	P561R_4	CGTAGTATTGAAGCAAATCATCCAgTAAACCgCC
P561L_5	CCTCgTAAATCCTCATCAAAACACATAACTCAGT	P561R_5	CATTCACTAAGACGAAATCATCCAgTAAACCgCC
P561L_6	CCTCgTAAATCCTCATCAAACCAAGTTACTGACA	P561R_6	AGTCTTAGTGGAAGAAATCATCCAgTAAACCgCC
P561L_7	CCTCgTAAATCCTCATCAAAGTTCATTCAAGAGC	P561R_7	CCAATAGTAAGGCTAAATCATCCAgTAAACCgCC
P561L_8	CCTCgTAAATCCTCATCAAAACTGTAACCTAAGA	P561R_8	TCTAACTATGACCGAAATCATCCAgTAAACCgCC
P561L_9	CCTCgTAAATCCTCATCAAACGTTGTGATACTTC	P561R_9	TAGTATTGGTCACCAAATCATCCAgTAAACCgCC
P561L_10	CCTCgTAAATCCTCATCAAATACTTGACCTAACC	P561R_10	GCTAATACACACCAAAATCATCCAgTAAACCgCC
P561L_11	CCTCgTAAATCCTCATCAAAGCCTTCATTCTAAT	P561R_11	CCTTCTTACATCCAAAATCATCCAgTAAACCgCC
P561L_12	CCTCgTAAATCCTCATCAAATAGGACTCTACAGA	P561R_12	CCTTGATTATCGTCAAATCATCCAgTAAACCgCC
P561L_13	CCTCgTAAATCCTCATCAAAAATGGAGAATACCA	P561R_13	TACATTAGCCTCCAAAATCATCCAgTAAACCgCC
P561L_14	CCTCgTAAATCCTCATCAAACAGTATTCGTTAGG	P561R_14	TGGTATGAATCTGAAAATCATCCAgTAAACCgCC
P561L_15	CCTCgTAAATCCTCATCAAATAACTTACGCTGTG	P561R_15	CGGTGAATCCTTAGAAATCATCCAgTAAACCgCC
P561L_16	CCTCgTAAATCCTCATCAAACTACGCTTACAACG	P561R_16	TCACCTATCACTCCAAATCATCCAgTAAACCgCC
P561L_17	CCTCgTAAATCCTCATCAAATCTAAGAGATTCGC	P561R_17	CTGTGTTACTGTTGAAATCATCCAgTAAACCgCC
P561L_18	CCTCgTAAATCCTCATCAAATCAATCTTAGGTCG	P561R_18	GTATTGATAAGCCAAAATCATCCAgTAAACCgCC
P561L_19	CCTCgTAAATCCTCATCAAAGTAAGCATAAGACT	P561R_19	GTCTGTTACAATCTAAATCATCCAgTAAACCgCC
P561L_20	CCTCgTAAATCCTCATCAAAAACAGTCAATAGCC	P561R_20	GTGAATACACACTGAAATCATCCAgTAAACCgCC
P561L_21	CCTCgTAAATCCTCATCAAATAAGACTCTGAATC	P561R_21	CTAATGTTCAAGGAAAATCATCCAgTAAACCgCC
P561L_22	CCTCgTAAATCCTCATCAAAGAGGATTCAATAGG	P561R_22	TCATTCCATTGTCTAAATCATCCAgTAAACCgCC
P561L_23	CCTCgTAAATCCTCATCAAAACAAGAGTGATGTA	P561R_23	AGATAACAGAAGTGAAATCATCCAgTAAACCgCC
P561L_24	CCTCgTAAATCCTCATCAAACACACTTGACTTGA	P561R_24	CTATTGTGGTTAGGAAATCATCCAgTAAACCgCC
P561L_25	CCTCgTAAATCCTCATCAAAGAACCTGTAATACG	P561R_25	TTATGAACTGCCACAAATCATCCAgTAAACCgCC
P561L_26	CCTCgTAAATCCTCATCAAAAATGACCTATTGAC	P561R_26	CACATTGAGCCTTAAAATCATCCAgTAAACCgCC
P561L_27	CCTCgTAAATCCTCATCAAAAGGATACTAATGCC	P561R_27	CACCATCATTCAACAAATCATCCAgTAAACCgCC
P561L_28	CCTCgTAAATCCTCATCAAAGTTCCTATCACTTC	P561R_28	TTGTAATAGGTGCCAAATCATCCAgTAAACCgCC
P561L_29	CCTCgTAAATCCTCATCAAAGTGAATACTTGGAC	P561R_29	CATTAGATGTGCTCAAATCATCCAgTAAACCgCC
P561L_30	CCTCgTAAATCCTCATCAAACCACTCAGAGATTA	P561R_30	CAACCACCTAATGAAAATCATCCAgTAAACCgCC

## Sheet: hcr640_B3
P640L_1	gTCCCTgCCTCTATATCTAAAATAGCGGAACTTG	P640R_1	TGAGCATAATGTGCAACCACTCAACTTTAACCCg
P640L_2	gTCCCTgCCTCTATATCTAAATCCATCGTAAGAG	P640R_2	CAAGTTTAGCCTTCAACCACTCAACTTTAACCCg
P640L_3	gTCCCTgCCTCTATATCTAACAGCGTAATACTTC	P640R_3	AGTTCGTTCTATGAAACCACTCAACTTTAACCCg
P640L_4	gTCCCTgCCTCTATATCTAACATAGTGACAGAGT	P640R_4	AGAATGTGGAGAAGAACCACTCAACTTTAACCCg
P640L_5	gTCCCTgCCTCTATATCTAACACTCCACTTATTA	P640R_5	GCCTATTCAGAACCAACCACTCAACTTTAACCCg
P640L_6	gTCCCTgCCTCTATATCTAATTCACAATCAGGAG	P640R_6	GTAAGAGACATTGCAACCACTCAACTTTAACCCg
P640L_7	gTCCCTgCCTCTATATCTAAATCCATACTCAACG	P640R_7	CAGGAGTAAACAGAAACCACTCAACTTTAACCCg
P640L_8	gTCCCTgCCTCTATATCTAAGTCCAGGCAATAAG	P640R_8	GCAGTTCTTAGACAAACCACTCAACTTTAACCCg
P640L_9	gTCCCTgCCTCTATATCTAACTCATACGGTCATA	P640R_9	CGTTCTATTGATGGAACCACTCAACTTTAACCCg
P640L_10	gTCCCTgCCTCTATATCTAAGGAATAATCAGCCT	P640R_10	AATGTTCAAGACGAAACCACTCAACTTTAACCCg
P640L_11	gTCCCTgCCTCTATATCTAATCCGTCTAATACTG	P640R_11	TATTCATCTGCTCTAACCACTCAACTTTAACCCg
P640L_12	gTCCCTgCCTCTATATCTAAACACGATGAACTAC	P640R_12	AGAGTAGGAGTCTCAACCACTCAACTTTAACCCg
P640L_13	gTCCCTgCCTCTATATCTAAATGACATTCAAGGA	P640R_13	GTAACGCTCCTATCAACCACTCAACTTTAACCCg
P640L_14	gTCCCTgCCTCTATATCTAACGATTGGTCTATTG	P640R_14	TATCGTCGTCTAATAACCACTCAACTTTAACCCg
P640L_15	gTCCCTgCCTCTATATCTAAGGATTCAACCTTAG	P640R_15	GGTAATCGGAACATAACCACTCAACTTTAACCCg
P640L_16	gTCCCTgCCTCTATATCTAATGTGCTCTTATCAG	P640R_16	CCGTGATAGACTCTAACCACTCAACTTTAACCCg
P640L_17	gTCCCTgCCTCTATATCTAAGGATTTCGTTTACC	P640R_17	CAAATAGCCCAAAGAACCACTCAACTTTAACCCg
P640L_18	gTCCCTgCCTCTATATCTAAATGATTGACATCCT	P640R_18	ATCTCCTAAGTCCTAACCACTCAACTTTAACCCg
P640L_19	gTCCCTgCCTCTATATCTAAAGAATACTGAACGC	P640R_19	TTGTCACCAACTTAAACCACTCAACTTTAACCCg
P640L_20	gTCCCTgCCTCTATATCTAACGCATAAGGCTTTA	P640R_20	GAGATTCAGATTGCAACCACTCAACTTTAACCCg
P640L_21	gTCCCTgCCTCTATATCTAACCTGAAGAATGTTG	P640R_21	ATGCTAATAGGTGTAACCACTCAACTTTAACCCg
P640L_22	gTCCCTgCCTCTATATCTAACTCTCACAACCTAA	P640R_22	CAAATGAAACCGAGAACCACTCAACTTTAACCCg
P640L_23	gTCCCTgCCTCTATATCTAATTCTATGTGTTGGT	P640R_23	ATTACGATTCCGACAACCACTCAACTTTAACCCg
P640L_24	gTCCCTgCCTCTATATCTAATAGACAATGATGGT	P640R_24	ATCGGTCCTATTACAACCACTCAACTTTAACCCg
P640L_25	gTCCCTgCCTCTATATCTAAGTTATGCTCAACCG	P640R_25	AGAGAATACTGACCAACCACTCAACTTTAACCCg
P640L_26	gTCCCTgCCTCTATATCTAATCGGATAAGATTCA	P640R_26	GCGTGATTACTACGAACCACTCAACTTTAACCCg
P640L_27	gTCCCTgCCTCTATATCTAACTTGCCTAACGATT	P640R_27	GGCTAACCTGTATTAACCACTCAACTTTAACCCg
P640L_28	gTCCCTgCCTCTATATCTAAAGGGTCTATTGAAG	P640R_28	AACCACTCGGATAAAACCACTCAACTTTAACCCg
P640L_29	gTCCCTgCCTCTATATCTAATAAGATGGCAGATT	P640R_29	AGATTCATAAGACCAACCACTCAACTTTAACCCg
P640L_30	gTCCCTgCCTCTATATCTAATGACACATTCTACG	P640R_30	ACTAAGTGTCCAATAACCACTCAACTTTAACCCg
