# Supplementary material for: Deep-tissue transcriptomics and subcellular imaging at high spatial resolution
Source: Science. Author manuscript; Available in PMC 2025 Apr 18. (PMC12005972; doi:10.1126/science.adq2084)
Supplement: Table S2 [file NIHMS2066229-supplement-Table_S2.xlsx]

## Sheet: Barcodes
Probes for 279 genes are designed and only 254 (in green) are selectively imaged by cycleHCR;
gene id	start(probes)	end (probes)	channel	Left probe	Right probe	gene name	cell type
ENSMUSG00000022464	1	25	488	1	1	'Slc38a4'	Allantois
ENSMUSG00000018698	26	44	561	1	1	'Lhx1'	AnteriorPrimitiveStreak
ENSMUSG00000048376	45	67	640	1	1	'F2r'	BloodProgenitors1
ENSMUSG00000024511	68	92	488	2	2	'Rab27b'	BloodProgenitors2
ENSMUSG00000039103	93	110	561	2	2	'Nexn'	Cardiomyocytes
ENSMUSG00000029086	111	135	640	2	2	'Prom1'	CaudalEpiblast
ENSMUSG00000044221	136	153	488	3	3	'Grsf1'	CaudalMesoderm
ENSMUSG00000025001	154	178	561	3	3	'Hells'	CaudalNeuroectoderm
ENSMUSG00000035621	179	194	640	3	3	'Midn'	DefEndoderm
ENSMUSG00000051855	195	208	488	4	4	'Mest'	Endothelium
ENSMUSG00000031155	209	220	561	4	4	'Pim2'	Epiblast
ENSMUSG00000063480	221	231	640	4	4	'Snu13'	Erythroid1
ENSMUSG00000020372	232	242	488	5	5	'Rack1'	Erythroid2
ENSMUSG00000051839	243	259	561	5	5	'Gypa'	Erythroid3
ENSMUSG00000039329	260	271	640	5	5	'Tex19.1'	ExeEctoderm
ENSMUSG00000028307	272	291	488	6	6	'Aldob'	ExeEndoderm
ENSMUSG00000021994	292	316	561	6	6	'Wnt5a'	ExtraembryonicMesoderm
ENSMUSG00000058665	317	328	640	6	6	'En1'	Foremidhindbrain
ENSMUSG00000043162	329	349	488	7	7	'Pyurf'	Gut
ENSMUSG00000051998	350	370	561	7	7	'Lax1'	HaematoendothelialProgenitors
ENSMUSG00000020275	371	395	640	7	7	'Rel'	IntermediateMesoderm
ENSMUSG00000018217	396	410	488	8	8	'Pmp22'	Mesenchyme
ENSMUSG00000027386	411	430	561	8	8	'Fbln7'	MixedMesoderm
ENSMUSG00000066652	431	441	640	8	8	'Lefty2'	NascentMesoderm
ENSMUSG00000031425	442	466	488	9	9	'Plp1'	NeuralCrest
ENSMUSG00000020875	467	483	561	9	9	'Hoxb9'	NeuromesodermalProgenitors
ENSMUSG00000032076	484	496	640	9	9	'Cadm1'	Notochord
ENSMUSG00000038151	497	521	488	10	10	'Prdm1'	PGCs
ENSMUSG00000009097	522	533	561	10	10	'Tbx1'	ParaxialMesoderm
ENSMUSG00000031502	534	544	640	10	10	'Col4a1'	ParietalEndoderm
ENSMUSG00000020160	545	568	488	11	11	'Meis1'	PharyngealMesoderm
ENSMUSG00000032446	569	585	561	11	11	'Eomes'	PrimitiveStreak
ENSMUSG00000039278	586	596	640	11	11	'Pcsk1n'	RostralNeuroectoderm
ENSMUSG00000018973	597	611	488	12	12	'Hoxb1'	SomiticMesoderm
ENSMUSG00000029844	612	622	561	12	12	'Hoxa1'	SpinalCord
ENSMUSG00000022178	623	635	640	12	12	'Ajuba'	SurfaceEctoderm
ENSMUSG00000023906	636	647	488	13	13	'Cldn6'	VisceralEndoderm
ENSMUSG00000026970	648	661	561	13	13	'Rbms1'	Allantois
ENSMUSG00000024232	662	686	640	13	13	'Bambi'	Allantois
ENSMUSG00000024805	687	697	488	14	14	'Pcgf5'	Allantois
ENSMUSG00000004880	698	716	561	14	14	'Lbr'	Allantois
ENSMUSG00000041688	717	741	640	14	14	'Amot'	Allantois
ENSMUSG00000025880	742	754	488	15	15	'Smad7'	Allantois
ENSMUSG00000004791	755	768	561	15	15	'Pgf'	Allantois
ENSMUSG00000018604	769	785	640	15	15	'Tbx3'	Allantois
ENSMUSG00000029337	786	803	488	16	16	'Fgf5'	AnteriorPrimitiveStreak
ENSMUSG00000020140	804	828	561	16	16	'Lgr5'	AnteriorPrimitiveStreak
ENSMUSG00000025927	829	853	640	16	16	'Tfap2b'	AnteriorPrimitiveStreak
ENSMUSG00000024304	854	866	488	17	17	'Cdh2'	AnteriorPrimitiveStreak
ENSMUSG00000036904	867	891	561	17	17	'Fzd8'	AnteriorPrimitiveStreak
ENSMUSG00000020407	892	902	640	17	17	'Upp1'	AnteriorPrimitiveStreak
ENSMUSG00000032494	903	914	488	18	18	'Tdgf1'	AnteriorPrimitiveStreak
ENSMUSG00000059895	915	933	561	18	18	'Ptp4a3'	BloodProgenitors1
ENSMUSG00000052681	934	951	640	18	18	'Rap1b'	BloodProgenitors1
ENSMUSG00000029192	952	972	488	19	19	'Tbc1d14'	BloodProgenitors1
ENSMUSG00000043964	973	983	561	19	19	'Orai3'	BloodProgenitors1
ENSMUSG00000022952	984	1008	640	19	19	'Runx1'	BloodProgenitors1
ENSMUSG00000019982	1009	1022	488	20	20	'Myb'	BloodProgenitors2
ENSMUSG00000065954	1023	1047	561	20	20	'Tacc1'	BloodProgenitors2
ENSMUSG00000027636	1048	1063	640	20	20	'Sla2'	BloodProgenitors2
ENSMUSG00000014592	1064	1088	488	21	21	'Camta1'	BloodProgenitors2
ENSMUSG00000030282	1089	1101	561	21	21	'Cmas'	BloodProgenitors2
ENSMUSG00000005533	1102	1126	640	21	21	'Igf1r'	BloodProgenitors2
ENSMUSG00000004043	1127	1140	488	22	22	'Stat5a'	BloodProgenitors2
ENSMUSG00000035783	1141	1155	561	22	22	'Acta2'	Cardiomyocytes
ENSMUSG00000005583	1156	1180	640	22	22	'Mef2c'	Cardiomyocytes
ENSMUSG00000019528	1181	1196	488	23	23	'Gyg'	Cardiomyocytes
ENSMUSG00000051747	1197	1221	561	23	23	'Ttn'	Cardiomyocytes
ENSMUSG00000015627	1222	1238	640	23	23	'Gata5'	Cardiomyocytes
ENSMUSG00000020542	1239	1263	488	24	24	'Myocd'	Cardiomyocytes
ENSMUSG00000018263	1264	1284	561	24	24	'Tbx5'	Cardiomyocytes
ENSMUSG00000001349	1285	1301	640	24	24	'Cnn1'	Cardiomyocytes
ENSMUSG00000053093	1302	1326	488	25	25	'Myh7'	Cardiomyocytes
ENSMUSG00000009900	1327	1342	561	25	25	'Wnt3a'	CaudalMesoderm
ENSMUSG00000022101	1343	1353	640	25	25	'Fgf17'	CaudalMesoderm
ENSMUSG00000022054	1354	1377	488	26	26	'Nefm'	CaudalMesoderm
ENSMUSG00000030268	1378	1402	561	26	26	'Bcat1'	CaudalMesoderm
ENSMUSG00000000142	1403	1417	640	26	26	'Axin2'	CaudalMesoderm
ENSMUSG00000024565	1418	1430	488	27	27	'Sall3'	CaudalMesoderm
ENSMUSG00000026497	1431	1446	561	27	27	'Mixl1'	CaudalMesoderm
ENSMUSG00000028884	1447	1460	640	27	27	'Rpa2'	CaudalNeuroectoderm
ENSMUSG00000005410	1461	1485	488	28	28	'Mcm5'	CaudalNeuroectoderm
ENSMUSG00000022673	1486	1507	561	28	28	'Mcm4'	CaudalNeuroectoderm
ENSMUSG00000040272	1508	1532	640	28	28	'Accs'	DefEndoderm
ENSMUSG00000038192	1533	1545	488	29	29	'Cer1'	DefEndoderm
ENSMUSG00000055761	1546	1570	561	29	29	'Nkain3'	DefEndoderm
ENSMUSG00000020876	1571	1584	640	29	29	'Snx11'	DefEndoderm
ENSMUSG00000013593	1585	1595	488	30	30	'Ndufs2'	DefEndoderm
ENSMUSG00000025902	1596	1611	561	30	30	'Sox17'	DefEndoderm
ENSMUSG00000037025	1612	1622	640	30	30	'Foxa2'	DefEndoderm
ENSMUSG00000001946	1623	1635	488	21	17	'Esam'	Endothelium
ENSMUSG00000017493	1636	1651	561	21	17	'Igfbp4'	Endothelium
ENSMUSG00000026728	1652	1663	640	21	17	'Vim'	Endothelium
ENSMUSG00000029648	1664	1688	488	16	5	'Flt1'	Endothelium
ENSMUSG00000031871	1689	1713	561	16	5	'Cdh5'	Endothelium
ENSMUSG00000026814	1714	1736	640	16	5	'Eng'	Endothelium
ENSMUSG00000020717	1737	1761	488	4	25	'Pecam1'	Endothelium
ENSMUSG00000027478	1762	1778	561	4	25	'Dnmt3b'	Epiblast
ENSMUSG00000087166	1779	1797	640	4	25	'L1td1'	Epiblast
ENSMUSG00000002006	1798	1813	488	16	1	'Pdzd4'	Epiblast
ENSMUSG00000033318	1814	1828	561	16	1	'Gstt2'	Epiblast
ENSMUSG00000020661	1829	1844	640	16	1	'Dnmt3a'	Epiblast
ENSMUSG00000012396	1845	1860	488	30	19	'Nanog'	Epiblast
ENSMUSG00000022425	1861	1885	561	30	19	'Enpp2'	Epiblast
ENSMUSG00000023902	1886	1902	640	30	19	'Zscan10'	Epiblast
ENSMUSG00000021848	1903	1915	488	27	6	'Otx2'	Epiblast
ENSMUSG00000004897	1916	1927	561	27	6	'Hdgf'	Erythroid1
ENSMUSG00000028381	1928	1946	640	27	6	'Ugcg'	Erythroid1
ENSMUSG00000022427	1947	1958	488	3	30	'Tomm22'	Erythroid1
ENSMUSG00000020483	1959	1977	561	3	30	'Dynll2'	Erythroid1
ENSMUSG00000032279	1978	1997	640	3	30	'Idh3a'	Erythroid1
ENSMUSG00000020075	1998	2022	488	26	9	'Ddx21'	Erythroid1
ENSMUSG00000004996	2023	2040	561	26	9	'Mri1'	Erythroid1
ENSMUSG00000037012	2041	2065	640	26	9	'Hk1'	Erythroid1
ENSMUSG00000020413	2066	2090	488	6	18	'Hus1'	Erythroid1
ENSMUSG00000029199	2091	2106	561	6	18	'Lias'	Erythroid2
ENSMUSG00000004393	2107	2121	640	6	18	'Ddx56'	Erythroid2
ENSMUSG00000039067	2122	2133	488	12	2	'Psmd7'	Erythroid2
ENSMUSG00000034248	2134	2155	561	12	2	'Slc25a37'	Erythroid3
ENSMUSG00000028332	2156	2172	640	12	2	'Hemgn'	Erythroid3
ENSMUSG00000024588	2173	2197	488	22	14	'Fech'	Erythroid3
ENSMUSG00000006574	2198	2222	561	22	14	'Slc4a1'	Erythroid3
ENSMUSG00000022742	2223	2237	640	22	14	'Cpox'	Erythroid3
ENSMUSG00000028825	2238	2248	488	19	23	'Rhd'	Erythroid3
ENSMUSG00000078350	2249	2272	561	19	23	'Smim1'	Erythroid3
ENSMUSG00000032126	2273	2283	640	19	23	'Hmbs'	Erythroid3
ENSMUSG00000043190	2284	2304	488	14	7	'Rfesd'	Erythroid3
ENSMUSG00000027495	2305	2329	561	14	7	'Fam210b'	Erythroid3
ENSMUSG00000028644	2330	2354	640	14	7	'Ermap'	Erythroid3
ENSMUSG00000073400	2355	2370	488	24	20	'Trim10'	Erythroid3
ENSMUSG00000024997	2371	2383	561	24	20	'Prdx3'	Erythroid3
ENSMUSG00000053110	2384	2408	640	24	20	'Yap1'	ExeEctoderm
ENSMUSG00000028640	2409	2426	488	10	22	'Tfap2c'	ExeEctoderm
ENSMUSG00000059412	2427	2439	561	10	22	'Fxyd2'	ExeEndoderm
ENSMUSG00000026726	2440	2464	640	10	22	'Cubn'	ExeEndoderm
ENSMUSG00000027848	2465	2489	488	8	30	'Olfml3'	ExtraembryonicMesoderm
ENSMUSG00000027099	2490	2513	561	8	30	'Mtx2'	ExtraembryonicMesoderm
ENSMUSG00000064120	2514	2528	640	8	30	'Mocs1'	ExtraembryonicMesoderm
ENSMUSG00000058881	2529	2553	488	10	8	'Zfp516'	ExtraembryonicMesoderm
ENSMUSG00000024924	2554	2578	561	10	8	'Vldlr'	ExtraembryonicMesoderm
ENSMUSG00000026586	2579	2603	640	10	8	'Prrx1'	ExtraembryonicMesoderm
ENSMUSG00000026147	2604	2624	488	24	13	'Col9a1'	ExtraembryonicMesoderm
ENSMUSG00000024227	2625	2649	561	24	13	'Pdzph1'	Foremidhindbrain
ENSMUSG00000001525	2650	2662	640	24	13	'Tubb5'	Foremidhindbrain
ENSMUSG00000037868	2663	2683	488	1	21	'Egr2'	Foremidhindbrain
ENSMUSG00000021943	2684	2708	561	1	21	'Gdf10'	Foremidhindbrain
ENSMUSG00000014030	2709	2733	640	1	21	'Pax5'	Foremidhindbrain
ENSMUSG00000036961	2734	2758	488	22	23	'Wnt8b'	Foremidhindbrain
ENSMUSG00000028919	2759	2769	561	22	23	'Arhgef19'	Gut
ENSMUSG00000004864	2770	2782	640	22	23	'Mapk13'	Gut
ENSMUSG00000039470	2783	2804	488	13	1	'Zdhhc2'	Gut
ENSMUSG00000037995	2805	2823	561	13	1	'Igsf9'	Gut
ENSMUSG00000024868	2824	2839	640	13	1	'Dkk1'	Gut
ENSMUSG00000031230	2840	2850	488	14	20	'Fgf16'	Gut
ENSMUSG00000026185	2851	2875	561	14	20	'Igfbp5'	Gut
ENSMUSG00000017652	2876	2897	640	14	20	'Cd40'	HaematoendothelialProgenitors
ENSMUSG00000030315	2898	2909	488	1	29	'Vgll4'	HaematoendothelialProgenitors
ENSMUSG00000017737	2910	2929	561	1	29	'Mmp9'	HaematoendothelialProgenitors
ENSMUSG00000025969	2930	2954	640	1	29	'Nrp2'	HaematoendothelialProgenitors
ENSMUSG00000007458	2955	2971	488	1	11	'M6pr'	HaematoendothelialProgenitors
ENSMUSG00000024317	2972	2984	561	1	11	'Rnf138'	HaematoendothelialProgenitors
ENSMUSG00000031015	2985	3009	640	1	11	'Swap70'	HaematoendothelialProgenitors
ENSMUSG00000039850	3010	3034	488	16	13	'Endov'	IntermediateMesoderm
ENSMUSG00000062031	3035	3054	561	16	13	'Pgghg'	IntermediateMesoderm
ENSMUSG00000086596	3055	3079	640	16	13	'Susd5'	IntermediateMesoderm
ENSMUSG00000029848	3080	3093	488	30	7	'Stra8'	IntermediateMesoderm
ENSMUSG00000061584	3094	3118	561	30	7	'Lyg2'	IntermediateMesoderm
ENSMUSG00000028011	3119	3143	640	30	7	'Tdo2'	Mesenchyme
ENSMUSG00000021835	3144	3154	488	9	18	'Bmp4'	Mesenchyme
ENSMUSG00000025810	3155	3179	561	9	18	'Nrp1'	Mesenchyme
ENSMUSG00000044641	3180	3192	640	9	18	'Pard6b'	Mesenchyme
ENSMUSG00000022676	3193	3206	488	11	1	'Snai2'	Mesenchyme
ENSMUSG00000040856	3207	3231	561	11	1	'Dlk1'	Mesenchyme
ENSMUSG00000069833	3232	3256	640	11	1	'Ahnak'	Mesenchyme
ENSMUSG00000026305	3257	3281	488	23	3	'Lrrfip1'	Mesenchyme
ENSMUSG00000048583	3282	3295	561	23	3	'Igf2'	Mesenchyme
ENSMUSG00000040249	3296	3320	640	23	3	'Lrp1'	Mesenchyme
ENSMUSG00000030772	3321	3343	488	6	19	'Dkk3'	Mesenchyme
ENSMUSG00000096225	3344	3358	561	6	19	'Lhx8'	Mesenchyme
ENSMUSG00000049791	3359	3383	640	6	19	'Fzd4'	Mesenchyme
ENSMUSG00000024431	3384	3402	488	19	11	'Nr3c1'	MixedMesoderm
ENSMUSG00000056258	3403	3427	561	19	11	'Kcnq3'	MixedMesoderm
ENSMUSG00000000154	3428	3438	640	19	11	'Slc22a18'	MixedMesoderm
ENSMUSG00000028373	3439	3463	488	1	23	'Astn2'	MixedMesoderm
ENSMUSG00000034621	3464	3488	561	1	23	'Gpatch8'	MixedMesoderm
ENSMUSG00000026280	3489	3508	640	1	23	'Atg4b'	MixedMesoderm
ENSMUSG00000028979	3509	3520	488	26	21	'Masp2'	MixedMesoderm
ENSMUSG00000029007	3521	3539	561	26	21	'Agtrap'	NascentMesoderm
ENSMUSG00000027004	3540	3563	640	26	21	'Frzb'	NascentMesoderm
ENSMUSG00000027797	3564	3588	488	27	7	'Dclk1'	NascentMesoderm
ENSMUSG00000049300	3589	3607	561	27	7	'Prmt6'	NascentMesoderm
ENSMUSG00000063049	3608	3626	640	27	7	'Ing2'	NascentMesoderm
ENSMUSG00000026141	3627	3649	488	22	26	'Col19a1'	NascentMesoderm
ENSMUSG00000000125	3650	3667	561	22	26	'Wnt3'	NascentMesoderm
ENSMUSG00000044674	3668	3682	640	22	26	'Fzd1'	NascentMesoderm
ENSMUSG00000027840	3683	3699	488	5	25	'Wnt2b'	NascentMesoderm
ENSMUSG00000031681	3700	3719	561	5	25	'Smad1'	NascentMesoderm
ENSMUSG00000050917	3720	3739	640	5	25	'Fgf4'	NascentMesoderm
ENSMUSG00000004151	3740	3764	488	28	1	'Etv1'	NascentMesoderm
ENSMUSG00000012819	3765	3789	561	28	1	'Cdh23'	NascentMesoderm
ENSMUSG00000033006	3790	3801	640	28	1	'Sox10'	NeuralCrest
ENSMUSG00000023391	3802	3812	488	23	29	'Dlx2'	NeuralCrest
ENSMUSG00000000120	3813	3823	561	23	29	'Ngfr'	NeuralCrest
ENSMUSG00000004872	3824	3846	640	23	29	'Pax3'	NeuralCrest
ENSMUSG00000000567	3847	3863	488	12	13	'Sox9'	NeuralCrest
ENSMUSG00000029245	3864	3888	561	12	13	'Epha5'	NeuromesodermalProgenitors
ENSMUSG00000059182	3889	3913	640	12	13	'Skap2'	NeuromesodermalProgenitors
ENSMUSG00000056648	3914	3925	488	26	7	'Hoxb8'	NeuromesodermalProgenitors
ENSMUSG00000047786	3926	3945	561	26	7	'Lix1'	NeuromesodermalProgenitors
ENSMUSG00000038059	3946	3960	640	26	7	'Smim3'	NeuromesodermalProgenitors
ENSMUSG00000047446	3961	3985	488	3	23	'Arl4a'	Notochord
ENSMUSG00000068302	3986	3997	561	3	23	'Noto'	Notochord
ENSMUSG00000029455	3998	4019	640	3	23	'Aldh2'	PGCs
ENSMUSG00000028036	4020	4044	488	24	27	'Ptgfr'	ParaxialMesoderm
ENSMUSG00000074682	4045	4055	561	24	27	'Zcchc3'	ParaxialMesoderm
ENSMUSG00000056214	4056	4066	640	24	27	'Pard6g'	ParaxialMesoderm
ENSMUSG00000022816	4067	4091	488	21	8	'Fstl1'	ParaxialMesoderm
ENSMUSG00000001493	4092	4107	561	21	8	'Meox1'	ParaxialMesoderm
ENSMUSG00000051367	4108	4127	640	21	8	'Six1'	ParaxialMesoderm
ENSMUSG00000024598	4128	4152	488	25	15	'Fbn2'	ParaxialMesoderm
ENSMUSG00000035493	4153	4174	561	25	15	'Tgfbi'	ParaxialMesoderm
ENSMUSG00000032575	4175	4189	640	25	15	'Manf'	ParietalEndoderm
ENSMUSG00000028343	4190	4211	488	30	12	'Erp44'	ParietalEndoderm
ENSMUSG00000079111	4212	4222	561	30	12	'Kdelr2'	ParietalEndoderm
ENSMUSG00000027706	4223	4247	640	30	12	'Sec62'	ParietalEndoderm
ENSMUSG00000042258	4248	4262	488	10	29	'Isl1'	PharyngealMesoderm
ENSMUSG00000052516	4263	4287	561	10	29	'Robo2'	PharyngealMesoderm
ENSMUSG00000042148	4288	4305	640	10	29	'Cox10'	PharyngealMesoderm
ENSMUSG00000044365	4306	4330	488	6	14	'Cxxc4'	PharyngealMesoderm
ENSMUSG00000059493	4331	4355	561	6	14	'Nhs'	PharyngealMesoderm
ENSMUSG00000030551	4356	4377	640	6	14	'Nr2f2'	PharyngealMesoderm
ENSMUSG00000032340	4378	4402	488	11	24	'Neo1'	PharyngealMesoderm
ENSMUSG00000055917	4403	4415	561	11	24	'Zfp277'	PharyngealMesoderm
ENSMUSG00000041592	4416	4440	640	11	24	'Sdk2'	PharyngealMesoderm
ENSMUSG00000036602	4441	4453	488	27	18	'Alx1'	PharyngealMesoderm
ENSMUSG00000021431	4454	4466	561	27	18	'Snrnp48'	PharyngealMesoderm
ENSMUSG00000034656	4467	4491	640	27	18	'Cacna1a'	PrimitiveStreak
ENSMUSG00000027536	4492	4516	488	26	19	'Chmp4c'	PrimitiveStreak
ENSMUSG00000032346	4517	4530	561	26	19	'Ooep'	PrimitiveStreak
ENSMUSG00000062327	4531	4546	640	26	19	'T'	PrimitiveStreak
ENSMUSG00000030353	4547	4563	488	24	3	'Tead4'	PrimitiveStreak
ENSMUSG00000021037	4564	4575	561	24	3	'Ahsa1'	PrimitiveStreak
ENSMUSG00000020387	4576	4600	640	24	3	'Jade2'	PrimitiveStreak
ENSMUSG00000026608	4601	4616	488	18	15	'Kctd3'	PrimitiveStreak
ENSMUSG00000004768	4617	4641	561	18	15	'Rab23'	PrimitiveStreak
ENSMUSG00000027419	4642	4666	640	18	15	'Pcsk2'	RostralNeuroectoderm
ENSMUSG00000022619	4667	4691	488	15	23	'Mapk8ip2'	RostralNeuroectoderm
ENSMUSG00000074071	4692	4712	561	15	23	'Fam169b'	RostralNeuroectoderm
ENSMUSG00000067194	4713	4737	640	15	23	'Eif1ax'	RostralNeuroectoderm
ENSMUSG00000022441	4738	4762	488	14	21	'Efcab6'	RostralNeuroectoderm
ENSMUSG00000031139	4763	4787	561	14	21	'Mcf2'	RostralNeuroectoderm
ENSMUSG00000038765	4788	4806	640	14	21	'Lmx1b'	RostralNeuroectoderm
ENSMUSG00000013584	4807	4822	488	11	2	'Aldh1a2'	SomiticMesoderm
ENSMUSG00000019880	4823	4843	561	11	2	'Rspo3'	SomiticMesoderm
ENSMUSG00000046402	4844	4864	640	11	2	'Rbp1'	SomiticMesoderm
ENSMUSG00000027985	4865	4877	488	26	5	'Lef1'	SomiticMesoderm
ENSMUSG00000014773	4878	4889	561	26	5	'Dll1'	SomiticMesoderm
ENSMUSG00000051323	4890	4914	640	26	5	'Pcdh19'	SomiticMesoderm
ENSMUSG00000045671	4915	4939	488	28	2	'Spred2'	SomiticMesoderm
ENSMUSG00000070327	4940	4964	561	28	2	'Rnf213'	SomiticMesoderm
ENSMUSG00000038692	4965	4978	640	28	2	'Hoxb4'	SomiticMesoderm
ENSMUSG00000020623	4979	4997	488	3	22	'Map2k6'	SpinalCord
ENSMUSG00000046982	4998	5022	561	3	22	'Tshz1'	SpinalCord
ENSMUSG00000027168	5023	5041	640	3	22	'Pax6'	SpinalCord
ENSMUSG00000031548	5042	5066	488	5	19	'Sfrp1'	SpinalCord
ENSMUSG00000027210	5067	5088	561	5	19	'Meis2'	SpinalCord
ENSMUSG00000001260	5089	5113	640	5	19	'Gabrg1'	SpinalCord
ENSMUSG00000030849	5114	5131	488	4	21	'Fgfr2'	SpinalCord
ENSMUSG00000020598	5132	5156	561	4	21	'Nrcam'	SpinalCord
ENSMUSG00000020340	5157	5181	640	4	21	'Cyfip2'	SurfaceEctoderm
ENSMUSG00000036225	5182	5194	488	26	27	'Kctd1'	SurfaceEctoderm
ENSMUSG00000001510	5195	5207	561	26	27	'Dlx3'	SurfaceEctoderm
ENSMUSG00000027315	5208	5220	640	26	27	'Spint1'	SurfaceEctoderm
ENSMUSG00000029757	5221	5238	488	7	4	'Dync1i1'	SurfaceEctoderm
ENSMUSG00000024109	5239	5263	561	7	4	'Nrxn1'	SurfaceEctoderm
ENSMUSG00000029814	5264	5282	640	7	4	'Igf2bp3'	SurfaceEctoderm
ENSMUSG00000021944	5283	5296	488	23	22	'Gata4'	VisceralEndoderm
ENSMUSG00000005836	5297	5309	561	23	22	'Gata6'	VisceralEndoderm
ENSMUSG00000029231	5310	5334	640	23	22	'Pdgfra'	VisceralEndoderm

## Sheet: ProbeSequencesFor279Genes
Each target seqence of 92bp is splitted into two 45bp halfs with 2bp gap; Total 10,668 probe pairs are generated and assembled
'ENSMUSG00000022464_probe_1_exon_L'	'TAATACGACTCACTATAGCGTCATCAGAGTGTTCTGAGCGTCAACACAAAGTGGAAGAGCCTCGAGCTGATTTCATCTCAGTTAGTCGACACCGAACGTGCGACAA'
'ENSMUSG00000022464_probe_1_exon_R'	'TAATACGACTCACTATAGCGTCATCTACTTACTCAGCACTTGCGCTGTGTATTATTTGCACTGAAGACTCTTTTCTGTGGACAGGACGACACCGAACGTGCGACAA'
'ENSMUSG00000022464_probe_2_exon_L'	'TAATACGACTCACTATAGCGTCATCAGGGCTGTGAGGTCAAATGGACCCCATGGAACTGAACAACGTCAGTTTCATCTCAGTTAGTCGACACCGAACGTGCGACAA'
'ENSMUSG00000022464_probe_2_exon_R'	'TAATACGACTCACTATAGCGTCATCTACTTACTCAGCACTTTCGAACCCGACGGAGACAGCTGCAGCGGGGACAGTATTCAGGACACGACACCGAACGTGCGACAA'
'ENSMUSG00000022464_probe_3_exon_L'	'TAATACGACTCACTATAGCGTCATCCTACACCGGCATGGAAAACTCCGACAAGGACGCCATGAACAGCCATTTCATCTCAGTTAGTCGACACCGAACGTGCGACAA'
'ENSMUSG00000022464_probe_3_exon_R'	'TAATACGACTCACTATAGCGTCATCTACTTACTCAGCACTTTTGCTAATGAAGATGCCGAAAGTCAGAAGTTCCTGACAAATGGGTCGACACCGAACGTGCGACAA'
'ENSMUSG00000022464_probe_4_exon_L'	'TAATACGACTCACTATAGCGTCATCTTTAGGGAAGAAGAAGCTAGCCGATTACGCGGATGAGCATCACCCTTTCATCTCAGTTAGTCGACACCGAACGTGCGACAA'
'ENSMUSG00000022464_probe_4_exon_R'	'TAATACGACTCACTATAGCGTCATCTACTTACTCAGCACTTGAATGACTTCCTTTGGAATGTCCTCATTTAACCTGAGCAACGCCACGACACCGAACGTGCGACAA'
'ENSMUSG00000022464_probe_5_exon_L'	'TAATACGACTCACTATAGCGTCATCCATGGGCAGTGGGATCTTAGGCTTGTCCTATGCCATGGCCAACACTTTCATCTCAGTTAGTCGACACCGAACGTGCGACAA'
'ENSMUSG00000022464_probe_5_exon_R'	'TAATACGACTCACTATAGCGTCATCTACTTACTCAGCACTTGGATCATCCTTTTTATAATCATGCTGCTTACTGTGGCAATACTCTCGACACCGAACGTGCGACAA'
'ENSMUSG00000022464_probe_6_exon_L'	'TAATACGACTCACTATAGCGTCATCGCTCTACTCGGTTCACCTTTTGCTGAAGACAGCCAAGGAAGGAGGTTTCATCTCAGTTAGTCGACACCGAACGTGCGACAA'
'ENSMUSG00000022464_probe_6_exon_R'	'TAATACGACTCACTATAGCGTCATCTACTTACTCAGCACTTCTCTAATCTATGAAAAATTGGGCGAGAAAGCATTTGGATGGCCTGCGACACCGAACGTGCGACAA'
'ENSMUSG00000022464_probe_7_exon_L'	'TAATACGACTCACTATAGCGTCATCGAAAATTGGAGCCTTCATCTCTATTACAATGCAGAACATTGGAGCTTTCATCTCAGTTAGTCGACACCGAACGTGCGACAA'
'ENSMUSG00000022464_probe_7_exon_R'	'TAATACGACTCACTATAGCGTCATCTACTTACTCAGCACTTTGTCAAGCTACCTCTTCATCATTAAGTACGAACTGCCTGAAGTAACGACACCGAACGTGCGACAA'
'ENSMUSG00000022464_probe_8_exon_L'	'TAATACGACTCACTATAGCGTCATCCAGAGCATTCATGGGACTTGAAGAAAACACTGGGGAATGGTACCTTTTCATCTCAGTTAGTCGACACCGAACGTGCGACAA'
'ENSMUSG00000022464_probe_8_exon_R'	'TAATACGACTCACTATAGCGTCATCTACTTACTCAGCACTTACGGCAACTACCTCGTCTTATTTGTGTCCGTGGGGATCATCCTCCCGACACCGAACGTGCGACAA'
'ENSMUSG00000022464_probe_9_exon_L'	'TAATACGACTCACTATAGCGTCATCGCTCTCTCTCCTTAAAAATTTAGGCTACCTTGGCTACACCAGTGGTTTCATCTCAGTTAGTCGACACCGAACGTGCGACAA'
'ENSMUSG00000022464_probe_9_exon_R'	'TAATACGACTCACTATAGCGTCATCTACTTACTCAGCACTTTTTCTCTCTCCTGCATGGTGTTTTTCGTCAGTGTGGTGATTTACACGACACCGAACGTGCGACAA'
'ENSMUSG00000022464_probe_10_exon_L'	'TAATACGACTCACTATAGCGTCATCAAAATTCCAAATTCCCTGCCCTCTGCCTGCTCTGGATCACAACAATTTCATCTCAGTTAGTCGACACCGAACGTGCGACAA'
'ENSMUSG00000022464_probe_10_exon_R'	'TAATACGACTCACTATAGCGTCATCTACTTACTCAGCACTTGAAATCTGACGTTCAACAACACACTTCCGATTCACATGATCTCGCCGACACCGAACGTGCGACAA'
'ENSMUSG00000022464_probe_11_exon_L'	'TAATACGACTCACTATAGCGTCATCGCCTAATGACTCGGAGAGCTCGGGTGTGAACTTCATGATGGATTATTTCATCTCAGTTAGTCGACACCGAACGTGCGACAA'
'ENSMUSG00000022464_probe_11_exon_R'	'TAATACGACTCACTATAGCGTCATCTACTTACTCAGCACTTCTCACCACAACCCAGCTGGGCTGGATGAGAAGCAGGTCGCAGGCCCGACACCGAACGTGCGACAA'
'ENSMUSG00000022464_probe_12_exon_L'	'TAATACGACTCACTATAGCGTCATCTCTTCACAGCAATGGCGTGGAGTACGAAGCCCAGGGTGCTGAGAATTTCATCTCAGTTAGTCGACACCGAACGTGCGACAA'
'ENSMUSG00000022464_probe_12_exon_R'	'TAATACGACTCACTATAGCGTCATCTACTTACTCAGCACTTGCCAACCAAAATACTTTGTGTTCAATTCCCGGACGGCCTATGCAACGACACCGAACGTGCGACAA'
'ENSMUSG00000022464_probe_13_exon_L'	'TAATACGACTCACTATAGCGTCATCCCCAATCCTGGCTTTTGCTTTTGTCTGCCACCCTGAGGTCCTTCCTTTCATCTCAGTTAGTCGACACCGAACGTGCGACAA'
'ENSMUSG00000022464_probe_13_exon_R'	'TAATACGACTCACTATAGCGTCATCTACTTACTCAGCACTTTCTACAGCGAGCTTAAAGATCGATCCCGCAGAAAGATGCAGACGGCGACACCGAACGTGCGACAA'
'ENSMUSG00000022464_probe_14_exon_L'	'TAATACGACTCACTATAGCGTCATCGTCCAACATTTCCATCTCAGGCATGCTCGTCATGTACCTTCTTGCTTTCATCTCAGTTAGTCGACACCGAACGTGCGACAA'
'ENSMUSG00000022464_probe_14_exon_R'	'TAATACGACTCACTATAGCGTCATCTACTTACTCAGCACTTCCCTCTTTGGTTATCTGAGCTTCTACGGGGACGTTGAAGACGAGCCGACACCGAACGTGCGACAA'
'ENSMUSG00000022464_probe_15_exon_L'	'TAATACGACTCACTATAGCGTCATCCTACACATTTGATACGGCTCTTCTCATGGTGCGCCTGGCAGTCCTTTTCATCTCAGTTAGTCGACACCGAACGTGCGACAA'
'ENSMUSG00000022464_probe_15_exon_R'	'TAATACGACTCACTATAGCGTCATCTACTTACTCAGCACTTTGGCAGTGACACTGACCGTGCCCATCGTGCTGTTCCCGATCCGTACGACACCGAACGTGCGACAA'
'ENSMUSG00000022464_probe_16_exon_L'	'TAATACGACTCACTATAGCGTCATCTTCGGTGATCACACTGCTGTTTCCAAGGAAACCCTTCAGCTGGCTTTTCATCTCAGTTAGTCGACACCGAACGTGCGACAA'
'ENSMUSG00000022464_probe_16_exon_R'	'TAATACGACTCACTATAGCGTCATCTACTTACTCAGCACTTAGCATTTCGGGATCGCTGCAATCATCATCGCACTCAACAACATCCCGACACCGAACGTGCGACAA'
'ENSMUSG00000022464_probe_17_exon_L'	'TAATACGACTCACTATAGCGTCATCGGTCATCCTCGTGCCTACCATCAAATACATCTTTGGATTCATAGGTTTCATCTCAGTTAGTCGACACCGAACGTGCGACAA'
'ENSMUSG00000022464_probe_17_exon_R'	'TAATACGACTCACTATAGCGTCATCTACTTACTCAGCACTTCTTCTTCTGCCACTATGCTGATTTTCATTCTTCCGGCTGCGTTTTCGACACCGAACGTGCGACAA'
'ENSMUSG00000022464_probe_18_exon_L'	'TAATACGACTCACTATAGCGTCATCTCTCAAGCTCGTCAAGAAAGAACCTCTAAGATCACCCCAGAAGATTTTCATCTCAGTTAGTCGACACCGAACGTGCGACAA'
'ENSMUSG00000022464_probe_18_exon_R'	'TAATACGACTCACTATAGCGTCATCTACTTACTCAGCACTTGGGCTTTGGTCTTCCTTGTGACTGGAATTATTTTCATGATGGGAACGACACCGAACGTGCGACAA'
'ENSMUSG00000022464_probe_19_exon_L'	'TAATACGACTCACTATAGCGTCATCGCTCATTATACTCGACTGGATCTACAACCCGCCGAATCCCAATCATTTCATCTCAGTTAGTCGACACCGAACGTGCGACAA'
'ENSMUSG00000022464_probe_19_exon_R'	'TAATACGACTCACTATAGCGTCATCTACTTACTCAGCACTTACTAATCCCGGGGAGACGCGTCTCCACTGGAAACAGCTGAAATTGCGACACCGAACGTGCGACAA'
'ENSMUSG00000022464_probe_20_exon_L'	'TAATACGACTCACTATAGCGTCATCCTGAAGGACATTTTAGTTGTCTTGATTGGGATGTTAGTCTGAGGATTTCATCTCAGTTAGTCGACACCGAACGTGCGACAA'
'ENSMUSG00000022464_probe_20_exon_R'	'TAATACGACTCACTATAGCGTCATCTACTTACTCAGCACTTTAGCAAGATTCCAAAGACGTTTTTCTAGCTCTATCATGGGATACTCGACACCGAACGTGCGACAA'
'ENSMUSG00000022464_probe_21_exon_L'	'TAATACGACTCACTATAGCGTCATCGTGGAAGAGAAAATTATGGGTTTTGTTGGGAATGGTTTTGTTGGGTTTCATCTCAGTTAGTCGACACCGAACGTGCGACAA'
'ENSMUSG00000022464_probe_21_exon_R'	'TAATACGACTCACTATAGCGTCATCTACTTACTCAGCACTTTGGTGAAGGATGCATTAAAAATTCTGTGGCACACATTTTAACCCACGACACCGAACGTGCGACAA'
'ENSMUSG00000022464_probe_22_exon_L'	'TAATACGACTCACTATAGCGTCATCCGTGCAGTGCAGTGTGTGATGCCCGAGTTGTGTTTGCAGCAGCTGTTTCATCTCAGTTAGTCGACACCGAACGTGCGACAA'
'ENSMUSG00000022464_probe_22_exon_R'	'TAATACGACTCACTATAGCGTCATCTACTTACTCAGCACTTCAAGCTGAAGCCTGTTGGCTGCGTGTGTTGGTCAGCAGACAATAGCGACACCGAACGTGCGACAA'
'ENSMUSG00000022464_probe_23_exon_L'	'TAATACGACTCACTATAGCGTCATCCCCCCATGGTCACTCCACTTCTCTCCACCCCCAGATTAACAGGTATTTCATCTCAGTTAGTCGACACCGAACGTGCGACAA'
'ENSMUSG00000022464_probe_23_exon_R'	'TAATACGACTCACTATAGCGTCATCTACTTACTCAGCACTTTCTACTCTCAGAACATCAGACAAAGACCTCCTGGTTGGCGAAGCTCGACACCGAACGTGCGACAA'
'ENSMUSG00000022464_probe_24_exon_L'	'TAATACGACTCACTATAGCGTCATCTCATCAGTTACGGCCATCTCTCACTCTACACCAACACTAAGGGTCTTTCATCTCAGTTAGTCGACACCGAACGTGCGACAA'
'ENSMUSG00000022464_probe_24_exon_R'	'TAATACGACTCACTATAGCGTCATCTACTTACTCAGCACTTTTGACTAGCTGAGGCAGGGGGATATCTTGGGAGCTGTCCCTGTGACGACACCGAACGTGCGACAA'
'ENSMUSG00000022464_probe_25_exon_L'	'TAATACGACTCACTATAGCGTCATCGATCATGAATGACGGTTGCCAGTATAGAGTACTTCATTTCAATACTTTCATCTCAGTTAGTCGACACCGAACGTGCGACAA'
'ENSMUSG00000022464_probe_25_exon_R'	'TAATACGACTCACTATAGCGTCATCTACTTACTCAGCACTTAAGGAATAGTTTGCCCAACCTGCTTATTACACCGAGTTAGTGAATCGACACCGAACGTGCGACAA'
'ENSMUSG00000018698_probe_1_exon_L'	'TAATACGACTCACTATAGCGTCATCCAACAGCCAGGAGCAGTGACCGAGCCGCTGGAGCTGGGGAGAGACTTTCTAACATCGTGGACGACACCGAACGTGCGACAA'
'ENSMUSG00000018698_probe_1_exon_R'	'TAATACGACTCACTATAGCGTCATCTACCAGAATAACGGTTGCGGAAGACTGGGCCAGGAGACTAGGGACCGAGGGACGCGCGCCTCGACACCGAACGTGCGACAA'
'ENSMUSG00000018698_probe_2_exon_L'	'TAATACGACTCACTATAGCGTCATCGCCTTCTATAGCCGCAGCCCCAGGACATTCTAAAGCTCTCCAAGATTTCTAACATCGTGGACGACACCGAACGTGCGACAA'
'ENSMUSG00000018698_probe_2_exon_R'	'TAATACGACTCACTATAGCGTCATCTACCAGAATAACGGTTCCCCCTCCCCTGGCTTCTCGCGTTGACCAAGGAAAAGAAAAAGGGCGACACCGAACGTGCGACAA'
'ENSMUSG00000018698_probe_3_exon_L'	'TAATACGACTCACTATAGCGTCATCAAAAGAAAACTCTCCAAAGGGGTGGGGGCTACCTAAGCAACAACTTTTCTAACATCGTGGACGACACCGAACGTGCGACAA'
'ENSMUSG00000018698_probe_3_exon_R'	'TAATACGACTCACTATAGCGTCATCTACCAGAATAACGGTTAATCAACAAAATATCCTACCCAACCCGCCATCTCCCCCACACCTCCGACACCGAACGTGCGACAA'
'ENSMUSG00000018698_probe_4_exon_L'	'TAATACGACTCACTATAGCGTCATCTTTTTAAAGGGGAAAACCCGGTGGTGGGCAGTCTGACACGCACACTTTCTAACATCGTGGACGACACCGAACGTGCGACAA'
'ENSMUSG00000018698_probe_4_exon_R'	'TAATACGACTCACTATAGCGTCATCTACCAGAATAACGGTTCCTGCCTTCATACTCTGACAAAAGCAGATGCACTTTGACTTCTGACGACACCGAACGTGCGACAA'
'ENSMUSG00000018698_probe_5_exon_L'	'TAATACGACTCACTATAGCGTCATCAGCTCTACCTCAAGCTGGAGAGAACCCAGCTTTCCCGAATCCTGATTTCTAACATCGTGGACGACACCGAACGTGCGACAA'
'ENSMUSG00000018698_probe_5_exon_R'	'TAATACGACTCACTATAGCGTCATCTACCAGAATAACGGTTTCTTGGCGTCTTCCTTTTCGTCTGTTTCCATTTTATTTATTTACGCGACACCGAACGTGCGACAA'
'ENSMUSG00000018698_probe_6_exon_L'	'TAATACGACTCACTATAGCGTCATCGGAGGAGCTGGTTGTCTTCAGAAGTCATCCCCTCGACTCTAATTGTTTCTAACATCGTGGACGACACCGAACGTGCGACAA'
'ENSMUSG00000018698_probe_6_exon_R'	'TAATACGACTCACTATAGCGTCATCTACCAGAATAACGGTTCTGTCGCTCCGGGCCTCACCGGACCAAACCAAAGACCATGGTGCACGACACCGAACGTGCGACAA'
'ENSMUSG00000018698_probe_7_exon_L'	'TAATACGACTCACTATAGCGTCATCGCACGTCAAGTGCGTCCAGTGCTGTGAATGTAAATGCAACCTGACTTTCTAACATCGTGGACGACACCGAACGTGCGACAA'
'ENSMUSG00000018698_probe_7_exon_R'	'TAATACGACTCACTATAGCGTCATCTACCAGAATAACGGTTAGAAGTGCTTCTCCCGGGAAGGCAAGCTCTACTGTAAAAACGACTCGACACCGAACGTGCGACAA'
'ENSMUSG00000018698_probe_8_exon_L'	'TAATACGACTCACTATAGCGTCATCGGCATCTCTCCAAGCGATCTGGTTCGCAGAGCGCGAAGCAAAGTGTTTCTAACATCGTGGACGACACCGAACGTGCGACAA'
'ENSMUSG00000018698_probe_8_exon_R'	'TAATACGACTCACTATAGCGTCATCTACCAGAATAACGGTTTCACCTCAACTGCTTCACCTGCATGATGTGTAACAAGCAGCTCTCCGACACCGAACGTGCGACAA'
'ENSMUSG00000018698_probe_9_exon_L'	'TAATACGACTCACTATAGCGTCATCCGGCGAGGAGCTCTACATCATAGACGAGAACAAGTTCGTTTGTAATTTCTAACATCGTGGACGACACCGAACGTGCGACAA'
'ENSMUSG00000018698_probe_9_exon_R'	'TAATACGACTCACTATAGCGTCATCTACCAGAATAACGGTTAGGATTACCTGAGTAACAGCAGTGTCGCCAAAGAGAACAGCCTCCCGACACCGAACGTGCGACAA'
'ENSMUSG00000018698_probe_10_exon_L'	'TAATACGACTCACTATAGCGTCATCGCCACCACAGGCAGTGACCCTAGTTTATCTCCGGATTCCCAAGATTTTCTAACATCGTGGACGACACCGAACGTGCGACAA'
'ENSMUSG00000018698_probe_10_exon_R'	'TAATACGACTCACTATAGCGTCATCTACCAGAATAACGGTTATCGCAGGATGATGCCAAGGACTCTGAAAGTGCCAACGTCTCAGACGACACCGAACGTGCGACAA'
'ENSMUSG00000018698_probe_11_exon_L'	'TAATACGACTCACTATAGCGTCATCAATGAGAATGATGATCAGAACCTAGGTGCCAAACGTAGGGGACCCTTTCTAACATCGTGGACGACACCGAACGTGCGACAA'
'ENSMUSG00000018698_probe_11_exon_R'	'TAATACGACTCACTATAGCGTCATCTACCAGAATAACGGTTGACCACGATCAAAGCCAAGCAACTGGAGACGTTGAAGGCAGCCTTCGACACCGAACGTGCGACAA'
'ENSMUSG00000018698_probe_12_exon_L'	'TAATACGACTCACTATAGCGTCATCAACTCATCCCCAACGGCCCCTTCTCCTTTTACGGAGATTACCAGATTTCTAACATCGTGGACGACACCGAACGTGCGACAA'
'ENSMUSG00000018698_probe_12_exon_R'	'TAATACGACTCACTATAGCGTCATCTACCAGAATAACGGTTGAGTACTACGGTCCCGGAGGCAACTACGACTTCTTCCCGCAAGGACGACACCGAACGTGCGACAA'
'ENSMUSG00000018698_probe_13_exon_L'	'TAATACGACTCACTATAGCGTCATCCCACTCCATGTCAGCGGAGGTCTTCGGGCCCAGTCCACCTTTCTCTTTCTAACATCGTGGACGACACCGAACGTGCGACAA'
'ENSMUSG00000018698_probe_13_exon_R'	'TAATACGACTCACTATAGCGTCATCTACCAGAATAACGGTTCTCTGTCGGTCAATGGTGGAGCCAGCTACGGGAACCATTTGTCTCCGACACCGAACGTGCGACAA'
'ENSMUSG00000018698_probe_14_exon_L'	'TAATACGACTCACTATAGCGTCATCTGCTCCACTTCCTTCAGCCTCGGGGACCAGTCTGTTTGGGGAGACTTTCTAACATCGTGGACGACACCGAACGTGCGACAA'
'ENSMUSG00000018698_probe_14_exon_R'	'TAATACGACTCACTATAGCGTCATCTACCAGAATAACGGTTGATAGCAAAGGGGGTCCAAAATAGGATCCAAATCCGCCTCACAGTCGACACCGAACGTGCGACAA'
'ENSMUSG00000018698_probe_15_exon_L'	'TAATACGACTCACTATAGCGTCATCGTATATCCACACACTGGCTGGCAAAGCGCAAAACTGGGGCTCCGGTTTCTAACATCGTGGACGACACCGAACGTGCGACAA'
'ENSMUSG00000018698_probe_15_exon_R'	'TAATACGACTCACTATAGCGTCATCTACCAGAATAACGGTTGGGGAATTCCGAGCTATCCCCACCTTCATGACCTGGATCCATGGACGACACCGAACGTGCGACAA'
'ENSMUSG00000018698_probe_16_exon_L'	'TAATACGACTCACTATAGCGTCATCCCTTCCTAGAGGCGCTCTGCCAGATGAGGAAGGAAAAGATGTCAGTTTCTAACATCGTGGACGACACCGAACGTGCGACAA'
'ENSMUSG00000018698_probe_16_exon_R'	'TAATACGACTCACTATAGCGTCATCTACCAGAATAACGGTTGCGCTCCAGTCCAGAGGGTTCTAGTTCTAGTTTTGGGAGATCCCTCGACACCGAACGTGCGACAA'
'ENSMUSG00000018698_probe_17_exon_L'	'TAATACGACTCACTATAGCGTCATCCTTAGTGTTGTCTCAGAGTTCAGCGATGACAACAAACTCTTAATATTTCTAACATCGTGGACGACACCGAACGTGCGACAA'
'ENSMUSG00000018698_probe_17_exon_R'	'TAATACGACTCACTATAGCGTCATCTACCAGAATAACGGTTTTCAGAAACACCGACCTGCTGTGCATCAGGTGGGACTATATATATCGACACCGAACGTGCGACAA'
'ENSMUSG00000018698_probe_18_exon_L'	'TAATACGACTCACTATAGCGTCATCTTTTTGTCTCTCTGGGTTTTTGATTTGTTTTTGCCAAAATTGCAATTTCTAACATCGTGGACGACACCGAACGTGCGACAA'
'ENSMUSG00000018698_probe_18_exon_R'	'TAATACGACTCACTATAGCGTCATCTACCAGAATAACGGTTTTCTAAATGTAAAGCCCTCAGTATCAACTCTTCTACCTTAACATCCGACACCGAACGTGCGACAA'
'ENSMUSG00000018698_probe_20_exon_L'	'TAATACGACTCACTATAGCGTCATCATATCCTGTTTTGAAACCTCTTGTTCAAAAACAAACTTTTGAGCATTTCTAACATCGTGGACGACACCGAACGTGCGACAA'
'ENSMUSG00000018698_probe_20_exon_R'	'TAATACGACTCACTATAGCGTCATCTACCAGAATAACGGTTCAACCAAAATTGTTCCTTTTCTTTTCCTGTAGACGTTCTGACAGACGACACCGAACGTGCGACAA'
'ENSMUSG00000048376_probe_1_exon_L'	'TAATACGACTCACTATAGCGTCATCATACTCACCCAGGGGCCGCGCAGTCGCCTCTAGTCACCCGCAGGCTTAATAGCGGAACTTGCGACACCGAACGTGCGACAA'
'ENSMUSG00000048376_probe_1_exon_R'	'TAATACGACTCACTATAGCGTCATCTGAGCATAATGTGCTTCGACCGAGCTACTCAGAAAGAAGTAGGCGACGGCGGGCGCCGGGCCGACACCGAACGTGCGACAA'
'ENSMUSG00000048376_probe_2_exon_L'	'TAATACGACTCACTATAGCGTCATCGCGGTCCCTTGCTGTCTTCCCGCGTCCCTATGAGCCAGCCAGAATTTAATAGCGGAACTTGCGACACCGAACGTGCGACAA'
'ENSMUSG00000048376_probe_2_exon_R'	'TAATACGACTCACTATAGCGTCATCTGAGCATAATGTGCTTGAGAGGACAGATGCTACGGTGAACCCCCGCTCATTCTTTCTAAGGCGACACCGAACGTGCGACAA'
'ENSMUSG00000048376_probe_4_exon_L'	'TAATACGACTCACTATAGCGTCATCTTAAATATAAGCCTCCCTCCTCACACGCCGCCTCCTCCCTTCATCTTAATAGCGGAACTTGCGACACCGAACGTGCGACAA'
'ENSMUSG00000048376_probe_4_exon_R'	'TAATACGACTCACTATAGCGTCATCTGAGCATAATGTGCTTCGAGGACGCCTCCGGATATCTGACCAGCCCCTGGCTGACGCTCTTCGACACCGAACGTGCGACAA'
'ENSMUSG00000048376_probe_5_exon_L'	'TAATACGACTCACTATAGCGTCATCATGCCCTCCGTGTACACGATTGTGTTCATTGTCAGCCTTCCTCTGTTAATAGCGGAACTTGCGACACCGAACGTGCGACAA'
'ENSMUSG00000048376_probe_5_exon_R'	'TAATACGACTCACTATAGCGTCATCTGAGCATAATGTGCTTCGTCCTGGCCATCGCAGTGTTCGTCTTGAGGATGAAGGTCAAGAACGACACCGAACGTGCGACAA'
'ENSMUSG00000048376_probe_6_exon_L'	'TAATACGACTCACTATAGCGTCATCCATGGCCGACGTGCTCTTCGTGTCGGTGCTCCCCTTCAAGATCAGTTAATAGCGGAACTTGCGACACCGAACGTGCGACAA'
'ENSMUSG00000048376_probe_6_exon_R'	'TAATACGACTCACTATAGCGTCATCTGAGCATAATGTGCTTACTACTTCTCCGGCACTGATTGGCAGTTCGGGTCTGGAATGTGCCCGACACCGAACGTGCGACAA'
'ENSMUSG00000048376_probe_7_exon_L'	'TAATACGACTCACTATAGCGTCATCACTCTGGGCCGAGCCAACTTCACTTGCGTGGTCATTTGGGTGATGTTAATAGCGGAACTTGCGACACCGAACGTGCGACAA'
'ENSMUSG00000048376_probe_7_exon_R'	'TAATACGACTCACTATAGCGTCATCTGAGCATAATGTGCTTCATCATGGGGGTGGTGCCCCTTCTCCTCAAGGAGCAGACCACCCGCGACACCGAACGTGCGACAA'
'ENSMUSG00000048376_probe_8_exon_L'	'TAATACGACTCACTATAGCGTCATCGGACTCAACATCACCACCTGCCACGACGTCCTCAGTGAGAACCTGTTAATAGCGGAACTTGCGACACCGAACGTGCGACAA'
'ENSMUSG00000048376_probe_8_exon_R'	'TAATACGACTCACTATAGCGTCATCTGAGCATAATGTGCTTGCAAGGCTTTTACTCGTACTACTTCTCGGCCTTCTCCGCCATCTTCGACACCGAACGTGCGACAA'
'ENSMUSG00000048376_probe_9_exon_L'	'TAATACGACTCACTATAGCGTCATCGCCCACCAACGTCCTCCTGATTGTGCACTACCTTTTCCTCTCCGATTAATAGCGGAACTTGCGACACCGAACGTGCGACAA'
'ENSMUSG00000048376_probe_9_exon_R'	'TAATACGACTCACTATAGCGTCATCTGAGCATAATGTGCTTGTCCTGGTACAGAGGCAGCCTACTTTGCTTACCTCCTCTGCGTCTCGACACCGAACGTGCGACAA'
'ENSMUSG00000048376_probe_10_exon_L'	'TAATACGACTCACTATAGCGTCATCTGTGAGCAGCGTGAGCTGCTGCATCGATCCGTTGATTTACTACTATTAATAGCGGAACTTGCGACACCGAACGTGCGACAA'
'ENSMUSG00000048376_probe_10_exon_R'	'TAATACGACTCACTATAGCGTCATCTGAGCATAATGTGCTTCCTCCTCCGAGTGCCAGAGGCACCTCTACAGCATCTTGTGCTGCACGACACCGAACGTGCGACAA'
'ENSMUSG00000048376_probe_11_exon_L'	'TAATACGACTCACTATAGCGTCATCAGAAAGCTCTGATCCCAACAGTTGCAACAGCACCGGCCAGCTGATTTAATAGCGGAACTTGCGACACCGAACGTGCGACAA'
'ENSMUSG00000048376_probe_11_exon_R'	'TAATACGACTCACTATAGCGTCATCTGAGCATAATGTGCTTCGAGTAAAATGGATACCTGCTCTAGTCACCTGAATAACAGCATATCGACACCGAACGTGCGACAA'
'ENSMUSG00000048376_probe_12_exon_L'	'TAATACGACTCACTATAGCGTCATCCAAAAAGCTATTAGCTTAGGGAAAGGGTTGCTGGAAGGTTCCATGTTAATAGCGGAACTTGCGACACCGAACGTGCGACAA'
'ENSMUSG00000048376_probe_12_exon_R'	'TAATACGACTCACTATAGCGTCATCTGAGCATAATGTGCTTAAAAGGTTGGAAAGCCAACAGCGGGGAATCCCATTAGTCCCTGCACGACACCGAACGTGCGACAA'
'ENSMUSG00000048376_probe_13_exon_L'	'TAATACGACTCACTATAGCGTCATCAAAAACAACCAATATCCGATATGCACGAATACTTCTGCTATCAAGTTAATAGCGGAACTTGCGACACCGAACGTGCGACAA'
'ENSMUSG00000048376_probe_13_exon_R'	'TAATACGACTCACTATAGCGTCATCTGAGCATAATGTGCTTTCTAGATTGGATAATTACCAGCAAGGTGACGGGAACGGAAATAAACGACACCGAACGTGCGACAA'
'ENSMUSG00000048376_probe_14_exon_L'	'TAATACGACTCACTATAGCGTCATCGTGTCCAGTGTTGCTAGTGCTATGATAGTAACTGGATGTCACTTCTTAATAGCGGAACTTGCGACACCGAACGTGCGACAA'
'ENSMUSG00000048376_probe_14_exon_R'	'TAATACGACTCACTATAGCGTCATCTGAGCATAATGTGCTTATATATCTAGGTGACTTTAATATATAGATGGTATGCACACACTCACGACACCGAACGTGCGACAA'
'ENSMUSG00000048376_probe_15_exon_L'	'TAATACGACTCACTATAGCGTCATCTTGTCATGCAGGAGGGAATCTGCACTTTGACACATTTTTGTTTATTTAATAGCGGAACTTGCGACACCGAACGTGCGACAA'
'ENSMUSG00000048376_probe_15_exon_R'	'TAATACGACTCACTATAGCGTCATCTGAGCATAATGTGCTTCCTGGCCGTTACTATGGAAATAATCTGATTCTCTGACTTAATAAACGACACCGAACGTGCGACAA'
'ENSMUSG00000048376_probe_16_exon_L'	'TAATACGACTCACTATAGCGTCATCTCTGAGTTGGTGGGTGTTAGCACTGGGCAGCTGGAGATCCTAATGTTAATAGCGGAACTTGCGACACCGAACGTGCGACAA'
'ENSMUSG00000048376_probe_16_exon_R'	'TAATACGACTCACTATAGCGTCATCTGAGCATAATGTGCTTAGGGGAGGAGTCCGTAGTTTAGACTTAACACAGCTTTTGCCTATACGACACCGAACGTGCGACAA'
'ENSMUSG00000048376_probe_17_exon_L'	'TAATACGACTCACTATAGCGTCATCTGATAATAATGGTTAGTGATGGAAGGATGAGACAGTATTACCTGTTTAATAGCGGAACTTGCGACACCGAACGTGCGACAA'
'ENSMUSG00000048376_probe_17_exon_R'	'TAATACGACTCACTATAGCGTCATCTGAGCATAATGTGCTTAGGGGAAGCTCTAATACTTTTCATCTTGAACATACCGTAGTTTTACGACACCGAACGTGCGACAA'
'ENSMUSG00000048376_probe_18_exon_L'	'TAATACGACTCACTATAGCGTCATCTTTAACTTGCAATTTACTTACTGAATACATGGACCAAGACTGAGCTTAATAGCGGAACTTGCGACACCGAACGTGCGACAA'
'ENSMUSG00000048376_probe_18_exon_R'	'TAATACGACTCACTATAGCGTCATCTGAGCATAATGTGCTTAAGACTCACCAGGACTGTAATAAACCTTACAAAGCAGCCAAGCCTCGACACCGAACGTGCGACAA'
'ENSMUSG00000048376_probe_19_exon_L'	'TAATACGACTCACTATAGCGTCATCCAGGTACATCACACCCCTTCGGCTATGCCTCCCAGAGAGCAGAGATTAATAGCGGAACTTGCGACACCGAACGTGCGACAA'
'ENSMUSG00000048376_probe_19_exon_R'	'TAATACGACTCACTATAGCGTCATCTGAGCATAATGTGCTTGATGGGAAGCACCAGGCCCACCCCATCCTGCTAGGATTCTCATTACGACACCGAACGTGCGACAA'
'ENSMUSG00000048376_probe_20_exon_L'	'TAATACGACTCACTATAGCGTCATCCTGTGAGCTGACTGTGTCTTTTAGAAATTGGCAAGGTAAGGTATGTTAATAGCGGAACTTGCGACACCGAACGTGCGACAA'
'ENSMUSG00000048376_probe_20_exon_R'	'TAATACGACTCACTATAGCGTCATCTGAGCATAATGTGCTTATCTTGGGAGGCAGTAACTATGAAAGACTGACGAGAGGAGAAAGGCGACACCGAACGTGCGACAA'
'ENSMUSG00000048376_probe_21_exon_L'	'TAATACGACTCACTATAGCGTCATCCACAGACAGACACACCCACATGCCCTGGTCACACTGTTGGATAGTTTAATAGCGGAACTTGCGACACCGAACGTGCGACAA'
'ENSMUSG00000048376_probe_21_exon_R'	'TAATACGACTCACTATAGCGTCATCTGAGCATAATGTGCTTGCCATAGACTGACTATAGGAGAATAACCGAGTCCTGTCCTTACTCCGACACCGAACGTGCGACAA'
'ENSMUSG00000048376_probe_22_exon_L'	'TAATACGACTCACTATAGCGTCATCAACGCAGAGAGCTGGCATGTGGTCAGCTATGATGCACATAGAACTTTAATAGCGGAACTTGCGACACCGAACGTGCGACAA'
'ENSMUSG00000048376_probe_22_exon_R'	'TAATACGACTCACTATAGCGTCATCTGAGCATAATGTGCTTTCTTCAGCTGGATGTGACCAAGTGTATTTCACATAAGCAAGGCCTCGACACCGAACGTGCGACAA'
'ENSMUSG00000048376_probe_23_exon_L'	'TAATACGACTCACTATAGCGTCATCTTTGCATATCTGAGTTTCTGCTTCCAGTAGCTATAGATTAGGATATTAATAGCGGAACTTGCGACACCGAACGTGCGACAA'
'ENSMUSG00000048376_probe_23_exon_R'	'TAATACGACTCACTATAGCGTCATCTGAGCATAATGTGCTTAACACAGTATAAGATGTATATTTTTAATACATATGCCCTTCAGCCCGACACCGAACGTGCGACAA'
'ENSMUSG00000048376_probe_25_exon_L'	'TAATACGACTCACTATAGCGTCATCATTTAAGAGAACAAAGTATTTCCAAATACTGTAGAGTCGCTTCCATTAATAGCGGAACTTGCGACACCGAACGTGCGACAA'
'ENSMUSG00000048376_probe_25_exon_R'	'TAATACGACTCACTATAGCGTCATCTGAGCATAATGTGCTTAAAGTCCTATGGTTGTATGGTTAACTTGGTTCCGGTGTTGGCTGACGACACCGAACGTGCGACAA'
'ENSMUSG00000024511_probe_1_exon_L'	'TAATACGACTCACTATAGCGTCATCGGACTGAGCCGGTTTAGCTGTTACACAAGAAGAGAGCAGCCGGCGTTTGAATGACTTCTGGCGACACCGAACGTGCGACAA'
'ENSMUSG00000024511_probe_1_exon_R'	'TAATACGACTCACTATAGCGTCATCTAGGTAACATCTGATTAAGGCTCCCACTGCCTCCCTTTTCCAGAGGAGAAGCGGACGCAAGCGACACCGAACGTGCGACAA'
'ENSMUSG00000024511_probe_2_exon_L'	'TAATACGACTCACTATAGCGTCATCCACAGTGCTGTAAAGAAATGGGCTAGCTATTCCCCCGAGGCTGTGTTTGAATGACTTCTGGCGACACCGAACGTGCGACAA'
'ENSMUSG00000024511_probe_2_exon_R'	'TAATACGACTCACTATAGCGTCATCTAGGTAACATCTGATTCTGGAAGCGTTTGGAGGTGCCCTCCAAGACCATCACTATGACTGACGACACCGAACGTGCGACAA'
'ENSMUSG00000024511_probe_3_exon_L'	'TAATACGACTCACTATAGCGTCATCGGAGACTATGATTATCTGATTAAACTCCTGGCCCTTGGAGACTCATTTGAATGACTTCTGGCGACACCGAACGTGCGACAA'
'ENSMUSG00000024511_probe_3_exon_R'	'TAATACGACTCACTATAGCGTCATCTAGGTAACATCTGATTAGTCGGGAAGACAACATTTCTCTATAGATACACAGACAATAAATTCGACACCGAACGTGCGACAA'
'ENSMUSG00000024511_probe_4_exon_L'	'TAATACGACTCACTATAGCGTCATCAATCCCAAATTCATCACCACAGTGGGAATAGATTTTCGGGAAAAATTTGAATGACTTCTGGCGACACCGAACGTGCGACAA'
'ENSMUSG00000024511_probe_4_exon_R'	'TAATACGACTCACTATAGCGTCATCTAGGTAACATCTGATTTGTGGTTTATGACACACAAGGAGCAGATGGAGCGTCAGGAAAAGCCGACACCGAACGTGCGACAA'
'ENSMUSG00000024511_probe_5_exon_L'	'TAATACGACTCACTATAGCGTCATCTTTAAGGTACATCTGCAGCTTTGGGACACTGCTGGACAAGAGCGGTTTGAATGACTTCTGGCGACACCGAACGTGCGACAA'
'ENSMUSG00000024511_probe_5_exon_R'	'TAATACGACTCACTATAGCGTCATCTAGGTAACATCTGATTCCGGAGCCTTACCACTGCCTTCTTCAGAGATGCCATGGGCTTCTTCGACACCGAACGTGCGACAA'
'ENSMUSG00000024511_probe_6_exon_L'	'TAATACGACTCACTATAGCGTCATCCTGATGTTTGACCTCACCAGTCAACAGAGCTTCTTGAATGTCAGATTTGAATGACTTCTGGCGACACCGAACGTGCGACAA'
'ENSMUSG00000024511_probe_6_exon_R'	'TAATACGACTCACTATAGCGTCATCTAGGTAACATCTGATTCTGGATGAGTCAACTGCAGGCAAATGCTTACTGTGAAAACCCAGACGACACCGAACGTGCGACAA'
'ENSMUSG00000024511_probe_7_exon_L'	'TAATACGACTCACTATAGCGTCATCGTATTAATTGGCAACAAGGCAGACCTGCCAGACCAAAGGGAAGTCTTTGAATGACTTCTGGCGACACCGAACGTGCGACAA'
'ENSMUSG00000024511_probe_7_exon_R'	'TAATACGACTCACTATAGCGTCATCTAGGTAACATCTGATTTGAACGGCAAGCACGGGAGCTGGCTGAAAAATATGGCATACCATACGACACCGAACGTGCGACAA'
'ENSMUSG00000024511_probe_8_exon_L'	'TAATACGACTCACTATAGCGTCATCTTCGAAACAAGCGCAGCTACAGGACAGAATGTAGAGAAGTCAGTGTTTGAATGACTTCTGGCGACACCGAACGTGCGACAA'
'ENSMUSG00000024511_probe_8_exon_R'	'TAATACGACTCACTATAGCGTCATCTAGGTAACATCTGATTAACGCTTCTGGACTTAATCATGAAGAGAATGGAAAAGTGTGTAGACGACACCGAACGTGCGACAA'
'ENSMUSG00000024511_probe_9_exon_L'	'TAATACGACTCACTATAGCGTCATCAAGACACAGGTTCCGGACACTGTCAATGGAGGAAATTCTGGAAAGTTTGAATGACTTCTGGCGACACCGAACGTGCGACAA'
'ENSMUSG00000024511_probe_9_exon_R'	'TAATACGACTCACTATAGCGTCATCTAGGTAACATCTGATTGGATGGGGAAAAGCCAGCAGAAAAGAAATGTGCCTGCTAGACACTCGACACCGAACGTGCGACAA'
'ENSMUSG00000024511_probe_10_exon_L'	'TAATACGACTCACTATAGCGTCATCACCAGTGATGGAGAGCCCACCCAAGTCCGACGTCCTGAGACAATGTTTGAATGACTTCTGGCGACACCGAACGTGCGACAA'
'ENSMUSG00000024511_probe_10_exon_R'	'TAATACGACTCACTATAGCGTCATCTAGGTAACATCTGATTAAACCATGATGTTGTCATTGAGCAGTAGCTCATGAGCAATGGCATCGACACCGAACGTGCGACAA'
'ENSMUSG00000024511_probe_11_exon_L'	'TAATACGACTCACTATAGCGTCATCTCTTTCTCCCCTGACCCCAATCTATTTTAATAAAGCAGAGTAGTCTTTGAATGACTTCTGGCGACACCGAACGTGCGACAA'
'ENSMUSG00000024511_probe_11_exon_R'	'TAATACGACTCACTATAGCGTCATCTAGGTAACATCTGATTAGTGTTGAAAGAACTGTACTGTTATCCCGAGTCCCTTCCAAACAACGACACCGAACGTGCGACAA'
'ENSMUSG00000024511_probe_12_exon_L'	'TAATACGACTCACTATAGCGTCATCAAAAAGTATCGGTGAGTTTTAAATGAAAGCACATATTACTGCCAGTTTGAATGACTTCTGGCGACACCGAACGTGCGACAA'
'ENSMUSG00000024511_probe_12_exon_R'	'TAATACGACTCACTATAGCGTCATCTAGGTAACATCTGATTTGGAGAGAGGAAGAGTCTAATTAAAGGGAGGATATAAAAGGATGACGACACCGAACGTGCGACAA'
'ENSMUSG00000024511_probe_13_exon_L'	'TAATACGACTCACTATAGCGTCATCTCATCTACTTATGTGGAGTATGACTCACACTTCTATATTTGCACTTTTGAATGACTTCTGGCGACACCGAACGTGCGACAA'
'ENSMUSG00000024511_probe_13_exon_R'	'TAATACGACTCACTATAGCGTCATCTAGGTAACATCTGATTGGAAGACATATTCCTAAAAATGGATACATAACAAAGAATTCTCTGCGACACCGAACGTGCGACAA'
'ENSMUSG00000024511_probe_14_exon_L'	'TAATACGACTCACTATAGCGTCATCCTTATTAAGAATGACTGTGTCTGCCCAGTAACCTGTTCTGAGTTATTTGAATGACTTCTGGCGACACCGAACGTGCGACAA'
'ENSMUSG00000024511_probe_14_exon_R'	'TAATACGACTCACTATAGCGTCATCTAGGTAACATCTGATTGGTAAAGTCGTGGGTGGGTGAATGGCAGGCTTCTGTAGGAACTTGCGACACCGAACGTGCGACAA'
'ENSMUSG00000024511_probe_15_exon_L'	'TAATACGACTCACTATAGCGTCATCTTATATTCCTAATAAATGGCAAAGAGACAAGAATAGGACCTTGGATTTGAATGACTTCTGGCGACACCGAACGTGCGACAA'
'ENSMUSG00000024511_probe_15_exon_R'	'TAATACGACTCACTATAGCGTCATCTAGGTAACATCTGATTGAAATTCCCTGGCAGAAAATGAAACATGGGAATAAGATGCTTGAACGACACCGAACGTGCGACAA'
'ENSMUSG00000024511_probe_16_exon_L'	'TAATACGACTCACTATAGCGTCATCAAGTTAGATGAAATGGATCTTTGAGATAAGTCTGAGAGACAGAGTTTTGAATGACTTCTGGCGACACCGAACGTGCGACAA'
'ENSMUSG00000024511_probe_16_exon_R'	'TAATACGACTCACTATAGCGTCATCTAGGTAACATCTGATTCTTAGACAAATGACACTGAAGCAGATTAGAAGCTAGTATCACCCACGACACCGAACGTGCGACAA'
'ENSMUSG00000024511_probe_17_exon_L'	'TAATACGACTCACTATAGCGTCATCGAAATTCTAAATTTACTTTTCCTCTAGACCACACTTAATGCCTGCTTTGAATGACTTCTGGCGACACCGAACGTGCGACAA'
'ENSMUSG00000024511_probe_17_exon_R'	'TAATACGACTCACTATAGCGTCATCTAGGTAACATCTGATTTGAAGACATTACAGAAATGAAGGTGTGTTCATGGGTCAATAACAGCGACACCGAACGTGCGACAA'
'ENSMUSG00000024511_probe_18_exon_L'	'TAATACGACTCACTATAGCGTCATCATAACTATGTTCACCCTGAAACTTTTATGCCACCAATCACCAAAATTTGAATGACTTCTGGCGACACCGAACGTGCGACAA'
'ENSMUSG00000024511_probe_18_exon_R'	'TAATACGACTCACTATAGCGTCATCTAGGTAACATCTGATTTGATACCACATTCTTTATTATAATGCTTTATACTTTGCCAGGAAGCGACACCGAACGTGCGACAA'
'ENSMUSG00000024511_probe_19_exon_L'	'TAATACGACTCACTATAGCGTCATCTAGCTATAGTTGAGGTGTACCTAAGAAATTAGCAAGAATGGATCTTTTGAATGACTTCTGGCGACACCGAACGTGCGACAA'
'ENSMUSG00000024511_probe_19_exon_R'	'TAATACGACTCACTATAGCGTCATCTAGGTAACATCTGATTGTCTCAGCTCAGCAGAACTATAGCCAATGTTTTGTTTTGTTTTCCCGACACCGAACGTGCGACAA'
'ENSMUSG00000024511_probe_20_exon_L'	'TAATACGACTCACTATAGCGTCATCAACAAAGCCAATAATATACTGTTAACAAAGACAAACTGCTTCGAGTTTGAATGACTTCTGGCGACACCGAACGTGCGACAA'
'ENSMUSG00000024511_probe_20_exon_R'	'TAATACGACTCACTATAGCGTCATCTAGGTAACATCTGATTTTCTGTTTTCGTAGTGAGCTTAAAATGCATGACAGGATAGTTTCTCGACACCGAACGTGCGACAA'
'ENSMUSG00000024511_probe_21_exon_L'	'TAATACGACTCACTATAGCGTCATCCAGTCTCAAACTTTCTGCATACTTTGCCTCCTTTAAAAGTTACAATTTGAATGACTTCTGGCGACACCGAACGTGCGACAA'
'ENSMUSG00000024511_probe_21_exon_R'	'TAATACGACTCACTATAGCGTCATCTAGGTAACATCTGATTATTACAAAGTAAAATCTAGCGTCATATCCAATTCTTCCAAATGACCGACACCGAACGTGCGACAA'
'ENSMUSG00000024511_probe_22_exon_L'	'TAATACGACTCACTATAGCGTCATCAAAAATGATGTGGAGGTTTAGGTGGGATTCACCCTTAGTACAATTTTTGAATGACTTCTGGCGACACCGAACGTGCGACAA'
'ENSMUSG00000024511_probe_22_exon_R'	'TAATACGACTCACTATAGCGTCATCTAGGTAACATCTGATTTAGTGTCAATAGCACAGCACCCCAGCTTGTACAAGTCATTCTCTGCGACACCGAACGTGCGACAA'
'ENSMUSG00000024511_probe_23_exon_L'	'TAATACGACTCACTATAGCGTCATCTAGGATTCCTTTCAATTCTCACTGTCTACAATGCTCTTCATGGTCTTTGAATGACTTCTGGCGACACCGAACGTGCGACAA'
'ENSMUSG00000024511_probe_23_exon_R'	'TAATACGACTCACTATAGCGTCATCTAGGTAACATCTGATTAATGTCTGTGCCATAAGGGTAGAAAGCTAACAGTCAGTTTTTGCACGACACCGAACGTGCGACAA'
'ENSMUSG00000024511_probe_24_exon_L'	'TAATACGACTCACTATAGCGTCATCCCTGTCTTCTGGAAGCAAAGTGAAAAGAAATGACCAGGGCTATGGTTTGAATGACTTCTGGCGACACCGAACGTGCGACAA'
'ENSMUSG00000024511_probe_24_exon_R'	'TAATACGACTCACTATAGCGTCATCTAGGTAACATCTGATTAAATCTGGTGAATGTCGTGAGCTCTCCTACATCTATTTCCGGTTTCGACACCGAACGTGCGACAA'
'ENSMUSG00000024511_probe_25_exon_L'	'TAATACGACTCACTATAGCGTCATCGATTCCAGTCATACCAGTATTTCCATAACAGAGAATGGTGAGCCCTTTGAATGACTTCTGGCGACACCGAACGTGCGACAA'
'ENSMUSG00000024511_probe_25_exon_R'	'TAATACGACTCACTATAGCGTCATCTAGGTAACATCTGATTTGATGCTGAAGGGATTCCATCTCTCCATCTCCCAGTTTATCATTGCGACACCGAACGTGCGACAA'
'ENSMUSG00000039103_probe_1_exon_L'	'TAATACGACTCACTATAGCGTCATCATGAATGACGTTTCGCAAAAGGCAGAGATTCTGCTTTCCTCATGTTTTACGACCTATGTAACGACACCGAACGTGCGACAA'
'ENSMUSG00000039103_probe_1_exon_R'	'TAATACGACTCACTATAGCGTCATCGCATACAACTTCTCTTACCTGTCCCTAAGTCCTATGTGCCAAAGCTTGGCAAGGGAGATGTCGACACCGAACGTGCGACAA'
'ENSMUSG00000039103_probe_2_exon_L'	'TAATACGACTCACTATAGCGTCATCAAGGACAAGTTTGAAGCCATGCAGAGGGCCAGGGAAGAAAGAAATTTTACGACCTATGTAACGACACCGAACGTGCGACAA'
'ENSMUSG00000039103_probe_2_exon_R'	'TAATACGACTCACTATAGCGTCATCGCATACAACTTCTCTTAAGGCGATCTAGAGACGAAAAGCAAAGAAGAAAAGAACAATATATCGACACCGAACGTGCGACAA'
'ENSMUSG00000039103_probe_3_exon_L'	'TAATACGACTCACTATAGCGTCATCAGAGAGAGAGAATGGAACAGGAGAAAGCAGGAGATTAAAGAAATGTTTACGACCTATGTAACGACACCGAACGTGCGACAA'
'ENSMUSG00000039103_probe_3_exon_R'	'TAATACGACTCACTATAGCGTCATCGCATACAACTTCTCTTTGCTTCTGATGATGAGGAAGAAAGTTCTCCTAAAATAGAAAAGGCCGACACCGAACGTGCGACAA'
'ENSMUSG00000039103_probe_4_exon_L'	'TAATACGACTCACTATAGCGTCATCTATGTCCCAAAGCTAACAGGGACAGTTAAAGGTAAATTCGATGAATTTACGACCTATGTAACGACACCGAACGTGCGACAA'
'ENSMUSG00000039103_probe_4_exon_R'	'TAATACGACTCACTATAGCGTCATCGCATACAACTTCTCTTGGAGAAACACAGACAGGAAGAACAAAGAAAGAGAACAGAAGAAGACGACACCGAACGTGCGACAA'
'ENSMUSG00000039103_probe_5_exon_L'	'TAATACGACTCACTATAGCGTCATCAGAAAACGCAGAATTGAGCAGGATCTGTTAGAAAAGAGGAAAATATTTACGACCTATGTAACGACACCGAACGTGCGACAA'
'ENSMUSG00000039103_probe_5_exon_R'	'TAATACGACTCACTATAGCGTCATCGCATACAACTTCTCTTGCGCGAATTAGCAAAAAGAGCGGAGCAGATTGAGGACATAAACAACGACACCGAACGTGCGACAA'
'ENSMUSG00000039103_probe_6_exon_L'	'TAATACGACTCACTATAGCGTCATCACGGGAACCGAGTCCGCATCAGAGGAAGGAGATGACTCACTACTTTTTACGACCTATGTAACGACACCGAACGTGCGACAA'
'ENSMUSG00000039103_probe_6_exon_R'	'TAATACGACTCACTATAGCGTCATCGCATACAACTTCTCTTAACAGTGGTACCTGCCAAATCATACAAAACACCTGGAAAAACAAACGACACCGAACGTGCGACAA'
'ENSMUSG00000039103_probe_7_exon_L'	'TAATACGACTCACTATAGCGTCATCGATCCTGAGGACCTGGACAGAGAAGAAGGAAATGGGAGAACCAACTTTACGACCTATGTAACGACACCGAACGTGCGACAA'
'ENSMUSG00000039103_probe_7_exon_R'	'TAATACGACTCACTATAGCGTCATCGCATACAACTTCTCTTTGAAGAAGATAAAATGAGATATGAAGAAGAGTGCCGAGTTCTCAACGACACCGAACGTGCGACAA'
'ENSMUSG00000039103_probe_8_exon_L'	'TAATACGACTCACTATAGCGTCATCAATCACATTTTCCTGGAAAATTGAAATCAACTTTTGAAGAACTGGTTTACGACCTATGTAACGACACCGAACGTGCGACAA'
'ENSMUSG00000039103_probe_8_exon_R'	'TAATACGACTCACTATAGCGTCATCGCATACAACTTCTCTTCGACAAAGACAAGAAAATCGCAAGAAGCAAGCGGAAGAGGAAGCGCGACACCGAACGTGCGACAA'
'ENSMUSG00000039103_probe_9_exon_L'	'TAATACGACTCACTATAGCGTCATCGACGACGCTTAGAAGAAGAGAGACGTTCCTTTGAGGAGGCGAGAATTTACGACCTATGTAACGACACCGAACGTGCGACAA'
'ENSMUSG00000039103_probe_9_exon_R'	'TAATACGACTCACTATAGCGTCATCGCATACAACTTCTCTTCACATGGTAAATGAGGAGGATGAAAACCAAGATAGAGAAACAGTTCGACACCGAACGTGCGACAA'
'ENSMUSG00000039103_probe_10_exon_L'	'TAATACGACTCACTATAGCGTCATCTTAAAGAGTACCGCCCAGGAAAACTCAAACTCAGTTTTGAGGAAATTTACGACCTATGTAACGACACCGAACGTGCGACAA'
'ENSMUSG00000039103_probe_10_exon_R'	'TAATACGACTCACTATAGCGTCATCGCATACAACTTCTCTTGAAAGGCAAAGGAGAGAAGACGAAAAACGAAAAGCAGAGGAGGAGCGACACCGAACGTGCGACAA'
'ENSMUSG00000039103_probe_11_exon_L'	'TAATACGACTCACTATAGCGTCATCCCCGAAGGAGAATAGAGGAAGAGAAGGCGGCATTTGCTGAAGCAATTTACGACCTATGTAACGACACCGAACGTGCGACAA'
'ENSMUSG00000039103_probe_11_exon_R'	'TAATACGACTCACTATAGCGTCATCGCATACAACTTCTCTTAGAAGCATGGTATTAGATGATGATTCCCCAGAGATTTATAAAACACGACACCGAACGTGCGACAA'
'ENSMUSG00000039103_probe_12_exon_L'	'TAATACGACTCACTATAGCGTCATCAAAAATGGAAGAAGAAAGACGACGAACAGAGGAAGAACGCAGGCATTTACGACCTATGTAACGACACCGAACGTGCGACAA'
'ENSMUSG00000039103_probe_12_exon_R'	'TAATACGACTCACTATAGCGTCATCGCATACAACTTCTCTTAACTAGAAATGGAGAAACAGGAATTTGAACAACTGAGACAAGAAACGACACCGAACGTGCGACAA'
'ENSMUSG00000039103_probe_13_exon_L'	'TAATACGACTCACTATAGCGTCATCATTGTCTGAAAAAGAAGTACAGAAAAAGATAGAAGAAGAGCGAGCTTTACGACCTATGTAACGACACCGAACGTGCGACAA'
'ENSMUSG00000039103_probe_13_exon_R'	'TAATACGACTCACTATAGCGTCATCGCATACAACTTCTCTTAAAGGCGAGCAATTGACCTTGAAATCAAAGAGCGAGAAGCAGAAACGACACCGAACGTGCGACAA'
'ENSMUSG00000039103_probe_14_exon_L'	'TAATACGACTCACTATAGCGTCATCCTTCCATGAGGACGATGATGTTGATGTAAGGCCTGCAAAGAAGAGTTTACGACCTATGTAACGACACCGAACGTGCGACAA'
'ENSMUSG00000039103_probe_14_exon_R'	'TAATACGACTCACTATAGCGTCATCGCATACAACTTCTCTTAGTCTCCTTTTACTCATAAGGTGAACATGAAAGCCAGGTTTGAACCGACACCGAACGTGCGACAA'
'ENSMUSG00000039103_probe_15_exon_L'	'TAATACGACTCACTATAGCGTCATCAATGGCAAAGGCAAGAGAAGAGGAAGAACAAAGAAGAATTGAAGATTTACGACCTATGTAACGACACCGAACGTGCGACAA'
'ENSMUSG00000039103_probe_15_exon_R'	'TAATACGACTCACTATAGCGTCATCGCATACAACTTCTCTTAAAAGTTACTACGAATGCAGTTTGAACAGAAAGAAATCGATGCGGCGACACCGAACGTGCGACAA'
'ENSMUSG00000039103_probe_16_exon_L'	'TAATACGACTCACTATAGCGTCATCATTACAGAAGAAAAGAGAAGATGAGGAGGAAGAAGAAGGTAGCATTTTACGACCTATGTAACGACACCGAACGTGCGACAA'
'ENSMUSG00000039103_probe_16_exon_R'	'TAATACGACTCACTATAGCGTCATCGCATACAACTTCTCTTTTAATGGCTCCACTACTGAAGATGAAGAGCAAACCAGATCAGGAGCGACACCGAACGTGCGACAA'
'ENSMUSG00000039103_probe_17_exon_L'	'TAATACGACTCACTATAGCGTCATCTCCATGGTTCAAAAAGCCTTTAAGAAATACCTCAGTTGTAGACAGTTTACGACCTATGTAACGACACCGAACGTGCGACAA'
'ENSMUSG00000039103_probe_17_exon_R'	'TAATACGACTCACTATAGCGTCATCGCATACAACTTCTCTTAGCCAGTCAGATTTACTGTTAAAGTAACAGGAGAACCCAAGCCGGCGACACCGAACGTGCGACAA'
'ENSMUSG00000039103_probe_18_exon_L'	'TAATACGACTCACTATAGCGTCATCAATTACATGGTGGTTTGAAGGAGAAATACTGCAGGATGGAGAAGATTTACGACCTATGTAACGACACCGAACGTGCGACAA'
'ENSMUSG00000039103_probe_18_exon_R'	'TAATACGACTCACTATAGCGTCATCGCATACAACTTCTCTTATCAGTACATCGAAAGAGGTGAAACTTACTGCCTGTATTTACCGGCGACACCGAACGTGCGACAA'
'ENSMUSG00000029086_probe_4_exon_L'	'TAATACGACTCACTATAGCGTCATCACCCGGAGGAGAGCTGGACCGGAGAGGGATGGTACTTTGAGTGAATTATCCATCGTAAGAGCGACACCGAACGTGCGACAA'
'ENSMUSG00000029086_probe_4_exon_R'	'TAATACGACTCACTATAGCGTCATCCAAGTTTAGCCTTCTTACCACCTTGGAGACCGTTCTTCTGTTTCCCTTGTTACCAGCCAGGCGACACCGAACGTGCGACAA'
'ENSMUSG00000029086_probe_5_exon_L'	'TAATACGACTCACTATAGCGTCATCGGCAGAAGAGTCCACCGGTCCAGGAAAGACCCATTTCCCTTGAGTTTATCCATCGTAAGAGCGACACCGAACGTGCGACAA'
'ENSMUSG00000029086_probe_5_exon_R'	'TAATACGACTCACTATAGCGTCATCCAAGTTTAGCCTTCTTCCAGAAAGTACCTCATGCTTGAGAGATCAGGCCAACAACTATGGCCGACACCGAACGTGCGACAA'
'ENSMUSG00000029086_probe_6_exon_L'	'TAATACGACTCACTATAGCGTCATCAGTGCCCTGCTGTTACTGGGGCTGTGTGGAAAGATCTCTTCAGAATTATCCATCGTAAGAGCGACACCGAACGTGCGACAA'
'ENSMUSG00000029086_probe_6_exon_R'	'TAATACGACTCACTATAGCGTCATCCAAGTTTAGCCTTCTTTCAGCCTGCATTCCATAACACTCCTGGGGCTATGAATTATGAATTCGACACCGAACGTGCGACAA'
'ENSMUSG00000029086_probe_7_exon_L'	'TAATACGACTCACTATAGCGTCATCCCTACCACCAAATATGAGACCCAAGATACCTTCAATGCTGGGATTTTATCCATCGTAAGAGCGACACCGAACGTGCGACAA'
'ENSMUSG00000029086_probe_7_exon_R'	'TAATACGACTCACTATAGCGTCATCCAAGTTTAGCCTTCTTTGGCCCTCTCTACAAAATGGTGCACATCTTCCTCAACGTGGTCCACGACACCGAACGTGCGACAA'
'ENSMUSG00000029086_probe_8_exon_L'	'TAATACGACTCACTATAGCGTCATCAAAAACTCATACAGAACAAGAACTTTGACATCTCAGTTGATTCCATTATCCATCGTAAGAGCGACACCGAACGTGCGACAA'
'ENSMUSG00000029086_probe_8_exon_R'	'TAATACGACTCACTATAGCGTCATCCAAGTTTAGCCTTCTTGAGCCAGAAATCATAGTCTTGGCTCTGAAGATTGCCCTCTATGAGCGACACCGAACGTGCGACAA'
'ENSMUSG00000029086_probe_9_exon_L'	'TAATACGACTCACTATAGCGTCATCCGGAGTCCTTATCTGCGCCATCCTGGGACTGCTGTTCATTATCCTTTATCCATCGTAAGAGCGACACCGAACGTGCGACAA'
'ENSMUSG00000029086_probe_9_exon_R'	'TAATACGACTCACTATAGCGTCATCCAAGTTTAGCCTTCTTTGCCTCTGGTGGGCTGCTTCTTTTGTATGTGCCGTTGCTGCAACACGACACCGAACGTGCGACAA'
'ENSMUSG00000029086_probe_10_exon_L'	'TAATACGACTCACTATAGCGTCATCCAGAAGCAGAATGCGCCATGCAGGAGGAAGTGCTTGGGCCTCTCCTTATCCATCGTAAGAGCGACACCGAACGTGCGACAA'
'ENSMUSG00000029086_probe_10_exon_R'	'TAATACGACTCACTATAGCGTCATCCAAGTTTAGCCTTCTTCCTGGTGATTTGTCTGCTCATGAGCCTTGGCATTATATATGGCTTCGACACCGAACGTGCGACAA'
'ENSMUSG00000029086_probe_11_exon_L'	'TAATACGACTCACTATAGCGTCATCGTGGCTAACCAGCAGACCAGGACTCGGATCAAAGGGACCCAGAAATTATCCATCGTAAGAGCGACACCGAACGTGCGACAA'
'ENSMUSG00000029086_probe_11_exon_R'	'TAATACGACTCACTATAGCGTCATCCAAGTTTAGCCTTCTTGGCAAAGAGCAATTTCAGAGACTTTCAAACACTCCTGACTGAAACCGACACCGAACGTGCGACAA'
'ENSMUSG00000029086_probe_12_exon_L'	'TAATACGACTCACTATAGCGTCATCATGTAGTGGAGCAGTACACCAACACCAAGAACAAGGCATTCTCAGTTATCCATCGTAAGAGCGACACCGAACGTGCGACAA'
'ENSMUSG00000029086_probe_12_exon_R'	'TAATACGACTCACTATAGCGTCATCCAAGTTTAGCCTTCTTCTGGATGGCATCGGCTCCGTGCTGGGAGGCAGAATAAAGGACCAACGACACCGAACGTGCGACAA'
'ENSMUSG00000029086_probe_13_exon_L'	'TAATACGACTCACTATAGCGTCATCACCCAAAGTAACTCCTGTCCTCGAAGAGATTAAGGCCATGGCGACTTATCCATCGTAAGAGCGACACCGAACGTGCGACAA'
'ENSMUSG00000029086_probe_13_exon_R'	'TAATACGACTCACTATAGCGTCATCCAAGTTTAGCCTTCTTCCATCAAACAGACCAAGGATGCCCTGCAGAACATGAGCAGCAGCCCGACACCGAACGTGCGACAA'
'ENSMUSG00000029086_probe_14_exon_L'	'TAATACGACTCACTATAGCGTCATCGAAAAGTCTCCAAGATGCAGCCACCCAGCTCAATACCAACCTGAGTTATCCATCGTAAGAGCGACACCGAACGTGCGACAA'
'ENSMUSG00000029086_probe_14_exon_R'	'TAATACGACTCACTATAGCGTCATCCAAGTTTAGCCTTCTTCTGTGAGAAACAGCATCGAGAATTCGCTCAGCAGCAGTGACTGTACGACACCGAACGTGCGACAA'
'ENSMUSG00000029086_probe_15_exon_L'	'TAATACGACTCACTATAGCGTCATCCTCAGATCCAGCCAGCAAGATCTGCGATAGCATCAGACCAAGCCTTTATCCATCGTAAGAGCGACACCGAACGTGCGACAA'
'ENSMUSG00000029086_probe_15_exon_R'	'TAATACGACTCACTATAGCGTCATCCAAGTTTAGCCTTCTTGCAGTCTGGGGAGCAGCCTCAATTCAAGTCAGCTCCCATCAGTGGCGACACCGAACGTGCGACAA'
'ENSMUSG00000029086_probe_16_exon_L'	'TAATACGACTCACTATAGCGTCATCTAGAGAACTCAACACTGTTACTGAAGTCGACAAAACTGATCTGGATTATCCATCGTAAGAGCGACACCGAACGTGCGACAA'
'ENSMUSG00000029086_probe_16_exon_R'	'TAATACGACTCACTATAGCGTCATCCAAGTTTAGCCTTCTTGCCTCGTCAAAAGGGGGTATACGACAATTGATGAAATACCCAATACGACACCGAACGTGCGACAA'
'ENSMUSG00000029086_probe_17_exon_L'	'TAATACGACTCACTATAGCGTCATCAATACAAAACCAAACTGTGGATGTCATCAAAGACGTCAAAAATACTTATCCATCGTAAGAGCGACACCGAACGTGCGACAA'
'ENSMUSG00000029086_probe_17_exon_R'	'TAATACGACTCACTATAGCGTCATCCAAGTTTAGCCTTCTTTGGACTCCATTAGCTCCAACATTAAGGACATGAGCCAAAGTATTCCGACACCGAACGTGCGACAA'
'ENSMUSG00000029086_probe_18_exon_L'	'TAATACGACTCACTATAGCGTCATCTATTGAGGATATGCTGTTACAGGTCTCCCATTACCTTAATAACAGTTATCCATCGTAAGAGCGACACCGAACGTGCGACAA'
'ENSMUSG00000029086_probe_18_exon_R'	'TAATACGACTCACTATAGCGTCATCCAAGTTTAGCCTTCTTACAGATACTTAAACCAGGAGCTGCCCAAGCTGGAAGAATATGACTCGACACCGAACGTGCGACAA'
'ENSMUSG00000029086_probe_19_exon_L'	'TAATACGACTCACTATAGCGTCATCGTACTGGTGGCTGGGTGGCTTGATTGTCTGCTTTCTGCTGACTCTTTATCCATCGTAAGAGCGACACCGAACGTGCGACAA'
'ENSMUSG00000029086_probe_19_exon_R'	'TAATACGACTCACTATAGCGTCATCCAAGTTTAGCCTTCTTTTGTGACCTTCTTTTTCCTGGGCTTGCTGTGTGGTGTGTTTGGCTCGACACCGAACGTGCGACAA'
'ENSMUSG00000029086_probe_20_exon_L'	'TAATACGACTCACTATAGCGTCATCTTTTTGCTGGATATTGATGATCCTTGTGGTTCTTACGTTTGTTGTTTATCCATCGTAAGAGCGACACCGAACGTGCGACAA'
'ENSMUSG00000029086_probe_20_exon_R'	'TAATACGACTCACTATAGCGTCATCCAAGTTTAGCCTTCTTGTGCAAATGTGGAAAAGTTGCTCTGCGAACCTTATGAAAACAAGACGACACCGAACGTGCGACAA'
'ENSMUSG00000029086_probe_21_exon_L'	'TAATACGACTCACTATAGCGTCATCATTATTACAGGTTTTGGACACTCCCTATCTGCTCAAGGAACAATGTTATCCATCGTAAGAGCGACACCGAACGTGCGACAA'
'ENSMUSG00000029086_probe_21_exon_R'	'TAATACGACTCACTATAGCGTCATCCAAGTTTAGCCTTCTTAATTTTATCTTTCTGGCATGCTATTCAATAACCCAGACATTAACACGACACCGAACGTGCGACAA'
'ENSMUSG00000029086_probe_22_exon_L'	'TAATACGACTCACTATAGCGTCATCACCTTTGAGCAAGTCTACAGGGATTGCAAAAGAGGTCGAGGTATATTATCCATCGTAAGAGCGACACCGAACGTGCGACAA'
'ENSMUSG00000029086_probe_22_exon_R'	'TAATACGACTCACTATAGCGTCATCCAAGTTTAGCCTTCTTTGCTGCTTTTCAGCTTGAGAATGTCGTCAACGTCAGTGATCATTTCGACACCGAACGTGCGACAA'
'ENSMUSG00000029086_probe_23_exon_L'	'TAATACGACTCACTATAGCGTCATCAACATTGACCAGATTTCTGAAAACATAAATACGGAGTTGGAAAACTTATCCATCGTAAGAGCGACACCGAACGTGCGACAA'
'ENSMUSG00000029086_probe_23_exon_R'	'TAATACGACTCACTATAGCGTCATCCAAGTTTAGCCTTCTTGAATGTGAACATTGATAGCATTGAACTGTTGGATAACACAGGAAGCGACACCGAACGTGCGACAA'
'ENSMUSG00000029086_probe_24_exon_L'	'TAATACGACTCACTATAGCGTCATCAAGAGCCTCGAGGACTTTGCACATTCTGGGATAGATACAATCGATTTATCCATCGTAAGAGCGACACCGAACGTGCGACAA'
'ENSMUSG00000029086_probe_24_exon_R'	'TAATACGACTCACTATAGCGTCATCCAAGTTTAGCCTTCTTTTCCACATACTTGAAGGAGACTGAGAAATCCCCTACTGAAGTGAACGACACCGAACGTGCGACAA'
'ENSMUSG00000029086_probe_25_exon_L'	'TAATACGACTCACTATAGCGTCATCGCCTCTACCCTGGAAGCAAAAGCAAACCAGTTGCCTGAAGGAAAGTTATCCATCGTAAGAGCGACACCGAACGTGCGACAA'
'ENSMUSG00000029086_probe_25_exon_R'	'TAATACGACTCACTATAGCGTCATCCAAGTTTAGCCTTCTTGAAACAGGCCTTCTTACTGGATGTACAGAATATAAGAGCCATCCACGACACCGAACGTGCGACAA'
'ENSMUSG00000029086_probe_26_exon_L'	'TAATACGACTCACTATAGCGTCATCCAGCATCTCCTCCCTCCTGTGCAGCAATCACTGAATACGTTAAGATTATCCATCGTAAGAGCGACACCGAACGTGCGACAA'
'ENSMUSG00000029086_probe_26_exon_R'	'TAATACGACTCACTATAGCGTCATCCAAGTTTAGCCTTCTTAAGTGTCTGGACCCTCCAGCAAACAAGCAACAAGTTGCCGGAGAACGACACCGAACGTGCGACAA'
'ENSMUSG00000029086_probe_27_exon_L'	'TAATACGACTCACTATAGCGTCATCGTGAAGAAGATCCTTGCCTCTTTGGACTCTGTTCAGCATTTCCTCTTATCCATCGTAAGAGCGACACCGAACGTGCGACAA'
'ENSMUSG00000029086_probe_27_exon_R'	'TAATACGACTCACTATAGCGTCATCCAAGTTTAGCCTTCTTCAATAACGTTTCCCTCATCGTTATCGGGGAAACGAAGAAGTTTGGCGACACCGAACGTGCGACAA'
'ENSMUSG00000029086_probe_28_exon_L'	'TAATACGACTCACTATAGCGTCATCAAAACAATACTAGGCTACTTTGAACATTATCTGCACTGGGTCTTTTTATCCATCGTAAGAGCGACACCGAACGTGCGACAA'
'ENSMUSG00000029086_probe_28_exon_R'	'TAATACGACTCACTATAGCGTCATCCAAGTTTAGCCTTCTTTGCCATCACAGAGAAGATGACATCCTGCAAACCCATGGCCACCGCCGACACCGAACGTGCGACAA'
'ENSMUSG00000044221_probe_1_exon_L'	'TAATACGACTCACTATAGCGTCATCACTTCCCCTCCGCTCGCGCCACAGCGGCCACCTCCAGGCCCCGCGTTCGATGAGATTACAGCGACACCGAACGTGCGACAA'
'ENSMUSG00000044221_probe_1_exon_R'	'TAATACGACTCACTATAGCGTCATCTCAAGGAGTAATCCTTGCCTCCGGAGCCGATGGCCGGGACGCGCTGGGTGCTAGGCGCGTTCGACACCGAACGTGCGACAA'
'ENSMUSG00000044221_probe_2_exon_L'	'TAATACGACTCACTATAGCGTCATCAAGCTAGGAGACGAGGTGGATGATGTTTATCTCATTCGAGCTCAGTTCGATGAGATTACAGCGACACCGAACGTGCGACAA'
'ENSMUSG00000044221_probe_2_exon_R'	'TAATACGACTCACTATAGCGTCATCTCAAGGAGTAATCCTTGCTGCCGTGGTCCTGCACTGTGGAAGATGTTCTTAACTTTTTCTCCGACACCGAACGTGCGACAA'
'ENSMUSG00000044221_probe_3_exon_L'	'TAATACGACTCACTATAGCGTCATCAGAATGGAATACATTTCCTCCTAAATAGAGATGGGAAACGGAGGGTTCGATGAGATTACAGCGACACCGAACGTGCGACAA'
'ENSMUSG00000044221_probe_3_exon_R'	'TAATACGACTCACTATAGCGTCATCTCAAGGAGTAATCCTTGATGCCTTAATAGAGATGGAGTCCGAGCAGGATGTACAGAAGGCCCGACACCGAACGTGCGACAA'
'ENSMUSG00000044221_probe_4_exon_L'	'TAATACGACTCACTATAGCGTCATCTGGGGCAGCGGTATGTGGAAGTGTATGAAATAAACAACGAAGATGTTCGATGAGATTACAGCGACACCGAACGTGCGACAA'
'ENSMUSG00000044221_probe_4_exon_R'	'TAATACGACTCACTATAGCGTCATCTCAAGGAGTAATCCTTGATGCCTTAATGAAGAGCCTGCAGGTCAAGCCTTCGCCTGTGCTCCGACACCGAACGTGCGACAA'
'ENSMUSG00000044221_probe_5_exon_L'	'TAATACGACTCACTATAGCGTCATCTGTGGTCCGCCTGAGAGGACTTCCTTACAGCTGCAATGAAAAGGATTCGATGAGATTACAGCGACACCGAACGTGCGACAA'
'ENSMUSG00000044221_probe_5_exon_R'	'TAATACGACTCACTATAGCGTCATCTCAAGGAGTAATCCTTTTGTGGACTTCTTTGCAGGACTGAACATAGTAGACATTACTTTTGCGACACCGAACGTGCGACAA'
'ENSMUSG00000044221_probe_6_exon_L'	'TAATACGACTCACTATAGCGTCATCGACTATAGAGGGAGAAGAAAAACGGGGGAAGCCTATGTACAGTTTTTCGATGAGATTACAGCGACACCGAACGTGCGACAA'
'ENSMUSG00000044221_probe_6_exon_R'	'TAATACGACTCACTATAGCGTCATCTCAAGGAGTAATCCTTAGAACCAGAAATGGCCAACCAAGCGCTTCTAAAGCACAGGGAAGACGACACCGAACGTGCGACAA'
'ENSMUSG00000044221_probe_7_exon_L'	'TAATACGACTCACTATAGCGTCATCATTGGTAACCGATACATAGAGATATTTCCAAGCAGAAGGAATGAATTCGATGAGATTACAGCGACACCGAACGTGCGACAA'
'ENSMUSG00000044221_probe_7_exon_R'	'TAATACGACTCACTATAGCGTCATCTCAAGGAGTAATCCTTTCGAACACATGTTGGATCTCATAAAGGAAAGAAAATGACATCGTCCGACACCGAACGTGCGACAA'
'ENSMUSG00000044221_probe_8_exon_L'	'TAATACGACTCACTATAGCGTCATCTATAACTGAACCAGAAGTGGTATTTGAGGAACATGAAGTAAATGATTCGATGAGATTACAGCGACACCGAACGTGCGACAA'
'ENSMUSG00000044221_probe_8_exon_R'	'TAATACGACTCACTATAGCGTCATCTCAAGGAGTAATCCTTATATTCGGCCTATGACGGCTTTTGAGAGTGATAAAGAGATAGAATCGACACCGAACGTGCGACAA'
'ENSMUSG00000044221_probe_9_exon_L'	'TAATACGACTCACTATAGCGTCATCATGTCAGAAAAACTTCCAGAGGCTGTCGATTTTGGAACTCTGCCTTTCGATGAGATTACAGCGACACCGAACGTGCGACAA'
'ENSMUSG00000044221_probe_9_exon_R'	'TAATACGACTCACTATAGCGTCATCTCAAGGAGTAATCCTTCCTGCATTTTGTCCACATGAGAGGATTGCCTTTCCAAGCCAATGCCGACACCGAACGTGCGACAA'
'ENSMUSG00000044221_probe_10_exon_L'	'TAATACGACTCACTATAGCGTCATCACTGGAGAAGCTGACGTGCACTTTGATACCCATGAGGATGCTGTTTTCGATGAGATTACAGCGACACCGAACGTGCGACAA'
'ENSMUSG00000044221_probe_10_exon_R'	'TAATACGACTCACTATAGCGTCATCTCAAGGAGTAATCCTTAGCCATGCTCAAGGATCGGTCCCATGTCCAACATAGGTATATTGACGACACCGAACGTGCGACAA'
'ENSMUSG00000044221_probe_11_exon_L'	'TAATACGACTCACTATAGCGTCATCTTCCTAAATTCATGTCCTAAAGGAAAATAAGACTTCAACAGACCCTTCGATGAGATTACAGCGACACCGAACGTGCGACAA'
'ENSMUSG00000044221_probe_11_exon_R'	'TAATACGACTCACTATAGCGTCATCTCAAGGAGTAATCCTTGAAAATAAGGATGAAGCAGGAAGCATCTCATTTGCACATCTCTCTCGACACCGAACGTGCGACAA'
'ENSMUSG00000044221_probe_12_exon_L'	'TAATACGACTCACTATAGCGTCATCAGACGTGGAATACAAAGATCCAGTTGATTGGCAGCAACTGCTGGATTCGATGAGATTACAGCGACACCGAACGTGCGACAA'
'ENSMUSG00000044221_probe_12_exon_R'	'TAATACGACTCACTATAGCGTCATCTCAAGGAGTAATCCTTAAGGATCTGTGCATCTTAGTGCTGTGTTTACACACAGAAAGATTCCGACACCGAACGTGCGACAA'
'ENSMUSG00000044221_probe_13_exon_L'	'TAATACGACTCACTATAGCGTCATCATAAGCTACAAATTTAAAATTCTGTTCAAACAGTCCAGGTTGAGATTCGATGAGATTACAGCGACACCGAACGTGCGACAA'
'ENSMUSG00000044221_probe_13_exon_R'	'TAATACGACTCACTATAGCGTCATCTCAAGGAGTAATCCTTGAGAAAGTCTGGTCTGTGTGACTTAGTTTTCCGTCCTGAGGCTCTCGACACCGAACGTGCGACAA'
'ENSMUSG00000044221_probe_14_exon_L'	'TAATACGACTCACTATAGCGTCATCTACAGACTAAGATGATGTTTCCACCCAGTGCCGCTCCTCAGATCCTTCGATGAGATTACAGCGACACCGAACGTGCGACAA'
'ENSMUSG00000044221_probe_14_exon_R'	'TAATACGACTCACTATAGCGTCATCTCAAGGAGTAATCCTTGCTCCCGCCTGTTGTTGCCTGTGATTGAGAGCTCTGATACAAACTCGACACCGAACGTGCGACAA'
'ENSMUSG00000044221_probe_15_exon_L'	'TAATACGACTCACTATAGCGTCATCATGGAACACATTCACGGTGTATTTTTACCAAACACTCACCAAAGCTTCGATGAGATTACAGCGACACCGAACGTGCGACAA'
'ENSMUSG00000044221_probe_15_exon_R'	'TAATACGACTCACTATAGCGTCATCTCAAGGAGTAATCCTTCAGAAGGTTTCAGAACTTTAATAAGCCAGTCTGATTTGGTCAAATCGACACCGAACGTGCGACAA'
'ENSMUSG00000044221_probe_16_exon_L'	'TAATACGACTCACTATAGCGTCATCAAAAATAGCAAACCACAGGTTAGTGAATGTAAGTGGCCACTCAGCTTCGATGAGATTACAGCGACACCGAACGTGCGACAA'
'ENSMUSG00000044221_probe_16_exon_R'	'TAATACGACTCACTATAGCGTCATCTCAAGGAGTAATCCTTTTAACGTCTTTAGAAACTTGGCCTCCCTAAGCCTTGACCTGAAGGCGACACCGAACGTGCGACAA'
'ENSMUSG00000044221_probe_17_exon_L'	'TAATACGACTCACTATAGCGTCATCTTTTTCTTGGACAGACAAATCTTAAGGCTATTAGGTTTGAAATCGTTCGATGAGATTACAGCGACACCGAACGTGCGACAA'
'ENSMUSG00000044221_probe_17_exon_R'	'TAATACGACTCACTATAGCGTCATCTCAAGGAGTAATCCTTATGTGACATATCAAAGCAGTCCAGACTGGTAAGGACATTAATAGCCGACACCGAACGTGCGACAA'
'ENSMUSG00000044221_probe_18_exon_L'	'TAATACGACTCACTATAGCGTCATCCTTGAATTGAACCAGCTCTAGATAGGGAAAACAATCTAAGTCCCCTTCGATGAGATTACAGCGACACCGAACGTGCGACAA'
'ENSMUSG00000044221_probe_18_exon_R'	'TAATACGACTCACTATAGCGTCATCTCAAGGAGTAATCCTTGTTTGCTTTTCCAGTGGGGTAGCCATCCCATACTTAGAACAGGTACGACACCGAACGTGCGACAA'
'ENSMUSG00000025001_probe_1_exon_L'	'TAATACGACTCACTATAGCGTCATCGAGACCACCGGGTTTTCCCGCGAAAGAGAAGCGCGCGAATTTCTTTTTTACTCTGGCATACCGACACCGAACGTGCGACAA'
'ENSMUSG00000025001_probe_1_exon_R'	'TAATACGACTCACTATAGCGTCATCCGACGAGGATTTATTTGCCGCGGGGCGAGCGAGCCGGCGGGGTGTGAGGATTTAGCTCGCGCGACACCGAACGTGCGACAA'
'ENSMUSG00000025001_probe_2_exon_L'	'TAATACGACTCACTATAGCGTCATCGGCTCCAGAGATGGCCGAACAAACGGAGCCTGCGGTGATTACTCCTTTTACTCTGGCATACCGACACCGAACGTGCGACAA'
'ENSMUSG00000025001_probe_2_exon_R'	'TAATACGACTCACTATAGCGTCATCCGACGAGGATTTATTTCCATGCTGGAGGAGGAGGAACAGCTCGAGGCTGCGGGACTTGAGACGACACCGAACGTGCGACAA'
'ENSMUSG00000025001_probe_3_exon_L'	'TAATACGACTCACTATAGCGTCATCAAAACGGTCATTAAAACTTACAGAGGGTAAAAGTTTAGTTGATGGTTTTACTCTGGCATACCGACACCGAACGTGCGACAA'
'ENSMUSG00000025001_probe_3_exon_R'	'TAATACGACTCACTATAGCGTCATCCGACGAGGATTTATTTATGGAGAGAAACCAGTCATGAAAAAGAAAAGAGGAAGAGAAGATGCGACACCGAACGTGCGACAA'
'ENSMUSG00000025001_probe_4_exon_L'	'TAATACGACTCACTATAGCGTCATCTTTTTGACCCAGTTCGGAAATGTAACGGACAGCCTGTACCCTTTCTTTTACTCTGGCATACCGACACCGAACGTGCGACAA'
'ENSMUSG00000025001_probe_4_exon_R'	'TAATACGACTCACTATAGCGTCATCCGACGAGGATTTATTTCAACCAAAGCATTTCACAGGAGGAGTAATGAGGTGGTACCAAGTACGACACCGAACGTGCGACAA'
'ENSMUSG00000025001_probe_5_exon_L'	'TAATACGACTCACTATAGCGTCATCAAGGCATGGAATGGCTTAGGATGCTTTGGGAAAATGGAATTAATGTTTTACTCTGGCATACCGACACCGAACGTGCGACAA'
'ENSMUSG00000025001_probe_5_exon_R'	'TAATACGACTCACTATAGCGTCATCCGACGAGGATTTATTTATTTTAGCAGATGAAATGGGTTTGGGAAAGACTGTTCAGTGCATTCGACACCGAACGTGCGACAA'
'ENSMUSG00000025001_probe_6_exon_L'	'TAATACGACTCACTATAGCGTCATCCTACAATTGCATTGATGATTCAGAGGGGAGTACCTGGACCTTTTCTTTTACTCTGGCATACCGACACCGAACGTGCGACAA'
'ENSMUSG00000025001_probe_6_exon_R'	'TAATACGACTCACTATAGCGTCATCCGACGAGGATTTATTTGTTTGTGGCCCTTTGTCTACACTTCCTAACTGGATGGCTGAATTTCGACACCGAACGTGCGACAA'
'ENSMUSG00000025001_probe_7_exon_L'	'TAATACGACTCACTATAGCGTCATCAAAGATTTACTCCAGAAATTCCTACTCTGCTGTATCATGGAACCCTTTTACTCTGGCATACCGACACCGAACGTGCGACAA'
'ENSMUSG00000025001_probe_7_exon_R'	'TAATACGACTCACTATAGCGTCATCCGACGAGGATTTATTTGAGGACCGTCGGAAATTAGTAAAGAATATCCACAAAAGACAAGGGCGACACCGAACGTGCGACAA'
'ENSMUSG00000025001_probe_8_exon_L'	'TAATACGACTCACTATAGCGTCATCTGCAGATTCATCCTGTGGTGGTCACATCATTCGAGATCGCTATGCTTTTACTCTGGCATACCGACACCGAACGTGCGACAA'
'ENSMUSG00000025001_probe_8_exon_R'	'TAATACGACTCACTATAGCGTCATCCGACGAGGATTTATTTGACCAGAATGCTTTACAGCATTGCTATTGGAAATACTTAATAGTACGACACCGAACGTGCGACAA'
'ENSMUSG00000025001_probe_9_exon_L'	'TAATACGACTCACTATAGCGTCATCATGAAGGACACAGGATTAAGAATATGAAGTGCCGGCTAATCAGGGTTTTACTCTGGCATACCGACACCGAACGTGCGACAA'
'ENSMUSG00000025001_probe_9_exon_R'	'TAATACGACTCACTATAGCGTCATCCGACGAGGATTTATTTTTAAAACGGTTCAATGCTGATAACAAACTTCTTTTGACTGGTACTCGACACCGAACGTGCGACAA'
'ENSMUSG00000025001_probe_10_exon_L'	'TAATACGACTCACTATAGCGTCATCCCTTGCAAAACAATTTATCAGAACTTTGGTCATTGCTAAACTTTTTTTTACTCTGGCATACCGACACCGAACGTGCGACAA'
'ENSMUSG00000025001_probe_10_exon_R'	'TAATACGACTCACTATAGCGTCATCCGACGAGGATTTATTTTTGCCAGATGTATTTGATGACTTGAAAAGCTTTGAGTCTTGGTTTCGACACCGAACGTGCGACAA'
'ENSMUSG00000025001_probe_11_exon_L'	'TAATACGACTCACTATAGCGTCATCTTATAGCTAAAGAGAGAGAACAGAATGTTTTACATATGCTGCACCTTTTACTCTGGCATACCGACACCGAACGTGCGACAA'
'ENSMUSG00000025001_probe_11_exon_R'	'TAATACGACTCACTATAGCGTCATCCGACGAGGATTTATTTATTTTAACGCCTTTCCTACTGAGAAGACTGAAGTCTGATGTTGCTCGACACCGAACGTGCGACAA'
'ENSMUSG00000025001_probe_12_exon_L'	'TAATACGACTCACTATAGCGTCATCCCCCCTAAGCGAGAAGTAGTTGTTTATGCACCACTTTGCAATAAATTTTACTCTGGCATACCGACACCGAACGTGCGACAA'
'ENSMUSG00000025001_probe_12_exon_R'	'TAATACGACTCACTATAGCGTCATCCGACGAGGATTTATTTAGAGATCTTCTATACAGCTATTGTGAACCGCACAATTGCAAACATCGACACCGAACGTGCGACAA'
'ENSMUSG00000025001_probe_13_exon_L'	'TAATACGACTCACTATAGCGTCATCTTTGGATCCTGTGAGAAGGAAACAGTTGAGCTAAGTCCTACTGGATTTTACTCTGGCATACCGACACCGAACGTGCGACAA'
'ENSMUSG00000025001_probe_13_exon_R'	'TAATACGACTCACTATAGCGTCATCCGACGAGGATTTATTTACCAAAACGACGAAGTAGAAAGTCAATAAATTACAGCGAACTAGACGACACCGAACGTGCGACAA'
'ENSMUSG00000025001_probe_14_exon_L'	'TAATACGACTCACTATAGCGTCATCAAAAACTAATAAGTCAAATACAGCCAGAAGTAAACAGAGAGAGGATTTTACTCTGGCATACCGACACCGAACGTGCGACAA'
'ENSMUSG00000025001_probe_14_exon_R'	'TAATACGACTCACTATAGCGTCATCCGACGAGGATTTATTTGTTGTGGAAGGTAATATCCCTATAGAATCTGAAGTTAATCTGAAGCGACACCGAACGTGCGACAA'
'ENSMUSG00000025001_probe_15_exon_L'	'TAATACGACTCACTATAGCGTCATCTGCGGAATATAATGATGCTACTTCGAAAGTGCTGTAATCACCCATTTTTACTCTGGCATACCGACACCGAACGTGCGACAA'
'ENSMUSG00000025001_probe_15_exon_R'	'TAATACGACTCACTATAGCGTCATCCGACGAGGATTTATTTATGATTGAATATCCTATTGACCCTGTCACACAAGAATTTAAGATTCGACACCGAACGTGCGACAA'
'ENSMUSG00000025001_probe_16_exon_L'	'TAATACGACTCACTATAGCGTCATCAAAAAGAGGTCACAAGGTTCTGGTGTTTTCACAAATGACAAGCATTTTTACTCTGGCATACCGACACCGAACGTGCGACAA'
'ENSMUSG00000025001_probe_16_exon_R'	'TAATACGACTCACTATAGCGTCATCCGACGAGGATTTATTTTGGACATCTTGATGGATTATTGCCATCTTAGAAACTTCATCTTTACGACACCGAACGTGCGACAA'
'ENSMUSG00000025001_probe_17_exon_L'	'TAATACGACTCACTATAGCGTCATCTATACAGTTTCAACACGGATCCAGATGTTTTTCTTTTCTTAGTGATTTTACTCTGGCATACCGACACCGAACGTGCGACAA'
'ENSMUSG00000025001_probe_17_exon_R'	'TAATACGACTCACTATAGCGTCATCCGACGAGGATTTATTTACACGAGCTGGTGGTTTAGGCATAAACTTGACTGCAGCAGATACACGACACCGAACGTGCGACAA'
'ENSMUSG00000025001_probe_18_exon_L'	'TAATACGACTCACTATAGCGTCATCTGATCATTTATGACAGTGATTGGAATCCTCAGTCTGATCTCCAGGTTTTACTCTGGCATACCGACACCGAACGTGCGACAA'
'ENSMUSG00000025001_probe_18_exon_R'	'TAATACGACTCACTATAGCGTCATCCGACGAGGATTTATTTCAAGATAGATGTCATAGAATTGGTCAGACAAAGCCAGTTGTTGTGCGACACCGAACGTGCGACAA'
'ENSMUSG00000025001_probe_19_exon_L'	'TAATACGACTCACTATAGCGTCATCATCGTCTTGTAACAGCAAATACTATTGACCAGAAAATTGTGGAAATTTTACTCTGGCATACCGACACCGAACGTGCGACAA'
'ENSMUSG00000025001_probe_19_exon_R'	'TAATACGACTCACTATAGCGTCATCCGACGAGGATTTATTTGCAGCTGCTAAAAGAAAGTTGGAGAAGTTGATAATCCATAAAAATCGACACCGAACGTGCGACAA'
'ENSMUSG00000025001_probe_20_exon_L'	'TAATACGACTCACTATAGCGTCATCAATCTAGAGATTATGAAAGGGAAGTAAAAGGATCCAGAGAGAAGGTTTTACTCTGGCATACCGACACCGAACGTGCGACAA'
'ENSMUSG00000025001_probe_20_exon_R'	'TAATACGACTCACTATAGCGTCATCCGACGAGGATTTATTTATTAGTGACGAAGATCTAGAATTACTGTTGGATCGAAGTGATCTCCGACACCGAACGTGCGACAA'
'ENSMUSG00000025001_probe_22_exon_L'	'TAATACGACTCACTATAGCGTCATCTTAAATTTTTCAGTTAGTTTTTGGGACTGGGTAGTACTTCTGAGTTTTTACTCTGGCATACCGACACCGAACGTGCGACAA'
'ENSMUSG00000025001_probe_22_exon_R'	'TAATACGACTCACTATAGCGTCATCCGACGAGGATTTATTTGTTATTATGTACTTAACCATTGCCAAGTTTATCAGTCTTCCTGTGCGACACCGAACGTGCGACAA'
'ENSMUSG00000025001_probe_24_exon_L'	'TAATACGACTCACTATAGCGTCATCAGGATTCAACAATATTGTCTGAACTGACTTCGTTCTTTTGTAAGGTTTTACTCTGGCATACCGACACCGAACGTGCGACAA'
'ENSMUSG00000025001_probe_24_exon_R'	'TAATACGACTCACTATAGCGTCATCCGACGAGGATTTATTTGTCATATAAAGATTTTAGCAGGAAGGCGCAAAGAAAATGTAAGATCGACACCGAACGTGCGACAA'
'ENSMUSG00000025001_probe_25_exon_L'	'TAATACGACTCACTATAGCGTCATCTTAGGAGTGATATATTGTACTAAGGAAGAATGGAGGTTGAATGGATTTTACTCTGGCATACCGACACCGAACGTGCGACAA'
'ENSMUSG00000025001_probe_25_exon_R'	'TAATACGACTCACTATAGCGTCATCCGACGAGGATTTATTTATTTATAGAAGGGATGCGGATACAACCAGAGCGATATGCATAAGACGACACCGAACGTGCGACAA'
'ENSMUSG00000025001_probe_26_exon_L'	'TAATACGACTCACTATAGCGTCATCACTCAGGATACAAATTAAGGGAGCATACCAGCCACAAAGAGAACATTTTACTCTGGCATACCGACACCGAACGTGCGACAA'
'ENSMUSG00000025001_probe_26_exon_R'	'TAATACGACTCACTATAGCGTCATCCGACGAGGATTTATTTCAAGGCCCTGCCCAGGAGATTATATGACAGTGAAGAAGAAATCCTCGACACCGAACGTGCGACAA'
'ENSMUSG00000025001_probe_27_exon_L'	'TAATACGACTCACTATAGCGTCATCAAAATATTTTTATGTGTACATGTATTGTTTGATTCCCCTGGAGCTTTTTACTCTGGCATACCGACACCGAACGTGCGACAA'
'ENSMUSG00000025001_probe_27_exon_R'	'TAATACGACTCACTATAGCGTCATCCGACGAGGATTTATTTAGTTATAGTAGGTTATTAGCTTCCTGACATTGTTGCTGAGAAACACGACACCGAACGTGCGACAA'
'ENSMUSG00000035621_probe_1_exon_L'	'TAATACGACTCACTATAGCGTCATCAGACCGGCACGGCCACCTCTTGCCAGGACCCATACGCAGGTCATCTTCAGCGTAATACTTCCGACACCGAACGTGCGACAA'
'ENSMUSG00000035621_probe_1_exon_R'	'TAATACGACTCACTATAGCGTCATCAGTTCGTTCTATGATTGAGCAGTGGTGACCCAGGACCTACGGAGCCGATCTTGCGAGCGGCCGACACCGAACGTGCGACAA'
'ENSMUSG00000035621_probe_2_exon_L'	'TAATACGACTCACTATAGCGTCATCACCGTGCGAACCAGGATAGCTTGCCCCGTTTCTCTAGGACCCTCCTTCAGCGTAATACTTCCGACACCGAACGTGCGACAA'
'ENSMUSG00000035621_probe_2_exon_R'	'TAATACGACTCACTATAGCGTCATCAGTTCGTTCTATGATTGTGCCGTACCCAGGTCGCTGTCATCCGCCCTTGAAAACGGATCACCGACACCGAACGTGCGACAA'
'ENSMUSG00000035621_probe_3_exon_L'	'TAATACGACTCACTATAGCGTCATCAGGATCCCACACGACCCCGGAGCACCACTCGGATTCTTGATTGCCTTCAGCGTAATACTTCCGACACCGAACGTGCGACAA'
'ENSMUSG00000035621_probe_3_exon_R'	'TAATACGACTCACTATAGCGTCATCAGTTCGTTCTATGATTCTCAATTCCTAACGTTGGGACCTTCCCCAAGGGGCGCACGCACTGCGACACCGAACGTGCGACAA'
'ENSMUSG00000035621_probe_4_exon_L'	'TAATACGACTCACTATAGCGTCATCCAAAAGGTTGTCCCAACGCCTCAAAGTACCCAAGGAACGCCTGGCTTCAGCGTAATACTTCCGACACCGAACGTGCGACAA'
'ENSMUSG00000035621_probe_4_exon_R'	'TAATACGACTCACTATAGCGTCATCAGTTCGTTCTATGATTTGCTTCACAAAGACACCCGGCTCAGTTCGGGGAAGCTGCAGGAATCGACACCGAACGTGCGACAA'
'ENSMUSG00000035621_probe_5_exon_L'	'TAATACGACTCACTATAGCGTCATCGCCCGTGTACCCCCAGTATCCAGCAGCCCTTCCTCACCTGTATCCTTCAGCGTAATACTTCCGACACCGAACGTGCGACAA'
'ENSMUSG00000035621_probe_5_exon_R'	'TAATACGACTCACTATAGCGTCATCAGTTCGTTCTATGATTCTCACCTGTCACTGCTGGCTCCTTCCGATCCCACGCAGCCTCCACCGACACCGAACGTGCGACAA'
'ENSMUSG00000035621_probe_6_exon_L'	'TAATACGACTCACTATAGCGTCATCGTTCTCCACCCGCCAGCAGCAGCTCCACATCCACCCCAGGCAGCATTCAGCGTAATACTTCCGACACCGAACGTGCGACAA'
'ENSMUSG00000035621_probe_6_exon_R'	'TAATACGACTCACTATAGCGTCATCAGTTCGTTCTATGATTCCCACCCCTCGATCCCGCAAACCTGGTGCGGTCATTGAGAGCTTCCGACACCGAACGTGCGACAA'
'ENSMUSG00000035621_probe_7_exon_L'	'TAATACGACTCACTATAGCGTCATCGACCTTCTCTGGCACACTACACCCCAACTGCCAGGACAGCAGTGGTTCAGCGTAATACTTCCGACACCGAACGTGCGACAA'
'ENSMUSG00000035621_probe_7_exon_R'	'TAATACGACTCACTATAGCGTCATCAGTTCGTTCTATGATTGGCCTCGGCGTGACATCGGCACCATTCTGCAGATACTCAATGACCCGACACCGAACGTGCGACAA'
'ENSMUSG00000035621_probe_8_exon_L'	'TAATACGACTCACTATAGCGTCATCGCTCAGTGCTCACCTGCCTCACCAGCCCCTGACCTCACCCCCAAATTCAGCGTAATACTTCCGACACCGAACGTGCGACAA'
'ENSMUSG00000035621_probe_8_exon_R'	'TAATACGACTCACTATAGCGTCATCAGTTCGTTCTATGATTTACCTCCTGTGAAAAGCTGGCAGCCACCTCCTCCACATCCCTGCTCGACACCGAACGTGCGACAA'
'ENSMUSG00000035621_probe_9_exon_L'	'TAATACGACTCACTATAGCGTCATCGGGCCTCGACTTCGAGGACTCCGTTTGGAAGCCTGAAGTCAACCCTTCAGCGTAATACTTCCGACACCGAACGTGCGACAA'
'ENSMUSG00000035621_probe_9_exon_R'	'TAATACGACTCACTATAGCGTCATCAGTTCGTTCTATGATTACATCCAGTCCGAGTTTGTGGTGGCTTAAAGGATCCAGTCCCCTTCGACACCGAACGTGCGACAA'
'ENSMUSG00000035621_probe_10_exon_L'	'TAATACGACTCACTATAGCGTCATCTCCCCGATTGTCTACCCCGCATCCCTGGTCACATGCCCACTCTATTTCAGCGTAATACTTCCGACACCGAACGTGCGACAA'
'ENSMUSG00000035621_probe_10_exon_R'	'TAATACGACTCACTATAGCGTCATCAGTTCGTTCTATGATTCCTTACCATGGTCACGGCCTCTGCAACAGGGCCCTTCCCTCCCACCGACACCGAACGTGCGACAA'
'ENSMUSG00000035621_probe_11_exon_L'	'TAATACGACTCACTATAGCGTCATCACCCCAGCCCTTCCGCTCTGCCTAGCTCTCCCCACCCCCTTCCATTTCAGCGTAATACTTCCGACACCGAACGTGCGACAA'
'ENSMUSG00000035621_probe_11_exon_R'	'TAATACGACTCACTATAGCGTCATCAGTTCGTTCTATGATTCCCAATTCAGGTTTTTAACTCAATGTAGATTCTCCAAGCACTTTACGACACCGAACGTGCGACAA'
'ENSMUSG00000035621_probe_12_exon_L'	'TAATACGACTCACTATAGCGTCATCCTTGGCCACTGTTCCAGGCCAGCTGGATCCCCTGCCCCTCCCACCTTCAGCGTAATACTTCCGACACCGAACGTGCGACAA'
'ENSMUSG00000035621_probe_12_exon_R'	'TAATACGACTCACTATAGCGTCATCAGTTCGTTCTATGATTGGAAAGCTGATAGACTCACAGAGGATACCTTTGTCCACGAAGCCCCGACACCGAACGTGCGACAA'
'ENSMUSG00000035621_probe_13_exon_L'	'TAATACGACTCACTATAGCGTCATCACTCACAGCCTTCCTCCTGCCTCAGTCTCCCAAGTGCTACAATGATTCAGCGTAATACTTCCGACACCGAACGTGCGACAA'
'ENSMUSG00000035621_probe_13_exon_R'	'TAATACGACTCACTATAGCGTCATCAGTTCGTTCTATGATTGGCCTTTGCCACTATGCTTGGCTGGCCTTGCTCTTGCCACAAAAGCGACACCGAACGTGCGACAA'
'ENSMUSG00000035621_probe_14_exon_L'	'TAATACGACTCACTATAGCGTCATCCCATCCTCTCTGGACACTGGCCTCGCCGTCTCTTTCCTCCCTCCATTCAGCGTAATACTTCCGACACCGAACGTGCGACAA'
'ENSMUSG00000035621_probe_14_exon_R'	'TAATACGACTCACTATAGCGTCATCAGTTCGTTCTATGATTCACCCACTTATTTCCTTAACCTTCTTTCCCAATGGAGCTTGGGGGCGACACCGAACGTGCGACAA'
'ENSMUSG00000035621_probe_15_exon_L'	'TAATACGACTCACTATAGCGTCATCTTTTTCCTCCACATTTTGAGATTTTGTGATAAATGGGATGTGTGCTTCAGCGTAATACTTCCGACACCGAACGTGCGACAA'
'ENSMUSG00000035621_probe_15_exon_R'	'TAATACGACTCACTATAGCGTCATCAGTTCGTTCTATGATTACCCCTGACATCTGTCCATGTTGTCTAGACTCCACCTGTCCACGGCGACACCGAACGTGCGACAA'
'ENSMUSG00000035621_probe_16_exon_L'	'TAATACGACTCACTATAGCGTCATCTCCTTTGTTCTAGGCTGTGAACCCGTCCTTGTCTCTTCCCCCACTTTCAGCGTAATACTTCCGACACCGAACGTGCGACAA'
'ENSMUSG00000035621_probe_16_exon_R'	'TAATACGACTCACTATAGCGTCATCAGTTCGTTCTATGATTGTGTTTAAACCTTAATGGTTTGGGATGTGAACGTGTGTTGGCTAGCGACACCGAACGTGCGACAA'
'ENSMUSG00000051855_probe_1_exon_L'	'TAATACGACTCACTATAGCGTCATCGCTTCGGCCACCAGCACATCCCGGTGCTTCTTCTCAGGCGCAGCATTCAGATGCTTATTGACGACACCGAACGTGCGACAA'
'ENSMUSG00000051855_probe_1_exon_R'	'TAATACGACTCACTATAGCGTCATCGAATACAATAGCGGTTTTTCCTCTGCGGCAGCCGCACCTCGCCAAACGGCGTAGTGCTGCACGACACCGAACGTGCGACAA'
'ENSMUSG00000051855_probe_2_exon_L'	'TAATACGACTCACTATAGCGTCATCGTGCGCCGAGATCGCTTGCGCAGTTCCATAGCCCAAATGCAGACATTCAGATGCTTATTGACGACACCGAACGTGCGACAA'
'ENSMUSG00000051855_probe_2_exon_R'	'TAATACGACTCACTATAGCGTCATCGAATACAATAGCGGTTAGTGCCAAATGGGGATTCACTTGGTCAGAGGATATGTATGTGTTACGACACCGAACGTGCGACAA'
'ENSMUSG00000051855_probe_3_exon_L'	'TAATACGACTCACTATAGCGTCATCAAGGCCATGCAGATGAGAGAGTGGTGGGTCCAAGTAGGGCTCCTGTTCAGATGCTTATTGACGACACCGAACGTGCGACAA'
'ENSMUSG00000051855_probe_3_exon_R'	'TAATACGACTCACTATAGCGTCATCGAATACAATAGCGGTTTGTGCCCTTGCTGGCTGCGTACCTGCACATCCCGCCCCCTCAGCTCGACACCGAACGTGCGACAA'
'ENSMUSG00000051855_probe_4_exon_L'	'TAATACGACTCACTATAGCGTCATCTCCCCTGCTCTGCACTCATGGAAGACTTCTGGCAAGTTTTTCACCTTCAGATGCTTATTGACGACACCGAACGTGCGACAA'
'ENSMUSG00000051855_probe_4_exon_R'	'TAATACGACTCACTATAGCGTCATCGAATACAATAGCGGTTCAAAGGCCTACGCATCTTCTACCAAGATTCTGTCGGTGTGGTCGGCGACACCGAACGTGCGACAA'
'ENSMUSG00000051855_probe_5_exon_L'	'TAATACGACTCACTATAGCGTCATCACATGGCTTTCCAACATCCAGCTATGACTGGTACAAGATCTGGGATTCAGATGCTTATTGACGACACCGAACGTGCGACAA'
'ENSMUSG00000051855_probe_5_exon_R'	'TAATACGACTCACTATAGCGTCATCGAATACAATAGCGGTTGGCTGACCCTGAGGTTCCATCGAGTGATCGCCCTTGATTTCTTAGCGACACCGAACGTGCGACAA'
'ENSMUSG00000051855_probe_6_exon_L'	'TAATACGACTCACTATAGCGTCATCACAAGCCGAGACCACATCAGTACTCCATATTTGAGCAGGCCAGCATTCAGATGCTTATTGACGACACCGAACGTGCGACAA'
'ENSMUSG00000051855_probe_6_exon_R'	'TAATACGACTCACTATAGCGTCATCGAATACAATAGCGGTTGTAGAGTCCCTTCTGCGGCACCTGGGGCTCCAGAACCGCAGAATCCGACACCGAACGTGCGACAA'
'ENSMUSG00000051855_probe_7_exon_L'	'TAATACGACTCACTATAGCGTCATCACCTGCTGTCTCACGATTATGGAGATATCGTTGCTCAGGAACTGCTTCAGATGCTTATTGACGACACCGAACGTGCGACAA'
'ENSMUSG00000051855_probe_7_exon_R'	'TAATACGACTCACTATAGCGTCATCGAATACAATAGCGGTTTACAGGTACAAGCAGAATCGATCTGGCCGGCTCACCATAAAGAGTCGACACCGAACGTGCGACAA'
'ENSMUSG00000051855_probe_8_exon_L'	'TAATACGACTCACTATAGCGTCATCTCTGTCTGTCGAATGGAGGTATCTTTCCTGAGACGCATCGTCCTCTTCAGATGCTTATTGACGACACCGAACGTGCGACAA'
'ENSMUSG00000051855_probe_8_exon_R'	'TAATACGACTCACTATAGCGTCATCGAATACAATAGCGGTTCTTCTCCAAAAGCTCCTCAAAGACGGAGGTGTGCTTTCCCCCATCCGACACCGAACGTGCGACAA'
'ENSMUSG00000051855_probe_9_exon_L'	'TAATACGACTCACTATAGCGTCATCGTTCTCTCGAGGTCTCACTCCAGTCTTTGGACCGTATACTCGACCTTCAGATGCTTATTGACGACACCGAACGTGCGACAA'
'ENSMUSG00000051855_probe_9_exon_R'	'TAATACGACTCACTATAGCGTCATCGAATACAATAGCGGTTCTGAGAGTGAGCTGTGGGACATGTGGGCTGTGATTCGCAACAATGCGACACCGAACGTGCGACAA'
'ENSMUSG00000051855_probe_10_exon_L'	'TAATACGACTCACTATAGCGTCATCCTTTTACAGTACATTAATCAAAGGAAGAAATTCAGAAGACGCTGGTTCAGATGCTTATTGACGACACCGAACGTGCGACAA'
'ENSMUSG00000051855_probe_10_exon_R'	'TAATACGACTCACTATAGCGTCATCGAATACAATAGCGGTTGGGAGCGCTTGCTTCTGTGTCCATCCCCATTCATTTTATCTATGGCGACACCGAACGTGCGACAA'
'ENSMUSG00000051855_probe_11_exon_L'	'TAATACGACTCACTATAGCGTCATCATAAATCCGTATCCAGAGTTTTTGGAGCTGTACAGGAAAACGCTGTTCAGATGCTTATTGACGACACCGAACGTGCGACAA'
'ENSMUSG00000051855_probe_11_exon_R'	'TAATACGACTCACTATAGCGTCATCGAATACAATAGCGGTTGCGGTCCACAGTGTCGATTCTGGATGACCACATTAGCCACTACCCCGACACCGAACGTGCGACAA'
'ENSMUSG00000051855_probe_12_exon_L'	'TAATACGACTCACTATAGCGTCATCAGCTAGAGGATCCCATGGGCTTCTTGAATGCATATATGGGCTTCATTCAGATGCTTATTGACGACACCGAACGTGCGACAA'
'ENSMUSG00000051855_probe_12_exon_R'	'TAATACGACTCACTATAGCGTCATCGAATACAATAGCGGTTAACTCCTTCTGAGCTGGAAAGAGTAGCCTCCCTGTATTACCTCCCCGACACCGAACGTGCGACAA'
'ENSMUSG00000051855_probe_13_exon_L'	'TAATACGACTCACTATAGCGTCATCCATTCTCGTATCTGTGTGTATTCCACTTAGAAATGCCCAAAAGAGTTCAGATGCTTATTGACGACACCGAACGTGCGACAA'
'ENSMUSG00000051855_probe_13_exon_R'	'TAATACGACTCACTATAGCGTCATCGAATACAATAGCGGTTCCTGGCCATCAAATACTATCCTTTCATCAAAGTCCATTTCCTTCACGACACCGAACGTGCGACAA'
'ENSMUSG00000051855_probe_14_exon_L'	'TAATACGACTCACTATAGCGTCATCATTGGTGAACAAACTACAGGAATCAGGCAGCTGGAACTCTATAGGTTCAGATGCTTATTGACGACACCGAACGTGCGACAA'
'ENSMUSG00000051855_probe_14_exon_R'	'TAATACGACTCACTATAGCGTCATCGAATACAATAGCGGTTGACACAATAGTCCACCTCATCTCTAAGGGTGACATGATAATCCTCCGACACCGAACGTGCGACAA'
'ENSMUSG00000031155_probe_1_exon_L'	'TAATACGACTCACTATAGCGTCATCGCTCAGTAGCGTTGGGGCTGGCGCGCGCGACGAATCTTAACGCTGTTCTCTTGGTCGTTATCGACACCGAACGTGCGACAA'
'ENSMUSG00000031155_probe_1_exon_R'	'TAATACGACTCACTATAGCGTCATCCGTAGTATTGAAGCTTCCGTCTGCAGGCGCTTCCGGGCCGCCAGATTCCCTGCCTTCCACCCGACACCGAACGTGCGACAA'
'ENSMUSG00000031155_probe_2_exon_L'	'TAATACGACTCACTATAGCGTCATCTTTGGCACCGTCTTCGCGGGACACCGCGTCACGGATAGACGTCAGTTCTCTTGGTCGTTATCGACACCGAACGTGCGACAA'
'ENSMUSG00000031155_probe_2_exon_R'	'TAATACGACTCACTATAGCGTCATCCGTAGTATTGAAGCTTGGCCATCAAAGTAATCTCCCGGAACCGTGTGCTAGGCTGGTCCACCGACACCGAACGTGCGACAA'
'ENSMUSG00000031155_probe_3_exon_L'	'TAATACGACTCACTATAGCGTCATCTCAGACTCAGTCACCTGCCCACTTGAGGTTGCGCTGCTGTGGAAGTTCTCTTGGTCGTTATCGACACCGAACGTGCGACAA'
'ENSMUSG00000031155_probe_3_exon_R'	'TAATACGACTCACTATAGCGTCATCCGTAGTATTGAAGCTTGGGTGAAGGCAATGGCCATCCGGGTGTGATACGCCTTCTTGACTGCGACACCGAACGTGCGACAA'
'ENSMUSG00000031155_probe_6_exon_L'	'TAATACGACTCACTATAGCGTCATCCGACCGTCTGGTCACTAGGTGTCCTACTCTATGACATGGTCTGTGTTCTCTTGGTCGTTATCGACACCGAACGTGCGACAA'
'ENSMUSG00000031155_probe_6_exon_R'	'TAATACGACTCACTATAGCGTCATCCGTAGTATTGAAGCTTGACATTCCCTTCGAGAGAGACCAGGAGATTCTGGAGGCTGAGCTGCGACACCGAACGTGCGACAA'
'ENSMUSG00000031155_probe_7_exon_L'	'TAATACGACTCACTATAGCGTCATCCTGGCCCCTAAACCCTGCTCCCGACCCTCACTGGAGGAGATTCTGTTCTCTTGGTCGTTATCGACACCGAACGTGCGACAA'
'ENSMUSG00000031155_probe_7_exon_R'	'TAATACGACTCACTATAGCGTCATCCGTAGTATTGAAGCTTGGACCCCTGGATGCAATCACCAGCTGAAGAAAAGCCCATCAACTCCGACACCGAACGTGCGACAA'
'ENSMUSG00000031155_probe_8_exon_L'	'TAATACGACTCACTATAGCGTCATCACCCAGCCAGGCTCTCTGGTTGGAATCCCATGGTCACGCTACAGGTTCTCTTGGTCGTTATCGACACCGAACGTGCGACAA'
'ENSMUSG00000031155_probe_8_exon_R'	'TAATACGACTCACTATAGCGTCATCCGTAGTATTGAAGCTTTAGATGGACATCTGTTGACCTGGTTATACAGGTTGTTAAAAATCCCGACACCGAACGTGCGACAA'
'ENSMUSG00000031155_probe_9_exon_L'	'TAATACGACTCACTATAGCGTCATCGTATTACTAAGGTCAGGGAATAGGGATCAGGGGTCAGAAGAAGATTTCTCTTGGTCGTTATCGACACCGAACGTGCGACAA'
'ENSMUSG00000031155_probe_9_exon_R'	'TAATACGACTCACTATAGCGTCATCCGTAGTATTGAAGCTTTAGCCAAGTCTGCCCAGTTCCTATCCCAATTCTGGGAAGGAGCTCCGACACCGAACGTGCGACAA'
'ENSMUSG00000031155_probe_10_exon_L'	'TAATACGACTCACTATAGCGTCATCCCTCCCAGAACCTGTGGTCCCTAATTTGGGAGGGGGAGTTACTTGTTCTCTTGGTCGTTATCGACACCGAACGTGCGACAA'
'ENSMUSG00000031155_probe_10_exon_R'	'TAATACGACTCACTATAGCGTCATCCGTAGTATTGAAGCTTTCTTGTTCTGTTAAAGATGTTTATTTGGTTGGATTCCTTCCCTCTCGACACCGAACGTGCGACAA'
'ENSMUSG00000031155_probe_11_exon_L'	'TAATACGACTCACTATAGCGTCATCGGCCCTAAGATTCTTAATCTGACATTGTAGTCCCTACACTGGCACTTCTCTTGGTCGTTATCGACACCGAACGTGCGACAA'
'ENSMUSG00000031155_probe_11_exon_R'	'TAATACGACTCACTATAGCGTCATCCGTAGTATTGAAGCTTCCTATACTACCACAAACCACGTAGACACTTAGTTCAAATGCTCTCCGACACCGAACGTGCGACAA'
'ENSMUSG00000031155_probe_12_exon_L'	'TAATACGACTCACTATAGCGTCATCCTTGGGCAAGGGTGCTTTCCTTAAAATTACCCCCATCCCCAGCAGTTCTCTTGGTCGTTATCGACACCGAACGTGCGACAA'
'ENSMUSG00000031155_probe_12_exon_R'	'TAATACGACTCACTATAGCGTCATCCGTAGTATTGAAGCTTCTTTAGGCAAAGGGCCTTACCCTGGGATCTCATTCTGTTGCTGCCCGACACCGAACGTGCGACAA'
'ENSMUSG00000031155_probe_13_exon_L'	'TAATACGACTCACTATAGCGTCATCGCCTTAGCCCAGACTTGGTGATTCTGGGGGAGGTACTGCTCATTATTCTCTTGGTCGTTATCGACACCGAACGTGCGACAA'
'ENSMUSG00000031155_probe_13_exon_R'	'TAATACGACTCACTATAGCGTCATCCGTAGTATTGAAGCTTTAGTTAATATCCCACGCTTCCTTCCTTTTTCTTCCTTTGTTTGGTCGACACCGAACGTGCGACAA'
'ENSMUSG00000031155_probe_14_exon_L'	'TAATACGACTCACTATAGCGTCATCGGGACCCTACTGTTATCCCAAGTGCTCTTATTCCGGTGAGAAGAATTCTCTTGGTCGTTATCGACACCGAACGTGCGACAA'
'ENSMUSG00000031155_probe_14_exon_R'	'TAATACGACTCACTATAGCGTCATCCGTAGTATTGAAGCTTTCACTTCCATGATTTGGGAAGGAATGGGAGATGGACATCACCGGACGACACCGAACGTGCGACAA'
'ENSMUSG00000063480_probe_1_exon_L'	'TAATACGACTCACTATAGCGTCATCGCTTCCTGCCGCTTCTGAAGTGATTTCCGCTCCTTTTTCCTGCGCTTCATAGTGACAGAGTCGACACCGAACGTGCGACAA'
'ENSMUSG00000063480_probe_1_exon_R'	'TAATACGACTCACTATAGCGTCATCAGAATGTGGAGAAGTTCGTTTCAGTCCCTCTTGAGTTGGGCTGTCGTCGAGTCGCGGCGAGCGACACCGAACGTGCGACAA'
'ENSMUSG00000063480_probe_6_exon_L'	'TAATACGACTCACTATAGCGTCATCGTAGGCTGTGGCCTCTGCCCTTTCCTGTCTACTGCCACCCTGTTTTTCATAGTGACAGAGTCGACACCGAACGTGCGACAA'
'ENSMUSG00000063480_probe_6_exon_R'	'TAATACGACTCACTATAGCGTCATCAGAATGTGGAGAAGTTGTATCATATTGTCTGTTAGCATGTACTATTTTCAACCAGTTACTACGACACCGAACGTGCGACAA'
'ENSMUSG00000063480_probe_8_exon_L'	'TAATACGACTCACTATAGCGTCATCTACTTTCATCTGCAAACTTATTCCACTGCGCAGGGTAGGATGACATTCATAGTGACAGAGTCGACACCGAACGTGCGACAA'
'ENSMUSG00000063480_probe_8_exon_R'	'TAATACGACTCACTATAGCGTCATCAGAATGTGGAGAAGTTGACCCTGGTCCCTTGTGCCTTTGATATAAGAGCTCCATAAATGTTCGACACCGAACGTGCGACAA'
'ENSMUSG00000063480_probe_10_exon_L'	'TAATACGACTCACTATAGCGTCATCTAATGTCCTGTGTGTTTTTGATGTATGTAGTCTGATATTCTCCCATTCATAGTGACAGAGTCGACACCGAACGTGCGACAA'
'ENSMUSG00000063480_probe_10_exon_R'	'TAATACGACTCACTATAGCGTCATCAGAATGTGGAGAAGTTTCTGGGGCAGTATCAGTACAAAGGGATTCTGTGGAGATCGTGGCACGACACCGAACGTGCGACAA'
'ENSMUSG00000063480_probe_13_exon_L'	'TAATACGACTCACTATAGCGTCATCTATTTCGTTTTAAATGAAATATGGCAGCTGTGCCTGATTTTCAGTTTCATAGTGACAGAGTCGACACCGAACGTGCGACAA'
'ENSMUSG00000063480_probe_13_exon_R'	'TAATACGACTCACTATAGCGTCATCAGAATGTGGAGAAGTTTATCAGCTAATATTTTAAATGCTTAGCATTTCTAGATAACACGGGCGACACCGAACGTGCGACAA'
'ENSMUSG00000063480_probe_14_exon_L'	'TAATACGACTCACTATAGCGTCATCTGGGGATGAAATTGAGACATGTTCTGGGTATATAAACCAGGTTGGTTCATAGTGACAGAGTCGACACCGAACGTGCGACAA'
'ENSMUSG00000063480_probe_14_exon_R'	'TAATACGACTCACTATAGCGTCATCAGAATGTGGAGAAGTTTGAACTCTGCCTCTCTCCAAGACTAAAAACATTGTGTTTTGATGTCGACACCGAACGTGCGACAA'
'ENSMUSG00000063480_probe_15_exon_L'	'TAATACGACTCACTATAGCGTCATCTGGTGTTGGGAATCAAGCTGAGGGCTCCAGAAGTGCTCTGTCCCCTTCATAGTGACAGAGTCGACACCGAACGTGCGACAA'
'ENSMUSG00000063480_probe_15_exon_R'	'TAATACGACTCACTATAGCGTCATCAGAATGTGGAGAAGTTTCCAGCTGTTTTACTTTGTGCCCCCTATGTGTGCTAAAGTAGCAACGACACCGAACGTGCGACAA'
'ENSMUSG00000063480_probe_16_exon_L'	'TAATACGACTCACTATAGCGTCATCCACATTCCTACCACAGAGCTCTCTCCCACTTAAACTCTTCACTAATTCATAGTGACAGAGTCGACACCGAACGTGCGACAA'
'ENSMUSG00000063480_probe_16_exon_R'	'TAATACGACTCACTATAGCGTCATCAGAATGTGGAGAAGTTGTTTGTAAAGTTGTCACCTATAAGTGACTTGGTAGTTTAAAATTCCGACACCGAACGTGCGACAA'
'ENSMUSG00000063480_probe_17_exon_L'	'TAATACGACTCACTATAGCGTCATCCTTGTGCAGACTGTCACTGGAGTGTTATCATTCTAGGATTTCCTATTCATAGTGACAGAGTCGACACCGAACGTGCGACAA'
'ENSMUSG00000063480_probe_17_exon_R'	'TAATACGACTCACTATAGCGTCATCAGAATGTGGAGAAGTTACTGACAAGTTGGCTAATTCAAACAGACCACCCTATGTTGGTATACGACACCGAACGTGCGACAA'
'ENSMUSG00000063480_probe_18_exon_L'	'TAATACGACTCACTATAGCGTCATCTGGCCTCTGCCCACTAGATGGCAGTAGTAGCATGCCACCTCCCCTTTCATAGTGACAGAGTCGACACCGAACGTGCGACAA'
'ENSMUSG00000063480_probe_18_exon_R'	'TAATACGACTCACTATAGCGTCATCAGAATGTGGAGAAGTTCTCTTGTGCTTTACCCCTGCATCACACAAACTTAAAAGTTTTGGCCGACACCGAACGTGCGACAA'
'ENSMUSG00000063480_probe_19_exon_L'	'TAATACGACTCACTATAGCGTCATCTGAAAAATCTTGCAGTGTTCAGATAACTACCTTAATAGTCACAGTTTCATAGTGACAGAGTCGACACCGAACGTGCGACAA'
'ENSMUSG00000063480_probe_19_exon_R'	'TAATACGACTCACTATAGCGTCATCAGAATGTGGAGAAGTTAACAAATTCTGTTCATTTTTCTTTTTAGTCAGGCCAGAGTTCCCACGACACCGAACGTGCGACAA'
'ENSMUSG00000020372_probe_1_exon_L'	'TAATACGACTCACTATAGCGTCATCCTTTTTCTCCACAGGGTCGTGGTGGCAGCCGCTGTGGTGCTTGGCTTCCTAAGTAGTGGAACGACACCGAACGTGCGACAA'
'ENSMUSG00000020372_probe_1_exon_R'	'TAATACGACTCACTATAGCGTCATCCATAAGAGGTCTGATTTCTGAGCTATCCGGTGCCATCCTTGTCGCTGCGGCGACCCTCGCACGACACCGAACGTGCGACAA'
'ENSMUSG00000020372_probe_2_exon_L'	'TAATACGACTCACTATAGCGTCATCCCATGACCGAGCAGATGACCCTTCGCGGGACCCTTAAGGGCCACATTCCTAAGTAGTGGAACGACACCGAACGTGCGACAA'
'ENSMUSG00000020372_probe_2_exon_R'	'TAATACGACTCACTATAGCGTCATCCATAAGAGGTCTGATTGGATGGGTAACACAGATCGCCACCACACCGCAGTTCCCGGACATGCGACACCGAACGTGCGACAA'
'ENSMUSG00000020372_probe_3_exon_L'	'TAATACGACTCACTATAGCGTCATCTCCTGTCTGCGTCTCGAGACAAGACCATCATCATGTGGAAGCTGATTCCTAAGTAGTGGAACGACACCGAACGTGCGACAA'
'ENSMUSG00000020372_probe_3_exon_R'	'TAATACGACTCACTATAGCGTCATCCATAAGAGGTCTGATTAGAGATGAGACCAACTATGGCATACCACAGCGTGCTCTGAGAGGTCGACACCGAACGTGCGACAA'
'ENSMUSG00000020372_probe_4_exon_L'	'TAATACGACTCACTATAGCGTCATCCGCCTCTGGGATCTCACAACGGGCACCACCACAAGGCGATTTGTCTTCCTAAGTAGTGGAACGACACCGAACGTGCGACAA'
'ENSMUSG00000020372_probe_4_exon_R'	'TAATACGACTCACTATAGCGTCATCCATAAGAGGTCTGATTCCACACCAAGGATGTGTTGAGCGTGGCCTTCTCCTCTGACAACCGCGACACCGAACGTGCGACAA'
'ENSMUSG00000020372_probe_5_exon_L'	'TAATACGACTCACTATAGCGTCATCCAGATTGTCTCTGGGTCCCGAGACAAGACCATAAAGTTATGGAATTTCCTAAGTAGTGGAACGACACCGAACGTGCGACAA'
'ENSMUSG00000020372_probe_5_exon_R'	'TAATACGACTCACTATAGCGTCATCCATAAGAGGTCTGATTTCTGGGTGTCTGCAAGTACACGGTCCAGGATGAGAGTCATTCAGACGACACCGAACGTGCGACAA'
'ENSMUSG00000020372_probe_6_exon_L'	'TAATACGACTCACTATAGCGTCATCCTTCTCCCCGAACAGCAGCAACCCTATCATCGTCTCCTGCGGATGTTCCTAAGTAGTGGAACGACACCGAACGTGCGACAA'
'ENSMUSG00000020372_probe_6_exon_R'	'TAATACGACTCACTATAGCGTCATCCATAAGAGGTCTGATTACAAGCTGGTCAAGGTGTGGAATCTGGCTAACTGCAAGCTAAAGACGACACCGAACGTGCGACAA'
'ENSMUSG00000020372_probe_7_exon_L'	'TAATACGACTCACTATAGCGTCATCTTGGCCACACTGGCTACCTGAACACAGTGACTGTCTCTCCAGATGTTCCTAAGTAGTGGAACGACACCGAACGTGCGACAA'
'ENSMUSG00000020372_probe_7_exon_R'	'TAATACGACTCACTATAGCGTCATCCATAAGAGGTCTGATTTCCCTCTGTGCTTCTGGAGGCAAGGATGGCCAGGCTATGCTGTGGCGACACCGAACGTGCGACAA'
'ENSMUSG00000020372_probe_8_exon_L'	'TAATACGACTCACTATAGCGTCATCCCACTGGCCCCAGCATCAAGATCTGGGACTTGGAGGGCAAGATCATTCCTAAGTAGTGGAACGACACCGAACGTGCGACAA'
'ENSMUSG00000020372_probe_8_exon_R'	'TAATACGACTCACTATAGCGTCATCCATAAGAGGTCTGATTGTAGATGAATTGAAGCAAGAAGTTATCAGCACCAGCAGCAAGGCACGACACCGAACGTGCGACAA'
'ENSMUSG00000020372_probe_9_exon_L'	'TAATACGACTCACTATAGCGTCATCCCAGTGTACCTCTTTGGCATGGTCTGCTGATGGCCAGACTCTGTTTTCCTAAGTAGTGGAACGACACCGAACGTGCGACAA'
'ENSMUSG00000020372_probe_9_exon_R'	'TAATACGACTCACTATAGCGTCATCCATAAGAGGTCTGATTCTGGCTATACAGACAACTTGGTGCGAGTATGGCAGGTAACTATTGCGACACCGAACGTGCGACAA'
'ENSMUSG00000020372_probe_10_exon_L'	'TAATACGACTCACTATAGCGTCATCTACCCGCTAAAAGTTTTATGACAAAGTCTTAGAAATAAACTGGCTTTCCTAAGTAGTGGAACGACACCGAACGTGCGACAA'
'ENSMUSG00000020372_probe_10_exon_R'	'TAATACGACTCACTATAGCGTCATCCATAAGAGGTCTGATTCTGAAACTGGCTTCTATATGTGAGTCCTGGAAGCTGAGTCCCTGGCGACACCGAACGTGCGACAA'
'ENSMUSG00000020372_probe_11_exon_L'	'TAATACGACTCACTATAGCGTCATCTCTACTGCAAGAGCAGACCACTGGTGTTTACTATCCTGGCATGTATTCCTAAGTAGTGGAACGACACCGAACGTGCGACAA'
'ENSMUSG00000020372_probe_11_exon_R'	'TAATACGACTCACTATAGCGTCATCCATAAGAGGTCTGATTCAGTAACAGCTAAGTAAACACATCAGATGTCATTTCATCACCAATCGACACCGAACGTGCGACAA'
'ENSMUSG00000051839_probe_1_exon_L'	'TAATACGACTCACTATAGCGTCATCTGGTCCTTGGTGCTGCCTTGTGGTGCTCACTTCGTTTACATGAAGTTACACATAACTCAGTCGACACCGAACGTGCGACAA'
'ENSMUSG00000051839_probe_1_exon_R'	'TAATACGACTCACTATAGCGTCATCCATTCACTAAGACGTTAATTTAACACAGCAGGCAATTCTTTGGAACAAAGATTTTAATTCCCGACACCGAACGTGCGACAA'
'ENSMUSG00000051839_probe_2_exon_L'	'TAATACGACTCACTATAGCGTCATCCTCTGGTCCTCGCAGTTATGCAGACCTCTAGTTATCTTTATTAACTTACACATAACTCAGTCGACACCGAACGTGCGACAA'
'ENSMUSG00000051839_probe_2_exon_R'	'TAATACGACTCACTATAGCGTCATCCATTCACTAAGACGTTACACTAAATAATGTTGCATCATTTAAATGCTAGCCAATGTGTGTCCGACACCGAACGTGCGACAA'
'ENSMUSG00000051839_probe_3_exon_L'	'TAATACGACTCACTATAGCGTCATCACGGATAGAGGCCCCGGGAAGGTGGGCCTGAGAGATACCAGGAGGTTACACATAACTCAGTCGACACCGAACGTGCGACAA'
'ENSMUSG00000051839_probe_3_exon_R'	'TAATACGACTCACTATAGCGTCATCCATTCACTAAGACGTTGGCAAGGCCTTCCTAAGGCTGACAGACACTCCCAGTATGACCGAGCGACACCGAACGTGCGACAA'
'ENSMUSG00000051839_probe_4_exon_L'	'TAATACGACTCACTATAGCGTCATCGCACAGCTGCTGTGACAACATCAGGTCATTCTCTTACAACCACCTTTACACATAACTCAGTCGACACCGAACGTGCGACAA'
'ENSMUSG00000051839_probe_4_exon_R'	'TAATACGACTCACTATAGCGTCATCCATTCACTAAGACGTTCATATACCTTCAAGTCAACATTACCAAGAAGAGCATTCACCATCACGACACCGAACGTGCGACAA'
'ENSMUSG00000051839_probe_5_exon_L'	'TAATACGACTCACTATAGCGTCATCTGTCAGGATCAGATTCTCTTCTTCAAATAACCACTCCTGTGGTGGTTACACATAACTCAGTCGACACCGAACGTGCGACAA'
'ENSMUSG00000051839_probe_5_exon_R'	'TAATACGACTCACTATAGCGTCATCCATTCACTAAGACGTTTCAACTGTAGGTAACCCAAATCAGCATTCAGCAACAATGTCAACACGACACCGAACGTGCGACAA'
'ENSMUSG00000051839_probe_6_exon_L'	'TAATACGACTCACTATAGCGTCATCCAGCTATTCATGTCTCAACTTATCACACGGCCCCTACTGAAGTGTTTACACATAACTCAGTCGACACCGAACGTGCGACAA'
'ENSMUSG00000051839_probe_6_exon_R'	'TAATACGACTCACTATAGCGTCATCCATTCACTAAGACGTTGCTGCGTTTGAAGAACAGCCTGTCTCACCACACATTGGAGGAATGCGACACCGAACGTGCGACAA'
'ENSMUSG00000051839_probe_7_exon_L'	'TAATACGACTCACTATAGCGTCATCCGTCACCAATTCAACACGATTTTCCTGCACTAGTGATGATACTCATTACACATAACTCAGTCGACACCGAACGTGCGACAA'
'ENSMUSG00000051839_probe_7_exon_R'	'TAATACGACTCACTATAGCGTCATCCATTCACTAAGACGTTATTTTGGGCGTGATGGCAGGGATTATCGGAACTATCCTTCTTATCCGACACCGAACGTGCGACAA'
'ENSMUSG00000051839_probe_8_exon_L'	'TAATACGACTCACTATAGCGTCATCCTTACTGTATCAGCCGAATGACAAAGAAAAGTTCAGTTGACATCCTTACACATAACTCAGTCGACACCGAACGTGCGACAA'
'ENSMUSG00000051839_probe_8_exon_R'	'TAATACGACTCACTATAGCGTCATCCATTCACTAAGACGTTTCTCCTGAGGGTGGTGACAACAGTGTGCCTTTGAGTTCTATTGAGCGACACCGAACGTGCGACAA'
'ENSMUSG00000051839_probe_9_exon_L'	'TAATACGACTCACTATAGCGTCATCAGACTCCTAATGAAGAGTCCTCCAATGTTTGAAAGACCTCAAGGATTACACATAACTCAGTCGACACCGAACGTGCGACAA'
'ENSMUSG00000051839_probe_9_exon_R'	'TAATACGACTCACTATAGCGTCATCCATTCACTAAGACGTTACAAGACTTCAATCAATGGGAAAAATAATCGGCTGTGTCAGTAAACGACACCGAACGTGCGACAA'
'ENSMUSG00000051839_probe_10_exon_L'	'TAATACGACTCACTATAGCGTCATCTATGTACCTTCCTGAGCTACACCATTGTAAGAAGAAAATGCCACCTTACACATAACTCAGTCGACACCGAACGTGCGACAA'
'ENSMUSG00000051839_probe_10_exon_R'	'TAATACGACTCACTATAGCGTCATCCATTCACTAAGACGTTTGGAGTCTGTGATTCACTATGGGGATGGGGAAACTCTGTTAATTACGACACCGAACGTGCGACAA'
'ENSMUSG00000051839_probe_11_exon_L'	'TAATACGACTCACTATAGCGTCATCGCTTCCTTGTATGCTTGATTTTGCTCGCAGAAATTTTTGTAACTGTTACACATAACTCAGTCGACACCGAACGTGCGACAA'
'ENSMUSG00000051839_probe_11_exon_R'	'TAATACGACTCACTATAGCGTCATCCATTCACTAAGACGTTTGACTAGATATTTTACTCAAAAATTTCAATTGAGTTTGTGTGCCGCGACACCGAACGTGCGACAA'
'ENSMUSG00000051839_probe_12_exon_L'	'TAATACGACTCACTATAGCGTCATCCCTTTAAGGCTGATGTATTCAACTCTGTTATGGTTTGTTCCTGGTTTACACATAACTCAGTCGACACCGAACGTGCGACAA'
'ENSMUSG00000051839_probe_12_exon_R'	'TAATACGACTCACTATAGCGTCATCCATTCACTAAGACGTTCATCACAGAAGGGCTTTTACTGTCTCCATGAAATCCAAGATTCCTCGACACCGAACGTGCGACAA'
'ENSMUSG00000051839_probe_13_exon_L'	'TAATACGACTCACTATAGCGTCATCATCGCTTCAACCCCAGAGCCCATTTTTATTTAATTTAAGTAAATTTTACACATAACTCAGTCGACACCGAACGTGCGACAA'
'ENSMUSG00000051839_probe_13_exon_R'	'TAATACGACTCACTATAGCGTCATCCATTCACTAAGACGTTAAGACCAGTAAGTCTTCCCGTGTTCTTCCTTGCCAGGCAGGCAGCCGACACCGAACGTGCGACAA'
'ENSMUSG00000051839_probe_14_exon_L'	'TAATACGACTCACTATAGCGTCATCCACAGCTCTCTTACTGGGAAGGATGCTTTGCCAACACTCAGAAATTTACACATAACTCAGTCGACACCGAACGTGCGACAA'
'ENSMUSG00000051839_probe_14_exon_R'	'TAATACGACTCACTATAGCGTCATCCATTCACTAAGACGTTCACAAACATAAATGTATGTAAGGACACTCACAGCCCTCATTCAGTCGACACCGAACGTGCGACAA'
'ENSMUSG00000051839_probe_15_exon_L'	'TAATACGACTCACTATAGCGTCATCATAATTCAAAATAATTTGACAATGGCACATTGACTCCTTCAGAGTTTACACATAACTCAGTCGACACCGAACGTGCGACAA'
'ENSMUSG00000051839_probe_15_exon_R'	'TAATACGACTCACTATAGCGTCATCCATTCACTAAGACGTTGGACCAGTGTGTCATGTTGAAAAGAGAAGTTTCTGGAACCACTCACGACACCGAACGTGCGACAA'
'ENSMUSG00000051839_probe_16_exon_L'	'TAATACGACTCACTATAGCGTCATCAAATATAAAAATAATTAAGGCCCTTTCCTTGCAGTGGAAATCAGATTACACATAACTCAGTCGACACCGAACGTGCGACAA'
'ENSMUSG00000051839_probe_16_exon_R'	'TAATACGACTCACTATAGCGTCATCCATTCACTAAGACGTTGTAACTACTGTAACTGCAAGTGAGAGGCATGGGTGAAAGCGTTAGCGACACCGAACGTGCGACAA'
'ENSMUSG00000051839_probe_17_exon_L'	'TAATACGACTCACTATAGCGTCATCGTTTTCAACAAACTGGAACCCATCCAGTGGAAGCTTCCCTTCTTATTACACATAACTCAGTCGACACCGAACGTGCGACAA'
'ENSMUSG00000051839_probe_17_exon_R'	'TAATACGACTCACTATAGCGTCATCCATTCACTAAGACGTTAAAACTTTGAACTCAGAGGCTTTGTGGCTATACTGCTGCCGTTCCCGACACCGAACGTGCGACAA'
'ENSMUSG00000039329_probe_1_exon_L'	'TAATACGACTCACTATAGCGTCATCCCTCCCTGGTGTTCAGTGCTTAGCGAGGAGAGCCTGGCTCTGGAGTTCACTCCACTTATTACGACACCGAACGTGCGACAA'
'ENSMUSG00000039329_probe_1_exon_R'	'TAATACGACTCACTATAGCGTCATCGCCTATTCAGAACCTTCATTAGCTGGCACCTGGGCGCTCAGTCAGGGAGCTCCCCATATATCGACACCGAACGTGCGACAA'
'ENSMUSG00000039329_probe_2_exon_L'	'TAATACGACTCACTATAGCGTCATCTGAAGCTGAAGAAGTTTCTGGAAGCTCAAGCCTGTCTACTTCTTCTTCACTCCACTTATTACGACACCGAACGTGCGACAA'
'ENSMUSG00000039329_probe_2_exon_R'	'TAATACGACTCACTATAGCGTCATCGCCTATTCAGAACCTTAGAGCCTCTGTGGTTCTGTTGACCTGACCTCCTCAGTCCATCGAGCGACACCGAACGTGCGACAA'
'ENSMUSG00000039329_probe_5_exon_L'	'TAATACGACTCACTATAGCGTCATCATGGGAGACTGGCAAGAGGAGGAAGAGGAAGAGGAAGAGGAAGATTTCACTCCACTTATTACGACACCGAACGTGCGACAA'
'ENSMUSG00000039329_probe_5_exon_R'	'TAATACGACTCACTATAGCGTCATCGCCTATTCAGAACCTTTGATCTCCTGGAATACTTGTCAGAGTCAGAGTCAGAGTCTGAGCACGACACCGAACGTGCGACAA'
'ENSMUSG00000039329_probe_6_exon_L'	'TAATACGACTCACTATAGCGTCATCGTCCCTTTATGTGCCACAGAGTGTCTCTGAAGGGTCTGGGGTCCTTTCACTCCACTTATTACGACACCGAACGTGCGACAA'
'ENSMUSG00000039329_probe_6_exon_R'	'TAATACGACTCACTATAGCGTCATCGCCTATTCAGAACCTTTGCCAACCCCTGTGTGGACACAGGGCATACTATTCTCCATTTTTGCGACACCGAACGTGCGACAA'
'ENSMUSG00000039329_probe_8_exon_L'	'TAATACGACTCACTATAGCGTCATCCTCGCACCAGCTCATCCCTCCTCTGACTTGGTGGGATATTTTTGATTCACTCCACTTATTACGACACCGAACGTGCGACAA'
'ENSMUSG00000039329_probe_8_exon_R'	'TAATACGACTCACTATAGCGTCATCGCCTATTCAGAACCTTTGATGCCATCTCCTGGGCAACCTGTGTTGTTGGAGTTGAGATGCCCGACACCGAACGTGCGACAA'
'ENSMUSG00000039329_probe_9_exon_L'	'TAATACGACTCACTATAGCGTCATCCTTGGACCAGACAGTAGCACAATCCTGGTTGCAAGACCAGAAGTTTTCACTCCACTTATTACGACACCGAACGTGCGACAA'
'ENSMUSG00000039329_probe_9_exon_R'	'TAATACGACTCACTATAGCGTCATCGCCTATTCAGAACCTTTCCTCCTGTTGGATAGCGTCCAATCTAGGTGCCACCTGCTGTCAACGACACCGAACGTGCGACAA'
'ENSMUSG00000039329_probe_10_exon_L'	'TAATACGACTCACTATAGCGTCATCACCCTGGTGAGATGTGGGTGGCCCATTTTCGGAAAGAAGTTGGGCTTCACTCCACTTATTACGACACCGAACGTGCGACAA'
'ENSMUSG00000039329_probe_10_exon_R'	'TAATACGACTCACTATAGCGTCATCGCCTATTCAGAACCTTCACGGCCTGTACCATCAGAGCCTGAATCCCTGGAGGCTGAGCATCCGACACCGAACGTGCGACAA'
'ENSMUSG00000039329_probe_11_exon_L'	'TAATACGACTCACTATAGCGTCATCTGACAGCTTCAGAATTAGGGATGGAGTTATTGCCTGCCACCTGCTTTCACTCCACTTATTACGACACCGAACGTGCGACAA'
'ENSMUSG00000039329_probe_11_exon_R'	'TAATACGACTCACTATAGCGTCATCGCCTATTCAGAACCTTCTGTGGAATAAAGGCTTCTGGGTAGGTTCCTTCTTGCCCTGGCACCGACACCGAACGTGCGACAA'
'ENSMUSG00000039329_probe_12_exon_L'	'TAATACGACTCACTATAGCGTCATCTTAACATGCCAGAGACCTGGAGCTGGGAGCCAGGAGAGAGGCTGTTTCACTCCACTTATTACGACACCGAACGTGCGACAA'
'ENSMUSG00000039329_probe_12_exon_R'	'TAATACGACTCACTATAGCGTCATCGCCTATTCAGAACCTTATCACAGATGCTACTATTTGTGGTACTGACTACCACCTTGCTCAGCGACACCGAACGTGCGACAA'
'ENSMUSG00000039329_probe_13_exon_L'	'TAATACGACTCACTATAGCGTCATCCCCTGATGCACATTCCTGAGACACTAAAGCTCAGACATTCCCCAGTTCACTCCACTTATTACGACACCGAACGTGCGACAA'
'ENSMUSG00000039329_probe_13_exon_R'	'TAATACGACTCACTATAGCGTCATCGCCTATTCAGAACCTTCCCTGGGGACTGTGAAGAGCAAGAGGTTGCCTGTTCTGAGCAGCTCGACACCGAACGTGCGACAA'
'ENSMUSG00000039329_probe_14_exon_L'	'TAATACGACTCACTATAGCGTCATCTTGGTCCAGGACTTGAGGGGGCATCTTGAACATCCTGTGAGCTTATTCACTCCACTTATTACGACACCGAACGTGCGACAA'
'ENSMUSG00000039329_probe_14_exon_R'	'TAATACGACTCACTATAGCGTCATCGCCTATTCAGAACCTTAACCTCAGAGGGAAGTCTGGCATGTTCGTGTCAGTGTTCAGTGTTCGACACCGAACGTGCGACAA'
'ENSMUSG00000039329_probe_15_exon_L'	'TAATACGACTCACTATAGCGTCATCGGTAGGTGAGGCCTAGCTGTATGTTTAGCTGTATGGAGTGTTGTGTTCACTCCACTTATTACGACACCGAACGTGCGACAA'
'ENSMUSG00000039329_probe_15_exon_R'	'TAATACGACTCACTATAGCGTCATCGCCTATTCAGAACCTTGTGGGTGTTATGGGGGCTCCGGTCACAGATCTACGTATGTATGGACGACACCGAACGTGCGACAA'
'ENSMUSG00000028307_probe_1_exon_L'	'TAATACGACTCACTATAGCGTCATCAGACCTTGATAAGAGGGCTATAAAAACCGTGCTCTCTGAGCAGATTTATCCTCATTAGACACGACACCGAACGTGCGACAA'
'ENSMUSG00000028307_probe_1_exon_R'	'TAATACGACTCACTATAGCGTCATCTACAACGACGATTCTTATCGTATTTGGCGGCTGCCACCTCACACAGCTTCTGATACCTTGGCGACACCGAACGTGCGACAA'
'ENSMUSG00000028307_probe_2_exon_L'	'TAATACGACTCACTATAGCGTCATCGGACTCTTCCCCTTTGCTGTACCTGTCATCATGGCTCACCGATTTTTATCCTCATTAGACACGACACCGAACGTGCGACAA'
'ENSMUSG00000028307_probe_2_exon_R'	'TAATACGACTCACTATAGCGTCATCTACAACGACGATTCTTAGCCCTCACCCCAGAGCAGAAGAAGGAGCTCTCTGAAATTGCCCACGACACCGAACGTGCGACAA'
'ENSMUSG00000028307_probe_3_exon_L'	'TAATACGACTCACTATAGCGTCATCCGCATTGTTGCCAATGGGAAGGGCATCCTGGCTGCAGATGAATCTTTATCCTCATTAGACACGACACCGAACGTGCGACAA'
'ENSMUSG00000028307_probe_3_exon_R'	'TAATACGACTCACTATAGCGTCATCTACAACGACGATTCTTGGGTACCATGGGAAACCGCCTGCAAAGGATAAAGGTGGAGAACACCGACACCGAACGTGCGACAA'
'ENSMUSG00000028307_probe_4_exon_L'	'TAATACGACTCACTATAGCGTCATCGAAGAGAACCGAAGGCAGTTCCGAGAACTCCTCTTTAGTGTGGACTTATCCTCATTAGACACGACACCGAACGTGCGACAA'
'ENSMUSG00000028307_probe_4_exon_R'	'TAATACGACTCACTATAGCGTCATCTACAACGACGATTCTTTTCCATTAGCCAGAGCATCGGCGGAGTGATCCTTTTCCACGAGACCGACACCGAACGTGCGACAA'
'ENSMUSG00000028307_probe_5_exon_L'	'TAATACGACTCACTATAGCGTCATCCTCTACCAGAAGGACAGCCAGGGAAATCTGTTCAGAAACGTTCTCTTATCCTCATTAGACACGACACCGAACGTGCGACAA'
'ENSMUSG00000028307_probe_5_exon_R'	'TAATACGACTCACTATAGCGTCATCTACAACGACGATTCTTGGAGAAGGGAATTGTGGTGGGCATCAAGTTGGACCAAGGAGGTGCCGACACCGAACGTGCGACAA'
'ENSMUSG00000028307_probe_6_exon_L'	'TAATACGACTCACTATAGCGTCATCCCGCTTGCAGGAACAAACAAGGAAACCACCATTCAAGGGCTTGATTTATCCTCATTAGACACGACACCGAACGTGCGACAA'
'ENSMUSG00000028307_probe_6_exon_R'	'TAATACGACTCACTATAGCGTCATCTACAACGACGATTCTTCCTCTCTGAACGCTGTGCTCAGTACAAGAAAGATGGAGTTGACTTCGACACCGAACGTGCGACAA'
'ENSMUSG00000028307_probe_7_exon_L'	'TAATACGACTCACTATAGCGTCATCGGGAAGTGGCGTGCTGTGTTGAGGATTGCTGACCAGTGTCCTTCCTTATCCTCATTAGACACGACACCGAACGTGCGACAA'
'ENSMUSG00000028307_probe_7_exon_R'	'TAATACGACTCACTATAGCGTCATCTACAACGACGATTCTTCCTTGCTATCCAAGAAAATGCCAATGCTCTGGCTCGCTATGCCAGCGACACCGAACGTGCGACAA'
'ENSMUSG00000028307_probe_8_exon_L'	'TAATACGACTCACTATAGCGTCATCCAGAATGGGCTGGTCCCTATTGTTGAGCCAGAGGTGCTTCCTGACTTATCCTCATTAGACACGACACCGAACGTGCGACAA'
'ENSMUSG00000028307_probe_8_exon_R'	'TAATACGACTCACTATAGCGTCATCTACAACGACGATTCTTAGACCATGACCTGGAGCACTGCCAGTATGTTTCTGAGAAGGTCCTCGACACCGAACGTGCGACAA'
'ENSMUSG00000028307_probe_9_exon_L'	'TAATACGACTCACTATAGCGTCATCGCTGCTGTCTACAAGGCTCTCAATGATCATCATGTTTACCTAGAATTATCCTCATTAGACACGACACCGAACGTGCGACAA'
'ENSMUSG00000028307_probe_9_exon_R'	'TAATACGACTCACTATAGCGTCATCTACAACGACGATTCTTCACCTTGCTAAAGCCAAACATGGTGACTGCTGGACATGCCTGCACCGACACCGAACGTGCGACAA'
'ENSMUSG00000028307_probe_10_exon_L'	'TAATACGACTCACTATAGCGTCATCAAGAAGTATACACCAGAGCAGGTGGCTATGGCCACTGTCACAGCTTTATCCTCATTAGACACGACACCGAACGTGCGACAA'
'ENSMUSG00000028307_probe_10_exon_R'	'TAATACGACTCACTATAGCGTCATCTACAACGACGATTCTTCCACAGAACTGTTCCTGCAGCTGTTCCTGGTATCTGCTTTTTGTCCGACACCGAACGTGCGACAA'
'ENSMUSG00000028307_probe_11_exon_L'	'TAATACGACTCACTATAGCGTCATCGGAGGTATGAGTGAGGAGGATGCTACACTTAACCTCAATGCTATCTTATCCTCATTAGACACGACACCGAACGTGCGACAA'
'ENSMUSG00000028307_probe_11_exon_R'	'TAATACGACTCACTATAGCGTCATCTACAACGACGATTCTTCCGTTGCCCTCTACCAAGGCCCTGGAAACTAAGCTTTTCATATGGCGACACCGAACGTGCGACAA'
'ENSMUSG00000028307_probe_12_exon_L'	'TAATACGACTCACTATAGCGTCATCTGGCAAGGCTGCAAACAAGAAGGCAACCCAGGAAGCTTTCATGAATTATCCTCATTAGACACGACACCGAACGTGCGACAA'
'ENSMUSG00000028307_probe_12_exon_R'	'TAATACGACTCACTATAGCGTCATCTACAACGACGATTCTTGGGCTATGGCTAACTGCCAGGCGGCCCAAGGACAGTACGTTCACACGACACCGAACGTGCGACAA'
'ENSMUSG00000028307_probe_13_exon_L'	'TAATACGACTCACTATAGCGTCATCCTCTTCAGGTGCTGCTGCCACCCAGTCGCTCTTCACAGCCTCCTATTATCCTCATTAGACACGACACCGAACGTGCGACAA'
'ENSMUSG00000028307_probe_13_exon_R'	'TAATACGACTCACTATAGCGTCATCTACAACGACGATTCTTCCTATTAGATACTGTCACCACCAGCCAGGCTCCAGTTCTCCTAAACGACACCGAACGTGCGACAA'
'ENSMUSG00000028307_probe_14_exon_L'	'TAATACGACTCACTATAGCGTCATCATTTTGGAGACCTGAATGGCTCAGTCAACCCTGGAAATTAGATAATTATCCTCATTAGACACGACACCGAACGTGCGACAA'
'ENSMUSG00000028307_probe_14_exon_R'	'TAATACGACTCACTATAGCGTCATCTACAACGACGATTCTTTTTGATTGAACTTCTGAAAACACAACACATGTGAATCATAAACACCGACACCGAACGTGCGACAA'
'ENSMUSG00000028307_probe_15_exon_L'	'TAATACGACTCACTATAGCGTCATCAGAGAAAAGCCAAATCAGCTTTGAAACCCAAGAATGAGCATGTCATTATCCTCATTAGACACGACACCGAACGTGCGACAA'
'ENSMUSG00000028307_probe_15_exon_R'	'TAATACGACTCACTATAGCGTCATCTACAACGACGATTCTTCAATAGTCTCTCAACACTTCCAGTTCCCTATGTTCCAGAACATTCCGACACCGAACGTGCGACAA'
'ENSMUSG00000028307_probe_16_exon_L'	'TAATACGACTCACTATAGCGTCATCTCCAAGAAAAGAACAGGCCACGACTGAGAAAAGCAACTCAGAAGCTTATCCTCATTAGACACGACACCGAACGTGCGACAA'
'ENSMUSG00000028307_probe_16_exon_R'	'TAATACGACTCACTATAGCGTCATCTACAACGACGATTCTTAGGATGGAGAAGGGCATTTTAATAAACATAGTTACCAGGGGTTGGCGACACCGAACGTGCGACAA'
'ENSMUSG00000028307_probe_17_exon_L'	'TAATACGACTCACTATAGCGTCATCTATAGAAGAGGCACAGCAACAGAAAAAGAAATAAAACGTGTATGATTATCCTCATTAGACACGACACCGAACGTGCGACAA'
'ENSMUSG00000028307_probe_17_exon_R'	'TAATACGACTCACTATAGCGTCATCTACAACGACGATTCTTCTTCCGTTGGTACAGTTTCACTTTCCTGCTCTTGTTGAGGGATCCCGACACCGAACGTGCGACAA'
'ENSMUSG00000028307_probe_18_exon_L'	'TAATACGACTCACTATAGCGTCATCGCATTTCATTGTCTTTGCCTATACCAGATACAACCCCAATAGTCATTATCCTCATTAGACACGACACCGAACGTGCGACAA'
'ENSMUSG00000028307_probe_18_exon_R'	'TAATACGACTCACTATAGCGTCATCTACAACGACGATTCTTATCCTCAGCCCCAGATGCTCACTACAGTCAAGTGGCTGATGGCTCCGACACCGAACGTGCGACAA'
'ENSMUSG00000028307_probe_19_exon_L'	'TAATACGACTCACTATAGCGTCATCTTACACTAGAAACTCTACCAGATTAAATAAGAGTTCTTTTGGGGCTTATCCTCATTAGACACGACACCGAACGTGCGACAA'
'ENSMUSG00000028307_probe_19_exon_R'	'TAATACGACTCACTATAGCGTCATCTACAACGACGATTCTTCCTATATGCAGTCATACTTGAGAACAGTCAGTCTAGACTTCTAGCCGACACCGAACGTGCGACAA'
'ENSMUSG00000028307_probe_20_exon_L'	'TAATACGACTCACTATAGCGTCATCTGAGAATATTTGAGAATACTAAGCTGCAACAGAGACTCATCTCTTTTATCCTCATTAGACACGACACCGAACGTGCGACAA'
'ENSMUSG00000028307_probe_20_exon_R'	'TAATACGACTCACTATAGCGTCATCTACAACGACGATTCTTAAGCTATGGAGTGTAGAGAATGAGTTGATAAACCTGACTTGGCATCGACACCGAACGTGCGACAA'
'ENSMUSG00000021994_probe_1_exon_L'	'TAATACGACTCACTATAGCGTCATCAGTCTGTGGGGCACCGCATCGCTTGGAAAGTTGCTGCAGGCTCCGTTCCAAGTTACTGACACGACACCGAACGTGCGACAA'
'ENSMUSG00000021994_probe_1_exon_R'	'TAATACGACTCACTATAGCGTCATCAGTCTTAGTGGAAGTTGCACCGCCTCCGCCGTCCGGAGTCCGGATTGTGCGGCCGCTGCATCGACACCGAACGTGCGACAA'
'ENSMUSG00000021994_probe_2_exon_L'	'TAATACGACTCACTATAGCGTCATCTAACCCGAAGAAAGGAAGAAAGAAAGAAGGGGACCAGAAGGGGGATTCCAAGTTACTGACACGACACCGAACGTGCGACAA'
'ENSMUSG00000021994_probe_2_exon_R'	'TAATACGACTCACTATAGCGTCATCAGTCTTAGTGGAAGTTCCAACGTTCCCCCACAGGCTAGCTGTCCATCAACCGCTCAAGCCACGACACCGAACGTGCGACAA'
'ENSMUSG00000021994_probe_3_exon_L'	'TAATACGACTCACTATAGCGTCATCCAAGCGGCAGAAAGTTCAGGGCTGCCTTGAACCCATTTTCTTTGCTTCCAAGTTACTGACACGACACCGAACGTGCGACAA'
'ENSMUSG00000021994_probe_3_exon_R'	'TAATACGACTCACTATAGCGTCATCAGTCTTAGTGGAAGTTCTGGTTTTTGCCAGACTCTAAAATGAAAGGACAAAATTTGGCGCTCGACACCGAACGTGCGACAA'
'ENSMUSG00000021994_probe_4_exon_L'	'TAATACGACTCACTATAGCGTCATCGCTGCTCTGTGTGTGTGTGTGTGTGTCTGTGTGTGTGTGTGAGCGTTCCAAGTTACTGACACGACACCGAACGTGCGACAA'
'ENSMUSG00000021994_probe_4_exon_R'	'TAATACGACTCACTATAGCGTCATCAGTCTTAGTGGAAGTTTGTCTCTGTGTCTGCGTGTGTGTGCGTTTGTGTGTGTGTATGTGTCGACACCGAACGTGCGACAA'
'ENSMUSG00000021994_probe_5_exon_L'	'TAATACGACTCACTATAGCGTCATCTTTTTATTATTTGTTGTAAAGTCTTTTGCACAATCACGCCCACATTTCCAAGTTACTGACACGACACCGAACGTGCGACAA'
'ENSMUSG00000021994_probe_5_exon_R'	'TAATACGACTCACTATAGCGTCATCAGTCTTAGTGGAAGTTGGGGTTGGAAAGCCCTAATTACCGCCGTCGCTGATGGACGTTAGACGACACCGAACGTGCGACAA'
'ENSMUSG00000021994_probe_6_exon_L'	'TAATACGACTCACTATAGCGTCATCCCTCGCCATGAAGAAGCCCATTGGAATATTAAGCCCGGGAGTGGCTTCCAAGTTACTGACACGACACCGAACGTGCGACAA'
'ENSMUSG00000021994_probe_6_exon_R'	'TAATACGACTCACTATAGCGTCATCAGTCTTAGTGGAAGTTTGGGGACCGCTGGAGGTGCCATGTCTTCCAAGTTCTTCCTAATGGCGACACCGAACGTGCGACAA'
'ENSMUSG00000021994_probe_7_exon_L'	'TAATACGACTCACTATAGCGTCATCTTTGGCCACGTTTTTCTCCTTCGCCCAGGTTGTTATAGAAGCTAATTCCAAGTTACTGACACGACACCGAACGTGCGACAA'
'ENSMUSG00000021994_probe_7_exon_R'	'TAATACGACTCACTATAGCGTCATCAGTCTTAGTGGAAGTTCTTGGTGGTCTCTAGGTATGAATAACCCTGTTCAGATGTCAGAAGCGACACCGAACGTGCGACAA'
'ENSMUSG00000021994_probe_8_exon_L'	'TAATACGACTCACTATAGCGTCATCTATCATAGGTGCACAGCCTCTCTGCAGCCAACTGGCAGGACTTTCTTCCAAGTTACTGACACGACACCGAACGTGCGACAA'
'ENSMUSG00000021994_probe_8_exon_R'	'TAATACGACTCACTATAGCGTCATCAGTCTTAGTGGAAGTTAAGGACAGAAGAAACTCTGCCACTTGTATCAGGACCACATGCAGTCGACACCGAACGTGCGACAA'
'ENSMUSG00000021994_probe_9_exon_L'	'TAATACGACTCACTATAGCGTCATCGGAGAAGGTGCGAAGACAGGCATCAAGGAATGCCAGTACCAGTTCTTCCAAGTTACTGACACGACACCGAACGTGCGACAA'
'ENSMUSG00000021994_probe_9_exon_R'	'TAATACGACTCACTATAGCGTCATCAGTCTTAGTGGAAGTTGCATCGGAGATGGAACTGCAGCACAGTGGACAATACTTCTGTCTTCGACACCGAACGTGCGACAA'
'ENSMUSG00000021994_probe_10_exon_L'	'TAATACGACTCACTATAGCGTCATCGAGACAACATCGACTATGGCTACCGCTTCGCCAAGGAGTTCGTGGTTCCAAGTTACTGACACGACACCGAACGTGCGACAA'
'ENSMUSG00000021994_probe_10_exon_R'	'TAATACGACTCACTATAGCGTCATCAGTCTTAGTGGAAGTTGCTAGAGAAAGGGAACGAATCCACGCTAAGGGTTCCTATGAGAGCCGACACCGAACGTGCGACAA'
'ENSMUSG00000021994_probe_11_exon_L'	'TAATACGACTCACTATAGCGTCATCCACGCATCCTCATGAACTTACACAACAATGAAGCAGGCCGTAGGATTCCAAGTTACTGACACGACACCGAACGTGCGACAA'
'ENSMUSG00000021994_probe_11_exon_R'	'TAATACGACTCACTATAGCGTCATCAGTCTTAGTGGAAGTTGTATACAACCTGGCAGATGTAGCCTGTAAGTGTCATGGAGTGTCTCGACACCGAACGTGCGACAA'
'ENSMUSG00000021994_probe_12_exon_L'	'TAATACGACTCACTATAGCGTCATCGAGCTCATGTGCTGTGGGCGTGGCTATGACCAGTTTAAGACAGTGTTCCAAGTTACTGACACGACACCGAACGTGCGACAA'
'ENSMUSG00000021994_probe_12_exon_R'	'TAATACGACTCACTATAGCGTCATCAGTCTTAGTGGAAGTTGACCGAACGCTGTCATTGCAAGTTTCACTGGTGCTGCTATGTCAACGACACCGAACGTGCGACAA'
'ENSMUSG00000021994_probe_13_exon_L'	'TAATACGACTCACTATAGCGTCATCGAAGTGCACGGAGATTGTGGATCAGTTCGTGTGCAAATAGTGGTGTTCCAAGTTACTGACACGACACCGAACGTGCGACAA'
'ENSMUSG00000021994_probe_13_exon_R'	'TAATACGACTCACTATAGCGTCATCAGTCTTAGTGGAAGTTCCTGCCCTTCACCCAGTCCCACTCCCAGGACCCACTTATTTATAGCGACACCGAACGTGCGACAA'
'ENSMUSG00000021994_probe_14_exon_L'	'TAATACGACTCACTATAGCGTCATCTTTGGCAATAGTGGGGGAAACTAAGAAAAATATTTATTTTGAGGATTCCAAGTTACTGACACGACACCGAACGTGCGACAA'
'ENSMUSG00000021994_probe_14_exon_R'	'TAATACGACTCACTATAGCGTCATCAGTCTTAGTGGAAGTTTTTGCAAAGTTAGTACAAAATTTCTTTCTTCTGATGCTACAGGATCGACACCGAACGTGCGACAA'
'ENSMUSG00000021994_probe_15_exon_L'	'TAATACGACTCACTATAGCGTCATCAAGGGGAAAAACTATGTATTCGAACTTAGCTGTGCAGTTGGGGGTTTCCAAGTTACTGACACGACACCGAACGTGCGACAA'
'ENSMUSG00000021994_probe_15_exon_R'	'TAATACGACTCACTATAGCGTCATCAGTCTTAGTGGAAGTTACATCTAGAAGGTGTAGGAGCCATTTTCTTCTCAAACAGAGAGTCCGACACCGAACGTGCGACAA'
'ENSMUSG00000021994_probe_16_exon_L'	'TAATACGACTCACTATAGCGTCATCTTTGAGATGGGTGGTATCCAGGTGAAGGAGGAGGTACAGACCCATTTCCAAGTTACTGACACGACACCGAACGTGCGACAA'
'ENSMUSG00000021994_probe_16_exon_R'	'TAATACGACTCACTATAGCGTCATCAGTCTTAGTGGAAGTTATAACAGTTCCTGTGACCAAAATGAATTGCAGGTGCTCTGGTACACGACACCGAACGTGCGACAA'
'ENSMUSG00000021994_probe_17_exon_L'	'TAATACGACTCACTATAGCGTCATCTTGGGTTTTGTTTGTTTGTTTGTTTGTTTGTATTTTTGGTGTGTGTTCCAAGTTACTGACACGACACCGAACGTGCGACAA'
'ENSMUSG00000021994_probe_17_exon_R'	'TAATACGACTCACTATAGCGTCATCAGTCTTAGTGGAAGTTTGTGTGTATTTCTAGAATGATCTTTTAGAAGGTACAAGCAAGAATCGACACCGAACGTGCGACAA'
'ENSMUSG00000021994_probe_18_exon_L'	'TAATACGACTCACTATAGCGTCATCTCATATCTTCAGAAGCAGGCATATCATGTATGTTACTGTGTCCCATTCCAAGTTACTGACACGACACCGAACGTGCGACAA'
'ENSMUSG00000021994_probe_18_exon_R'	'TAATACGACTCACTATAGCGTCATCAGTCTTAGTGGAAGTTTACAGATACTCCATTCATGAATGGGCCTTTTTCTAACAGTTCATGCGACACCGAACGTGCGACAA'
'ENSMUSG00000021994_probe_19_exon_L'	'TAATACGACTCACTATAGCGTCATCGGGCTGGGGGAGGGAGGTCCCCAGAAATTAGAAAACTTGAAGTTTTTCCAAGTTACTGACACGACACCGAACGTGCGACAA'
'ENSMUSG00000021994_probe_19_exon_R'	'TAATACGACTCACTATAGCGTCATCAGTCTTAGTGGAAGTTTACATTGAGGCCATAATCTTGTGTTAGCCCAGCTGATTCTTAATACGACACCGAACGTGCGACAA'
'ENSMUSG00000021994_probe_20_exon_L'	'TAATACGACTCACTATAGCGTCATCTTTTCTTAAAAATGAAAAATTACCCATGAATCCCATTTGCAACCCTTCCAAGTTACTGACACGACACCGAACGTGCGACAA'
'ENSMUSG00000021994_probe_20_exon_R'	'TAATACGACTCACTATAGCGTCATCAGTCTTAGTGGAAGTTCACCCCCACAGGCAACAAGAAAGTCCCATGTAGTTGAGCACTGCGCGACACCGAACGTGCGACAA'
'ENSMUSG00000021994_probe_21_exon_L'	'TAATACGACTCACTATAGCGTCATCCCATCTTCCTGCATGATCCCATGCCCTTTCTGGACTCTCTGCTGGTTCCAAGTTACTGACACGACACCGAACGTGCGACAA'
'ENSMUSG00000021994_probe_21_exon_R'	'TAATACGACTCACTATAGCGTCATCAGTCTTAGTGGAAGTTATGCTTCCGAATGGCAGCCCTGGTGGACACTCACTGCTGGTAGGGCGACACCGAACGTGCGACAA'
'ENSMUSG00000021994_probe_22_exon_L'	'TAATACGACTCACTATAGCGTCATCAGAAAATGTACACGAGGAGCCATGTTCAGAACCAGCCACTTAGGGTTCCAAGTTACTGACACGACACCGAACGTGCGACAA'
'ENSMUSG00000021994_probe_22_exon_R'	'TAATACGACTCACTATAGCGTCATCAGTCTTAGTGGAAGTTTGTTCTCTGAGGCTTTTCTTTGGAGGTACGGTAACTTGATGTGTTCGACACCGAACGTGCGACAA'
'ENSMUSG00000021994_probe_23_exon_L'	'TAATACGACTCACTATAGCGTCATCTGATGATATCTCTTGGCCCAGGGAGTCCACAGAGGTGTTGCAGCTTTCCAAGTTACTGACACGACACCGAACGTGCGACAA'
'ENSMUSG00000021994_probe_23_exon_R'	'TAATACGACTCACTATAGCGTCATCAGTCTTAGTGGAAGTTTTGGTTGTTATCCTCCTGCGTTTAGACTTTCCATTTGTGCTTTTCCGACACCGAACGTGCGACAA'
'ENSMUSG00000021994_probe_24_exon_L'	'TAATACGACTCACTATAGCGTCATCAATTATATCTCAGTGCAGTCTGGGATTTAGACCTACAGTTTTCTCTTCCAAGTTACTGACACGACACCGAACGTGCGACAA'
'ENSMUSG00000021994_probe_24_exon_R'	'TAATACGACTCACTATAGCGTCATCAGTCTTAGTGGAAGTTGGCTTGCTCTCTGCCTGGAGTATCGTCCTTCATTGCAGTCCAATTCGACACCGAACGTGCGACAA'
'ENSMUSG00000021994_probe_25_exon_L'	'TAATACGACTCACTATAGCGTCATCAGTCTTAACATTGACCTGTGACAGGATCCTACCACGAATACCAGGTTCCAAGTTACTGACACGACACCGAACGTGCGACAA'
'ENSMUSG00000021994_probe_25_exon_R'	'TAATACGACTCACTATAGCGTCATCAGTCTTAGTGGAAGTTGCAAGCTAAGACTCGGAGGAAGCTCTCAGGGCTCATGTCCTGAATCGACACCGAACGTGCGACAA'
'ENSMUSG00000058665_probe_1_exon_L'	'TAATACGACTCACTATAGCGTCATCAAAAAGCAAAGACGATTAAAGGCGCTGCCAGCCTCGCTCTCTGGGTTTTCACAATCAGGAGCGACACCGAACGTGCGACAA'
'ENSMUSG00000058665_probe_1_exon_R'	'TAATACGACTCACTATAGCGTCATCGTAAGAGACATTGCTTCAGCTGAGCGTGACACTGGGGAAGTCAAACCCCTCTACTGCCTAGCGACACCGAACGTGCGACAA'
'ENSMUSG00000058665_probe_2_exon_L'	'TAATACGACTCACTATAGCGTCATCAAGAAAAGAAAATAATAGCCAAGTGTCTTCACTGTATCTGGATGTTTTTCACAATCAGGAGCGACACCGAACGTGCGACAA'
'ENSMUSG00000058665_probe_2_exon_R'	'TAATACGACTCACTATAGCGTCATCGTAAGAGACATTGCTTACAAATTAGAGAGAGGGAGAGAGCGAGATTTGCTCCACCAGAGCGCGACACCGAACGTGCGACAA'
'ENSMUSG00000058665_probe_3_exon_L'	'TAATACGACTCACTATAGCGTCATCCCGCGGCCCAGCTGCACCGCACCACCAACTTTTTCATCGATAACATTTTCACAATCAGGAGCGACACCGAACGTGCGACAA'
'ENSMUSG00000058665_probe_3_exon_R'	'TAATACGACTCACTATAGCGTCATCGTAAGAGACATTGCTTCTAAGGCCCGATTTCGGTTGCAAAAAGGAACAGCCCCTGCCTCAGCGACACCGAACGTGCGACAA'
'ENSMUSG00000058665_probe_4_exon_L'	'TAATACGACTCACTATAGCGTCATCCCGAGGCCAGACTGGTGCAGGTAGAGACCCCGTTCACTCTCTGGGTTTTCACAATCAGGAGCGACACCGAACGTGCGACAA'
'ENSMUSG00000058665_probe_4_exon_R'	'TAATACGACTCACTATAGCGTCATCGTAAGAGACATTGCTTCACGAGCTTCGGGGGCTGCCTCGCTCTTGTGTGCTCCAGATGCGACGACACCGAACGTGCGACAA'
'ENSMUSG00000058665_probe_5_exon_L'	'TAATACGACTCACTATAGCGTCATCCGCCAAGTTCCCGGAACACAACCCTGCGATCCTACTCATGGGTTCTTTTCACAATCAGGAGCGACACCGAACGTGCGACAA'
'ENSMUSG00000058665_probe_5_exon_R'	'TAATACGACTCACTATAGCGTCATCGTAAGAGACATTGCTTCTAACGGTGGGCCGGTGGTCAAGACTGACTCACAGCAACCCCTAGCGACACCGAACGTGCGACAA'
'ENSMUSG00000058665_probe_6_exon_L'	'TAATACGACTCACTATAGCGTCATCGCCCGCCTGGGTCTACTGCACACGCTATTCGGACCGTCCGTCCTCTTTTCACAATCAGGAGCGACACCGAACGTGCGACAA'
'ENSMUSG00000058665_probe_6_exon_R'	'TAATACGACTCACTATAGCGTCATCGTAAGAGACATTGCTTGTCCACGCACCAGGAAGCTAAAGAAGAAAAAGAACGAGAAGGAAGCGACACCGAACGTGCGACAA'
'ENSMUSG00000058665_probe_7_exon_L'	'TAATACGACTCACTATAGCGTCATCACAGACCCTCGCCCAGGAGCTCAGCCTGAATGAGTCCCAGATCAATTTTCACAATCAGGAGCGACACCGAACGTGCGACAA'
'ENSMUSG00000058665_probe_7_exon_R'	'TAATACGACTCACTATAGCGTCATCGTAAGAGACATTGCTTTCTGGTTCCAAAACAAGCGTGCCAAGATCAAGAAAGCCACCGGCACGACACCGAACGTGCGACAA'
'ENSMUSG00000058665_probe_8_exon_L'	'TAATACGACTCACTATAGCGTCATCCGATCGCTATGGAGGGAGGCATCAATCAGGGCGACAGAGAAAGCGTTTTCACAATCAGGAGCGACACCGAACGTGCGACAA'
'ENSMUSG00000058665_probe_8_exon_R'	'TAATACGACTCACTATAGCGTCATCGTAAGAGACATTGCTTCAAGAGAAAGCAATCCTCCGAGTGGACATTCACATAGGAACAAAACGACACCGAACGTGCGACAA'
'ENSMUSG00000058665_probe_9_exon_L'	'TAATACGACTCACTATAGCGTCATCGGTTTTTGAAACGGGAGTAAGACTCGGACAGGTGCTATGGGGGAATTTTCACAATCAGGAGCGACACCGAACGTGCGACAA'
'ENSMUSG00000058665_probe_9_exon_R'	'TAATACGACTCACTATAGCGTCATCGTAAGAGACATTGCTTATAAACATCTATTCTCTAACTCACTGTATAAGATGAAACTGCGAACGACACCGAACGTGCGACAA'
'ENSMUSG00000058665_probe_10_exon_L'	'TAATACGACTCACTATAGCGTCATCTCCTTAAAGCTCTATCTAGCCAAACTGCTTTCGACCGTGTATATATTTTCACAATCAGGAGCGACACCGAACGTGCGACAA'
'ENSMUSG00000058665_probe_10_exon_R'	'TAATACGACTCACTATAGCGTCATCGTAAGAGACATTGCTTTAATTTCAGGTAAGGAAAACAAATATGTGTAGCGATCTCTATTTGCGACACCGAACGTGCGACAA'
'ENSMUSG00000058665_probe_11_exon_L'	'TAATACGACTCACTATAGCGTCATCCTCTTTTCCTTTGAATGTTTTTGCTTCTCTGGGTACCTCCTGCACTTTTCACAATCAGGAGCGACACCGAACGTGCGACAA'
'ENSMUSG00000058665_probe_11_exon_R'	'TAATACGACTCACTATAGCGTCATCGTAAGAGACATTGCTTCCAACGCTGGCCCTGGTTTCTCTGGGACTTTTCTTTGTGTGAGTGCGACACCGAACGTGCGACAA'
'ENSMUSG00000058665_probe_12_exon_L'	'TAATACGACTCACTATAGCGTCATCTGTTTCCTTGTGTGTCTGCCCCTCGCCTCTTCTCTACCCACCCAGTTTTCACAATCAGGAGCGACACCGAACGTGCGACAA'
'ENSMUSG00000058665_probe_12_exon_R'	'TAATACGACTCACTATAGCGTCATCGTAAGAGACATTGCTTTTCTTCTATTGGTCTTGTCTATCCCTCCCGTAAATCCCCTTCCTTCGACACCGAACGTGCGACAA'
'ENSMUSG00000043162_probe_1_exon_L'	'TAATACGACTCACTATAGCGTCATCAGGGTGACCTCCGCGGCTCTGGTGTGAGAGCAGTGAAGTTCCGAGTTTTATGTCTTGTGGCCGACACCGAACGTGCGACAA'
'ENSMUSG00000043162_probe_1_exon_R'	'TAATACGACTCACTATAGCGTCATCACAGTTCTACGAATTTCTGCTTCGTCCATCTTCTGAGCCGCCATGCTGAGCGCCACGTGCCCGACACCGAACGTGCGACAA'
'ENSMUSG00000043162_probe_2_exon_L'	'TAATACGACTCACTATAGCGTCATCTGAGCAGCCCCACACCTTCCACCCGGCGCTGCTGCAGTTCCTGGTTTTTATGTCTTGTGGCCGACACCGAACGTGCGACAA'
'ENSMUSG00000043162_probe_2_exon_R'	'TAATACGACTCACTATAGCGTCATCACAGTTCTACGAATTTGTCCGCTCTCCAAGAAGCCGCTTAGATATGAAGCATCGACAAATGCGACACCGAACGTGCGACAA'
'ENSMUSG00000043162_probe_3_exon_L'	'TAATACGACTCACTATAGCGTCATCATTGGTTAATGAAGAGTTGGGAATAGCATATCCAATCATTGATGGTTTTATGTCTTGTGGCCGACACCGAACGTGCGACAA'
'ENSMUSG00000043162_probe_3_exon_R'	'TAATACGACTCACTATAGCGTCATCACAGTTCTACGAATTTTCCCTAATATGATACCACAGGCAGCAAGGACCACACGTCAAAATGCGACACCGAACGTGCGACAA'
'ENSMUSG00000043162_probe_4_exon_L'	'TAATACGACTCACTATAGCGTCATCGAAGCAAGAAGAAGCTGAGCAACCCTAGACCCTGATTGTTAAAAGTTTTATGTCTTGTGGCCGACACCGAACGTGCGACAA'
'ENSMUSG00000043162_probe_4_exon_R'	'TAATACGACTCACTATAGCGTCATCACAGTTCTACGAATTTTAATTACTGAGTTCTCTTAATTCTGTACACCTTTAACACAGGGAGCGACACCGAACGTGCGACAA'
'ENSMUSG00000043162_probe_7_exon_L'	'TAATACGACTCACTATAGCGTCATCTTCTCCCACCTTTGGAACCAGAAAGGTCTAAAACTCTTTAAGTGTTTTTATGTCTTGTGGCCGACACCGAACGTGCGACAA'
'ENSMUSG00000043162_probe_7_exon_R'	'TAATACGACTCACTATAGCGTCATCACAGTTCTACGAATTTTTAGTACAACCATAGCCGGGACAGCACGTGGATTAATAAGAGATCCGACACCGAACGTGCGACAA'
'ENSMUSG00000043162_probe_8_exon_L'	'TAATACGACTCACTATAGCGTCATCTTTATAACAAGATCTGTTTGTCTTATTTCTCTCAGGCTTAGGACCTTTTATGTCTTGTGGCCGACACCGAACGTGCGACAA'
'ENSMUSG00000043162_probe_8_exon_R'	'TAATACGACTCACTATAGCGTCATCACAGTTCTACGAATTTGAAGCAGGCTATGGAAGCTTTTTCATGCATGTTATAGCCTTGTTTCGACACCGAACGTGCGACAA'
'ENSMUSG00000043162_probe_9_exon_L'	'TAATACGACTCACTATAGCGTCATCTTGAAGATTTCACTTACAACCACTGTCAGAGGAAGCATTTCAGTCTTTTATGTCTTGTGGCCGACACCGAACGTGCGACAA'
'ENSMUSG00000043162_probe_9_exon_R'	'TAATACGACTCACTATAGCGTCATCACAGTTCTACGAATTTCAGCTGAGGCTTGCTTCAAATCCCATTCATTTGAAAGCTGGTGATCGACACCGAACGTGCGACAA'
'ENSMUSG00000043162_probe_10_exon_L'	'TAATACGACTCACTATAGCGTCATCTCAAGTATTGTTTAGTTTCAAGGTCAACGGTAAGCTTAAGTGCTATTTTATGTCTTGTGGCCGACACCGAACGTGCGACAA'
'ENSMUSG00000043162_probe_10_exon_R'	'TAATACGACTCACTATAGCGTCATCACAGTTCTACGAATTTAAAATTCTGACATTGTAAACTTGCCTTCAGCACTTTGGTATTTCACGACACCGAACGTGCGACAA'
'ENSMUSG00000043162_probe_11_exon_L'	'TAATACGACTCACTATAGCGTCATCGGTTACATCAATAATAAAACAAGATGCTCACAGTTTACCACCAAGTTTTATGTCTTGTGGCCGACACCGAACGTGCGACAA'
'ENSMUSG00000043162_probe_11_exon_R'	'TAATACGACTCACTATAGCGTCATCACAGTTCTACGAATTTCAGTTTGCAGTGGTGGAAGGATGTCTGCTTGAATGGATGGTTTTACGACACCGAACGTGCGACAA'
'ENSMUSG00000043162_probe_12_exon_L'	'TAATACGACTCACTATAGCGTCATCTACAGAGTCATTTACTATTCAAAATAGAATCGTTCTCCAGGGAGGTTTTATGTCTTGTGGCCGACACCGAACGTGCGACAA'
'ENSMUSG00000043162_probe_12_exon_R'	'TAATACGACTCACTATAGCGTCATCACAGTTCTACGAATTTCCTTCAGTAGGTAAAGTCCGGAGTGGGAAGCTGGTTATATCCTTTCGACACCGAACGTGCGACAA'
'ENSMUSG00000043162_probe_13_exon_L'	'TAATACGACTCACTATAGCGTCATCAAGTTTAGTGTTTCAAAGTACACTCCAGTTTCTCTTGCCCTGGAATTTTATGTCTTGTGGCCGACACCGAACGTGCGACAA'
'ENSMUSG00000043162_probe_13_exon_R'	'TAATACGACTCACTATAGCGTCATCACAGTTCTACGAATTTTGTGAAGAGTCCTCCGGCCTTTAACCTCAGTTTTCTAGAAGTGTACGACACCGAACGTGCGACAA'
'ENSMUSG00000043162_probe_14_exon_L'	'TAATACGACTCACTATAGCGTCATCCAGAGCTGATTGAGGATGATATAGTATCTACGTTAGAAACAGAGCTTTTATGTCTTGTGGCCGACACCGAACGTGCGACAA'
'ENSMUSG00000043162_probe_14_exon_R'	'TAATACGACTCACTATAGCGTCATCACAGTTCTACGAATTTGAGTTTCTCAGTCCTTCCCCTAAAGAAATGCAAGAATTGCTTATACGACACCGAACGTGCGACAA'
'ENSMUSG00000043162_probe_15_exon_L'	'TAATACGACTCACTATAGCGTCATCATTTAATTGGTTGCACATGCCCCGGCCCAACGCCTTGTGTATGTTTTTTATGTCTTGTGGCCGACACCGAACGTGCGACAA'
'ENSMUSG00000043162_probe_15_exon_R'	'TAATACGACTCACTATAGCGTCATCACAGTTCTACGAATTTGCAAGTGTGTGACCACTGAAATCCTCTCCCCCTGATTTATTAATCCGACACCGAACGTGCGACAA'
'ENSMUSG00000043162_probe_16_exon_L'	'TAATACGACTCACTATAGCGTCATCTCTCTGTGTGGGGAAGAGCCATAGCATGGGGAAGTCACAGAACAGTTTTATGTCTTGTGGCCGACACCGAACGTGCGACAA'
'ENSMUSG00000043162_probe_16_exon_R'	'TAATACGACTCACTATAGCGTCATCACAGTTCTACGAATTTTGGTGGAGTTGATTCTTTCCTTGCACCATTGGGTGATGGAGCCTCCGACACCGAACGTGCGACAA'
'ENSMUSG00000043162_probe_17_exon_L'	'TAATACGACTCACTATAGCGTCATCAGTCAGGTGGCCAGGCTTGGTGGTGAGACCTTTATCATCCTAATTTTTTATGTCTTGTGGCCGACACCGAACGTGCGACAA'
'ENSMUSG00000043162_probe_17_exon_R'	'TAATACGACTCACTATAGCGTCATCACAGTTCTACGAATTTCTCACTGGCCCTTAATTGATTCGTAATGAGCTAGCCTCCTAGACTCGACACCGAACGTGCGACAA'
'ENSMUSG00000043162_probe_18_exon_L'	'TAATACGACTCACTATAGCGTCATCTAAGTATAAGTTGCATTCTTATATTATCCAGTGGCAACACAGAGCTTTTATGTCTTGTGGCCGACACCGAACGTGCGACAA'
'ENSMUSG00000043162_probe_18_exon_R'	'TAATACGACTCACTATAGCGTCATCACAGTTCTACGAATTTAACTAGATCATAGAGCTTCTCCATTCCTGAAGTGGAGTTTTTAGCCGACACCGAACGTGCGACAA'
'ENSMUSG00000043162_probe_19_exon_L'	'TAATACGACTCACTATAGCGTCATCCTGAATTTCACATTTAACCAACTGAAAGCTGTGGACAATGTAAATTTTTATGTCTTGTGGCCGACACCGAACGTGCGACAA'
'ENSMUSG00000043162_probe_19_exon_R'	'TAATACGACTCACTATAGCGTCATCACAGTTCTACGAATTTACAGTTTTGCCCTTAAAGCTAGTGTCAACCTGATAAGTCAGTTGCCGACACCGAACGTGCGACAA'
'ENSMUSG00000043162_probe_20_exon_L'	'TAATACGACTCACTATAGCGTCATCTTTTTAACTTAATCATTTGAGCAGTTGTCTCTAAGGGAGCTCAGTTTTTATGTCTTGTGGCCGACACCGAACGTGCGACAA'
'ENSMUSG00000043162_probe_20_exon_R'	'TAATACGACTCACTATAGCGTCATCACAGTTCTACGAATTTTTATTCTCTCATCAAAGAATCTACTTGTACAAAGAACCCTGGGTGCGACACCGAACGTGCGACAA'
'ENSMUSG00000043162_probe_21_exon_L'	'TAATACGACTCACTATAGCGTCATCAGTTATTGGCATAGTACAGAGTCTTTATTTTCAGAACCTGGAGAGTTTTATGTCTTGTGGCCGACACCGAACGTGCGACAA'
'ENSMUSG00000043162_probe_21_exon_R'	'TAATACGACTCACTATAGCGTCATCACAGTTCTACGAATTTGGTAATAGCACAGTTTTACAGATAGACAAACAAGCATTTCAGTATCGACACCGAACGTGCGACAA'
'ENSMUSG00000043162_probe_22_exon_L'	'TAATACGACTCACTATAGCGTCATCGACTTGAGCCAGGGAGTTCCTCTGAATCCCAGCACTTGAGATGTGTTTTATGTCTTGTGGCCGACACCGAACGTGCGACAA'
'ENSMUSG00000043162_probe_22_exon_R'	'TAATACGACTCACTATAGCGTCATCACAGTTCTACGAATTTGCAGGATGAGGAAGTCAGTCAAGGACATCTTGAGCTAGAGAACTGCGACACCGAACGTGCGACAA'
'ENSMUSG00000043162_probe_23_exon_L'	'TAATACGACTCACTATAGCGTCATCTTATCAAAACTCTAATGAAGCCCATTGGGTCAGCAAGAAGACAAGTTTTATGTCTTGTGGCCGACACCGAACGTGCGACAA'
'ENSMUSG00000043162_probe_23_exon_R'	'TAATACGACTCACTATAGCGTCATCACAGTTCTACGAATTTAGAAAAGGAAGGTGTTTCAATGGTAGGGGCATTAAGAGGGTACTGCGACACCGAACGTGCGACAA'
'ENSMUSG00000051998_probe_1_exon_L'	'TAATACGACTCACTATAGCGTCATCGTCAGCGACTTTCCATTCTGCCAGAGTGGTTTGCTGTTTTCACACTTGTTCATTCAAGAGCCGACACCGAACGTGCGACAA'
'ENSMUSG00000051998_probe_1_exon_R'	'TAATACGACTCACTATAGCGTCATCCCAATAGTAAGGCTTTCCCTGGGGGTTGGAGGAAGAAGATTTTCTCACGAAAACGCTGGGCCGACACCGAACGTGCGACAA'
'ENSMUSG00000051998_probe_2_exon_L'	'TAATACGACTCACTATAGCGTCATCTCTTGACAGTCGCCTCCCTACTCCCCCACAGGCCCCTCATGTTTCTTGTTCATTCAAGAGCCGACACCGAACGTGCGACAA'
'ENSMUSG00000051998_probe_2_exon_R'	'TAATACGACTCACTATAGCGTCATCCCAATAGTAAGGCTTTTCAACTGGCAGAAACTAGAGAGTGGCCCTACTGCTTCACACTGGGCGACACCGAACGTGCGACAA'
'ENSMUSG00000051998_probe_3_exon_L'	'TAATACGACTCACTATAGCGTCATCGCACAGACAGCTGGGTGAGAAAGAGCACGGCTCCTGCAGTGGGCATTGTTCATTCAAGAGCCGACACCGAACGTGCGACAA'
'ENSMUSG00000051998_probe_3_exon_R'	'TAATACGACTCACTATAGCGTCATCCCAATAGTAAGGCTTTGTGGCCACCTCCAGTAGACCAACTCTGATGAACCTTCTACCAACTCGACACCGAACGTGCGACAA'
'ENSMUSG00000051998_probe_4_exon_L'	'TAATACGACTCACTATAGCGTCATCAGCCTGGAATTTCAGGTGAAGCAACTTAGAAAGAGCTAAGAAAAGTTGTTCATTCAAGAGCCGACACCGAACGTGCGACAA'
'ENSMUSG00000051998_probe_4_exon_R'	'TAATACGACTCACTATAGCGTCATCCCAATAGTAAGGCTTTGAAGCCATACTGGCTAGTCAGTCACGACACTGAAAAGGCTTAGAACGACACCGAACGTGCGACAA'
'ENSMUSG00000051998_probe_5_exon_L'	'TAATACGACTCACTATAGCGTCATCGCCCCTCAGAGGTCCAGTGATGTACAGCACCCCGGCCCCTCCAGATTGTTCATTCAAGAGCCGACACCGAACGTGCGACAA'
'ENSMUSG00000051998_probe_5_exon_R'	'TAATACGACTCACTATAGCGTCATCCCAATAGTAAGGCTTTTCACAAGAAGGAACTCAGAGCCCAGCACTCGGCAGGGGACTCTTGCGACACCGAACGTGCGACAA'
'ENSMUSG00000051998_probe_6_exon_L'	'TAATACGACTCACTATAGCGTCATCCAGCCTGCAGGGAGAGAAAGGCCAGATCATCTTCCCTGGCTTTGTTTGTTCATTCAAGAGCCGACACCGAACGTGCGACAA'
'ENSMUSG00000051998_probe_6_exon_R'	'TAATACGACTCACTATAGCGTCATCCCAATAGTAAGGCTTTTGCTCCTGACCATCATCCTGGTCATCATAGCTGCCTGTATCCTGTCGACACCGAACGTGCGACAA'
'ENSMUSG00000051998_probe_7_exon_L'	'TAATACGACTCACTATAGCGTCATCGAGCTGGAAGAAACAGAAGAAGCGGCCTGTTCCTTACTTCCAAGTTTGTTCATTCAAGAGCCGACACCGAACGTGCGACAA'
'ENSMUSG00000051998_probe_7_exon_R'	'TAATACGACTCACTATAGCGTCATCCCAATAGTAAGGCTTTCTCCATCGTTGACTCTGCCTCCACCCAGACATCGAGCCAAAAATACGACACCGAACGTGCGACAA'
'ENSMUSG00000051998_probe_8_exon_L'	'TAATACGACTCACTATAGCGTCATCCTTCTTGCCCCGGCAGCAGACAGAGCTGGGGAGACATCAGTTGAGTTGTTCATTCAAGAGCCGACACCGAACGTGCGACAA'
'ENSMUSG00000051998_probe_8_exon_R'	'TAATACGACTCACTATAGCGTCATCCCAATAGTAAGGCTTTGTTTCAGTACCGAGAGCCTCCTCTCCAGAGCATCTGACAGCCCTGCGACACCGAACGTGCGACAA'
'ENSMUSG00000051998_probe_9_exon_L'	'TAATACGACTCACTATAGCGTCATCCCCCCAAGCCAATGGTTCCCTTCAGATGCATAGAGTGTCCGTTCATTGTTCATTCAAGAGCCGACACCGAACGTGCGACAA'
'ENSMUSG00000051998_probe_9_exon_R'	'TAATACGACTCACTATAGCGTCATCCCAATAGTAAGGCTTTCTGTGGAGTATTCAGTAAACATCTATGACAATGGCACAGTGCCCCCGACACCGAACGTGCGACAA'
'ENSMUSG00000051998_probe_10_exon_L'	'TAATACGACTCACTATAGCGTCATCGATGTGCAGGCACCTGGCCTCCTCAACACATCATGTCTGTGTCAGTTGTTCATTCAAGAGCCGACACCGAACGTGCGACAA'
'ENSMUSG00000051998_probe_10_exon_R'	'TAATACGACTCACTATAGCGTCATCCCAATAGTAAGGCTTTCTTCCAGAAGTAACCCCAGCATTTCTTCCAAGGAGTCAAATGATTCGACACCGAACGTGCGACAA'
'ENSMUSG00000051998_probe_11_exon_L'	'TAATACGACTCACTATAGCGTCATCTGTCAATATCCCCACAGTAGAGGACACCTGTGAGACTCTAACTCGTTGTTCATTCAAGAGCCGACACCGAACGTGCGACAA'
'ENSMUSG00000051998_probe_11_exon_R'	'TAATACGACTCACTATAGCGTCATCCCAATAGTAAGGCTTTTAGAAAGCACTCCTGAAAATCACCTTGGTCTTCCAAGTGCCCTGCCGACACCGAACGTGCGACAA'
'ENSMUSG00000051998_probe_12_exon_L'	'TAATACGACTCACTATAGCGTCATCGCTGGAGTTTGCTGAAGGAGGGCATGCAGGCTGTGGGAATGCCACTTGTTCATTCAAGAGCCGACACCGAACGTGCGACAA'
'ENSMUSG00000051998_probe_12_exon_R'	'TAATACGACTCACTATAGCGTCATCCCAATAGTAAGGCTTTACCACGATGGTTTTTGGGCTCCAGGACCCAAGTGCAGTGATTCACCGACACCGAACGTGCGACAA'
'ENSMUSG00000051998_probe_13_exon_L'	'TAATACGACTCACTATAGCGTCATCCAGCGACGGAGACGATTTATCTCAGACTTCAAATGACTACGTCAATTGTTCATTCAAGAGCCGACACCGAACGTGCGACAA'
'ENSMUSG00000051998_probe_13_exon_R'	'TAATACGACTCACTATAGCGTCATCCCAATAGTAAGGCTTTTGACAGGGTTGGATCTTGAGAACATCCAAGAGAATCGACCCAGGGCGACACCGAACGTGCGACAA'
'ENSMUSG00000051998_probe_14_exon_L'	'TAATACGACTCACTATAGCGTCATCAGCTTTTCAGTGCTGCAGAGATTATGAAAATGTCCCATGGGTAGATTGTTCATTCAAGAGCCGACACCGAACGTGCGACAA'
'ENSMUSG00000051998_probe_14_exon_R'	'TAATACGACTCACTATAGCGTCATCCCAATAGTAAGGCTTTCCAATGAGAGCCAGCTGCCGACTCTGGAAGAAGTGGCATCGTCAACGACACCGAACGTGCGACAA'
'ENSMUSG00000051998_probe_15_exon_L'	'TAATACGACTCACTATAGCGTCATCACCCTCTCTTCAGTGTATCATATGGCATTTCAGCCGTCGGCACAGTTGTTCATTCAAGAGCCGACACCGAACGTGCGACAA'
'ENSMUSG00000051998_probe_15_exon_R'	'TAATACGACTCACTATAGCGTCATCCCAATAGTAAGGCTTTTGAGGACAGTGCCATGGTCCATAGAGAAGAGCAGTCAAGCGAAGACGACACCGAACGTGCGACAA'
'ENSMUSG00000051998_probe_16_exon_L'	'TAATACGACTCACTATAGCGTCATCAGTGACTATGAGACTGTGCTGGTTGCTGAGTTAGAAGGCAGGGACTTGTTCATTCAAGAGCCGACACCGAACGTGCGACAA'
'ENSMUSG00000051998_probe_16_exon_R'	'TAATACGACTCACTATAGCGTCATCCCAATAGTAAGGCTTTGAAGCAGGGACCTGGTACTCAGCATCCTTCTGATGAAGGAACACCCGACACCGAACGTGCGACAA'
'ENSMUSG00000051998_probe_17_exon_L'	'TAATACGACTCACTATAGCGTCATCACCTAGCTGGAAAGCTCTGTGAGGTGGTCTACCCTGCTGGGTCTTTTGTTCATTCAAGAGCCGACACCGAACGTGCGACAA'
'ENSMUSG00000051998_probe_17_exon_R'	'TAATACGACTCACTATAGCGTCATCCCAATAGTAAGGCTTTGCCACCGAAACATCTGATGAAGATGCCTGAATGCCCTAGCATCTCCGACACCGAACGTGCGACAA'
'ENSMUSG00000051998_probe_18_exon_L'	'TAATACGACTCACTATAGCGTCATCACTCACTTGCTGAGGGGAAGGAGGCCAAGAGGAACTGGGCACTAGTTGTTCATTCAAGAGCCGACACCGAACGTGCGACAA'
'ENSMUSG00000051998_probe_18_exon_R'	'TAATACGACTCACTATAGCGTCATCCCAATAGTAAGGCTTTGGCTTCCCCAAAGCAAAAGTTTAGGAAGTCCAGAGAATCCTTCCTCGACACCGAACGTGCGACAA'
'ENSMUSG00000051998_probe_19_exon_L'	'TAATACGACTCACTATAGCGTCATCAGCAAGATTGCTGTTAGCTCTCAGGCCAACTGAAGAAAGTTAGCGTTGTTCATTCAAGAGCCGACACCGAACGTGCGACAA'
'ENSMUSG00000051998_probe_19_exon_R'	'TAATACGACTCACTATAGCGTCATCCCAATAGTAAGGCTTTACTATGTTATGGGGATGTTGGGGATAAAAAGGCACATAGCACTTACGACACCGAACGTGCGACAA'
'ENSMUSG00000051998_probe_20_exon_L'	'TAATACGACTCACTATAGCGTCATCAGATTTCCAGCTTGAGAAGAGCTGGTGAGGGTGTAGAACGACAGGTTGTTCATTCAAGAGCCGACACCGAACGTGCGACAA'
'ENSMUSG00000051998_probe_20_exon_R'	'TAATACGACTCACTATAGCGTCATCCCAATAGTAAGGCTTTCCCTGTTGATGCTGGTGGATTACAGATCAGATACCTGCCGTTGGACGACACCGAACGTGCGACAA'
'ENSMUSG00000051998_probe_21_exon_L'	'TAATACGACTCACTATAGCGTCATCCCGTCCATCTCACCCTTAGGATGTGAAACTACTTTCAATGTGTACTTGTTCATTCAAGAGCCGACACCGAACGTGCGACAA'
'ENSMUSG00000051998_probe_21_exon_R'	'TAATACGACTCACTATAGCGTCATCCCAATAGTAAGGCTTTATAAGTTAGTCTATTGTAGATAAGGAGGGGCAGGTTCCCTTTAAGCGACACCGAACGTGCGACAA'
'ENSMUSG00000020275_probe_1_exon_L'	'TAATACGACTCACTATAGCGTCATCCACTAGTGACCGGAGCGCGAAGATTCGGGGGTGGGAAGGTGTGAGTTATCCATACTCAACGCGACACCGAACGTGCGACAA'
'ENSMUSG00000020275_probe_1_exon_R'	'TAATACGACTCACTATAGCGTCATCCAGGAGTAAACAGATTGCAAACCCAGAGGAGCCGGGAAAGAAGAGGAGGCCCGGGGGTGGTCGACACCGAACGTGCGACAA'
'ENSMUSG00000020275_probe_2_exon_L'	'TAATACGACTCACTATAGCGTCATCCGGCTGCGGAGGCTGCTCAGCCTCCTCACTGGTTGGCTGACTGACTTATCCATACTCAACGCGACACCGAACGTGCGACAA'
'ENSMUSG00000020275_probe_2_exon_R'	'TAATACGACTCACTATAGCGTCATCCAGGAGTAAACAGATTGCTAGCTGGCTGACTGCCTGCCTGACCGACTGCCTGGCTGACTGACGACACCGAACGTGCGACAA'
'ENSMUSG00000020275_probe_3_exon_L'	'TAATACGACTCACTATAGCGTCATCGCGCGCGGAGCCGAGCCATGGCCTCGAGTGGATATAATCCATACGTTATCCATACTCAACGCGACACCGAACGTGCGACAA'
'ENSMUSG00000020275_probe_3_exon_R'	'TAATACGACTCACTATAGCGTCATCCAGGAGTAAACAGATTGAAATAATTGAACAGCCAAGGCAGAGGGGAATGCGGTTTAGATACCGACACCGAACGTGCGACAA'
'ENSMUSG00000020275_probe_4_exon_L'	'TAATACGACTCACTATAGCGTCATCACATACCCGTCTGTCCAGATTATGAACTACTATGGAAAAGGAAAATTATCCATACTCAACGCGACACCGAACGTGCGACAA'
'ENSMUSG00000020275_probe_4_exon_R'	'TAATACGACTCACTATAGCGTCATCCAGGAGTAAACAGATTAAGAATTACATTAGTAACAAAGAATGATCCATATAAGCCTCATCCCGACACCGAACGTGCGACAA'
'ENSMUSG00000020275_probe_5_exon_L'	'TAATACGACTCACTATAGCGTCATCTTTTTCAAAATTTGGGTATTCGGTGTGTAAAGAAAAAGGAAGTGATTATCCATACTCAACGCGACACCGAACGTGCGACAA'
'ENSMUSG00000020275_probe_5_exon_R'	'TAATACGACTCACTATAGCGTCATCCAGGAGTAAACAGATTGAAGCTATTATTTTAAGGATTAGTGCAGGAATCAATCCTTTCAATCGACACCGAACGTGCGACAA'
'ENSMUSG00000020275_probe_6_exon_L'	'TAATACGACTCACTATAGCGTCATCCCTGAACAGCAGCTGCTGGACATTGAAGACTGCGACCTCAATGTGTTATCCATACTCAACGCGACACCGAACGTGCGACAA'
'ENSMUSG00000020275_probe_6_exon_R'	'TAATACGACTCACTATAGCGTCATCCAGGAGTAAACAGATTGAGGCTGTGTTTTCAAGTTTTCCTTCCTGATGAACATGGTAACTTCGACACCGAACGTGCGACAA'
'ENSMUSG00000020275_probe_7_exon_L'	'TAATACGACTCACTATAGCGTCATCACAACTGCTCTGCCTCCCATTGTTTCTAACCCAATTTATGACAACTTATCCATACTCAACGCGACACCGAACGTGCGACAA'
'ENSMUSG00000020275_probe_7_exon_R'	'TAATACGACTCACTATAGCGTCATCCAGGAGTAAACAGATTTGCCCCAAATACTGCAGAATTAAGGATCTGCCGTGTGAACAAGAACGACACCGAACGTGCGACAA'
'ENSMUSG00000020275_probe_8_exon_L'	'TAATACGACTCACTATAGCGTCATCTGTGGAAGTGTCAGGGGAGGAGATGAAATATTTCTGCTTTGTGACTTATCCATACTCAACGCGACACCGAACGTGCGACAA'
'ENSMUSG00000020275_probe_8_exon_R'	'TAATACGACTCACTATAGCGTCATCCAGGAGTAAACAGATTAGTTCAGAAAGATGATATAGAAGTTCGTTTTGTGTTGAATGACTGCGACACCGAACGTGCGACAA'
'ENSMUSG00000020275_probe_9_exon_L'	'TAATACGACTCACTATAGCGTCATCTTTTTCACAAGCTGATGTACACCGCCAAGTAGCCATTGTTTTCAATTATCCATACTCAACGCGACACCGAACGTGCGACAA'
'ENSMUSG00000020275_probe_9_exon_R'	'TAATACGACTCACTATAGCGTCATCCAGGAGTAAACAGATTCTCCTCCGTATTGCAAAGCTATACTGGAGCCTGTGACAGTGAAAACGACACCGAACGTGCGACAA'
'ENSMUSG00000020275_probe_10_exon_L'	'TAATACGACTCACTATAGCGTCATCGCAGCTGCGGAGGCCTTCTGACCAGGAAGTTAGTGAGTCTATGGATTATCCATACTCAACGCGACACCGAACGTGCGACAA'
'ENSMUSG00000020275_probe_10_exon_R'	'TAATACGACTCACTATAGCGTCATCCAGGAGTAAACAGATTTCAGATACCTGCCAGATGAAAAAGATGCATATGGCAATAAATCAACGACACCGAACGTGCGACAA'
'ENSMUSG00000020275_probe_11_exon_L'	'TAATACGACTCACTATAGCGTCATCAAAAACAACTCTGATTTTTCAGAAACTGCTGCAAGATTGTGGTCATTATCCATACTCAACGCGACACCGAACGTGCGACAA'
'ENSMUSG00000020275_probe_11_exon_R'	'TAATACGACTCACTATAGCGTCATCCAGGAGTAAACAGATTTTACTGAGAAACCAAGAACTGCCCCTCTGGGATCAACTGGAGAAGCGACACCGAACGTGCGACAA'
'ENSMUSG00000020275_probe_12_exon_L'	'TAATACGACTCACTATAGCGTCATCAGAATCAAACTTATTTTCTCATGGTACAGTTTTACCAGAAATGCCTTATCCATACTCAACGCGACACCGAACGTGCGACAA'
'ENSMUSG00000020275_probe_12_exon_R'	'TAATACGACTCACTATAGCGTCATCCAGGAGTAAACAGATTGGTCTTCAGGAGTTCCAGGGCAAGCTGAACCTTACTATTCTTCATCGACACCGAACGTGCGACAA'
'ENSMUSG00000020275_probe_13_exon_L'	'TAATACGACTCACTATAGCGTCATCCATACCCTCAGTGGCCCATCAGCCTACAAGCTGGCCACCAGTGACTTATCCATACTCAACGCGACACCGAACGTGCGACAA'
'ENSMUSG00000020275_probe_13_exon_R'	'TAATACGACTCACTATAGCGTCATCCAGGAGTAAACAGATTACCCCACCTCACACCCAGTCAGTACAAATACCCTGAGTACTTTCTCGACACCGAACGTGCGACAA'
'ENSMUSG00000020275_probe_14_exon_L'	'TAATACGACTCACTATAGCGTCATCCGGGAACACTTTCCTCTAATTCACAAGGTATCCTTCCATTCCTAGTTATCCATACTCAACGCGACACCGAACGTGCGACAA'
'ENSMUSG00000020275_probe_14_exon_R'	'TAATACGACTCACTATAGCGTCATCCAGGAGTAAACAGATTGGGCCTGGTGTCAGCGACTTGAGTGCATCTAATTCGTGCCTTTATCGACACCGAACGTGCGACAA'
'ENSMUSG00000020275_probe_15_exon_L'	'TAATACGACTCACTATAGCGTCATCATCCTGATGACCTAGCTAGAATGGAAACGCCATCCATGTCACCAATTATCCATACTCAACGCGACACCGAACGTGCGACAA'
'ENSMUSG00000020275_probe_15_exon_R'	'TAATACGACTCACTATAGCGTCATCCAGGAGTAAACAGATTGACTTATACAGTATCTCTGATGTCAACATGCTATCTACTCGGCCTCGACACCGAACGTGCGACAA'
'ENSMUSG00000020275_probe_16_exon_L'	'TAATACGACTCACTATAGCGTCATCGCACTGATGGCATGGGGGACACTGACAACCCAAGACTTGTGAGCATTATCCATACTCAACGCGACACCGAACGTGCGACAA'
'ENSMUSG00000020275_probe_16_exon_R'	'TAATACGACTCACTATAGCGTCATCCAGGAGTAAACAGATTAATCTTGAAAACCCCTCATGTAATGCCAGGCTAGGCCCAAGAGACCGACACCGAACGTGCGACAA'
'ENSMUSG00000020275_probe_17_exon_L'	'TAATACGACTCACTATAGCGTCATCCCAGTCTGTCCGCGGGCACCAGCTCCAGTTCTGTTTTTGTTTCACTTATCCATACTCAACGCGACACCGAACGTGCGACAA'
'ENSMUSG00000020275_probe_17_exon_R'	'TAATACGACTCACTATAGCGTCATCCAGGAGTAAACAGATTTCAGATGCATTTGATAGATCAAACTTCAGTTGTGTAGATAATGGCCGACACCGAACGTGCGACAA'
'ENSMUSG00000020275_probe_18_exon_L'	'TAATACGACTCACTATAGCGTCATCTGATGAATGAGCCTGGACTATCAGATGACGCAAATAATCCTACCTTTATCCATACTCAACGCGACACCGAACGTGCGACAA'
'ENSMUSG00000020275_probe_18_exon_R'	'TAATACGACTCACTATAGCGTCATCCAGGAGTAAACAGATTGTTCAGAGCAGTCACTATTCAAGTGTTAACACTCTGCAAAGTGAGCGACACCGAACGTGCGACAA'
'ENSMUSG00000020275_probe_19_exon_L'	'TAATACGACTCACTATAGCGTCATCATTAAGAGAAAGTTCAGAAGTCAAAACTTTAAAAGCCGCTACTGTTTATCCATACTCAACGCGACACCGAACGTGCGACAA'
'ENSMUSG00000020275_probe_19_exon_R'	'TAATACGACTCACTATAGCGTCATCCAGGAGTAAACAGATTCTTACTTTGAAAGATATGCCTAAAGTCCACGTGCTTGCTGTGAGTCGACACCGAACGTGCGACAA'
'ENSMUSG00000020275_probe_20_exon_L'	'TAATACGACTCACTATAGCGTCATCAATGAGATGATATTTGCTTTCAAGCAGATTTAAGGTGAAAAACGTTTATCCATACTCAACGCGACACCGAACGTGCGACAA'
'ENSMUSG00000020275_probe_20_exon_R'	'TAATACGACTCACTATAGCGTCATCCAGGAGTAAACAGATTAATGGCTATGCCATTGGGAAATAAACTCATTATTATTGTTGAGGCCGACACCGAACGTGCGACAA'
'ENSMUSG00000020275_probe_21_exon_L'	'TAATACGACTCACTATAGCGTCATCCATAGGCCAAAGTGACCCCTAAGGGGTTTTCTGAGGTTTCTTGGTTTATCCATACTCAACGCGACACCGAACGTGCGACAA'
'ENSMUSG00000020275_probe_21_exon_R'	'TAATACGACTCACTATAGCGTCATCCAGGAGTAAACAGATTTTTTAGGGTGTGTGTGTGTTAAAGTAAGCTTTCAAGGCATGGAAGCGACACCGAACGTGCGACAA'
'ENSMUSG00000020275_probe_22_exon_L'	'TAATACGACTCACTATAGCGTCATCAGAAAAGTTTTCTTGAGCCTTTTCTTTTTAGATGTTCTCATTCCGTTATCCATACTCAACGCGACACCGAACGTGCGACAA'
'ENSMUSG00000020275_probe_22_exon_R'	'TAATACGACTCACTATAGCGTCATCCAGGAGTAAACAGATTTGATCTCCTAAAGCCTGTCTGCTTCACTATAAAGAATCTAACCAGCGACACCGAACGTGCGACAA'
'ENSMUSG00000020275_probe_23_exon_L'	'TAATACGACTCACTATAGCGTCATCTATTTTGGGCTCATGTCAGTAATTTCCCTACTTGAGATCGTAAGTTTATCCATACTCAACGCGACACCGAACGTGCGACAA'
'ENSMUSG00000020275_probe_23_exon_R'	'TAATACGACTCACTATAGCGTCATCCAGGAGTAAACAGATTAAAACCTGCCTGAACTACATAGTAAGTTAAATACCAGCTTGAACACGACACCGAACGTGCGACAA'
'ENSMUSG00000020275_probe_24_exon_L'	'TAATACGACTCACTATAGCGTCATCCTTATGGAAATCTTGTCTCAGAAATAGAAAAGACCAAGGGTGTGATTATCCATACTCAACGCGACACCGAACGTGCGACAA'
'ENSMUSG00000020275_probe_24_exon_R'	'TAATACGACTCACTATAGCGTCATCCAGGAGTAAACAGATTCAGTGGAGGAGCTTGCGTAACATTTGCTAGGCCCTGTGTTCAGCCCGACACCGAACGTGCGACAA'
'ENSMUSG00000020275_probe_25_exon_L'	'TAATACGACTCACTATAGCGTCATCAACAAGTTCGTTTTAGCTCAGTATATCCATACAGAGTTTTGAACTTTATCCATACTCAACGCGACACCGAACGTGCGACAA'
'ENSMUSG00000020275_probe_25_exon_R'	'TAATACGACTCACTATAGCGTCATCCAGGAGTAAACAGATTTCTCCCAGCCTTGTGTCTCCTTCAGCCTTCCCTGCTCTGTATATTCGACACCGAACGTGCGACAA'
'ENSMUSG00000018217_probe_1_exon_L'	'TAATACGACTCACTATAGCGTCATCAGTTACAGGGAGCTCCACCAGAGAACCTCTCAGGGAGCCTGGCTGTTCTCGTATCCTTCTTCGACACCGAACGTGCGACAA'
'ENSMUSG00000018217_probe_1_exon_R'	'TAATACGACTCACTATAGCGTCATCCCGTCATCACATTATTAGCAGCAGAGCTCAGAGTCTGGTCTGCTGTGGGCATCTGCTGTCCCGACACCGAACGTGCGACAA'
'ENSMUSG00000018217_probe_2_exon_L'	'TAATACGACTCACTATAGCGTCATCGGAGGGCTCCCAAGCCTTTGCTCTTGACTGCAGAGACATCCAAGTTTCTCGTATCCTTCTTCGACACCGAACGTGCGACAA'
'ENSMUSG00000018217_probe_2_exon_R'	'TAATACGACTCACTATAGCGTCATCCCGTCATCACATTATTAGGAAGGGGTTACACCATTGGTCTGGCACCGCTCCTCTGATCCCGCGACACCGAACGTGCGACAA'
'ENSMUSG00000018217_probe_3_exon_L'	'TAATACGACTCACTATAGCGTCATCCCCAACTCCCAGCCACCATGCTCCTACTCTTGTTGGGGATCCTGTTTCTCGTATCCTTCTTCGACACCGAACGTGCGACAA'
'ENSMUSG00000018217_probe_3_exon_R'	'TAATACGACTCACTATAGCGTCATCCCGTCATCACATTATTCTGCACATCGCGGTGCTAGTGTTGCTCTTCGTCTCCACCATCGTCCGACACCGAACGTGCGACAA'
'ENSMUSG00000018217_probe_4_exon_L'	'TAATACGACTCACTATAGCGTCATCATGGCTCGTGGGCAATGGACACACGACTGATCTCTGGCAGAACTGTTCTCGTATCCTTCTTCGACACCGAACGTGCGACAA'
'ENSMUSG00000018217_probe_4_exon_R'	'TAATACGACTCACTATAGCGTCATCCCGTCATCACATTATTCCACATCCGCCTTGGGAGCCGTCCAACACTGCTACTCCTCATCAGCGACACCGAACGTGCGACAA'
'ENSMUSG00000018217_probe_5_exon_L'	'TAATACGACTCACTATAGCGTCATCTGGCTGCAGTCTGTCCAGGCCACCATGATCCTGTCTGTCATCTTCTTCTCGTATCCTTCTTCGACACCGAACGTGCGACAA'
'ENSMUSG00000018217_probe_5_exon_R'	'TAATACGACTCACTATAGCGTCATCCCGTCATCACATTATTCGTCCTGGCTCTGTTCCTGTTCTTCTGCCAGCTCTTCACTCTCACCGACACCGAACGTGCGACAA'
'ENSMUSG00000018217_probe_6_exon_L'	'TAATACGACTCACTATAGCGTCATCCATCACTGGATTCTTCCAAATCCTTGCTGGTCTGTGCGTGATGAGTTCTCGTATCCTTCTTCGACACCGAACGTGCGACAA'
'ENSMUSG00000018217_probe_6_exon_R'	'TAATACGACTCACTATAGCGTCATCCCGTCATCACATTATTCAGCGGCCATCTACACAGTGAGGCACAGTGAGTGGCATGTCAACACGACACCGAACGTGCGACAA'
'ENSMUSG00000018217_probe_7_exon_L'	'TAATACGACTCACTATAGCGTCATCAAAAAGAGCTAGCCCCAAACCCAAACGCAAGCCAAACCAAACAGATTCTCGTATCCTTCTTCGACACCGAACGTGCGACAA'
'ENSMUSG00000018217_probe_7_exon_R'	'TAATACGACTCACTATAGCGTCATCCCGTCATCACATTATTGCAGTTGAGTGGGGATTGCTGTTGATTGAAGATGTATATAATATCCGACACCGAACGTGCGACAA'
'ENSMUSG00000018217_probe_8_exon_L'	'TAATACGACTCACTATAGCGTCATCATATATGTACATAGGATTGTTTTGCTTTTTATGTTGACCGTCAGCTTCTCGTATCCTTCTTCGACACCGAACGTGCGACAA'
'ENSMUSG00000018217_probe_8_exon_R'	'TAATACGACTCACTATAGCGTCATCCCGTCATCACATTATTCGTGTTGAATCTTAAACAACTTTACATCCTAACACTATAACCAAGCGACACCGAACGTGCGACAA'
'ENSMUSG00000018217_probe_9_exon_L'	'TAATACGACTCACTATAGCGTCATCTTTTTAATCTTTTTGTTTTGCTCAGACATAAAAACTCCACGTGGCTTCTCGTATCCTTCTTCGACACCGAACGTGCGACAA'
'ENSMUSG00000018217_probe_9_exon_R'	'TAATACGACTCACTATAGCGTCATCCCGTCATCACATTATTCCTTTCATCTGAAAGCAGATACCTCCCTCCCACTCAACCTCATAGCGACACCGAACGTGCGACAA'
'ENSMUSG00000018217_probe_10_exon_L'	'TAATACGACTCACTATAGCGTCATCATAACCAAAGTGTGGGGACAAACCCCAGACAGTTGAAGACCTTTATTCTCGTATCCTTCTTCGACACCGAACGTGCGACAA'
'ENSMUSG00000018217_probe_10_exon_R'	'TAATACGACTCACTATAGCGTCATCCCGTCATCACATTATTCTATGGGTGACCCAGTGCATTTAGCAGGAGTATCCACTGCCCGAACGACACCGAACGTGCGACAA'
'ENSMUSG00000018217_probe_11_exon_L'	'TAATACGACTCACTATAGCGTCATCCCATGTGTGAAGCCCTAAGCACTCACAGACGAAAAGCCCTGACCGTTCTCGTATCCTTCTTCGACACCGAACGTGCGACAA'
'ENSMUSG00000018217_probe_11_exon_R'	'TAATACGACTCACTATAGCGTCATCCCGTCATCACATTATTACCCTCTGCAAAAACAGTAATAGCTGGTGGCTCCTGAACACTTGACGACACCGAACGTGCGACAA'
'ENSMUSG00000018217_probe_12_exon_L'	'TAATACGACTCACTATAGCGTCATCCCTGTAGACGGAGTACTGGGGCCACACGTTTAAATGAGAAGTCAGTTCTCGTATCCTTCTTCGACACCGAACGTGCGACAA'
'ENSMUSG00000018217_probe_12_exon_R'	'TAATACGACTCACTATAGCGTCATCCCGTCATCACATTATTACAAGCAATCTGTGAAATGGTGCTATAGATTTACCATTCCTTGTTCGACACCGAACGTGCGACAA'
'ENSMUSG00000018217_probe_13_exon_L'	'TAATACGACTCACTATAGCGTCATCAATCGTTTAAACCACTCACTGGAAACTCAATTAACAGTTTTATGCTTCTCGTATCCTTCTTCGACACCGAACGTGCGACAA'
'ENSMUSG00000018217_probe_13_exon_R'	'TAATACGACTCACTATAGCGTCATCCCGTCATCACATTATTTACAGCAGAATGGAGACCCGATACAAACGGTTCATAACTGCTTTCCGACACCGAACGTGCGACAA'
'ENSMUSG00000018217_probe_14_exon_L'	'TAATACGACTCACTATAGCGTCATCTGTTATTACTACAATAAATAAATCTCAAAGCCTTCGTCAGTCCCATTCTCGTATCCTTCTTCGACACCGAACGTGCGACAA'
'ENSMUSG00000018217_probe_14_exon_R'	'TAATACGACTCACTATAGCGTCATCCCGTCATCACATTATTGTTTTCTCACGGTCGGAGCATCAGGACGAGCATCTAGACCCTTGGCGACACCGAACGTGCGACAA'
'ENSMUSG00000018217_probe_15_exon_L'	'TAATACGACTCACTATAGCGTCATCCGAGTTCCCTGGCTTTCTGGGTCTAGAGTGTTCTGTGCCTCCAAGTTCTCGTATCCTTCTTCGACACCGAACGTGCGACAA'
'ENSMUSG00000018217_probe_15_exon_R'	'TAATACGACTCACTATAGCGTCATCCCGTCATCACATTATTCTGTCTGGCGATGACTTGTATTGGCCACCAACTGTAGATGTATATCGACACCGAACGTGCGACAA'
'ENSMUSG00000027386_probe_1_exon_L'	'TAATACGACTCACTATAGCGTCATCCTTCTTGCTCTCAGTCTCTTTTCACTGAGAAATATTTCTGCAACCTTACTGTAACCTAAGACGACACCGAACGTGCGACAA'
'ENSMUSG00000027386_probe_1_exon_R'	'TAATACGACTCACTATAGCGTCATCTCTAACTATGACCGTTAGGAATTCAGGCACATGAAGAAGTGTACAGATCAAACACGTACTGCGACACCGAACGTGCGACAA'
'ENSMUSG00000027386_probe_2_exon_L'	'TAATACGACTCACTATAGCGTCATCCCCCCTAAATTGATTGTTTGGTTATAAAATTGTCACACGGAGCACTTACTGTAACCTAAGACGACACCGAACGTGCGACAA'
'ENSMUSG00000027386_probe_2_exon_R'	'TAATACGACTCACTATAGCGTCATCTCTAACTATGACCGTTCACCTCATATAAGGCTGGCGCCTCCCCGCGTCGTCGGGACAGTCCCGACACCGAACGTGCGACAA'
'ENSMUSG00000027386_probe_3_exon_L'	'TAATACGACTCACTATAGCGTCATCCTGCGGACTAGTGGCCTTGGAAGCTGCAAGGGACCCGCGCACTGCTTACTGTAACCTAAGACGACACCGAACGTGCGACAA'
'ENSMUSG00000027386_probe_3_exon_R'	'TAATACGACTCACTATAGCGTCATCTCTAACTATGACCGTTCCAGAGAACAGCGACCTGCCTTCCCCAGCAGCAAGGCTGTGAGTGCGACACCGAACGTGCGACAA'
'ENSMUSG00000027386_probe_4_exon_L'	'TAATACGACTCACTATAGCGTCATCCTCACAGCGCGCGCTTTTCCTCCTCTTGCTGCTCCTCGCCAGCCCTTACTGTAACCTAAGACGACACCGAACGTGCGACAA'
'ENSMUSG00000027386_probe_4_exon_R'	'TAATACGACTCACTATAGCGTCATCTCTAACTATGACCGTTGAGCGCGGGCTTTCCAGAGCTGTCTCAACAAACAGCAGCTCCTCACGACACCGAACGTGCGACAA'
'ENSMUSG00000027386_probe_5_exon_L'	'TAATACGACTCACTATAGCGTCATCGCTGCACTGCAAAACACGGTTAACAAAATGACCCCGGATGCACCATTACTGTAACCTAAGACGACACCGAACGTGCGACAA'
'ENSMUSG00000027386_probe_5_exon_R'	'TAATACGACTCACTATAGCGTCATCTCTAACTATGACCGTTAGTTTCCTGCCCAGCTCTGGAGGCCCCTCCGGATGGCAAGAAGTTCGACACCGAACGTGCGACAA'
'ENSMUSG00000027386_probe_6_exon_L'	'TAATACGACTCACTATAGCGTCATCAGGAGAGCAGCCCCGCTGCAGAGATATCAGTGAATGCTCCAGCCATTACTGTAACCTAAGACGACACCGAACGTGCGACAA'
'ENSMUSG00000027386_probe_6_exon_R'	'TAATACGACTCACTATAGCGTCATCTCTAACTATGACCGTTCTTGTCACAATGGAGGGACGTGTGTGGAAGGCATCAACCACTACACGACACCGAACGTGCGACAA'
'ENSMUSG00000027386_probe_7_exon_L'	'TAATACGACTCACTATAGCGTCATCCATCAACACTGGAGGAGGCTTCCAGTGTGTCAACCCTGAGTGTCCTTACTGTAACCTAAGACGACACCGAACGTGCGACAA'
'ENSMUSG00000027386_probe_7_exon_R'	'TAATACGACTCACTATAGCGTCATCTCTAACTATGACCGTTAGGGCAGCGGCAATATAAGCTACGTGAAGACATCTCCCTTTCAGTCGACACCGAACGTGCGACAA'
'ENSMUSG00000027386_probe_8_exon_L'	'TAATACGACTCACTATAGCGTCATCATGCCGCCACCTGCCCAAGACCATCTCCTTCCATTACCTCTCTCTTTACTGTAACCTAAGACGACACCGAACGTGCGACAA'
'ENSMUSG00000027386_probe_8_exon_R'	'TAATACGACTCACTATAGCGTCATCTCTAACTATGACCGTTCTTCCAAGTTGAAGACACCCATCACGCTCTTCCGCATGGCCACAGCGACACCGAACGTGCGACAA'
'ENSMUSG00000027386_probe_9_exon_L'	'TAATACGACTCACTATAGCGTCATCGCCTCAGACTCTGGAGGTTGACGTAGACATGTCGGAATACCTGGATTACTGTAACCTAAGACGACACCGAACGTGCGACAA'
'ENSMUSG00000027386_probe_9_exon_R'	'TAATACGACTCACTATAGCGTCATCTCTAACTATGACCGTTGCTCCTTCCAGGCCAACCATGTATCCAAGGTCACCATCTTTGTTTCGACACCGAACGTGCGACAA'
'ENSMUSG00000027386_probe_10_exon_L'	'TAATACGACTCACTATAGCGTCATCTGGGGTTTGAGATCTGGGCTGATTTCACTTCCCCAAGGACACATTTTACTGTAACCTAAGACGACACCGAACGTGCGACAA'
'ENSMUSG00000027386_probe_10_exon_R'	'TAATACGACTCACTATAGCGTCATCTCTAACTATGACCGTTGGGCAAGAGCTGTGGTGGTCATTCTTTTCTTGGTCATGTTCTTACCGACACCGAACGTGCGACAA'
'ENSMUSG00000027386_probe_11_exon_L'	'TAATACGACTCACTATAGCGTCATCTACTCTGCTTGTTCATTCAGGCTTCTAGATCAATGCTGTGTTCTGTTACTGTAACCTAAGACGACACCGAACGTGCGACAA'
'ENSMUSG00000027386_probe_11_exon_R'	'TAATACGACTCACTATAGCGTCATCTCTAACTATGACCGTTCCAGGGGCTGCCACAGAAGGGAAGCCACAAACAAATGCTGTTTCTCGACACCGAACGTGCGACAA'
'ENSMUSG00000027386_probe_12_exon_L'	'TAATACGACTCACTATAGCGTCATCTTTTTGTTTTCTTTCTGCTTTAAGCCCCACTCCTACCCTGTTAGGTTACTGTAACCTAAGACGACACCGAACGTGCGACAA'
'ENSMUSG00000027386_probe_12_exon_R'	'TAATACGACTCACTATAGCGTCATCTCTAACTATGACCGTTACAGCACAGAATTTCAAAATACTATGTGAGTGACCATGTGAGTTTCGACACCGAACGTGCGACAA'
'ENSMUSG00000027386_probe_13_exon_L'	'TAATACGACTCACTATAGCGTCATCGGTGTGTACTTGAGACAATGGCCAACGGTTCTGCATTGAGGCTGCTTACTGTAACCTAAGACGACACCGAACGTGCGACAA'
'ENSMUSG00000027386_probe_13_exon_R'	'TAATACGACTCACTATAGCGTCATCTCTAACTATGACCGTTAGGCTTTTCTGGCTGAGCGTGTTCTAGCTCTGCAGATGCTCTAATCGACACCGAACGTGCGACAA'
'ENSMUSG00000027386_probe_14_exon_L'	'TAATACGACTCACTATAGCGTCATCTTTACCCTGTGACATTCCAGCCAACCTTTTCGTCAGCAAGCTGTATTACTGTAACCTAAGACGACACCGAACGTGCGACAA'
'ENSMUSG00000027386_probe_14_exon_R'	'TAATACGACTCACTATAGCGTCATCTCTAACTATGACCGTTGGAGCCTAGCAACCCCGAGTGGATCCTTCTAGACCAAGGTGTCAACGACACCGAACGTGCGACAA'
'ENSMUSG00000027386_probe_16_exon_L'	'TAATACGACTCACTATAGCGTCATCTCTGACTTCTCCCTGGGTGTGAGAGCACCTTCTAGGAAGGGATAGTTACTGTAACCTAAGACGACACCGAACGTGCGACAA'
'ENSMUSG00000027386_probe_16_exon_R'	'TAATACGACTCACTATAGCGTCATCTCTAACTATGACCGTTCTCTTCCTGCCCAGGTTGGACTTGGAGGATGGAGAGGTGATGTGTCGACACCGAACGTGCGACAA'
'ENSMUSG00000027386_probe_17_exon_L'	'TAATACGACTCACTATAGCGTCATCAGATAGCTCCAATAGTTTCAATATGGATTGGTCACATGGGAGCCCTTACTGTAACCTAAGACGACACCGAACGTGCGACAA'
'ENSMUSG00000027386_probe_17_exon_R'	'TAATACGACTCACTATAGCGTCATCTCTAACTATGACCGTTTAAGGATGGCATCTGGCCATGGGATGTTTAGGAGAATACTCAAATCGACACCGAACGTGCGACAA'
'ENSMUSG00000027386_probe_18_exon_L'	'TAATACGACTCACTATAGCGTCATCTCCATTCCATGGTTTCTTCTTTAGTTGAAAGAACTAAAGAAGAGTTTACTGTAACCTAAGACGACACCGAACGTGCGACAA'
'ENSMUSG00000027386_probe_18_exon_R'	'TAATACGACTCACTATAGCGTCATCTCTAACTATGACCGTTACGCCTTCCACATGAATGAATCAGGAACACTCCATTGAGCACTGACGACACCGAACGTGCGACAA'
'ENSMUSG00000027386_probe_19_exon_L'	'TAATACGACTCACTATAGCGTCATCTTGCTGGGACCATCGAGTTAGAACTTAAAAGCTGGATGGGGTGAGTTACTGTAACCTAAGACGACACCGAACGTGCGACAA'
'ENSMUSG00000027386_probe_19_exon_R'	'TAATACGACTCACTATAGCGTCATCTCTAACTATGACCGTTGAGAGGAGTTTCGATGTCCAAATGATAATCTATGGCGAGCGTTGCCGACACCGAACGTGCGACAA'
'ENSMUSG00000027386_probe_20_exon_L'	'TAATACGACTCACTATAGCGTCATCTTTTATCTTAAAAATTATTTCTAGAGGATGGGACAGGCTGACTGATTACTGTAACCTAAGACGACACCGAACGTGCGACAA'
'ENSMUSG00000027386_probe_20_exon_R'	'TAATACGACTCACTATAGCGTCATCTCTAACTATGACCGTTTTGAGGGCAGTATGGATGACATAGTAAGACTGTTTCCAACAAAATCGACACCGAACGTGCGACAA'
'ENSMUSG00000027386_probe_21_exon_L'	'TAATACGACTCACTATAGCGTCATCAGACAAGAAGAGGACTAGAGCTGTAGCTTAGTAGAAGAGTTATTGTTACTGTAACCTAAGACGACACCGAACGTGCGACAA'
'ENSMUSG00000027386_probe_21_exon_R'	'TAATACGACTCACTATAGCGTCATCTCTAACTATGACCGTTCAGCATGCATAAAGCCCCAAGGTCATTTCCTTGCACTGCATAAAACGACACCGAACGTGCGACAA'
'ENSMUSG00000066652_probe_1_exon_L'	'TAATACGACTCACTATAGCGTCATCAGACCGTCTAGGTCCCAAGAACTTTTCAGGGCACTTTTAGGGACGTTGTCCAGGCAATAAGCGACACCGAACGTGCGACAA'
'ENSMUSG00000066652_probe_1_exon_R'	'TAATACGACTCACTATAGCGTCATCGCAGTTCTTAGACATTTATATCCACGATTCCTCCTGGGCAGCGCCATGAAGTCCCTGTGGCCGACACCGAACGTGCGACAA'
'ENSMUSG00000066652_probe_2_exon_L'	'TAATACGACTCACTATAGCGTCATCGCTGGCCCTGGGGCAGCGATGACCGAGGAACAGGTCCTGAGCAGTTTGTCCAGGCAATAAGCGACACCGAACGTGCGACAA'
'ENSMUSG00000066652_probe_2_exon_R'	'TAATACGACTCACTATAGCGTCATCGCAGTTCTTAGACATTACTGCAGCAGCTGCAGCTCAGCCAGGCCCCCACCCTGGACAGCGCCGACACCGAACGTGCGACAA'
'ENSMUSG00000066652_probe_3_exon_L'	'TAATACGACTCACTATAGCGTCATCCGCTGACCGCTCCCGAGGCAAGAGGTTCAGCCAGAATTTTCGAGATTGTCCAGGCAATAAGCGACACCGAACGTGCGACAA'
'ENSMUSG00000066652_probe_3_exon_R'	'TAATACGACTCACTATAGCGTCATCGCAGTTCTTAGACATTTGGCAGGCAGGTTCCTGATGTCAGAGACCTCCACTCACCTGCTAGCGACACCGAACGTGCGACAA'
'ENSMUSG00000066652_probe_4_exon_L'	'TAATACGACTCACTATAGCGTCATCTTCCAGGAGCCTGTGCCCAGAACAGCTCTCCGGAGGTTTGAGAGGTTGTCCAGGCAATAAGCGACACCGAACGTGCGACAA'
'ENSMUSG00000066652_probe_4_exon_R'	'TAATACGACTCACTATAGCGTCATCGCAGTTCTTAGACATTGTCCCCACACAGTGCCCGGGCTCGGGTCACCATTGAATGGCTGAGCGACACCGAACGTGCGACAA'
'ENSMUSG00000066652_probe_6_exon_L'	'TAATACGACTCACTATAGCGTCATCACCCAGGGGGATAGATCTGTAGTCTCCCTGTCCACAGATGTATTCTTGTCCAGGCAATAAGCGACACCGAACGTGCGACAA'
'ENSMUSG00000066652_probe_6_exon_R'	'TAATACGACTCACTATAGCGTCATCGCAGTTCTTAGACATTAGTGAGCTTGTCCTAACTTAGTGCTCTCGTCAGACCTTTGCTCTACGACACCGAACGTGCGACAA'
'ENSMUSG00000066652_probe_7_exon_L'	'TAATACGACTCACTATAGCGTCATCAGTCTTGGTTTTCTTGTCCATCACCCAGTTTAAGCACTTACATGGTTGTCCAGGCAATAAGCGACACCGAACGTGCGACAA'
'ENSMUSG00000066652_probe_7_exon_R'	'TAATACGACTCACTATAGCGTCATCGCAGTTCTTAGACATTAAATCATGTCACTCCAGTAGGACACACTGACCCCACTTAGCCAAGCGACACCGAACGTGCGACAA'
'ENSMUSG00000066652_probe_8_exon_L'	'TAATACGACTCACTATAGCGTCATCACATGGCTATGCAGTGAACAGGTTCGCATCTGAGTCTGTTTTCTGTTGTCCAGGCAATAAGCGACACCGAACGTGCGACAA'
'ENSMUSG00000066652_probe_8_exon_R'	'TAATACGACTCACTATAGCGTCATCGCAGTTCTTAGACATTCAGAACTCAGCTTAATGTACAACAAAACCCTACGGTGAGAACAGGCGACACCGAACGTGCGACAA'
'ENSMUSG00000066652_probe_9_exon_L'	'TAATACGACTCACTATAGCGTCATCGAGGGAGACATCTCAGAAGCCTGCGGCAGCTCCTTGTGAAAAACCTTGTCCAGGCAATAAGCGACACCGAACGTGCGACAA'
'ENSMUSG00000066652_probe_9_exon_R'	'TAATACGACTCACTATAGCGTCATCGCAGTTCTTAGACATTTGTTCCCATTTCTCCTAACCTTAGCCCTAGACAAGAGCTGTATAGCGACACCGAACGTGCGACAA'
'ENSMUSG00000066652_probe_10_exon_L'	'TAATACGACTCACTATAGCGTCATCTTTCATGTGTGTGACTGCTTTTCAGTTGGCCTTGGTGTTCATAGTTTGTCCAGGCAATAAGCGACACCGAACGTGCGACAA'
'ENSMUSG00000066652_probe_10_exon_R'	'TAATACGACTCACTATAGCGTCATCGCAGTTCTTAGACATTTTCTATATTATTTGACTTTCCTACTCCTTTCTCCTTCTGCCCTGGCGACACCGAACGTGCGACAA'
'ENSMUSG00000066652_probe_14_exon_L'	'TAATACGACTCACTATAGCGTCATCGCAGAAGCAGAAAGCTGGCAGAACTGCCGAGTTAAGGGTGTACCTTTGTCCAGGCAATAAGCGACACCGAACGTGCGACAA'
'ENSMUSG00000066652_probe_14_exon_R'	'TAATACGACTCACTATAGCGTCATCGCAGTTCTTAGACATTGTCTTTCTGGCCATTGCCTGGCAGCTTTGCCCATGTCATTTATTGCGACACCGAACGTGCGACAA'
'ENSMUSG00000066652_probe_15_exon_L'	'TAATACGACTCACTATAGCGTCATCTCGGAGCTCTGAGCTCTGGAGTATAATAAGTCAAAAGGTAAAGTTTTGTCCAGGCAATAAGCGACACCGAACGTGCGACAA'
'ENSMUSG00000066652_probe_15_exon_R'	'TAATACGACTCACTATAGCGTCATCGCAGTTCTTAGACATTAATAATGATAAGTTTGCAATAATTATTATTTTGGCCAGAGGCCTGCGACACCGAACGTGCGACAA'
'ENSMUSG00000031425_probe_1_exon_L'	'TAATACGACTCACTATAGCGTCATCGGGGACAAGGGGAGGAGAAGGGGAGGAGGAGAGGAGGAGGGAAACTTAATCGTGGTATCTACGACACCGAACGTGCGACAA'
'ENSMUSG00000031425_probe_1_exon_R'	'TAATACGACTCACTATAGCGTCATCTGTGGTTGTAGTATTTGCCTGTCTCTTTAAGGGGGTTGGCTGTCAATCAGAAAGCCCTTTTCGACACCGAACGTGCGACAA'
'ENSMUSG00000031425_probe_2_exon_L'	'TAATACGACTCACTATAGCGTCATCATTGCAGGAGAAGAGGACAAAGATACTCAGAGAGAAAAAGTAAAGTTAATCGTGGTATCTACGACACCGAACGTGCGACAA'
'ENSMUSG00000031425_probe_2_exon_R'	'TAATACGACTCACTATAGCGTCATCTGTGGTTGTAGTATTTCAGAAGAAGGAGACTGGAGAGACCAGGATCCTTCCAGCTGAGCAACGACACCGAACGTGCGACAA'
'ENSMUSG00000031425_probe_3_exon_L'	'TAATACGACTCACTATAGCGTCATCGTCAGCCGCAAAACAGACTAGCCAACAGGCTACAATTGGAGTCAGTTAATCGTGGTATCTACGACACCGAACGTGCGACAA'
'ENSMUSG00000031425_probe_3_exon_R'	'TAATACGACTCACTATAGCGTCATCTGTGGTTGTAGTATTTTGCCAAAGACATGGGCTTGTTAGAGTGTTGTGCTAGATGTCTGGTCGACACCGAACGTGCGACAA'
'ENSMUSG00000031425_probe_4_exon_L'	'TAATACGACTCACTATAGCGTCATCGGGGCCCCCTTTGCTTCCCTGGTGGCCACTGGATTGTGTTTCTTTTTAATCGTGGTATCTACGACACCGAACGTGCGACAA'
'ENSMUSG00000031425_probe_4_exon_R'	'TAATACGACTCACTATAGCGTCATCTGTGGTTGTAGTATTTAGTGGCACTGTTCTGTGGATGTGGACATGAAGCTCTCACTGGTACCGACACCGAACGTGCGACAA'
'ENSMUSG00000031425_probe_5_exon_L'	'TAATACGACTCACTATAGCGTCATCGAAAAGCTAATTGAGACCTATTTCTCCAAAAACTACCAGGACTATTTAATCGTGGTATCTACGACACCGAACGTGCGACAA'
'ENSMUSG00000031425_probe_5_exon_R'	'TAATACGACTCACTATAGCGTCATCTGTGGTTGTAGTATTTGTATCTCATTAATGTGATTCATGCTTTCCAGTATGTCATCTATGGCGACACCGAACGTGCGACAA'
'ENSMUSG00000031425_probe_6_exon_L'	'TAATACGACTCACTATAGCGTCATCACTGCCTCTTTCTTCTTCCTTTATGGGGCCCTCCTGCTGGCTGAGTTAATCGTGGTATCTACGACACCGAACGTGCGACAA'
'ENSMUSG00000031425_probe_6_exon_R'	'TAATACGACTCACTATAGCGTCATCTGTGGTTGTAGTATTTCTTCTACACCACCGGCGCTGTCAGGCAGATCTTTGGCGACTACAACGACACCGAACGTGCGACAA'
'ENSMUSG00000031425_probe_7_exon_L'	'TAATACGACTCACTATAGCGTCATCTGAGCGCAACGGTAACAGGGGGCCAGAAGGGGAGGGGTTCCAGAGTTAATCGTGGTATCTACGACACCGAACGTGCGACAA'
'ENSMUSG00000031425_probe_7_exon_R'	'TAATACGACTCACTATAGCGTCATCTGTGGTTGTAGTATTTCAACATCAAGCTCATTCTTTGGAGCGGGTGTGTCATTGTTTGGGACGACACCGAACGTGCGACAA'
'ENSMUSG00000031425_probe_8_exon_L'	'TAATACGACTCACTATAGCGTCATCAATGGCTAGGACATCCCGACAAGTTTGTGGGCATCACCTATGCCCTTAATCGTGGTATCTACGACACCGAACGTGCGACAA'
'ENSMUSG00000031425_probe_8_exon_R'	'TAATACGACTCACTATAGCGTCATCTGTGGTTGTAGTATTTACTGTTGTATGGCTCCTGGTGTTTGCCTGCTCGGCTGTACCTGTGCGACACCGAACGTGCGACAA'
'ENSMUSG00000031425_probe_9_exon_L'	'TAATACGACTCACTATAGCGTCATCACATTTACTTCAATACCTGGACCACCTGTCAGTCTATTGCCTTCCTTAATCGTGGTATCTACGACACCGAACGTGCGACAA'
'ENSMUSG00000031425_probe_9_exon_R'	'TAATACGACTCACTATAGCGTCATCTGTGGTTGTAGTATTTAGCAAGACCTCTGCCAGTATAGGCAGTCTCTGCGCTGATGCCAGACGACACCGAACGTGCGACAA'
'ENSMUSG00000031425_probe_10_exon_L'	'TAATACGACTCACTATAGCGTCATCTGTATGGTGTTCTCCCATGGAATGCTTTCCCTGGCAAGGTTTGTGTTAATCGTGGTATCTACGACACCGAACGTGCGACAA'
'ENSMUSG00000031425_probe_10_exon_R'	'TAATACGACTCACTATAGCGTCATCTGTGGTTGTAGTATTTTCCAACCTTCTGTCCATCTGCAAAACAGCTGAGTTCCAAATGACCCGACACCGAACGTGCGACAA'
'ENSMUSG00000031425_probe_11_exon_L'	'TAATACGACTCACTATAGCGTCATCACCTGTTTATTGCTGCGTTTGTGGGTGCTGCGGCCACACTAGTTTTTAATCGTGGTATCTACGACACCGAACGTGCGACAA'
'ENSMUSG00000031425_probe_11_exon_R'	'TAATACGACTCACTATAGCGTCATCTGTGGTTGTAGTATTTCTGCTCACCTTCATGATTGCTGCCACTTACAACTTCGCCGTCCTTCGACACCGAACGTGCGACAA'
'ENSMUSG00000031425_probe_12_exon_L'	'TAATACGACTCACTATAGCGTCATCCTCATGGGCCGAGGCACCAAGTTCTGAGCTCCCATAGAAACTCCCTTAATCGTGGTATCTACGACACCGAACGTGCGACAA'
'ENSMUSG00000031425_probe_12_exon_R'	'TAATACGACTCACTATAGCGTCATCTGTGGTTGTAGTATTTTTGTCTAATAGCAAGGCTCTAACCACACAGCCTACAGTGTTGTGTCGACACCGAACGTGCGACAA'
'ENSMUSG00000031425_probe_13_exon_L'	'TAATACGACTCACTATAGCGTCATCTTAACTCTGCCTTTGCCACTGATTGGCCCTCTTCTTACTTGATGATTAATCGTGGTATCTACGACACCGAACGTGCGACAA'
'ENSMUSG00000031425_probe_13_exon_R'	'TAATACGACTCACTATAGCGTCATCTGTGGTTGTAGTATTTATAACAAGAAAGGAGAGTCTTGCAGTGATTAATCTCTCTCTGTGGCGACACCGAACGTGCGACAA'
'ENSMUSG00000031425_probe_14_exon_L'	'TAATACGACTCACTATAGCGTCATCCCTCTTTTAGTCATTTTGCTCCACAGCAGGCTCCTGCTAGAAATGTTAATCGTGGTATCTACGACACCGAACGTGCGACAA'
'ENSMUSG00000031425_probe_14_exon_R'	'TAATACGACTCACTATAGCGTCATCTGTGGTTGTAGTATTTGGATGCCTGAGAAGGTGACTCCCCAGCTGCAAGTCGCAGAGGAGTCGACACCGAACGTGCGACAA'
'ENSMUSG00000031425_probe_15_exon_L'	'TAATACGACTCACTATAGCGTCATCAAAGCTCTAATTGATTTTGCAAGCATCTCCTGAAGACCAGGATGTTTAATCGTGGTATCTACGACACCGAACGTGCGACAA'
'ENSMUSG00000031425_probe_15_exon_R'	'TAATACGACTCACTATAGCGTCATCTGTGGTTGTAGTATTTTTCCTTCTCAAAGGGCACTTCCAACTGAGGAGAGCAGAACGGAAACGACACCGAACGTGCGACAA'
'ENSMUSG00000031425_probe_16_exon_L'	'TAATACGACTCACTATAGCGTCATCGTTCTCAGGTAGAGAGCAGAAATGTCCCTGGTCTTCTTGCCATCATTAATCGTGGTATCTACGACACCGAACGTGCGACAA'
'ENSMUSG00000031425_probe_16_exon_R'	'TAATACGACTCACTATAGCGTCATCTGTGGTTGTAGTATTTAGGAGTCAAATACATTCTCTTTGATGCACAAAACCAAGAACTCACCGACACCGAACGTGCGACAA'
'ENSMUSG00000031425_probe_17_exon_L'	'TAATACGACTCACTATAGCGTCATCTTACCTTCCTGTTTCCACTGAAGACAGAAGAAAATAAAAAGAATGTTAATCGTGGTATCTACGACACCGAACGTGCGACAA'
'ENSMUSG00000031425_probe_17_exon_R'	'TAATACGACTCACTATAGCGTCATCTGTGGTTGTAGTATTTAGCAGAGCAATATAGCATTTGCCCAAATCTGCCTCCTGCAGCTGGCGACACCGAACGTGCGACAA'
'ENSMUSG00000031425_probe_18_exon_L'	'TAATACGACTCACTATAGCGTCATCAGAAGGGTGTCAAAGCAAGGATCTTTCGCCCTTAGAAAGAGAGCTTTAATCGTGGTATCTACGACACCGAACGTGCGACAA'
'ENSMUSG00000031425_probe_18_exon_R'	'TAATACGACTCACTATAGCGTCATCTGTGGTTGTAGTATTTGACGCCAGTGGCAATGGACTATTTAAGCCCTAACTCAGCCAACCTCGACACCGAACGTGCGACAA'
'ENSMUSG00000031425_probe_19_exon_L'	'TAATACGACTCACTATAGCGTCATCGGGGGCATCATCTGTCCTTATAGCTCATTAGGAAGAGAAACAGTGTTAATCGTGGTATCTACGACACCGAACGTGCGACAA'
'ENSMUSG00000031425_probe_19_exon_R'	'TAATACGACTCACTATAGCGTCATCTGTGGTTGTAGTATTTGTCAGGATCATCTCACTCCCTTCTCCTTGATAACAGCTACCATGACGACACCGAACGTGCGACAA'
'ENSMUSG00000031425_probe_20_exon_L'	'TAATACGACTCACTATAGCGTCATCAACCTTGTGGTTTCCAAGGAGCTGAGAATAGAAAGGAACTAGCTTTTAATCGTGGTATCTACGACACCGAACGTGCGACAA'
'ENSMUSG00000031425_probe_20_exon_R'	'TAATACGACTCACTATAGCGTCATCTGTGGTTGTAGTATTTTTGAAATAAGACTGTGACCTAAGGAGCATCAGTTGGTGGATGCTACGACACCGAACGTGCGACAA'
'ENSMUSG00000031425_probe_21_exon_L'	'TAATACGACTCACTATAGCGTCATCAGGTGTAATTTGAAATGGCCTTCGGGTAAATGCAAGATACTTAACTTAATCGTGGTATCTACGACACCGAACGTGCGACAA'
'ENSMUSG00000031425_probe_21_exon_R'	'TAATACGACTCACTATAGCGTCATCTGTGGTTGTAGTATTTTTTGGATAGCATGTGTTCTTCCCCCACCCCTATCCGCTAGTTCTGCGACACCGAACGTGCGACAA'
'ENSMUSG00000031425_probe_22_exon_L'	'TAATACGACTCACTATAGCGTCATCTTTTCCTGGGGTTTTATCCATTCACTCATAGCAGGTGATTAGACGTTAATCGTGGTATCTACGACACCGAACGTGCGACAA'
'ENSMUSG00000031425_probe_22_exon_R'	'TAATACGACTCACTATAGCGTCATCTGTGGTTGTAGTATTTCTTGATTAGTTTCATATTTCCCAATTGTTTATCTCTTGTTTGGAGCGACACCGAACGTGCGACAA'
'ENSMUSG00000031425_probe_23_exon_L'	'TAATACGACTCACTATAGCGTCATCTGTATCAGAAAGACCTGGAGGATGATTCTTTGAGCATAGTTCTTTTTAATCGTGGTATCTACGACACCGAACGTGCGACAA'
'ENSMUSG00000031425_probe_23_exon_R'	'TAATACGACTCACTATAGCGTCATCTGTGGTTGTAGTATTTGAAAACAAGAAAGAGAAACTGGGCAGAAAGCATCACAAAAATATTCGACACCGAACGTGCGACAA'
'ENSMUSG00000031425_probe_24_exon_L'	'TAATACGACTCACTATAGCGTCATCGAAATTGTACGGTCCCATGAAATTATTGGGAATTCCCCCAAGTAGTTAATCGTGGTATCTACGACACCGAACGTGCGACAA'
'ENSMUSG00000031425_probe_24_exon_R'	'TAATACGACTCACTATAGCGTCATCTGTGGTTGTAGTATTTTACCATTTGTAGAACTAGGCTTGATAAATTTGAACCTCAATTTGACGACACCGAACGTGCGACAA'
'ENSMUSG00000031425_probe_25_exon_L'	'TAATACGACTCACTATAGCGTCATCTCTCAGCATTTTGATAATTTAGGCTTACCATAGAAGTTACTGTCTTTAATCGTGGTATCTACGACACCGAACGTGCGACAA'
'ENSMUSG00000031425_probe_25_exon_R'	'TAATACGACTCACTATAGCGTCATCTGTGGTTGTAGTATTTTGGTATATATAGGTCACATAATAGATTCTGCCAGCTGTTAGCTGTCGACACCGAACGTGCGACAA'
'ENSMUSG00000020875_probe_1_exon_L'	'TAATACGACTCACTATAGCGTCATCGGTCCGTGTGCCACCTTTTCCCTGCTTGGGCGCCGCGGCGCGAGCTTCGTTGTGATACTTCCGACACCGAACGTGCGACAA'
'ENSMUSG00000020875_probe_1_exon_R'	'TAATACGACTCACTATAGCGTCATCTAGTATTGGTCACCTTTTCCCTTCCCCCTGCGAGCGCGCGGATAATGTCTGAGAATGTCCACGACACCGAACGTGCGACAA'
'ENSMUSG00000020875_probe_2_exon_L'	'TAATACGACTCACTATAGCGTCATCCCCGAGTACAGTTTGGAAACTTCGGCGGGCAGGGAGGCTGTCCTGTTCGTTGTGATACTTCCGACACCGAACGTGCGACAA'
'ENSMUSG00000020875_probe_2_exon_R'	'TAATACGACTCACTATAGCGTCATCTAGTATTGGTCACCTTTAATCAAAGAGCTGGCTACGGGGACAATAAAATTTGCGAAGGAAGCGACACCGAACGTGCGACAA'
'ENSMUSG00000020875_probe_3_exon_L'	'TAATACGACTCACTATAGCGTCATCCCCGCTCTTCCCGGAAAAAGCGCTGTCCCTACACCAAATACCAGATTCGTTGTGATACTTCCGACACCGAACGTGCGACAA'
'ENSMUSG00000020875_probe_3_exon_R'	'TAATACGACTCACTATAGCGTCATCTAGTATTGGTCACCTTCTGGAGCTAGAGAAGGAGTTTCTGTTCAATATGTACCTCACCAGGCGACACCGAACGTGCGACAA'
'ENSMUSG00000020875_probe_5_exon_L'	'TAATACGACTCACTATAGCGTCATCCCCCTTCCCCAGCTCACTCTTATTATTTATGTGATGGTCAAAAAGTTCGTTGTGATACTTCCGACACCGAACGTGCGACAA'
'ENSMUSG00000020875_probe_5_exon_R'	'TAATACGACTCACTATAGCGTCATCTAGTATTGGTCACCTTACTGCTGTCTGGGTTGTACCCAAGTGAGTGGGGAAGAGTATCTCCCGACACCGAACGTGCGACAA'
'ENSMUSG00000020875_probe_6_exon_L'	'TAATACGACTCACTATAGCGTCATCCTTTAAAATCCCTCATCTGCACCTGGAGCCTGTCTCCTCTCCTTTTTCGTTGTGATACTTCCGACACCGAACGTGCGACAA'
'ENSMUSG00000020875_probe_6_exon_R'	'TAATACGACTCACTATAGCGTCATCTAGTATTGGTCACCTTGCCTCTCTCTCTCTCTCTCTCTCTCTCTCTCTCTCTCTCTCTCTCCGACACCGAACGTGCGACAA'
'ENSMUSG00000020875_probe_7_exon_L'	'TAATACGACTCACTATAGCGTCATCCTCCACTCTCCTGGTGTTAAGAGGAAATTTTATTAAGTTAGAAGCTTCGTTGTGATACTTCCGACACCGAACGTGCGACAA'
'ENSMUSG00000020875_probe_7_exon_R'	'TAATACGACTCACTATAGCGTCATCTAGTATTGGTCACCTTGCTATACTTGGTTCCTAGAAAAGTGATGAGCCTCGCTCCGAGGAACGACACCGAACGTGCGACAA'
'ENSMUSG00000020875_probe_8_exon_L'	'TAATACGACTCACTATAGCGTCATCCGAGCTCCTAGCATCCCTGCTAATTTTTCTGGAAAACCCCAGCCCTTCGTTGTGATACTTCCGACACCGAACGTGCGACAA'
'ENSMUSG00000020875_probe_8_exon_R'	'TAATACGACTCACTATAGCGTCATCTAGTATTGGTCACCTTCTCTTCCAGTCTGCCTGTTCCCTCCCTGTAACCTAGCCAGACGCCCGACACCGAACGTGCGACAA'
'ENSMUSG00000020875_probe_9_exon_L'	'TAATACGACTCACTATAGCGTCATCTTTAACTGCACACAGCCCAGTGGATGCCCACAGACATAGAGTTTGTTCGTTGTGATACTTCCGACACCGAACGTGCGACAA'
'ENSMUSG00000020875_probe_9_exon_R'	'TAATACGACTCACTATAGCGTCATCTAGTATTGGTCACCTTGTCTATGCTAATCATCGTGGAGAAAGGACATCAAGACGTTGTTCACGACACCGAACGTGCGACAA'
'ENSMUSG00000020875_probe_10_exon_L'	'TAATACGACTCACTATAGCGTCATCCAAACCAAGCAGGGCAGCTCTCAGATCAGGTTCATTTTGGTTGTGTTCGTTGTGATACTTCCGACACCGAACGTGCGACAA'
'ENSMUSG00000020875_probe_10_exon_R'	'TAATACGACTCACTATAGCGTCATCTAGTATTGGTCACCTTCTGATCCAAACACACACTAGGAAGATGTCTAGAGATGCCCTCAATCGACACCGAACGTGCGACAA'
'ENSMUSG00000020875_probe_11_exon_L'	'TAATACGACTCACTATAGCGTCATCGCACTGCAGTCCCAAAGTCTCAACATCCCAATATGTATCCTATGGTTCGTTGTGATACTTCCGACACCGAACGTGCGACAA'
'ENSMUSG00000020875_probe_11_exon_R'	'TAATACGACTCACTATAGCGTCATCTAGTATTGGTCACCTTTTGCCAGCTAGACCCCATATCTGGGGAGGCCTGTGGGCAGATGTGCGACACCGAACGTGCGACAA'
'ENSMUSG00000020875_probe_12_exon_L'	'TAATACGACTCACTATAGCGTCATCCCATTCCTGTCCCCAAGCTGTTGTGAGCTAGAAAGGGCAAGAAAATTCGTTGTGATACTTCCGACACCGAACGTGCGACAA'
'ENSMUSG00000020875_probe_12_exon_R'	'TAATACGACTCACTATAGCGTCATCTAGTATTGGTCACCTTCAGGGAGTGGTTTTATGAAGGTACCATTAGTGGAGTCCCCTCGTACGACACCGAACGTGCGACAA'
'ENSMUSG00000020875_probe_13_exon_L'	'TAATACGACTCACTATAGCGTCATCTTTCCCTGCAGGAAGTGTTTAATTCTGCATGTTTTCCTTTCCTTCTTCGTTGTGATACTTCCGACACCGAACGTGCGACAA'
'ENSMUSG00000020875_probe_13_exon_R'	'TAATACGACTCACTATAGCGTCATCTAGTATTGGTCACCTTACTAAAGGAGGTCAAATTGTGGGTTGTAGAGCCCTGACAGTGCTGCGACACCGAACGTGCGACAA'
'ENSMUSG00000020875_probe_14_exon_L'	'TAATACGACTCACTATAGCGTCATCTTCCCCATTCATACATTCCTATCCCCATTTGACAGAATGTAACTTTTCGTTGTGATACTTCCGACACCGAACGTGCGACAA'
'ENSMUSG00000020875_probe_14_exon_R'	'TAATACGACTCACTATAGCGTCATCTAGTATTGGTCACCTTCTTGCTGACCACAGTCTCAGATTCCTCTCTATCCTCCAACTTTGACGACACCGAACGTGCGACAA'
'ENSMUSG00000020875_probe_15_exon_L'	'TAATACGACTCACTATAGCGTCATCAAAAAGTCCCTTTCCTCTCTGCTAGGTCAACCCCACCATAGAGAATTCGTTGTGATACTTCCGACACCGAACGTGCGACAA'
'ENSMUSG00000020875_probe_15_exon_R'	'TAATACGACTCACTATAGCGTCATCTAGTATTGGTCACCTTCTGGGTCAGAAGAGTCTGAAAATTTATTGTGAATCAATTCCCCAGCGACACCGAACGTGCGACAA'
'ENSMUSG00000020875_probe_16_exon_L'	'TAATACGACTCACTATAGCGTCATCGCAAGCAGGGCTAGTGGGTATCTTTCCATTTCACCAGTTTCCTGATTCGTTGTGATACTTCCGACACCGAACGTGCGACAA'
'ENSMUSG00000020875_probe_16_exon_R'	'TAATACGACTCACTATAGCGTCATCTAGTATTGGTCACCTTCAGGAAGAAGAGAGCCCCTTGGCATCCAGCCAGAGGTCCAAAAGACGACACCGAACGTGCGACAA'
'ENSMUSG00000020875_probe_17_exon_L'	'TAATACGACTCACTATAGCGTCATCGACTTCACCTCCTGCAAAGTCCACTGCTGTATCCATCCTGTTGCTTTCGTTGTGATACTTCCGACACCGAACGTGCGACAA'
'ENSMUSG00000020875_probe_17_exon_R'	'TAATACGACTCACTATAGCGTCATCTAGTATTGGTCACCTTTGCATGCATACGCTTCTGGCAAACAGTCCAGTGTGCACAGGAAAGCGACACCGAACGTGCGACAA'
'ENSMUSG00000020875_probe_18_exon_L'	'TAATACGACTCACTATAGCGTCATCTCTGCCTCTCTGCCTCTCTGCTCTCCCTGCTTCTCAATCCCTTCCTTCGTTGTGATACTTCCGACACCGAACGTGCGACAA'
'ENSMUSG00000020875_probe_18_exon_R'	'TAATACGACTCACTATAGCGTCATCTAGTATTGGTCACCTTCCGTGGACTTTTGTTCCCGCTTCTCCTGACTGCAAAGAGGTCATTCGACACCGAACGTGCGACAA'
'ENSMUSG00000032076_probe_1_exon_L'	'TAATACGACTCACTATAGCGTCATCGGGTGGGGGAGGGGGCTAGTTCTCGGAGAGCCGGGTTGGGCTCGATTCTCATACGGTCATACGACACCGAACGTGCGACAA'
'ENSMUSG00000032076_probe_1_exon_R'	'TAATACGACTCACTATAGCGTCATCCGTTCTATTGATGGTTTGCCACGATTGGTCGCTCCTGACTCCGCCTCCAGCGCATCTCATTCGACACCGAACGTGCGACAA'
'ENSMUSG00000032076_probe_2_exon_L'	'TAATACGACTCACTATAGCGTCATCTCCTGCTGTTGCTCCTTTCGGCCGCGGCACTGATCCCCACAGGTGTTCTCATACGGTCATACGACACCGAACGTGCGACAA'
'ENSMUSG00000032076_probe_2_exon_R'	'TAATACGACTCACTATAGCGTCATCCGTTCTATTGATGGTTGGACAGAATCTGTTTACTAAAGACGTGACAGTGATTGAAGGAGAACGACACCGAACGTGCGACAA'
'ENSMUSG00000032076_probe_3_exon_L'	'TAATACGACTCACTATAGCGTCATCGGCAACCATCAGCTGCCAGGTCAATAAGAGTGACGACTCAGTGATTTCTCATACGGTCATACGACACCGAACGTGCGACAA'
'ENSMUSG00000032076_probe_3_exon_R'	'TAATACGACTCACTATAGCGTCATCCGTTCTATTGATGGTTAGCTCCTGAACCCCAACAGGCAGACCATTTACTTCAGGGACTTCACGACACCGAACGTGCGACAA'
'ENSMUSG00000032076_probe_4_exon_L'	'TAATACGACTCACTATAGCGTCATCGCCTTTGAAGGACAGCAGGTTTCAGCTGCTGAATTTTTCTAGCAGTTCTCATACGGTCATACGACACCGAACGTGCGACAA'
'ENSMUSG00000032076_probe_4_exon_R'	'TAATACGACTCACTATAGCGTCATCCGTTCTATTGATGGTTAACTCAAAGTGTCACTGACGAATGTCTCAATCTCGGATGAAGGGACGACACCGAACGTGCGACAA'
'ENSMUSG00000032076_probe_5_exon_L'	'TAATACGACTCACTATAGCGTCATCCCCACAGGAGAGTTACACCACCATCACAGTCCTGGTTCCTCCACGTTCTCATACGGTCATACGACACCGAACGTGCGACAA'
'ENSMUSG00000032076_probe_5_exon_R'	'TAATACGACTCACTATAGCGTCATCCGTTCTATTGATGGTTACTTGATGATCGATATCCAGAAAGACACGGCAGTTGAAGGGGAGGCGACACCGAACGTGCGACAA'
'ENSMUSG00000032076_probe_6_exon_L'	'TAATACGACTCACTATAGCGTCATCGATTGAAGTCAACTGTACTGCCATGGCCAGCAAGCCAGCGACGACTTCTCATACGGTCATACGACACCGAACGTGCGACAA'
'ENSMUSG00000032076_probe_6_exon_R'	'TAATACGACTCACTATAGCGTCATCCGTTCTATTGATGGTTTCAGGTGGTTCAAAGGGAACAAGGAACTCAAAGGCAAATCAGAGGCGACACCGAACGTGCGACAA'
'ENSMUSG00000032076_probe_7_exon_L'	'TAATACGACTCACTATAGCGTCATCCCAGTCAGCTGATGCTGAAGGTGCACAAGGAGGACGACGGGGTCCTTCTCATACGGTCATACGACACCGAACGTGCGACAA'
'ENSMUSG00000032076_probe_7_exon_R'	'TAATACGACTCACTATAGCGTCATCCGTTCTATTGATGGTTGTGATCTGCCAGGTGGAGCACCCTGCGGTCACTGGAAACCTGCAGCGACACCGAACGTGCGACAA'
'ENSMUSG00000032076_probe_8_exon_L'	'TAATACGACTCACTATAGCGTCATCTATCTAGAAGTGCAGTATAAACCGCAAGTGCATATCCAGATGACTTTCTCATACGGTCATACGACACCGAACGTGCGACAA'
'ENSMUSG00000032076_probe_8_exon_R'	'TAATACGACTCACTATAGCGTCATCCGTTCTATTGATGGTTCCCTCTGCAAGGCCTAACCCGGGAAGGGGATGCATTTGAGTTAACCGACACCGAACGTGCGACAA'
'ENSMUSG00000032076_probe_9_exon_L'	'TAATACGACTCACTATAGCGTCATCCCCCAGCCTGTGATGGTAACTTGGGTGAGAGTCGATGATGAAATGTTCTCATACGGTCATACGACACCGAACGTGCGACAA'
'ENSMUSG00000032076_probe_9_exon_R'	'TAATACGACTCACTATAGCGTCATCCGTTCTATTGATGGTTTCAACATGCCGTACTGTCTGGGCCAAACCTGTTCATCAATAACCTCGACACCGAACGTGCGACAA'
'ENSMUSG00000032076_probe_10_exon_L'	'TAATACGACTCACTATAGCGTCATCAACAAAACAGATAACGGTACTTACCGCTGTGAGGCTTCCAACATATTCTCATACGGTCATACGACACCGAACGTGCGACAA'
'ENSMUSG00000032076_probe_10_exon_R'	'TAATACGACTCACTATAGCGTCATCCGTTCTATTGATGGTTGGGAAAGGCTCATTCGGACTATATGCTGTATGTATACGATCCCCCCGACACCGAACGTGCGACAA'
'ENSMUSG00000032076_probe_12_exon_L'	'TAATACGACTCACTATAGCGTCATCGAACCAGCAGTTCACGGCCTTACTCAGTTGCCCAATTCCGCAGAATTCTCATACGGTCATACGACACCGAACGTGCGACAA'
'ENSMUSG00000032076_probe_12_exon_R'	'TAATACGACTCACTATAGCGTCATCCGTTCTATTGATGGTTACTGGACAGTGAGGATCTCTCAGATTCTCGAGCAGGTGAAGAGGGCGACACCGAACGTGCGACAA'
'ENSMUSG00000032076_probe_13_exon_L'	'TAATACGACTCACTATAGCGTCATCCAGTGATTGGTGGCGTCGTAGCCGTGGTGGTGTTTGCCATGCTATTTCTCATACGGTCATACGACACCGAACGTGCGACAA'
'ENSMUSG00000032076_probe_13_exon_R'	'TAATACGACTCACTATAGCGTCATCCGTTCTATTGATGGTTTTGCTCATCATTCTGGGCCGCTATTTTGCCAGACATAAAGGTACACGACACCGAACGTGCGACAA'
'ENSMUSG00000032076_probe_14_exon_L'	'TAATACGACTCACTATAGCGTCATCAGCCAAAGGAGCCGATGACGCAGCAGACGCAGACACAGCTATAATTTCTCATACGGTCATACGACACCGAACGTGCGACAA'
'ENSMUSG00000032076_probe_14_exon_R'	'TAATACGACTCACTATAGCGTCATCCGTTCTATTGATGGTTATGCAGAAGGAGGACAGAACAACTCCGAAGAAAAGAAAGAGTACTCGACACCGAACGTGCGACAA'
'ENSMUSG00000038151_probe_1_exon_L'	'TAATACGACTCACTATAGCGTCATCGGGGGAAGAGTAGTCAGTCGCTCGCTCACTCGCTCGCTCGCACAGTTAAGATAAGTTCCTCCGACACCGAACGTGCGACAA'
'ENSMUSG00000038151_probe_1_exon_R'	'TAATACGACTCACTATAGCGTCATCCGTATTCTTCCGAATTACTGCTGCAGTGACACTCGGCCCTCCAGTGTCGCGGAGACGCAAGCGACACCGAACGTGCGACAA'
'ENSMUSG00000038151_probe_2_exon_L'	'TAATACGACTCACTATAGCGTCATCACGCGGGAGGATGTGGACTGGGTGGACATGAGAGAGGCTTATCTCTTAAGATAAGTTCCTCCGACACCGAACGTGCGACAA'
'ENSMUSG00000038151_probe_2_exon_R'	'TAATACGACTCACTATAGCGTCATCCGTATTCTTCCGAATTATGTTGGATCTTCTCTTGGAAAAACGTGTGGGTACGACCTTGCCACGACACCGAACGTGCGACAA'
'ENSMUSG00000038151_probe_3_exon_L'	'TAATACGACTCACTATAGCGTCATCAGGCTGCATTTTAAAACCGTGCTTCTTCAAGGCAGTCTACTTTACTTAAGATAAGTTCCTCCGACACCGAACGTGCGACAA'
'ENSMUSG00000038151_probe_3_exon_R'	'TAATACGACTCACTATAGCGTCATCCGTATTCTTCCGAATTGGCTTTGGACTCTTACTCAACTGTACAAGCTGCCCCCAAGTCTAGCGACACCGAACGTGCGACAA'
'ENSMUSG00000038151_probe_4_exon_L'	'TAATACGACTCACTATAGCGTCATCTCCGTGAAGTTTCAAGGACTGGCAGAGACTGGGATCATGAAAATGTTAAGATAAGTTCCTCCGACACCGAACGTGCGACAA'
'ENSMUSG00000038151_probe_4_exon_R'	'TAATACGACTCACTATAGCGTCATCCGTATTCTTCCGAATTCATGGAGGACGCTGATATGACTTTGTGGACAGAGGCCGAGTTTGACGACACCGAACGTGCGACAA'
'ENSMUSG00000038151_probe_5_exon_L'	'TAATACGACTCACTATAGCGTCATCGAGAAGTGTACATACATAGTGAACGACCACCCCTGGGATTCCGGCTTAAGATAAGTTCCTCCGACACCGAACGTGCGACAA'
'ENSMUSG00000038151_probe_5_exon_R'	'TAATACGACTCACTATAGCGTCATCCGTATTCTTCCGAATTTGACGGGGGTACTTCTGTTCAAGCCGAGGCATCCTTACCAAGGAACGACACCGAACGTGCGACAA'
'ENSMUSG00000038151_probe_6_exon_L'	'TAATACGACTCACTATAGCGTCATCCTGCTTTTCAAGTATGCTGCCAACAACAGCAAAGAGGTTATTGGCTTAAGATAAGTTCCTCCGACACCGAACGTGCGACAA'
'ENSMUSG00000038151_probe_6_exon_R'	'TAATACGACTCACTATAGCGTCATCCGTATTCTTCCGAATTGGTAAGTAAGGAGTACATACCGAAGGGAACACGCTTTGGACCCCTCGACACCGAACGTGCGACAA'
'ENSMUSG00000038151_probe_7_exon_L'	'TAATACGACTCACTATAGCGTCATCATCGGTGAAGTCTACACTAATGACACAGTTCCCAAGAATGCCAACTTAAGATAAGTTCCTCCGACACCGAACGTGCGACAA'
'ENSMUSG00000038151_probe_7_exon_R'	'TAATACGACTCACTATAGCGTCATCCGTATTCTTCCGAATTGAAGTATTTTTGGCGGATCTATTCCAGAGAGGAGTTCCACCACTTCGACACCGAACGTGCGACAA'
'ENSMUSG00000038151_probe_8_exon_L'	'TAATACGACTCACTATAGCGTCATCATTGATGGCTTTAATGAGGAGAAAAGCAACTGGATGCGCTACGTGTTAAGATAAGTTCCTCCGACACCGAACGTGCGACAA'
'ENSMUSG00000038151_probe_8_exon_R'	'TAATACGACTCACTATAGCGTCATCCGTATTCTTCCGAATTTCCAGCTCACTCTGCCCGGGAGCAAAACCTGGCTGCCTGTCAGAACGACACCGAACGTGCGACAA'
'ENSMUSG00000038151_probe_9_exon_L'	'TAATACGACTCACTATAGCGTCATCGGGATGAACATCTACTTCTACACTATTAAGCCTATCCCTGCCAACTTAAGATAAGTTCCTCCGACACCGAACGTGCGACAA'
'ENSMUSG00000038151_probe_9_exon_R'	'TAATACGACTCACTATAGCGTCATCCGTATTCTTCCGAATTGGAACTTCTTGTGTGGTATTGTCGGGACTTTGCGGAGAGGCTCCACGACACCGAACGTGCGACAA'
'ENSMUSG00000038151_probe_10_exon_L'	'TAATACGACTCACTATAGCGTCATCTACCCTTATCCTGGAGAGCTCACAGTGATAAATCTCACACAAACGTTAAGATAAGTTCCTCCGACACCGAACGTGCGACAA'
'ENSMUSG00000038151_probe_10_exon_R'	'TAATACGACTCACTATAGCGTCATCCGTATTCTTCCGAATTAAGCAACCCAAAGCAATACAGTAGTGAGAAAAATGAACTCTACCCCGACACCGAACGTGCGACAA'
'ENSMUSG00000038151_probe_11_exon_L'	'TAATACGACTCACTATAGCGTCATCAAGAGTGTCCCCAAGAGAGAGTACAGCGTGAAAGAAATTCTAAAATTAAGATAAGTTCCTCCGACACCGAACGTGCGACAA'
'ENSMUSG00000038151_probe_11_exon_R'	'TAATACGACTCACTATAGCGTCATCCGTATTCTTCCGAATTGGACTCCAATCCCTCCAAAAGGAAGGACATCTACCGTTCCAACATCGACACCGAACGTGCGACAA'
'ENSMUSG00000038151_probe_12_exon_L'	'TAATACGACTCACTATAGCGTCATCTTCACTTTAGAAAAGGACATGGATGGCTTTCGGAAAAATGGGAGCTTAAGATAAGTTCCTCCGACACCGAACGTGCGACAA'
'ENSMUSG00000038151_probe_12_exon_R'	'TAATACGACTCACTATAGCGTCATCCGTATTCTTCCGAATTCGACATGCCCTTCTACCCTCGGGTGGTTTATCCTATCCGGGCACCCGACACCGAACGTGCGACAA'
'ENSMUSG00000038151_probe_13_exon_L'	'TAATACGACTCACTATAGCGTCATCCTGCCAGAAGACTTTTTGAAAGCGTCCCTGGCCTATGGGATGGAGTTAAGATAAGTTCCTCCGACACCGAACGTGCGACAA'
'ENSMUSG00000038151_probe_13_exon_R'	'TAATACGACTCACTATAGCGTCATCCGTATTCTTCCGAATTACCCACCTACATAACTCACAGTCCCCTTCCGTCTTCCACAACTCCCGACACCGAACGTGCGACAA'
'ENSMUSG00000038151_probe_14_exon_L'	'TAATACGACTCACTATAGCGTCATCCCCCCACCTCCCACCAGCTTTCATTCCTTCTTACAATGCTCACTATTAAGATAAGTTCCTCCGACACCGAACGTGCGACAA'
'ENSMUSG00000038151_probe_14_exon_R'	'TAATACGACTCACTATAGCGTCATCCGTATTCTTCCGAATTCCAAGTTCCTGTTGCCACCGTACGGCATTAGTTCCAATGGCTTGACGACACCGAACGTGCGACAA'
'ENSMUSG00000038151_probe_15_exon_L'	'TAATACGACTCACTATAGCGTCATCCACCATGAACAACATCAATGGTATCAACAACTTCAGCCTCTTCCCTTAAGATAAGTTCCTCCGACACCGAACGTGCGACAA'
'ENSMUSG00000038151_probe_15_exon_R'	'TAATACGACTCACTATAGCGTCATCCGTATTCTTCCGAATTGGTTGTATCCCGTCTACAGTAACCTCCTTAGTGGCAGCAGCCTGCCGACACCGAACGTGCGACAA'
'ENSMUSG00000038151_probe_16_exon_L'	'TAATACGACTCACTATAGCGTCATCCATGCTCAATCCAGCTTCCCTACCGAGTTCCCTGCCTACCGATGGTTAAGATAAGTTCCTCCGACACCGAACGTGCGACAA'
'ENSMUSG00000038151_probe_16_exon_R'	'TAATACGACTCACTATAGCGTCATCCGTATTCTTCCGAATTCCCGGAGGCTGCTTCCACCGGAGCACCCCAAAGAGGTGCTTATCCCGACACCGAACGTGCGACAA'
'ENSMUSG00000038151_probe_17_exon_L'	'TAATACGACTCACTATAGCGTCATCCACGTCAGAACACGTGGTACAACCCAAAGCTACCTCATCAGTGATTTAAGATAAGTTCCTCCGACACCGAACGTGCGACAA'
'ENSMUSG00000038151_probe_17_exon_R'	'TAATACGACTCACTATAGCGTCATCCGTATTCTTCCGAATTCGGCCCCCAGCACTGACGGAGCCATGAATCTCATTAAAAACAAACCGACACCGAACGTGCGACAA'
'ENSMUSG00000038151_probe_18_exon_L'	'TAATACGACTCACTATAGCGTCATCAAACATGACTGGTTACAAGACTCTTCCTTACCCTCTGAAGAAACATTAAGATAAGTTCCTCCGACACCGAACGTGCGACAA'
'ENSMUSG00000038151_probe_18_exon_R'	'TAATACGACTCACTATAGCGTCATCCGTATTCTTCCGAATTATGGCAAGATCAAGTATGAGTGCAATGTCTGTGCCAAGACGTTCGCGACACCGAACGTGCGACAA'
'ENSMUSG00000038151_probe_19_exon_L'	'TAATACGACTCACTATAGCGTCATCCTCCAACCTGAAGGTCCACCTGAGAGTGCACAGTGGAGAACGGCCTTAAGATAAGTTCCTCCGACACCGAACGTGCGACAA'
'ENSMUSG00000038151_probe_19_exon_R'	'TAATACGACTCACTATAGCGTCATCCGTATTCTTCCGAATTTCAAGTGCCAGACCTGCAACAAGGGTTTTACTCAGCTCGCCCACCCGACACCGAACGTGCGACAA'
'ENSMUSG00000038151_probe_20_exon_L'	'TAATACGACTCACTATAGCGTCATCGCAGAAACACTACTTGGTACACACAGGAGAGAAGCCACATGAGTGTTAAGATAAGTTCCTCCGACACCGAACGTGCGACAA'
'ENSMUSG00000038151_probe_20_exon_R'	'TAATACGACTCACTATAGCGTCATCCGTATTCTTCCGAATTAGGTCTGCCACAAGAGATTTAGCAGCACAAGCAATCTCAAGACCCCGACACCGAACGTGCGACAA'
'ENSMUSG00000038151_probe_21_exon_L'	'TAATACGACTCACTATAGCGTCATCCCTTCGATTGCATTCTGGAGAAAAACCTTACCAATGTAAGGTGTGTTAAGATAAGTTCCTCCGACACCGAACGTGCGACAA'
'ENSMUSG00000038151_probe_21_exon_R'	'TAATACGACTCACTATAGCGTCATCCGTATTCTTCCGAATTCTGCCAAGTTTACGCAATTTGTGCACCTGAAGCTGCACAAGCGACCGACACCGAACGTGCGACAA'
'ENSMUSG00000038151_probe_22_exon_L'	'TAATACGACTCACTATAGCGTCATCCCAGCTGCTGGGCTGCCTTTGGAGGATCTGACCCGAATCAATGAATTAAGATAAGTTCCTCCGACACCGAACGTGCGACAA'
'ENSMUSG00000038151_probe_22_exon_R'	'TAATACGACTCACTATAGCGTCATCCGTATTCTTCCGAATTAATTGAGAGGTTCGACATCAGCGACAATGCAGACCGTCTTGAGGACGACACCGAACGTGCGACAA'
'ENSMUSG00000038151_probe_23_exon_L'	'TAATACGACTCACTATAGCGTCATCATGGAGGACAGTGTCGATGTGACCTCCATGGTGGAGAAGGAGATTTTAAGATAAGTTCCTCCGACACCGAACGTGCGACAA'
'ENSMUSG00000038151_probe_23_exon_R'	'TAATACGACTCACTATAGCGTCATCCGTATTCTTCCGAATTAGCTGTGGTCAGAAAAGAGAAAGAAGAAACCAGTCTGAAAGTGTCCGACACCGAACGTGCGACAA'
'ENSMUSG00000038151_probe_24_exon_L'	'TAATACGACTCACTATAGCGTCATCCCTCCTCTCCTCAGGGTGCAGCCTCTATGAGTCATCGGACCTGTCTTAAGATAAGTTCCTCCGACACCGAACGTGCGACAA'
'ENSMUSG00000038151_probe_24_exon_R'	'TAATACGACTCACTATAGCGTCATCCGTATTCTTCCGAATTTCATGAAGTTGCCTCACAGCAACCCACTACCTCTGGTGCCTGTAACGACACCGAACGTGCGACAA'
'ENSMUSG00000038151_probe_25_exon_L'	'TAATACGACTCACTATAGCGTCATCGGTCAAACAAGAAACAGTTGAACCGATGGATCCTTAAGATTTTCATTAAGATAAGTTCCTCCGACACCGAACGTGCGACAA'
'ENSMUSG00000038151_probe_25_exon_R'	'TAATACGACTCACTATAGCGTCATCCGTATTCTTCCGAATTAAATAAGTGTTTCGTGTTGCTTCTTAGGGTATGGCTTGGTGAATCCGACACCGAACGTGCGACAA'
'ENSMUSG00000009097_probe_1_exon_L'	'TAATACGACTCACTATAGCGTCATCCTCTGATCAGCGGCGGGTGGCCTTCGGGTCATGATCTCCGCCGTGTTTACTTGACCTAACCCGACACCGAACGTGCGACAA'
'ENSMUSG00000009097_probe_1_exon_R'	'TAATACGACTCACTATAGCGTCATCGCTAATACACACCATTTAGTCCGTGGCTCACGCAGCTCTCGCACTTCTGCGACGTTGCAGCCGACACCGAACGTGCGACAA'
'ENSMUSG00000009097_probe_2_exon_L'	'TAATACGACTCACTATAGCGTCATCGTGGGACGAGTTCAATCAGCTGGGCACCGAGATGATCGTCACCAATTTACTTGACCTAACCCGACACCGAACGTGCGACAA'
'ENSMUSG00000009097_probe_2_exon_R'	'TAATACGACTCACTATAGCGTCATCGCTAATACACACCATTCAGGCAGACGAATGTTCCCCACGTTCCAAGTGAAGCTTTTTGGAACGACACCGAACGTGCGACAA'
'ENSMUSG00000009097_probe_3_exon_L'	'TAATACGACTCACTATAGCGTCATCGGATCCCATGGCCGACTACATGCTGCTCATGGACTTTGTGCCCGTTTTACTTGACCTAACCCGACACCGAACGTGCGACAA'
'ENSMUSG00000009097_probe_3_exon_R'	'TAATACGACTCACTATAGCGTCATCGCTAATACACACCATTATGACAAGCGCTACCGGTATGCTTTCCATAGCTCCTCCTGGCTGGCGACACCGAACGTGCGACAA'
'ENSMUSG00000009097_probe_4_exon_L'	'TAATACGACTCACTATAGCGTCATCCTACACCTGGCCGAGTACACTACCACCCGGACTCGCCGGCTAAGGTTTACTTGACCTAACCCGACACCGAACGTGCGACAA'
'ENSMUSG00000009097_probe_4_exon_R'	'TAATACGACTCACTATAGCGTCATCGCTAATACACACCATTGCACAGTGGATGAAACAGATTGTGTCTTTCGACAAGCTGAAACTGCGACACCGAACGTGCGACAA'
'ENSMUSG00000009097_probe_5_exon_L'	'TAATACGACTCACTATAGCGTCATCCCAATAACCTGCTGGATGACAATGGCCATATTATTCTCAACTCCATTTACTTGACCTAACCCGACACCGAACGTGCGACAA'
'ENSMUSG00000009097_probe_5_exon_R'	'TAATACGACTCACTATAGCGTCATCGCTAATACACACCATTCACAGATATCAGCCCCGATTCCATGTTGTCTATGTGGACCCTCGACGACACCGAACGTGCGACAA'
'ENSMUSG00000009097_probe_6_exon_L'	'TAATACGACTCACTATAGCGTCATCAGACAGTGAGAAATATGCAGAGGAGAACTTCAAAACTTTTGTGTTTTTACTTGACCTAACCCGACACCGAACGTGCGACAA'
'ENSMUSG00000009097_probe_6_exon_R'	'TAATACGACTCACTATAGCGTCATCGCTAATACACACCATTAGGAGACACGCTTCACTGCAGTCACTGCCTACCAGAATCACCGGACGACACCGAACGTGCGACAA'
'ENSMUSG00000009097_probe_7_exon_L'	'TAATACGACTCACTATAGCGTCATCCCCCGCCTGCGGGCGGTGTAGATACGTGTAGATATGTGTAGATACTTTACTTGACCTAACCCGACACCGAACGTGCGACAA'
'ENSMUSG00000009097_probe_7_exon_R'	'TAATACGACTCACTATAGCGTCATCGCTAATACACACCATTTAGATACTGCACCGGCGCCGATTTCATAAACGGTTTTGCCTCTTTCGACACCGAACGTGCGACAA'
'ENSMUSG00000009097_probe_8_exon_L'	'TAATACGACTCACTATAGCGTCATCAATTGCCGGTGTGGCTATTCTTTTGCATCTAATTCGAATGGGCCGTTTACTTGACCTAACCCGACACCGAACGTGCGACAA'
'ENSMUSG00000009097_probe_8_exon_R'	'TAATACGACTCACTATAGCGTCATCGCTAATACACACCATTCGGCTTTGGGACACAGAGACTTAGTCTTCCCAGCCCTGGTCACTGCGACACCGAACGTGCGACAA'
'ENSMUSG00000009097_probe_9_exon_L'	'TAATACGACTCACTATAGCGTCATCGTGAGGGTCTCCCCAGCTCTAATCGCCCCTCCCTCCCCTTGGGGTTTTACTTGACCTAACCCGACACCGAACGTGCGACAA'
'ENSMUSG00000009097_probe_9_exon_R'	'TAATACGACTCACTATAGCGTCATCGCTAATACACACCATTCTGCCTCCCTCCCTCAGCTCCCTGGGTCCACTACAGGCTGAGCATCGACACCGAACGTGCGACAA'
'ENSMUSG00000009097_probe_10_exon_L'	'TAATACGACTCACTATAGCGTCATCTGACCTGTTTACCGGACTAGGCCTATAAGTTTTTCCGTGAAAGCCTTTACTTGACCTAACCCGACACCGAACGTGCGACAA'
'ENSMUSG00000009097_probe_10_exon_R'	'TAATACGACTCACTATAGCGTCATCGCTAATACACACCATTGAATGATGTTCGGGACAGGACACTGTCCATCCGGCCTCGGATGGCCGACACCGAACGTGCGACAA'
'ENSMUSG00000009097_probe_11_exon_L'	'TAATACGACTCACTATAGCGTCATCCCCTGGCCTGGCACCAGCCCAGAATTTCGTTTCCCCTGTTTATTGTTTACTTGACCTAACCCGACACCGAACGTGCGACAA'
'ENSMUSG00000009097_probe_11_exon_R'	'TAATACGACTCACTATAGCGTCATCGCTAATACACACCATTTTTATTCACTGAATGTCCCCACAGAGTTATTGGGGGTGGGGGCGCCGACACCGAACGTGCGACAA'
'ENSMUSG00000009097_probe_12_exon_L'	'TAATACGACTCACTATAGCGTCATCGGTCATGAGTCATCTTGAAACTCCCGTGTGAAGCAATTTTTCCCATTTACTTGACCTAACCCGACACCGAACGTGCGACAA'
'ENSMUSG00000009097_probe_12_exon_R'	'TAATACGACTCACTATAGCGTCATCGCTAATACACACCATTCCAGGTGGCCGGGTGACCTGACTCCCCATTAACTCAACACCATCACGACACCGAACGTGCGACAA'
'ENSMUSG00000031502_probe_1_exon_L'	'TAATACGACTCACTATAGCGTCATCTTGGAGACGCCGCCCGCGCACTGCCGAGGGGAGGGGGCAGCGCCATTGGAATAATCAGCCTCGACACCGAACGTGCGACAA'
'ENSMUSG00000031502_probe_1_exon_R'	'TAATACGACTCACTATAGCGTCATCAATGTTCAAGACGATTAAATTGGGGAGCTCCTCGGGCGGCGCGCTCAGGTCTCTGCGCAGACGACACCGAACGTGCGACAA'
'ENSMUSG00000031502_probe_2_exon_L'	'TAATACGACTCACTATAGCGTCATCGCTCCACGAGGAGCGCAGCCGAGCAGCTGCGAAGGGCGATTGTGGTTGGAATAATCAGCCTCGACACCGAACGTGCGACAA'
'ENSMUSG00000031502_probe_2_exon_R'	'TAATACGACTCACTATAGCGTCATCAATGTTCAAGACGATTGCTCTGGCTGTGGAAAATGTGACTGTCATGGCGTGAAGGGACAAACGACACCGAACGTGCGACAA'
'ENSMUSG00000031502_probe_3_exon_L'	'TAATACGACTCACTATAGCGTCATCGGTTGCAAGGTGTCATTGGATTTCCCGGGATGCAAGGACCTGAGGTTGGAATAATCAGCCTCGACACCGAACGTGCGACAA'
'ENSMUSG00000031502_probe_3_exon_R'	'TAATACGACTCACTATAGCGTCATCAATGTTCAAGACGATTCCACATGGACCACCAGGACAAAAGGGTGATGCTGGAGAACCTGGACGACACCGAACGTGCGACAA'
'ENSMUSG00000031502_probe_4_exon_L'	'TAATACGACTCACTATAGCGTCATCCCCAGGTATCCCAGGATGCAACGGTACAAAGGGAGAGAGAGGGCCTTGGAATAATCAGCCTCGACACCGAACGTGCGACAA'
'ENSMUSG00000031502_probe_4_exon_R'	'TAATACGACTCACTATAGCGTCATCAATGTTCAAGACGATTTCGGTCCTCCTGGCTTGCCTGGATTCAGCGGCAATCCTGGACCACCGACACCGAACGTGCGACAA'
'ENSMUSG00000031502_probe_5_exon_L'	'TAATACGACTCACTATAGCGTCATCAGGGTTACCAGGAATGAAGGGAGATCCTGGTGAAATTCTCGGCCATTGGAATAATCAGCCTCGACACCGAACGTGCGACAA'
'ENSMUSG00000031502_probe_5_exon_R'	'TAATACGACTCACTATAGCGTCATCAATGTTCAAGACGATTTTCCCGGAACACTGCTGAAAGGGGAGAGAGGATTTCCTGGTATCCCGACACCGAACGTGCGACAA'
'ENSMUSG00000031502_probe_6_exon_L'	'TAATACGACTCACTATAGCGTCATCCTCCAGCTTCCAAGGACCAAAAGGTGACAAGGGAGAGCAAGGGGTTTGGAATAATCAGCCTCGACACCGAACGTGCGACAA'
'ENSMUSG00000031502_probe_6_exon_R'	'TAATACGACTCACTATAGCGTCATCAATGTTCAAGACGATTGCGGTCCCCCGGGAGTTCCTGGACAGGCACAAGTTAAGGAAAAAGCGACACCGAACGTGCGACAA'
'ENSMUSG00000031502_probe_7_exon_L'	'TAATACGACTCACTATAGCGTCATCTTTGCCCCAACAGGAGAAAAGGGTCAGAAAGGTGAACCTGGATTTTTGGAATAATCAGCCTCGACACCGAACGTGCGACAA'
'ENSMUSG00000031502_probe_7_exon_R'	'TAATACGACTCACTATAGCGTCATCAATGTTCAAGACGATTGGGAGTACCAGGATATGGAGAGAAAGGTGAACCTGGCAAGCAAGGCGACACCGAACGTGCGACAA'
'ENSMUSG00000031502_probe_8_exon_L'	'TAATACGACTCACTATAGCGTCATCGACTCCAGGACAGCCAGGTTTGACAGGTGAAGTTGGACAGAAAGGTTGGAATAATCAGCCTCGACACCGAACGTGCGACAA'
'ENSMUSG00000031502_probe_8_exon_R'	'TAATACGACTCACTATAGCGTCATCAATGTTCAAGACGATTAGAAAGGAGAGAGCTGCCTTGCCTGTGACACAGAAGGACTTCGTGCGACACCGAACGTGCGACAA'
'ENSMUSG00000031502_probe_9_exon_L'	'TAATACGACTCACTATAGCGTCATCTTCAAAGGTGATAAAGGTGACGTTGGGCTTCCTGGCATGCCAGGATTGGAATAATCAGCCTCGACACCGAACGTGCGACAA'
'ENSMUSG00000031502_probe_9_exon_R'	'TAATACGACTCACTATAGCGTCATCAATGTTCAAGACGATTCATGGAGCATGTGGACATGGGGAGCATGAAGGGACAGAAAGGAGACGACACCGAACGTGCGACAA'
'ENSMUSG00000031502_probe_10_exon_L'	'TAATACGACTCACTATAGCGTCATCGGCTCTCCAGGGATCACAGGTTCAAAGGGAGATATGGGACTGCCCTTGGAATAATCAGCCTCGACACCGAACGTGCGACAA'
'ENSMUSG00000031502_probe_10_exon_R'	'TAATACGACTCACTATAGCGTCATCAATGTTCAAGACGATTAGTTCCAGGATTTCAAGGTCAGAAAGGGCTTCCTGGTCTGCAGGGCGACACCGAACGTGCGACAA'
'ENSMUSG00000031502_probe_11_exon_L'	'TAATACGACTCACTATAGCGTCATCCCCATCTGTGGACCATGGCTTCCTTGTGACCAGGCATAGTCAGACTTGGAATAATCAGCCTCGACACCGAACGTGCGACAA'
'ENSMUSG00000031502_probe_11_exon_R'	'TAATACGACTCACTATAGCGTCATCAATGTTCAAGACGATTCAGATGACCCACTGTGTCCCCCAGGGACCAAAATTCTTTACCATGCGACACCGAACGTGCGACAA'
'ENSMUSG00000020160_probe_1_exon_L'	'TAATACGACTCACTATAGCGTCATCAGCATTCTGGTCGGAATCCACCTCTCCGCCTGTGCAACACACACTTTCTCATAACCTACCTCGACACCGAACGTGCGACAA'
'ENSMUSG00000020160_probe_1_exon_R'	'TAATACGACTCACTATAGCGTCATCTGACACTATGATGTTTACACACGCACGGCGACTGCAAGCGGGCAGCATCGATCGTGGCTCCCGACACCGAACGTGCGACAA'
'ENSMUSG00000020160_probe_2_exon_L'	'TAATACGACTCACTATAGCGTCATCTTTTTAACCCTCCTCTCTAATCTCCCTTCAGTGCAGCAGTTGCAATTCTCATAACCTACCTCGACACCGAACGTGCGACAA'
'ENSMUSG00000020160_probe_2_exon_R'	'TAATACGACTCACTATAGCGTCATCTGACACTATGATGTTTAGGGAGAGAGAAAGAGAAAGAGAGCGAGAGAAGAGAGAAACTGATCGACACCGAACGTGCGACAA'
'ENSMUSG00000020160_probe_3_exon_L'	'TAATACGACTCACTATAGCGTCATCAGGAATTAGGACTGATTCAAGGAAAGCGGGCGCTAGGGCTTTGTGTTCTCATAACCTACCTCGACACCGAACGTGCGACAA'
'ENSMUSG00000020160_probe_3_exon_R'	'TAATACGACTCACTATAGCGTCATCTGACACTATGATGTTTTTTGAATATTAACATTTGAGGTGTTCTGACCAGAAGAAGACAGAACGACACCGAACGTGCGACAA'
'ENSMUSG00000020160_probe_4_exon_L'	'TAATACGACTCACTATAGCGTCATCGGACGATCATTCATTCACCACGTTGACAACCTCGCCTGTGATTGATTCTCATAACCTACCTCGACACCGAACGTGCGACAA'
'ENSMUSG00000020160_probe_4_exon_R'	'TAATACGACTCACTATAGCGTCATCTGACACTATGATGTTTGCTGGAGTGGCAGAAAGCCATGAGATTTGGTAGTTGGGTCTGAGGCGACACCGAACGTGCGACAA'
'ENSMUSG00000020160_probe_5_exon_L'	'TAATACGACTCACTATAGCGTCATCCTGCTGTCTTGGTGGAACCAGAGCGCTTTTATGCTCAGCGACGCGTTCTCATAACCTACCTCGACACCGAACGTGCGACAA'
'ENSMUSG00000020160_probe_5_exon_R'	'TAATACGACTCACTATAGCGTCATCTGACACTATGATGTTTCGCCTTGCTTCAGGTCCGGTAGACCGAAGATCTGGGACCAGTAATCGACACCGAACGTGCGACAA'
'ENSMUSG00000020160_probe_6_exon_L'	'TAATACGACTCACTATAGCGTCATCTTTTTCCGGGGGAGTTTGCATATTTGTTTCTTTTCACACTGGCCTTTCTCATAACCTACCTCGACACCGAACGTGCGACAA'
'ENSMUSG00000020160_probe_6_exon_R'	'TAATACGACTCACTATAGCGTCATCTGACACTATGATGTTTAAGAGGATATATTAGAAGTTGAAGTAGGAAGGGAGCCAGAGAGGCCGACACCGAACGTGCGACAA'
'ENSMUSG00000020160_probe_7_exon_L'	'TAATACGACTCACTATAGCGTCATCAAAGGTACGACGACCTACCCCATTATGGGGGTATGGATGGAGTAGTTCTCATAACCTACCTCGACACCGAACGTGCGACAA'
'ENSMUSG00000020160_probe_7_exon_R'	'TAATACGACTCACTATAGCGTCATCTGACACTATGATGTTTATCCCCTCCACGATGTATGGGGACCCGCATGCAGCCAGGTCCATGCGACACCGAACGTGCGACAA'
'ENSMUSG00000020160_probe_8_exon_L'	'TAATACGACTCACTATAGCGTCATCGCACTCGCATCAGTACCCGCACACAGCTCACACCAACGCCATGGCTTCTCATAACCTACCTCGACACCGAACGTGCGACAA'
'ENSMUSG00000020160_probe_8_exon_R'	'TAATACGACTCACTATAGCGTCATCTGACACTATGATGTTTCCAGCATGGGTTCCTCGGTCAATGACGCTTTAAAGAGAGATAAAGCGACACCGAACGTGCGACAA'
'ENSMUSG00000020160_probe_10_exon_L'	'TAATACGACTCACTATAGCGTCATCAATCCAGAACTGGATAACTTGATGATTCAAGCCATACAAGTGTTATTCTCATAACCTACCTCGACACCGAACGTGCGACAA'
'ENSMUSG00000020160_probe_10_exon_R'	'TAATACGACTCACTATAGCGTCATCTGACACTATGATGTTTGTTTCATCTGTTGGAATTAGAGAAGGTACACGAATTATGTGACAACGACACCGAACGTGCGACAA'
'ENSMUSG00000020160_probe_11_exon_L'	'TAATACGACTCACTATAGCGTCATCTTCTGCCACCGGTATATTAGCTGTTTGAAAGGGAAAATGCCTATCTTCTCATAACCTACCTCGACACCGAACGTGCGACAA'
'ENSMUSG00000020160_probe_11_exon_R'	'TAATACGACTCACTATAGCGTCATCTGACACTATGATGTTTTTTGGTGATAGATGATAGAGAAGGAGGATCAAAATCAGACAGTGACGACACCGAACGTGCGACAA'
'ENSMUSG00000020160_probe_12_exon_L'	'TAATACGACTCACTATAGCGTCATCGATGTAACAAGATCAGCAAATCTAACTGACCAGCCCTCTTGGAATTTCTCATAACCTACCTCGACACCGAACGTGCGACAA'
'ENSMUSG00000020160_probe_12_exon_R'	'TAATACGACTCACTATAGCGTCATCTGACACTATGATGTTTAGACCATGATGACACGGCATCCACTCGTTCAGGAGGAACCCCGGGCGACACCGAACGTGCGACAA'
'ENSMUSG00000020160_probe_13_exon_L'	'TAATACGACTCACTATAGCGTCATCCCTTCCAGCGGTGGCCATACTTCACACAGTGGGGATAACAGCAGTTTCTCATAACCTACCTCGACACCGAACGTGCGACAA'
'ENSMUSG00000020160_probe_13_exon_R'	'TAATACGACTCACTATAGCGTCATCTGACACTATGATGTTTGCAAGGTGATGGCTTGGACAACAGTGTAGCTTCCCCCAGCACAGGCGACACCGAACGTGCGACAA'
'ENSMUSG00000020160_probe_14_exon_L'	'TAATACGACTCACTATAGCGTCATCGACGATGATGACCCTGATAAGGACAAAAAGCGTCACAAAAAGCGTTTCTCATAACCTACCTCGACACCGAACGTGCGACAA'
'ENSMUSG00000020160_probe_14_exon_R'	'TAATACGACTCACTATAGCGTCATCTGACACTATGATGTTTCATCTTTCCCAAAGTAGCCACCAATATCATGAGGGCGTGGCTGTTCGACACCGAACGTGCGACAA'
'ENSMUSG00000020160_probe_15_exon_L'	'TAATACGACTCACTATAGCGTCATCCAGCATCTAACACACCCTTACCCTTCTGAAGAACAGAAAAAGCAGTTCTCATAACCTACCTCGACACCGAACGTGCGACAA'
'ENSMUSG00000020160_probe_15_exon_R'	'TAATACGACTCACTATAGCGTCATCTGACACTATGATGTTTGGCACAAGATACAGGACTTACCATCCTTCAAGTGAACAATTGGTTCGACACCGAACGTGCGACAA'
'ENSMUSG00000020160_probe_16_exon_L'	'TAATACGACTCACTATAGCGTCATCCCCGGAGAAGAATAGTGCAGCCCATGATAGACCAGTCCAACCGAGTTCTCATAACCTACCTCGACACCGAACGTGCGACAA'
'ENSMUSG00000020160_probe_16_exon_R'	'TAATACGACTCACTATAGCGTCATCTGACACTATGATGTTTGTCAGCCAAGGGACACCTTATAACCCTGATGGACAGCCAATGGGACGACACCGAACGTGCGACAA'
'ENSMUSG00000020160_probe_17_exon_L'	'TAATACGACTCACTATAGCGTCATCCATGCATACGTACATTCCTGGACACCCTCACCACCCCGCAGTGATTTCTCATAACCTACCTCGACACCGAACGTGCGACAA'
'ENSMUSG00000020160_probe_17_exon_R'	'TAATACGACTCACTATAGCGTCATCTGACACTATGATGTTTTGCATGGAGGACAGCCCCACCCTGGAATGCCAATGTCAGCCTCAACGACACCGAACGTGCGACAA'
'ENSMUSG00000020160_probe_18_exon_L'	'TAATACGACTCACTATAGCGTCATCCTCGGTTCTTAACACAGGAGACCCGACAATGAGTGCACAAGTCATTTCTCATAACCTACCTCGACACCGAACGTGCGACAA'
'ENSMUSG00000020160_probe_18_exon_R'	'TAATACGACTCACTATAGCGTCATCTGACACTATGATGTTTACATTCACGCTCAGTAGCTTAAGGGAATATGCGTTGTCTACAATGCGACACCGAACGTGCGACAA'
'ENSMUSG00000020160_probe_19_exon_L'	'TAATACGACTCACTATAGCGTCATCTGACTGATCTCGAATCAGGTCTTTTCCTGCAAGGACTATGGAGTTTTCTCATAACCTACCTCGACACCGAACGTGCGACAA'
'ENSMUSG00000020160_probe_19_exon_R'	'TAATACGACTCACTATAGCGTCATCTGACACTATGATGTTTATTCTTGACATCTACTTTGGACCAAGGAGCATCCCTAGTTCTTCACGACACCGAACGTGCGACAA'
'ENSMUSG00000020160_probe_20_exon_L'	'TAATACGACTCACTATAGCGTCATCAAAAATGTGAAATTTTTCCACACTATGTGTGTTGTTTCCATAGCTTTCTCATAACCTACCTCGACACCGAACGTGCGACAA'
'ENSMUSG00000020160_probe_20_exon_R'	'TAATACGACTCACTATAGCGTCATCTGACACTATGATGTTTTCACTTCCTCCAGAAGCCTCCTTACATTAAAAAGCCTTACAGTTACGACACCGAACGTGCGACAA'
'ENSMUSG00000020160_probe_21_exon_L'	'TAATACGACTCACTATAGCGTCATCCCTGCAAGGGACAGGAAGGTCTGATTTGCAGGATTTTTAGAGCATTTCTCATAACCTACCTCGACACCGAACGTGCGACAA'
'ENSMUSG00000020160_probe_21_exon_R'	'TAATACGACTCACTATAGCGTCATCTGACACTATGATGTTTAAATAACTATCAGGCAGAAGAATCTTTCTTCTTGCCTAGGATTTCCGACACCGAACGTGCGACAA'
'ENSMUSG00000020160_probe_23_exon_L'	'TAATACGACTCACTATAGCGTCATCTAGCCTGGGGCTTGAATTTGCATGTCTAATTCATTTACTCACCATTTCTCATAACCTACCTCGACACCGAACGTGCGACAA'
'ENSMUSG00000020160_probe_23_exon_R'	'TAATACGACTCACTATAGCGTCATCTGACACTATGATGTTTTTGAATTGGCCTGAACAGATGTAAATCGGGAAGGATGGGAAAAACCGACACCGAACGTGCGACAA'
'ENSMUSG00000020160_probe_24_exon_L'	'TAATACGACTCACTATAGCGTCATCGCAGTCACCAACAATGATTAATCAGCTGTTGCAGGCAGTGTCTTATTCTCATAACCTACCTCGACACCGAACGTGCGACAA'
'ENSMUSG00000020160_probe_24_exon_R'	'TAATACGACTCACTATAGCGTCATCTGACACTATGATGTTTGAGACTGGTAGGAGGAGGCATGGAAACCCAAAGGCCGTGTGTGTTCGACACCGAACGTGCGACAA'
'ENSMUSG00000020160_probe_25_exon_L'	'TAATACGACTCACTATAGCGTCATCTTTTTAATATGTTGACTTTGTTTCTCAGCAAAGCATTGGTCATGTTTCTCATAACCTACCTCGACACCGAACGTGCGACAA'
'ENSMUSG00000020160_probe_25_exon_R'	'TAATACGACTCACTATAGCGTCATCTGACACTATGATGTTTGTATTTTTCCATAGTCCCACCTTGGAGCATTTATGTAGACATTGTCGACACCGAACGTGCGACAA'
'ENSMUSG00000020160_probe_26_exon_L'	'TAATACGACTCACTATAGCGTCATCTTTTTGTGAAAGTAGCAGATTAGTGCAAGGTGGCATGCATATAAGTTCTCATAACCTACCTCGACACCGAACGTGCGACAA'
'ENSMUSG00000020160_probe_26_exon_R'	'TAATACGACTCACTATAGCGTCATCTGACACTATGATGTTTTAACTGAGTGGGGTACGCTAATTATACTTTTTGTTGTGGATAAAACGACACCGAACGTGCGACAA'
'ENSMUSG00000032446_probe_2_exon_L'	'TAATACGACTCACTATAGCGTCATCAAAGGGGCACCTACAATCCCGAGTTTGTTCCCTTGAGGGAAGGACTTGCCTTCATTCTAATCGACACCGAACGTGCGACAA'
'ENSMUSG00000032446_probe_2_exon_R'	'TAATACGACTCACTATAGCGTCATCCCTTCTTACATCCATTTAAATTGGGCGCGCGCTGAAGCCGCCCCGCAGGTCCGCAGGTGGGCGACACCGAACGTGCGACAA'
'ENSMUSG00000032446_probe_3_exon_L'	'TAATACGACTCACTATAGCGTCATCAGCGTCAGCCTCCTCCCCGGTGCTGCCCCCTCGCCCCAGAGGCTGTTGCCTTCATTCTAATCGACACCGAACGTGCGACAA'
'ENSMUSG00000032446_probe_3_exon_R'	'TAATACGACTCACTATAGCGTCATCCCTTCTTACATCCATTCTTAGACAAAGCGTCCAAGAAGTTTCCGGGCAGTCTCCCGTGCCACGACACCGAACGTGCGACAA'
'ENSMUSG00000032446_probe_4_exon_L'	'TAATACGACTCACTATAGCGTCATCCCCACGTCTACCTGTGCAACCGGCCCCTATGGCTCAAATTCCACCTTGCCTTCATTCTAATCGACACCGAACGTGCGACAA'
'ENSMUSG00000032446_probe_4_exon_R'	'TAATACGACTCACTATAGCGTCATCCCTTCTTACATCCATTCACCAAACTGAGATGATCATCACCAAACAGGGCAGGCGCATGTTTCGACACCGAACGTGCGACAA'
'ENSMUSG00000032446_probe_5_exon_L'	'TAATACGACTCACTATAGCGTCATCGCGGCAAAGCGGACAATAACATGCAGGGCAATAAGATGTACGTTCTTGCCTTCATTCTAATCGACACCGAACGTGCGACAA'
'ENSMUSG00000032446_probe_5_exon_R'	'TAATACGACTCACTATAGCGTCATCCCTTCTTACATCCATTCCAGAATCTCCTAACACTGGCTCCCACTGGATGAGGCAGGAGATTCGACACCGAACGTGCGACAA'
'ENSMUSG00000032446_probe_6_exon_L'	'TAATACGACTCACTATAGCGTCATCCCTTTGGGAAGTTAAAACTCACCAATAACAAAGGTGCAAACAACATTGCCTTCATTCTAATCGACACCGAACGTGCGACAA'
'ENSMUSG00000032446_probe_6_exon_R'	'TAATACGACTCACTATAGCGTCATCCCTTCTTACATCCATTAACACACAGATGATAGTGTTGCAGTCTCTGCACAAATACCAACCGCGACACCGAACGTGCGACAA'
'ENSMUSG00000032446_probe_7_exon_L'	'TAATACGACTCACTATAGCGTCATCACATCGTGGAAGTGACAGAGGACGGTGTGGAGGACTTGAATGAACTTGCCTTCATTCTAATCGACACCGAACGTGCGACAA'
'ENSMUSG00000032446_probe_7_exon_R'	'TAATACGACTCACTATAGCGTCATCCCTTCTTACATCCATTTCCAAGACTCAGACCTTCACCTTCTCAGAGACACAGTTCATCGCTCGACACCGAACGTGCGACAA'
'ENSMUSG00000032446_probe_8_exon_L'	'TAATACGACTCACTATAGCGTCATCTGACGGCCTACCAAAACACGGATATCACCCAGCTAAAGATCGACCTTGCCTTCATTCTAATCGACACCGAACGTGCGACAA'
'ENSMUSG00000032446_probe_8_exon_R'	'TAATACGACTCACTATAGCGTCATCCCTTCTTACATCCATTAACCCCTTCGCCAAAGGCTTCCGGGACAACTACGATTCCATGTACCGACACCGAACGTGCGACAA'
'ENSMUSG00000032446_probe_9_exon_L'	'TAATACGACTCACTATAGCGTCATCAAATGACAGGTTAACTCCATCTCCCACGGATTCCCCTAGATCCCATTGCCTTCATTCTAATCGACACCGAACGTGCGACAA'
'ENSMUSG00000032446_probe_9_exon_R'	'TAATACGACTCACTATAGCGTCATCCCTTCTTACATCCATTAGATTGTCCCTGGAGGTCGGTACGGCGTTCAAAACTTCTTCCCGGCGACACCGAACGTGCGACAA'
'ENSMUSG00000032446_probe_10_exon_L'	'TAATACGACTCACTATAGCGTCATCTCAACACTTTGCCTCAAGCCCGATATTATAACGGTGAGAGAACCGTTGCCTTCATTCTAATCGACACCGAACGTGCGACAA'
'ENSMUSG00000032446_probe_10_exon_R'	'TAATACGACTCACTATAGCGTCATCCCTTCTTACATCCATTCCACAGACCAACGGCCTCCTCTCACCCCAACAGAGCGAAGAGGTGCGACACCGAACGTGCGACAA'
'ENSMUSG00000032446_probe_11_exon_L'	'TAATACGACTCACTATAGCGTCATCGTGGCTTGTCACGCCTGTCCAGCAACCTGTGACCAACAAGCTAGATTGCCTTCATTCTAATCGACACCGAACGTGCGACAA'
'ENSMUSG00000032446_probe_11_exon_R'	'TAATACGACTCACTATAGCGTCATCCCTTCTTACATCCATTTCGGTTCTTATGAATCTGAATATACTTCCAGTACCTTGCTCCCATCGACACCGAACGTGCGACAA'
'ENSMUSG00000032446_probe_12_exon_L'	'TAATACGACTCACTATAGCGTCATCCCGTGGCGCTTATCAGAGGAAGATGGCAGCTGGACTACCATGGACTTGCCTTCATTCTAATCGACACCGAACGTGCGACAA'
'ENSMUSG00000032446_probe_12_exon_R'	'TAATACGACTCACTATAGCGTCATCCCTTCTTACATCCATTCCAGAATGAGCCCACCTGTCTTCCCAGAAGATCAGCTTGCCAAGGCGACACCGAACGTGCGACAA'
'ENSMUSG00000032446_probe_13_exon_L'	'TAATACGACTCACTATAGCGTCATCTCCATCAAGTCTCTAGACTCCAGCGACTCCGGGGTGTACAACAGCTTGCCTTCATTCTAATCGACACCGAACGTGCGACAA'
'ENSMUSG00000032446_probe_13_exon_R'	'TAATACGACTCACTATAGCGTCATCCCTTCTTACATCCATTTTGCAAGAGAAAGCGCCTGTCTCCCAGCACCCCCAGCAATGGAAACGACACCGAACGTGCGACAA'
'ENSMUSG00000032446_probe_14_exon_L'	'TAATACGACTCACTATAGCGTCATCCCATAAAGTGTGAGGACATTAACACTGAAGAGTACAGTAAAGACATTGCCTTCATTCTAATCGACACCGAACGTGCGACAA'
'ENSMUSG00000032446_probe_14_exon_R'	'TAATACGACTCACTATAGCGTCATCCCTTCTTACATCCATTTCCAAAGGCATGGGGGCTTATTATGCTTTTTACACAAGTCCCTAGCGACACCGAACGTGCGACAA'
'ENSMUSG00000032446_probe_15_exon_L'	'TAATACGACTCACTATAGCGTCATCGCATTATTTTAACCTTTAACCTTTCCAGATGGACCTGGTGGTGTTTTGCCTTCATTCTAATCGACACCGAACGTGCGACAA'
'ENSMUSG00000032446_probe_15_exon_R'	'TAATACGACTCACTATAGCGTCATCCCTTCTTACATCCATTGTTGTGTTCTTTGCCTAGGTTACCAAAAAGACTTTTGCCTTCCACCGACACCGAACGTGCGACAA'
'ENSMUSG00000032446_probe_16_exon_L'	'TAATACGACTCACTATAGCGTCATCTTTGATGTATCCTGTTTTGTGCAATTCTCTGAGAGAAGGCGCCAATTGCCTTCATTCTAATCGACACCGAACGTGCGACAA'
'ENSMUSG00000032446_probe_16_exon_R'	'TAATACGACTCACTATAGCGTCATCCCTTCTTACATCCATTCTTTGCCACGGCCGCAGGTAACTAAACTGAAGCAGACCTAGCATTCGACACCGAACGTGCGACAA'
'ENSMUSG00000032446_probe_17_exon_L'	'TAATACGACTCACTATAGCGTCATCGTTTTAAAGTGACTGGAGGACGCAGGAGTGTTTTTAAAACTGAAATTGCCTTCATTCTAATCGACACCGAACGTGCGACAA'
'ENSMUSG00000032446_probe_17_exon_R'	'TAATACGACTCACTATAGCGTCATCCCTTCTTACATCCATTGTCGTTCAAGGTGCTGGATTGATTCATTTATGGGAAACGAGAAATCGACACCGAACGTGCGACAA'
'ENSMUSG00000032446_probe_18_exon_L'	'TAATACGACTCACTATAGCGTCATCAACTTTGGCTCTTATTTCTACTCATAAATCTTTAAGCAAACAGCATTGCCTTCATTCTAATCGACACCGAACGTGCGACAA'
'ENSMUSG00000032446_probe_18_exon_R'	'TAATACGACTCACTATAGCGTCATCCCTTCTTACATCCATTCCAGAGGGTTAAAATATTTTTGCTTCGGGAAGAGAAGGGTTGGACCGACACCGAACGTGCGACAA'
'ENSMUSG00000039278_probe_1_exon_L'	'TAATACGACTCACTATAGCGTCATCCAGGCTCCTGGATGTGCGCAGCCGCAGAGCGCTGCTGCTGTGCCTTTTCCGTCTAATACTGCGACACCGAACGTGCGACAA'
'ENSMUSG00000039278_probe_1_exon_R'	'TAATACGACTCACTATAGCGTCATCTATTCATCTGCTCTTTTACCCATCGCTGCGCACTTGACAGCCAGTCCGCCCGTCCGGAGCCCGACACCGAACGTGCGACAA'
'ENSMUSG00000039278_probe_2_exon_L'	'TAATACGACTCACTATAGCGTCATCCCGATCTGTGGACCAGGATTTGGGTCCCGAGGTGCCCCCTGAGAATTTCCGTCTAATACTGCGACACCGAACGTGCGACAA'
'ENSMUSG00000039278_probe_2_exon_R'	'TAATACGACTCACTATAGCGTCATCTATTCATCTGCTCTTTTACTGGGGGCTCTGCTACGCGTCAAACGCCTGGAGAACCCCTCGCCGACACCGAACGTGCGACAA'
'ENSMUSG00000039278_probe_3_exon_L'	'TAATACGACTCACTATAGCGTCATCAACCCTGACTCCCTGCCAGCACGTCCAAGGCTGCTTACCCCAGCATTTCCGTCTAATACTGCGACACCGAACGTGCGACAA'
'ENSMUSG00000039278_probe_3_exon_R'	'TAATACGACTCACTATAGCGTCATCTATTCATCTGCTCTTTCTCCCATCCCCTGAGCCCTCAATAAATGCCATCTGTAGCAGCTGTCGACACCGAACGTGCGACAA'
'ENSMUSG00000039278_probe_4_exon_L'	'TAATACGACTCACTATAGCGTCATCCCTGTACTAGGGGGCCGGTGGGCTGGGTGACAATGATAATGGAATTTTCCGTCTAATACTGCGACACCGAACGTGCGACAA'
'ENSMUSG00000039278_probe_4_exon_R'	'TAATACGACTCACTATAGCGTCATCTATTCATCTGCTCTTTTGGCTGTCCTACTGAGGACAGCACAGTACTGTTTGGGACCTGTACCGACACCGAACGTGCGACAA'
'ENSMUSG00000039278_probe_5_exon_L'	'TAATACGACTCACTATAGCGTCATCGAGGTTACTTTCAGCGTCTGCCAGGGGTCCACAGCACTTAGCCAATTTCCGTCTAATACTGCGACACCGAACGTGCGACAA'
'ENSMUSG00000039278_probe_5_exon_R'	'TAATACGACTCACTATAGCGTCATCTATTCATCTGCTCTTTGGCTATGGATTCACTCGTGGTCTGCCAGGACCAGGCTTGTTGTGACGACACCGAACGTGCGACAA'
'ENSMUSG00000039278_probe_6_exon_L'	'TAATACGACTCACTATAGCGTCATCGGCCCCAGGTGGATCACAGACATCCAGCACTGTATCAGCAACTGCTTTCCGTCTAATACTGCGACACCGAACGTGCGACAA'
'ENSMUSG00000039278_probe_6_exon_R'	'TAATACGACTCACTATAGCGTCATCTATTCATCTGCTCTTTAGCACTGCTTACACGGGGCTCTGAATATTCACTCCAACCATTGCCCGACACCGAACGTGCGACAA'
'ENSMUSG00000039278_probe_7_exon_L'	'TAATACGACTCACTATAGCGTCATCTTGCCCTGGCCACTTGTTCTATTCTCAGTATGTGCAAGTTTTTGCTTTCCGTCTAATACTGCGACACCGAACGTGCGACAA'
'ENSMUSG00000039278_probe_7_exon_R'	'TAATACGACTCACTATAGCGTCATCTATTCATCTGCTCTTTTTCATAGTCCTTTCTTACCCTTCCTGTCACTGTCTTGTGTTGGACCGACACCGAACGTGCGACAA'
'ENSMUSG00000039278_probe_8_exon_L'	'TAATACGACTCACTATAGCGTCATCAAAAATTGATACCCAGTCTTACTATGTAATCCTGGTTGTCCTGAATTTCCGTCTAATACTGCGACACCGAACGTGCGACAA'
'ENSMUSG00000039278_probe_8_exon_R'	'TAATACGACTCACTATAGCGTCATCTATTCATCTGCTCTTTTCACTCGGTACACCAGGCTAGCCTCAAACTCAGAGATTCATCTGCCGACACCGAACGTGCGACAA'
'ENSMUSG00000039278_probe_9_exon_L'	'TAATACGACTCACTATAGCGTCATCCCCTGAGAGCTGGGATTAAAGGTGACTGCCACACTTGGCTCCTTCTTTCCGTCTAATACTGCGACACCGAACGTGCGACAA'
'ENSMUSG00000039278_probe_9_exon_R'	'TAATACGACTCACTATAGCGTCATCTATTCATCTGCTCTTTTTTAAAAATATTCTTAACTGCTGTTGGGCCCGGTGGTATATGTCTCGACACCGAACGTGCGACAA'
'ENSMUSG00000039278_probe_10_exon_L'	'TAATACGACTCACTATAGCGTCATCTTTAATCCCAGCACACTGGAGGCAGTGGCAGGTAAATCTCTGTGCTTTCCGTCTAATACTGCGACACCGAACGTGCGACAA'
'ENSMUSG00000039278_probe_10_exon_R'	'TAATACGACTCACTATAGCGTCATCTATTCATCTGCTCTTTTAAAGGCCAGACTAATCTACAAAGTGAGTTCCAGGAGAGTTACATCGACACCGAACGTGCGACAA'
'ENSMUSG00000039278_probe_11_exon_L'	'TAATACGACTCACTATAGCGTCATCAAAAATCCTAACTGCTGAGTTTTCAACTTTGTCTTCCTTTTGGAATTTCCGTCTAATACTGCGACACCGAACGTGCGACAA'
'ENSMUSG00000039278_probe_11_exon_R'	'TAATACGACTCACTATAGCGTCATCTATTCATCTGCTCTTTAGTCTCACTATTGTAGCTCTGGCTATCCTGGAAGATCTCTTGAACCGACACCGAACGTGCGACAA'
'ENSMUSG00000018973_probe_1_exon_L'	'TAATACGACTCACTATAGCGTCATCTGTGACATACTGCCGAAAGGTTGTAGGGCAAGAGGGTGTCTCCCCTTTAGAGAGGTAGCAACGACACCGAACGTGCGACAA'
'ENSMUSG00000018973_probe_1_exon_R'	'TAATACGACTCACTATAGCGTCATCGCAAGAATAGACCATTAACGGCCCGACCCTCCTTCGGCCTCTACATGGACTATAATAGGATCGACACCGAACGTGCGACAA'
'ENSMUSG00000018973_probe_2_exon_L'	'TAATACGACTCACTATAGCGTCATCCTCAGCTCCGGCCGTTGACAGCTACGCAGGGGAGAGCCGCTATGGTTTAGAGAGGTAGCAACGACACCGAACGTGCGACAA'
'ENSMUSG00000018973_probe_2_exon_R'	'TAATACGACTCACTATAGCGTCATCGCAAGAATAGACCATTGAGGGCTGCCTAGCTCAGCGCTCCAACAAAACTCGGGGTATCCTGCGACACCGAACGTGCGACAA'
'ENSMUSG00000018973_probe_3_exon_L'	'TAATACGACTCACTATAGCGTCATCCCTGCAACCCCAGCTATGGGCCTTCTCAGTATTATTCTGTGGGTCTTTAGAGAGGTAGCAACGACACCGAACGTGCGACAA'
'ENSMUSG00000018973_probe_3_exon_R'	'TAATACGACTCACTATAGCGTCATCGCAAGAATAGACCATTTCGGAAGGAGATGGAAGCTATTTTCATCCGTCGAGCTACGGAGCCCGACACCGAACGTGCGACAA'
'ENSMUSG00000018973_probe_4_exon_L'	'TAATACGACTCACTATAGCGTCATCCCGACAGCTATGGAGCGGGTGGAGTCGGCTCAGGGCCATATCCTCTTTAGAGAGGTAGCAACGACACCGAACGTGCGACAA'
'ENSMUSG00000018973_probe_4_exon_R'	'TAATACGACTCACTATAGCGTCATCGCAAGAATAGACCATTCCGCAGCCCCCATACGGAACTGAGCAGACCGCAACCTTTGCATCACGACACCGAACGTGCGACAA'
'ENSMUSG00000018973_probe_5_exon_L'	'TAATACGACTCACTATAGCGTCATCCCTACGACCTCCTCTCTGAGGACAAGGAATCGCCTTGCTCGTCAGTTTAGAGAGGTAGCAACGACACCGAACGTGCGACAA'
'ENSMUSG00000018973_probe_5_exon_R'	'TAATACGACTCACTATAGCGTCATCGCAAGAATAGACCATTCCCAGCACTCTCACTCCCCGGACCTTCGACTGGATGAAGGTCAAGCGACACCGAACGTGCGACAA'
'ENSMUSG00000018973_probe_6_exon_L'	'TAATACGACTCACTATAGCGTCATCATTTCATTTCAACAAATACCTGAGCCGTGCCCGGAGGGTGGAGATTTTAGAGAGGTAGCAACGACACCGAACGTGCGACAA'
'ENSMUSG00000018973_probe_6_exon_R'	'TAATACGACTCACTATAGCGTCATCGCAAGAATAGACCATTCCGCCACCCTGGAGCTCAATGAAACGCAGGTGAAGATCTGGTTCCCGACACCGAACGTGCGACAA'
'ENSMUSG00000018973_probe_7_exon_L'	'TAATACGACTCACTATAGCGTCATCCACCTCCCCAGAAGCCTCGCCCAGTTCCATCACCTCTTGAATTGATTTAGAGAGGTAGCAACGACACCGAACGTGCGACAA'
'ENSMUSG00000018973_probe_7_exon_R'	'TAATACGACTCACTATAGCGTCATCGCAAGAATAGACCATTTTCCTAAGTAACTGGGCTTCCAACGCTTGACCAGTTCTCTCGAAGCGACACCGAACGTGCGACAA'
'ENSMUSG00000018973_probe_8_exon_L'	'TAATACGACTCACTATAGCGTCATCCTTTCCCAAACTTCACAGCCTTGGTGACCCTCCTCAAGGCCGAGGTTTAGAGAGGTAGCAACGACACCGAACGTGCGACAA'
'ENSMUSG00000018973_probe_8_exon_R'	'TAATACGACTCACTATAGCGTCATCGCAAGAATAGACCATTCCAGTTTAGAGCTGCCCAGGAAACTGGGCAGGAGTTGGGAAATGTCGACACCGAACGTGCGACAA'
'ENSMUSG00000018973_probe_9_exon_L'	'TAATACGACTCACTATAGCGTCATCTTTTTCTCTCTCTCAGATCTAGGGGTGGAGGGATGATTGATGGCTTTTAGAGAGGTAGCAACGACACCGAACGTGCGACAA'
'ENSMUSG00000018973_probe_9_exon_R'	'TAATACGACTCACTATAGCGTCATCGCAAGAATAGACCATTGGATCCTACAGGTCTTGGGACCTGGGGAACACTCAACTCATCAGACGACACCGAACGTGCGACAA'
'ENSMUSG00000018973_probe_10_exon_L'	'TAATACGACTCACTATAGCGTCATCCGAAGGAAGGCCTTTTGGCTTTGATCTGGAGTCAGCCCATCCTTTTTTAGAGAGGTAGCAACGACACCGAACGTGCGACAA'
'ENSMUSG00000018973_probe_10_exon_R'	'TAATACGACTCACTATAGCGTCATCGCAAGAATAGACCATTGGCTTCTCCTTTCCCTTCCAACTCAGTTCAGTGCCTTTGAGCTTACGACACCGAACGTGCGACAA'
'ENSMUSG00000018973_probe_11_exon_L'	'TAATACGACTCACTATAGCGTCATCGAGTTCTTCTTTCGAATTCTTAGCCCAACTCTTCTTTCTAGGTCTTTTAGAGAGGTAGCAACGACACCGAACGTGCGACAA'
'ENSMUSG00000018973_probe_11_exon_R'	'TAATACGACTCACTATAGCGTCATCGCAAGAATAGACCATTGATGTCTAGGCTGGGAGTCCTTGGGGTTTTTCTGGGGGAGGATGCCGACACCGAACGTGCGACAA'
'ENSMUSG00000018973_probe_12_exon_L'	'TAATACGACTCACTATAGCGTCATCTTTGAGTGTGAGCCCAATCGCCACCAACCCTTAATCTTAATCCAGTTTAGAGAGGTAGCAACGACACCGAACGTGCGACAA'
'ENSMUSG00000018973_probe_12_exon_R'	'TAATACGACTCACTATAGCGTCATCGCAAGAATAGACCATTAACTCACCGCAGACCTTACAATAGCAGACCTTACAATAGCACCGACGACACCGAACGTGCGACAA'
'ENSMUSG00000018973_probe_13_exon_L'	'TAATACGACTCACTATAGCGTCATCAAAAACAACCTTACTCCCAAGTAATCCCACAACCCTTTTCCTGGCTTTAGAGAGGTAGCAACGACACCGAACGTGCGACAA'
'ENSMUSG00000018973_probe_13_exon_R'	'TAATACGACTCACTATAGCGTCATCGCAAGAATAGACCATTATGTCTTTTGCACTAATGCAGCCCTCAGAGGCTGGCTTACGAGACCGACACCGAACGTGCGACAA'
'ENSMUSG00000018973_probe_14_exon_L'	'TAATACGACTCACTATAGCGTCATCTCCCCTTCCCACTGGCATCACAAAATCACCAAAGTGTTTTGGAACTTTAGAGAGGTAGCAACGACACCGAACGTGCGACAA'
'ENSMUSG00000018973_probe_14_exon_R'	'TAATACGACTCACTATAGCGTCATCGCAAGAATAGACCATTGGCACTATGGAGATTTCCAGAGCATCATTGCAAGGACTGCCTCAACGACACCGAACGTGCGACAA'
'ENSMUSG00000018973_probe_15_exon_L'	'TAATACGACTCACTATAGCGTCATCCCTCCCCAGCCCATTCTCCTTTCCATAAAACCACCCTACCCCTGGTTTAGAGAGGTAGCAACGACACCGAACGTGCGACAA'
'ENSMUSG00000018973_probe_15_exon_R'	'TAATACGACTCACTATAGCGTCATCGCAAGAATAGACCATTCAGTCTGGGGAGGCCCAGGAATGGTGACAGAGTTTCCAGTCTCTTCGACACCGAACGTGCGACAA'
'ENSMUSG00000029844_probe_10_exon_L'	'TAATACGACTCACTATAGCGTCATCGCAGCGATGAGAAAACGGAAGAATCATCTGAGAAATCTAGCCCCTTTTAGGACTCTACAGACGACACCGAACGTGCGACAA'
'ENSMUSG00000029844_probe_10_exon_R'	'TAATACGACTCACTATAGCGTCATCCCTTGATTATCGTCTTCCCAGTGCCCCTTCTCCGGCATCGTCTACCTCAGACACTCTGACTCGACACCGAACGTGCGACAA'
'ENSMUSG00000029844_probe_11_exon_L'	'TAATACGACTCACTATAGCGTCATCCAGGCTTCTCCCTGGGCTGGGATTTCTTACCCAAAGCACATTCTTTTTAGGACTCTACAGACGACACCGAACGTGCGACAA'
'ENSMUSG00000029844_probe_11_exon_R'	'TAATACGACTCACTATAGCGTCATCCCTTGATTATCGTCTTCTTATCTTCCTTTCTTTACAGACTCTCTCTTCCTTTCTCGTCCCACGACACCGAACGTGCGACAA'
'ENSMUSG00000029844_probe_12_exon_L'	'TAATACGACTCACTATAGCGTCATCCTGGGGAGCTCCTGGCCAAGATAAGGTATTTCCAGAGAATTCTGGTTTAGGACTCTACAGACGACACCGAACGTGCGACAA'
'ENSMUSG00000029844_probe_12_exon_R'	'TAATACGACTCACTATAGCGTCATCCCTTGATTATCGTCTTCCTTGGTTGGAAGTTAACTCCTTCATCCACATCGGGTGTCCACATCGACACCGAACGTGCGACAA'
'ENSMUSG00000029844_probe_13_exon_L'	'TAATACGACTCACTATAGCGTCATCTTTTTCTCCCCACAACCTATGATTCCTTTTAGATGTCGGCTGGAGTTTAGGACTCTACAGACGACACCGAACGTGCGACAA'
'ENSMUSG00000029844_probe_13_exon_R'	'TAATACGACTCACTATAGCGTCATCCCTTGATTATCGTCTTCAGTTAGTTCCCTTTGCCATCAGACATTTGCAGGAAGGAGGCATCCGACACCGAACGTGCGACAA'
'ENSMUSG00000029844_probe_14_exon_L'	'TAATACGACTCACTATAGCGTCATCCTCCTTTTATCTATGTATTGTTCTTCTCCACCTAGCCCTTAAGTATTTAGGACTCTACAGACGACACCGAACGTGCGACAA'
'ENSMUSG00000029844_probe_14_exon_R'	'TAATACGACTCACTATAGCGTCATCCCTTGATTATCGTCTTACATAGAGGAGAGAGAGTGTCCAAAGACTCATGAAGAAGAGATGCCGACACCGAACGTGCGACAA'
'ENSMUSG00000029844_probe_15_exon_L'	'TAATACGACTCACTATAGCGTCATCCTGTGTTTACACAATTAATTCACCCCCTAACTTAGCTGGTTTCATTTTAGGACTCTACAGACGACACCGAACGTGCGACAA'
'ENSMUSG00000029844_probe_15_exon_R'	'TAATACGACTCACTATAGCGTCATCCCTTGATTATCGTCTTGTGTGAGTTTGCTGGTTGTAAATGCTTTCCCGTCAGAGATTTATCCGACACCGAACGTGCGACAA'
'ENSMUSG00000029844_probe_16_exon_L'	'TAATACGACTCACTATAGCGTCATCATAGAAATATGTAGGTCACTAAATCAAACAGGGTGGACAAATTCTTTTAGGACTCTACAGACGACACCGAACGTGCGACAA'
'ENSMUSG00000029844_probe_16_exon_R'	'TAATACGACTCACTATAGCGTCATCCCTTGATTATCGTCTTAAACTGGTACAGTTCATGTGTGATTATGGGCGAAAGAAGAAAACCCGACACCGAACGTGCGACAA'
'ENSMUSG00000029844_probe_17_exon_L'	'TAATACGACTCACTATAGCGTCATCCTTTCATTCAAACAGAGTCAGATGCCTCAGAAGTTGGCCTCAATTTTTAGGACTCTACAGACGACACCGAACGTGCGACAA'
'ENSMUSG00000029844_probe_17_exon_R'	'TAATACGACTCACTATAGCGTCATCCCTTGATTATCGTCTTTTCTTTCAGAGTTAAGAAGGCCTGCCAAGCACTTTGCCTGTGCCACGACACCGAACGTGCGACAA'
'ENSMUSG00000029844_probe_18_exon_L'	'TAATACGACTCACTATAGCGTCATCGTCTTCCCAAACTCTAACCAATTCTTCCTGCTTCTCTGGCCACCCTTTAGGACTCTACAGACGACACCGAACGTGCGACAA'
'ENSMUSG00000029844_probe_18_exon_R'	'TAATACGACTCACTATAGCGTCATCCCTTGATTATCGTCTTCATTTAAAAATCATGCTGGATCATTTGTAACCCAAAGGTATTCATCGACACCGAACGTGCGACAA'
'ENSMUSG00000029844_probe_19_exon_L'	'TAATACGACTCACTATAGCGTCATCCTTTCAGTCACCCTTTCCTTCCACACTGTCTTGTATCATGGCTGGTTTAGGACTCTACAGACGACACCGAACGTGCGACAA'
'ENSMUSG00000029844_probe_19_exon_R'	'TAATACGACTCACTATAGCGTCATCCCTTGATTATCGTCTTCCAGTGTATTTCCAGCTAATTGTTAATGTGATGGATGGCACAATGCGACACCGAACGTGCGACAA'
'ENSMUSG00000029844_probe_20_exon_L'	'TAATACGACTCACTATAGCGTCATCATGTATATTTTGTGTGATTCGTGACTAGTCTTCTGCATGTCGCACTTTAGGACTCTACAGACGACACCGAACGTGCGACAA'
'ENSMUSG00000029844_probe_20_exon_R'	'TAATACGACTCACTATAGCGTCATCCCTTGATTATCGTCTTTGTTCTGATGTCCCTGAAATATCACACTGAGTTCTATCAGTTATTCGACACCGAACGTGCGACAA'
'ENSMUSG00000022178_probe_1_exon_L'	'TAATACGACTCACTATAGCGTCATCGGGGCGGGCCGGGCCGGCGGGCGGTGGCGCGAGCGGACGCGTGGATTACACGATGAACTACCGACACCGAACGTGCGACAA'
'ENSMUSG00000022178_probe_1_exon_R'	'TAATACGACTCACTATAGCGTCATCAGAGTAGGAGTCTCTTGACCTGCGGAGGACAGCCGCTACCGTGGGCCCTGCCAGCCGCGCGCGACACCGAACGTGCGACAA'
'ENSMUSG00000022178_probe_2_exon_L'	'TAATACGACTCACTATAGCGTCATCTGAGCCGTCGGGTCTGGAGGAGTCTCCTGGTCCCTTCGTTCCAGATTACACGATGAACTACCGACACCGAACGTGCGACAA'
'ENSMUSG00000022178_probe_2_exon_R'	'TAATACGACTCACTATAGCGTCATCAGAGTAGGAGTCTCTTCCTCCCGATCACGGATACGGGAGCCAGAGGCCAGAGAAGATTACTCGACACCGAACGTGCGACAA'
'ENSMUSG00000022178_probe_3_exon_L'	'TAATACGACTCACTATAGCGTCATCACTTTGCGGTGCAAGGCTTTCTACAGCGTCAATGGCTCTGTCTACTTACACGATGAACTACCGACACCGAACGTGCGACAA'
'ENSMUSG00000022178_probe_3_exon_R'	'TAATACGACTCACTATAGCGTCATCAGAGTAGGAGTCTCTTTGAGGAAGACTATCTGTTTTCAGGGTTTCAGGAGGCAGCTGAGAACGACACCGAACGTGCGACAA'
'ENSMUSG00000022178_probe_4_exon_L'	'TAATACGACTCACTATAGCGTCATCAGAAGATCCTCCAGGCCATGGGGAAGTCCTATCACCCGGGCTGCTTTACACGATGAACTACCGACACCGAACGTGCGACAA'
'ENSMUSG00000022178_probe_4_exon_R'	'TAATACGACTCACTATAGCGTCATCAGAGTAGGAGTCTCTTCGATGCATCGTATGTAACAAGTGCCTGGACGGCGTCCCCTTCACTCGACACCGAACGTGCGACAA'
'ENSMUSG00000022178_probe_5_exon_L'	'TAATACGACTCACTATAGCGTCATCCAACCCATCCTCCCCTCAGAGGGCTGTGAGGACATTGTGAGGGTGTTACACGATGAACTACCGACACCGAACGTGCGACAA'
'ENSMUSG00000022178_probe_5_exon_R'	'TAATACGACTCACTATAGCGTCATCAGAGTAGGAGTCTCTTATCCATGGACCGTGATTATCACTTTGAGTGCTACCACTGTGAGGACGACACCGAACGTGCGACAA'
'ENSMUSG00000022178_probe_6_exon_L'	'TAATACGACTCACTATAGCGTCATCTATATCTGAGCTGACGTTACTGCTGCCACCACCACTGTGGAGAAATTACACGATGAACTACCGACACCGAACGTGCGACAA'
'ENSMUSG00000022178_probe_6_exon_R'	'TAATACGACTCACTATAGCGTCATCAGAGTAGGAGTCTCTTCTCTGGCCAGCGGAGGCAAGGAGTGTATTCTGCAATCCTTGTGAACGACACCGAACGTGCGACAA'
'ENSMUSG00000022178_probe_7_exon_L'	'TAATACGACTCACTATAGCGTCATCCTGTGCTACAGTAGATGGGATGTAGCACACGCAGGCGGGTTTCAGTTACACGATGAACTACCGACACCGAACGTGCGACAA'
'ENSMUSG00000022178_probe_7_exon_R'	'TAATACGACTCACTATAGCGTCATCAGAGTAGGAGTCTCTTCTTCCTGAACGCCAGATTATAATGTATTTTTCCAGTGTATGTTTCCGACACCGAACGTGCGACAA'
'ENSMUSG00000022178_probe_8_exon_L'	'TAATACGACTCACTATAGCGTCATCACATGAGGGCATCACAGAAACCACCCCCAGTCTGTTGTACCCTATTTACACGATGAACTACCGACACCGAACGTGCGACAA'
'ENSMUSG00000022178_probe_8_exon_R'	'TAATACGACTCACTATAGCGTCATCAGAGTAGGAGTCTCTTATGGAGTCAGTGGAACCTTTCCCACGGGATCCTATCTTTGTCTGCCGACACCGAACGTGCGACAA'
'ENSMUSG00000022178_probe_9_exon_L'	'TAATACGACTCACTATAGCGTCATCCCTGTCCCTGGTTGCTGTTTTGCTCTTCTGGGGGAAGAAATGAGCTTACACGATGAACTACCGACACCGAACGTGCGACAA'
'ENSMUSG00000022178_probe_9_exon_R'	'TAATACGACTCACTATAGCGTCATCAGAGTAGGAGTCTCTTGTTTCTGGATGTGAAACTTGCCGGTGAGTAGGATGTCCCTGAAGCCGACACCGAACGTGCGACAA'
'ENSMUSG00000022178_probe_10_exon_L'	'TAATACGACTCACTATAGCGTCATCAGTGCACTGAGCCTGTAGCCCAGCATATGTGGATACATTGTAGCCTTACACGATGAACTACCGACACCGAACGTGCGACAA'
'ENSMUSG00000022178_probe_10_exon_R'	'TAATACGACTCACTATAGCGTCATCAGAGTAGGAGTCTCTTGTGTGCCTGTGCACCTCCCTCCCTACTCCTCTTTTCTCAGGTGACCGACACCGAACGTGCGACAA'
'ENSMUSG00000022178_probe_11_exon_L'	'TAATACGACTCACTATAGCGTCATCAGCCTATCTTTTGAGACCCCTTTTTAAAAGGGATCCTGCATTGGATTACACGATGAACTACCGACACCGAACGTGCGACAA'
'ENSMUSG00000022178_probe_11_exon_R'	'TAATACGACTCACTATAGCGTCATCAGAGTAGGAGTCTCTTTGACCTGTTACAACCCCACCACTCAAGGCATTGGGGAAGCTGGAGCGACACCGAACGTGCGACAA'
'ENSMUSG00000022178_probe_12_exon_L'	'TAATACGACTCACTATAGCGTCATCGAAGAAAAATAGGTTGACTTGGTTCTAGCCGCTTGGCTGAAACTTTTACACGATGAACTACCGACACCGAACGTGCGACAA'
'ENSMUSG00000022178_probe_12_exon_R'	'TAATACGACTCACTATAGCGTCATCAGAGTAGGAGTCTCTTATTCCCCTTAAGCAGGATGTCTTAAAGCCAGGTCACTTGCTGGCTCGACACCGAACGTGCGACAA'
'ENSMUSG00000022178_probe_13_exon_L'	'TAATACGACTCACTATAGCGTCATCGAACTCAAGTTCATTTGATGACCAGGTTGCCAAGAGTCCTGTCCCTTACACGATGAACTACCGACACCGAACGTGCGACAA'
'ENSMUSG00000022178_probe_13_exon_R'	'TAATACGACTCACTATAGCGTCATCAGAGTAGGAGTCTCTTACTGAGTGTTCTTATAGCTGCCTACATGTTTTGTTCTTTTCATTGCGACACCGAACGTGCGACAA'
'ENSMUSG00000023906_probe_1_exon_L'	'TAATACGACTCACTATAGCGTCATCAAGGGAACTTTGGGAAACGCACGCAGGTGGCTATCGCCGCAGGGGTTCCTGTAACGAATAGCGACACCGAACGTGCGACAA'
'ENSMUSG00000023906_probe_1_exon_R'	'TAATACGACTCACTATAGCGTCATCCAACCATTGAAGACTTTCTGCTCCTCCCAAAGAGAGGTGGTCCAGTGACGTCATTGAGACTCGACACCGAACGTGCGACAA'
'ENSMUSG00000023906_probe_2_exon_L'	'TAATACGACTCACTATAGCGTCATCTAAGACCCCTTGCCTCCGCCCTCATTCCTACTTTCGACCTGGAAATTCCTGTAACGAATAGCGACACCGAACGTGCGACAA'
'ENSMUSG00000023906_probe_2_exon_R'	'TAATACGACTCACTATAGCGTCATCCAACCATTGAAGACTTTTAGCAGTCTCTTTTGCAGGCTCGGATATCAGGGGTGGCCGAACCCGACACCGAACGTGCGACAA'
'ENSMUSG00000023906_probe_3_exon_L'	'TAATACGACTCACTATAGCGTCATCGGACGTCCGCAGACAAAGCTGACCGAGCACTCGCCCCCTCAACCTTTCCTGTAACGAATAGCGACACCGAACGTGCGACAA'
'ENSMUSG00000023906_probe_3_exon_R'	'TAATACGACTCACTATAGCGTCATCCAACCATTGAAGACTTTCATGGCCTCTACTGGTCTGCAAATCTTGGGGATCGTCCTGACCCCGACACCGAACGTGCGACAA'
'ENSMUSG00000023906_probe_4_exon_L'	'TAATACGACTCACTATAGCGTCATCGCTGCCAGAGCCCTCTGTGTTGTCACCCTCCTCATTGTCCTGCTTTTCCTGTAACGAATAGCGACACCGAACGTGCGACAA'
'ENSMUSG00000023906_probe_4_exon_R'	'TAATACGACTCACTATAGCGTCATCCAACCATTGAAGACTTCCTGCTCGTGTACCTGGCTGGAGCCAAGTGCACTACCTGTGTGGACGACACCGAACGTGCGACAA'
'ENSMUSG00000023906_probe_5_exon_L'	'TAATACGACTCACTATAGCGTCATCGATAGGAACTCCAAGTCTCGTCTGGTGCTCATCTCTGGCATCATCTTCCTGTAACGAATAGCGACACCGAACGTGCGACAA'
'ENSMUSG00000023906_probe_5_exon_R'	'TAATACGACTCACTATAGCGTCATCCAACCATTGAAGACTTTGTCATTTCTGGGGTCCTGACGCTCATTCCTGTCTGCTGGACTGCCGACACCGAACGTGCGACAA'
'ENSMUSG00000023906_probe_6_exon_L'	'TAATACGACTCACTATAGCGTCATCTGGAGGGACCCAGGGACCCAGACATTACATGGCCTGCTATTCTACTTCCTGTAACGAATAGCGACACCGAACGTGCGACAA'
'ENSMUSG00000023906_probe_6_exon_R'	'TAATACGACTCACTATAGCGTCATCCAACCATTGAAGACTTCTGTCCCACATTCTCGGGGACCCTCCGAATATCCCACCAAGAATTCGACACCGAACGTGCGACAA'
'ENSMUSG00000023906_probe_7_exon_L'	'TAATACGACTCACTATAGCGTCATCGTGATGCTCACTGGGGAGTGAGGCTCTGCTAGCCAGGGAACCTGATTCCTGTAACGAATAGCGACACCGAACGTGCGACAA'
'ENSMUSG00000023906_probe_7_exon_R'	'TAATACGACTCACTATAGCGTCATCCAACCATTGAAGACTTTGAGCCATCAAGAAAGGTTACGGAGTAGTTTGGGGGTTGTCTTATCGACACCGAACGTGCGACAA'
'ENSMUSG00000023906_probe_8_exon_L'	'TAATACGACTCACTATAGCGTCATCCTTTTGTACTACTGGGTATTGAACCTGGGGCCCCACGCATTTGGTTTCCTGTAACGAATAGCGACACCGAACGTGCGACAA'
'ENSMUSG00000023906_probe_8_exon_R'	'TAATACGACTCACTATAGCGTCATCCAACCATTGAAGACTTGCAAGCACTCACCAGTGAGTCATGTGGTGCCCTGTCTGTCCCTAGCGACACCGAACGTGCGACAA'
'ENSMUSG00000023906_probe_9_exon_L'	'TAATACGACTCACTATAGCGTCATCGTTCCACCTGTTTTTGAGACAAGCTCTTCTCATGGAGCTCTGATCTTCCTGTAACGAATAGCGACACCGAACGTGCGACAA'
'ENSMUSG00000023906_probe_9_exon_R'	'TAATACGACTCACTATAGCGTCATCCAACCATTGAAGACTTCCTCCAGCTCCAGTTTTCCTGCCTCAACCTGAGTCCAAGCTCCACCGACACCGAACGTGCGACAA'
'ENSMUSG00000023906_probe_10_exon_L'	'TAATACGACTCACTATAGCGTCATCTCTCTCTCTGCTGCTGGCATTTCTCACTTTTAGCTACTGAGGCTGTTCCTGTAACGAATAGCGACACCGAACGTGCGACAA'
'ENSMUSG00000023906_probe_10_exon_R'	'TAATACGACTCACTATAGCGTCATCCAACCATTGAAGACTTAGGATGGGACACTTGAGTTTCTGCGTCATTATTCATTCTGGGGATCGACACCGAACGTGCGACAA'
'ENSMUSG00000023906_probe_11_exon_L'	'TAATACGACTCACTATAGCGTCATCGCAGTGTTCTAAGGCTGCCTGGCCTTTGTTTTTCTCAAAATATCCTTCCTGTAACGAATAGCGACACCGAACGTGCGACAA'
'ENSMUSG00000023906_probe_11_exon_R'	'TAATACGACTCACTATAGCGTCATCCAACCATTGAAGACTTTCCCAGTCCCAAGAGTTCCTGCTGTGGCCGGAGGTAACTCACAGGCGACACCGAACGTGCGACAA'
'ENSMUSG00000023906_probe_12_exon_L'	'TAATACGACTCACTATAGCGTCATCGACGCACCCCTTCCTGGTCAGACTTCTCTCCAGCCCTGGAAGGGCTTCCTGTAACGAATAGCGACACCGAACGTGCGACAA'
'ENSMUSG00000023906_probe_12_exon_R'	'TAATACGACTCACTATAGCGTCATCCAACCATTGAAGACTTGTGATAAGTTACCAAGGAATTTTCTACCCTGAGACTTCCAACCTTCGACACCGAACGTGCGACAA'
'ENSMUSG00000026970_probe_1_exon_L'	'TAATACGACTCACTATAGCGTCATCGGGAGGTGGGGACGCGGCGGCGCTGCTCGTCCGCTGCCGCCGGCATTAATGGAGAATACCACGACACCGAACGTGCGACAA'
'ENSMUSG00000026970_probe_1_exon_R'	'TAATACGACTCACTATAGCGTCATCTACATTAGCCTCCATTGCGCGCGAACTCCGGTCCATGGCACGCAGGGCGGCGGCCCCCGGACGACACCGAACGTGCGACAA'
'ENSMUSG00000026970_probe_2_exon_L'	'TAATACGACTCACTATAGCGTCATCCCCAATACCACTGATCAAGACCTGGTGAAGCTCTGCCAACCATATTTAATGGAGAATACCACGACACCGAACGTGCGACAA'
'ENSMUSG00000026970_probe_2_exon_R'	'TAATACGACTCACTATAGCGTCATCTACATTAGCCTCCATTGAAGATCGTGTCCACAAAGGCGATTTTGGATAAGGCCACCAACAACGACACCGAACGTGCGACAA'
'ENSMUSG00000026970_probe_3_exon_L'	'TAATACGACTCACTATAGCGTCATCCGAATGGAGTCCAGGCTCAGATGGCAAAGCAACAGGAACAAGATCTTAATGGAGAATACCACGACACCGAACGTGCGACAA'
'ENSMUSG00000026970_probe_3_exon_R'	'TAATACGACTCACTATAGCGTCATCTACATTAGCCTCCATTACCAACCTGTACATTTCTAACCTGCCGCTGTCCATGGATGAGCAGCGACACCGAACGTGCGACAA'
'ENSMUSG00000026970_probe_4_exon_L'	'TAATACGACTCACTATAGCGTCATCGCTTTGCCAGGATGGAATCAACGGAAAAATGCGAAGCTGTAATTGTTAATGGAGAATACCACGACACCGAACGTGCGACAA'
'ENSMUSG00000026970_probe_4_exon_R'	'TAATACGACTCACTATAGCGTCATCTACATTAGCCTCCATTCATTTTAATGGAAAATTCATCAAGACCCCACCAGGAGTTTCTGCTCGACACCGAACGTGCGACAA'
'ENSMUSG00000026970_probe_5_exon_L'	'TAATACGACTCACTATAGCGTCATCACAGAACCTTTACTGTGCAAGTTTGCGGATGGAGGACAGAAAAAGTTAATGGAGAATACCACGACACCGAACGTGCGACAA'
'ENSMUSG00000026970_probe_5_exon_R'	'TAATACGACTCACTATAGCGTCATCTACATTAGCCTCCATTACAGAACCCAAACAAGTACATCCCTAACGGGCGGCCATGGCCCAGCGACACCGAACGTGCGACAA'
'ENSMUSG00000026970_probe_6_exon_L'	'TAATACGACTCACTATAGCGTCATCATGGAGAGGCTGGAATGACACTCACTTATGACCCGACTACAGCTGTTAATGGAGAATACCACGACACCGAACGTGCGACAA'
'ENSMUSG00000026970_probe_6_exon_R'	'TAATACGACTCACTATAGCGTCATCTACATTAGCCTCCATTCTACACAACGGATTTTATCCTTCACCATACAGTATTGCCACAAACCGACACCGAACGTGCGACAA'
'ENSMUSG00000026970_probe_7_exon_L'	'TAATACGACTCACTATAGCGTCATCTACATTCTGCAGCATCCTGGTGCCGTGTTAACTCCCTCAATGGAATTAATGGAGAATACCACGACACCGAACGTGCGACAA'
'ENSMUSG00000026970_probe_7_exon_R'	'TAATACGACTCACTATAGCGTCATCTACATTAGCCTCCATTTACCATGTCACTACAACCTGCTTCCATGATCAGCCCTCTGGCTCACGACACCGAACGTGCGACAA'
'ENSMUSG00000026970_probe_8_exon_L'	'TAATACGACTCACTATAGCGTCATCCAGGTGGCTGTGGAGACGTCTAATGACCATTCTCCATATACCTTTTTAATGGAGAATACCACGACACCGAACGTGCGACAA'
'ENSMUSG00000026970_probe_8_exon_R'	'TAATACGACTCACTATAGCGTCATCTACATTAGCCTCCATTACCCAATAAGTAACTGTGAGATGTACCGAAGGGAGTTCTTACCTGCGACACCGAACGTGCGACAA'
'ENSMUSG00000026970_probe_9_exon_L'	'TAATACGACTCACTATAGCGTCATCAGAAGGGTGTGAAGGCTGAACAATCATGGATTTTTCTGATCAATTTTAATGGAGAATACCACGACACCGAACGTGCGACAA'
'ENSMUSG00000026970_probe_9_exon_R'	'TAATACGACTCACTATAGCGTCATCTACATTAGCCTCCATTGCTTTAGGAAATTATTGACAGTTTTGCACAGGTTCTTGAAAACGTCGACACCGAACGTGCGACAA'
'ENSMUSG00000026970_probe_10_exon_L'	'TAATACGACTCACTATAGCGTCATCAAAAGAGAAAAAGAAAACTTCAATTTTCTGGGTATGCACAAAGACTTAATGGAGAATACCACGACACCGAACGTGCGACAA'
'ENSMUSG00000026970_probe_10_exon_R'	'TAATACGACTCACTATAGCGTCATCTACATTAGCCTCCATTCGAAGACTTATCCAAGTGCATGACCGGATTTTTGTGGTTTTGTTCCGACACCGAACGTGCGACAA'
'ENSMUSG00000026970_probe_11_exon_L'	'TAATACGACTCACTATAGCGTCATCCTGAAGTTTCAATTGTCCGACTTCACCCATGGTGTCCCGTGCTTGTTAATGGAGAATACCACGACACCGAACGTGCGACAA'
'ENSMUSG00000026970_probe_11_exon_R'	'TAATACGACTCACTATAGCGTCATCTACATTAGCCTCCATTAGTGTCGCAGTAACTCAGTGTTGGCCTCACTGTCTTTGCTTAGCTCGACACCGAACGTGCGACAA'
'ENSMUSG00000026970_probe_12_exon_L'	'TAATACGACTCACTATAGCGTCATCTTTTTCTTTCGACGTAGTGTGAAGTGTCTTATCCTTTTCTATGAATTAATGGAGAATACCACGACACCGAACGTGCGACAA'
'ENSMUSG00000026970_probe_12_exon_R'	'TAATACGACTCACTATAGCGTCATCTACATTAGCCTCCATTCCAATTTGCCTTAACTCTTTTGATGCTGTAGCTGTTTCAGTAAAGCGACACCGAACGTGCGACAA'
'ENSMUSG00000026970_probe_13_exon_L'	'TAATACGACTCACTATAGCGTCATCTAGTTCAACCTAATGATGTAGAATGCTTTGACCAAATGGGCTGGTTTAATGGAGAATACCACGACACCGAACGTGCGACAA'
'ENSMUSG00000026970_probe_13_exon_R'	'TAATACGACTCACTATAGCGTCATCTACATTAGCCTCCATTAGTGCACCTTGTAAGCAGCAGCCTAGGGCTTTTAAAAGGTAGTCACGACACCGAACGTGCGACAA'
'ENSMUSG00000026970_probe_14_exon_L'	'TAATACGACTCACTATAGCGTCATCAGTAGGTGTTTTTAATGATTTTTCACATAGCGTGTAAGGTAGTGATTAATGGAGAATACCACGACACCGAACGTGCGACAA'
'ENSMUSG00000026970_probe_14_exon_R'	'TAATACGACTCACTATAGCGTCATCTACATTAGCCTCCATTTGCAAGGAGGGAAAACTGTTTTGTGTGAAACACATTTTCTGACTGCGACACCGAACGTGCGACAA'
'ENSMUSG00000024232_probe_1_exon_L'	'TAATACGACTCACTATAGCGTCATCGCTATTTACGGCGGGGACTCTGGCTGCCAGGCTGGTGTAGGCGTTTTATGACATTCAAGGACGACACCGAACGTGCGACAA'
'ENSMUSG00000024232_probe_1_exon_R'	'TAATACGACTCACTATAGCGTCATCGTAACGCTCCTATCTTTCTCTGTGGTTACGTCCAGTTCCCGTCCGCTGTTCGTGGCTTGTGCGACACCGAACGTGCGACAA'
'ENSMUSG00000024232_probe_3_exon_L'	'TAATACGACTCACTATAGCGTCATCGATGCTACTGTGATGCTGCTCACTGTGTGGCAACAGGTTACATGTTTATGACATTCAAGGACGACACCGAACGTGCGACAA'
'ENSMUSG00000024232_probe_3_exon_R'	'TAATACGACTCACTATAGCGTCATCGTAACGCTCCTATCTTAAGTCTGAGCTTAGTGCCTGCTTCTCCAGACTTCTCGATCCTCAGCGACACCGAACGTGCGACAA'
'ENSMUSG00000024232_probe_4_exon_L'	'TAATACGACTCACTATAGCGTCATCTTGCAAGCACGGCAGACATCTGCCGAGCCAAACAGGCCCAAAACCTTATGACATTCAAGGACGACACCGAACGTGCGACAA'
'ENSMUSG00000024232_probe_4_exon_R'	'TAATACGACTCACTATAGCGTCATCGTAACGCTCCTATCTTTCTGGCCCTGCCATGCCCACTTTGGAATGCTGTCACGAAGACATGCGACACCGAACGTGCGACAA'
'ENSMUSG00000024232_probe_5_exon_L'	'TAATACGACTCACTATAGCGTCATCCAATTATCGAGGACTGCATGACGTCCTCTCTCCTTCCAAGAGCGATTATGACATTCAAGGACGACACCGAACGTGCGACAA'
'ENSMUSG00000024232_probe_5_exon_R'	'TAATACGACTCACTATAGCGTCATCGTAACGCTCCTATCTTCCTCAGGACAAGGAAACCGGTATCAGCATGACAGCAGCAGAAACCCGACACCGAACGTGCGACAA'
'ENSMUSG00000024232_probe_6_exon_L'	'TAATACGACTCACTATAGCGTCATCCACTAAGATGCAGGAGCTGACTTCCTCCAAAGAACTGTGGTTCCGTTATGACATTCAAGGACGACACCGAACGTGCGACAA'
'ENSMUSG00000024232_probe_6_exon_R'	'TAATACGACTCACTATAGCGTCATCGTAACGCTCCTATCTTCAGCTGTGATAGCGGTTCCCATTGCTGGCGGACTGATCTTGGTGCCGACACCGAACGTGCGACAA'
'ENSMUSG00000024232_probe_7_exon_L'	'TAATACGACTCACTATAGCGTCATCTTGGCCTTGCGAATGCTTCGAAGTGAGAACAAGAGGCTGCAGGATTTATGACATTCAAGGACGACACCGAACGTGCGACAA'
'ENSMUSG00000024232_probe_7_exon_R'	'TAATACGACTCACTATAGCGTCATCGTAACGCTCCTATCTTGCGGCAGCAGATGCTGTCCCGTCTGCACTACAGCTTTCACGGACACGACACCGAACGTGCGACAA'
'ENSMUSG00000024232_probe_8_exon_L'	'TAATACGACTCACTATAGCGTCATCATTCCAAGAAGGGGCAAGTTGCAAAGTTGGACTTGGAGTGCATGGTTATGACATTCAAGGACGACACCGAACGTGCGACAA'
'ENSMUSG00000024232_probe_8_exon_R'	'TAATACGACTCACTATAGCGTCATCGTAACGCTCCTATCTTCCTGTCAGTGGGCAGGAGAACTGCTGTCTGACCTGTGACAAAATGCGACACCGAACGTGCGACAA'
'ENSMUSG00000024232_probe_9_exon_L'	'TAATACGACTCACTATAGCGTCATCGCAAGCAGAGCTCAGTAATGAGAAGATCCTCTCCCTTGTGCACTGTTATGACATTCAAGGACGACACCGAACGTGCGACAA'
'ENSMUSG00000024232_probe_9_exon_R'	'TAATACGACTCACTATAGCGTCATCGTAACGCTCCTATCTTGCATGTACAGTGGTCATGGAAAGCTGGAATTCATATGACAGTCATCGACACCGAACGTGCGACAA'
'ENSMUSG00000024232_probe_10_exon_L'	'TAATACGACTCACTATAGCGTCATCTCTGAACTATAAATGGAACCCTTGAAGGCCTTCTGAGTTCTGCTGTTATGACATTCAAGGACGACACCGAACGTGCGACAA'
'ENSMUSG00000024232_probe_10_exon_R'	'TAATACGACTCACTATAGCGTCATCGTAACGCTCCTATCTTAGGAGCACTTTTATCTGGAGACAACTAACTCGCTTAGTCATCTTGCGACACCGAACGTGCGACAA'
'ENSMUSG00000024232_probe_11_exon_L'	'TAATACGACTCACTATAGCGTCATCAGAAACAAAATGACCTCTGAAAAGAGAATCTTGGGTATTTCTTCTTTATGACATTCAAGGACGACACCGAACGTGCGACAA'
'ENSMUSG00000024232_probe_11_exon_R'	'TAATACGACTCACTATAGCGTCATCGTAACGCTCCTATCTTAGGATTATTTGCACAGATTCTACAGTCAAATGGATTAATTTGCTTCGACACCGAACGTGCGACAA'
'ENSMUSG00000024232_probe_12_exon_L'	'TAATACGACTCACTATAGCGTCATCAAAGTTATAAAAAGCAAAGAGAGGACTCTGCACACTTTCCCAGGGTTATGACATTCAAGGACGACACCGAACGTGCGACAA'
'ENSMUSG00000024232_probe_12_exon_R'	'TAATACGACTCACTATAGCGTCATCGTAACGCTCCTATCTTCTTTGTGTCCTAGGGAGCTGCAGCTGACTGAAGTAAAAACACTGTCGACACCGAACGTGCGACAA'
'ENSMUSG00000024232_probe_13_exon_L'	'TAATACGACTCACTATAGCGTCATCAAAATTTAGTGGTGTCTTTCATGAATTAAAACTTCAGACGGGTGTTTATGACATTCAAGGACGACACCGAACGTGCGACAA'
'ENSMUSG00000024232_probe_13_exon_R'	'TAATACGACTCACTATAGCGTCATCGTAACGCTCCTATCTTGGAGGCTGGTGGTGGTGCAGTGCAGTGGTAAGATGCTTGCTTGTCCGACACCGAACGTGCGACAA'
'ENSMUSG00000024232_probe_14_exon_L'	'TAATACGACTCACTATAGCGTCATCACTTCTCAAATGTAGGTTTTGATCTTGTTCATTCTTACACAAACGTTATGACATTCAAGGACGACACCGAACGTGCGACAA'
'ENSMUSG00000024232_probe_14_exon_R'	'TAATACGACTCACTATAGCGTCATCGTAACGCTCCTATCTTTAATTAATTATCTTTGTGTAATGACCATTGTCGAGTGTCTCACTTCGACACCGAACGTGCGACAA'
'ENSMUSG00000024232_probe_15_exon_L'	'TAATACGACTCACTATAGCGTCATCCAGTTGTTTTCCAGAATGGTTCTGGTTTTAGTTTTCATGTAAGAATTATGACATTCAAGGACGACACCGAACGTGCGACAA'
'ENSMUSG00000024232_probe_15_exon_R'	'TAATACGACTCACTATAGCGTCATCGTAACGCTCCTATCTTTTGCTTGTTTGTGCTAAAAGTTGTGCATGCTAAGTGCACAGTCTCCGACACCGAACGTGCGACAA'
'ENSMUSG00000024232_probe_16_exon_L'	'TAATACGACTCACTATAGCGTCATCCCACTAAGCTACTCCCCAAGCTCTAGGAATTCCTCACTCACTTGTTTATGACATTCAAGGACGACACCGAACGTGCGACAA'
'ENSMUSG00000024232_probe_16_exon_R'	'TAATACGACTCACTATAGCGTCATCGTAACGCTCCTATCTTCAGACCACATAGGACATGAGTGTCTGAAGTTGCCGTGACAAAAGGCGACACCGAACGTGCGACAA'
'ENSMUSG00000024232_probe_17_exon_L'	'TAATACGACTCACTATAGCGTCATCTGTTTTATCAGCTTCATCCGCTTTCTCTGCAACGACTGTGACTATTTATGACATTCAAGGACGACACCGAACGTGCGACAA'
'ENSMUSG00000024232_probe_17_exon_R'	'TAATACGACTCACTATAGCGTCATCGTAACGCTCCTATCTTCCACCTCCCCCAGCTCAAGAATGTCCTTAGTAAAGGTAACTACTACGACACCGAACGTGCGACAA'
'ENSMUSG00000024232_probe_18_exon_L'	'TAATACGACTCACTATAGCGTCATCGTCTCCAACCAAATTAAATATTTCGTCTCCAAAACTAGCCAAACTTTATGACATTCAAGGACGACACCGAACGTGCGACAA'
'ENSMUSG00000024232_probe_18_exon_R'	'TAATACGACTCACTATAGCGTCATCGTAACGCTCCTATCTTGTTAAGCAATGCTCCTGGTCTTTAAACATTTTTATACTTAAAGAGCGACACCGAACGTGCGACAA'
'ENSMUSG00000024232_probe_19_exon_L'	'TAATACGACTCACTATAGCGTCATCACCAAATAGAATATGACAGAACATGAAGGTAACATTTTGTCTCCTTTATGACATTCAAGGACGACACCGAACGTGCGACAA'
'ENSMUSG00000024232_probe_19_exon_R'	'TAATACGACTCACTATAGCGTCATCGTAACGCTCCTATCTTACAACTTTCTTTACCTTGTTTATGGACCTTTCCCTCAAATGGATCCGACACCGAACGTGCGACAA'
'ENSMUSG00000024232_probe_20_exon_L'	'TAATACGACTCACTATAGCGTCATCTTTTTAACTTGAACCTGTAGCCTGCATATTTGAAGATGAGATTTGTTATGACATTCAAGGACGACACCGAACGTGCGACAA'
'ENSMUSG00000024232_probe_20_exon_R'	'TAATACGACTCACTATAGCGTCATCGTAACGCTCCTATCTTTGTATCTTTGCATACTTTCACTAGGGTACTAAACATAATTTGAAGCGACACCGAACGTGCGACAA'
'ENSMUSG00000024232_probe_21_exon_L'	'TAATACGACTCACTATAGCGTCATCTTTTCCCTCTCAGGATATGGTCTCACTAGGTATTTGGCTGTGCTGTTATGACATTCAAGGACGACACCGAACGTGCGACAA'
'ENSMUSG00000024232_probe_21_exon_R'	'TAATACGACTCACTATAGCGTCATCGTAACGCTCCTATCTTAGTCATTGTGGAGACCAGGCTAGCCTCCTTTAGGGGGCACTAATCCGACACCGAACGTGCGACAA'
'ENSMUSG00000024232_probe_22_exon_L'	'TAATACGACTCACTATAGCGTCATCAATTACAATTATGAAGTAGCAGTGAAATGATTTTATGCTTGGGGTTTATGACATTCAAGGACGACACCGAACGTGCGACAA'
'ENSMUSG00000024232_probe_22_exon_R'	'TAATACGACTCACTATAGCGTCATCGTAACGCTCCTATCTTTCACAAATGAGGAACTGTATTTAAAGAGTTTCAGCATTAGAAGGACGACACCGAACGTGCGACAA'
'ENSMUSG00000024232_probe_23_exon_L'	'TAATACGACTCACTATAGCGTCATCTGAGAGCCCTGCTTTAAAAGTGTCACTCTACATTCTCTAGTGCTGTTATGACATTCAAGGACGACACCGAACGTGCGACAA'
'ENSMUSG00000024232_probe_23_exon_R'	'TAATACGACTCACTATAGCGTCATCGTAACGCTCCTATCTTGAGGCACAGTCTCCTCTATCTGCTCCTTATTTGCGAATTTCAGGTCGACACCGAACGTGCGACAA'
'ENSMUSG00000024232_probe_24_exon_L'	'TAATACGACTCACTATAGCGTCATCTGTGAAGGTCTCCTGCAAGCAGAATGCAGGGTCTCCTGTGCTTCTTTATGACATTCAAGGACGACACCGAACGTGCGACAA'
'ENSMUSG00000024232_probe_24_exon_R'	'TAATACGACTCACTATAGCGTCATCGTAACGCTCCTATCTTGTTTGCCTGGCCTGTTTCCTGTTCTTTGTAGGCACTCACGAGTCTCGACACCGAACGTGCGACAA'
'ENSMUSG00000024232_probe_25_exon_L'	'TAATACGACTCACTATAGCGTCATCCCAACCTGTCCTGTGGGGTAGGGACTCATAGTCCCTCTGACTTTCTTATGACATTCAAGGACGACACCGAACGTGCGACAA'
'ENSMUSG00000024232_probe_25_exon_R'	'TAATACGACTCACTATAGCGTCATCGTAACGCTCCTATCTTGGGTATCCAGCTCTAGCTGTCTGAAATGACACCCCTTTTCCTAAGCGACACCGAACGTGCGACAA'
'ENSMUSG00000024232_probe_26_exon_L'	'TAATACGACTCACTATAGCGTCATCGCAAATCCTGTGTTTAGCTTCATCTTGACCTCTCCACAGCTTGCTTTATGACATTCAAGGACGACACCGAACGTGCGACAA'
'ENSMUSG00000024232_probe_26_exon_R'	'TAATACGACTCACTATAGCGTCATCGTAACGCTCCTATCTTGTTGTTGAATGTAGGTTCTTCTGCATTTTAGCTTACTGGCTTCCCCGACACCGAACGTGCGACAA'
'ENSMUSG00000024805_probe_1_exon_L'	'TAATACGACTCACTATAGCGTCATCAAAAACGTATGAGAAAGAGAACCGCCAAAAGGAGTGAGTGATGCTTTGTATTTCCGATGACCGACACCGAACGTGCGACAA'
'ENSMUSG00000024805_probe_1_exon_R'	'TAATACGACTCACTATAGCGTCATCACTAAAGGACCTACTTGTGACCTGCGCTCAGGCTGGACGCTCGCGCCTCGGGACTCCTACACGACACCGAACGTGCGACAA'
'ENSMUSG00000024805_probe_2_exon_L'	'TAATACGACTCACTATAGCGTCATCGAACATTGCGCTAGCTCCTGGGAGCAGCTTTGCATCTCCTTAGTGTTGTATTTCCGATGACCGACACCGAACGTGCGACAA'
'ENSMUSG00000024805_probe_2_exon_R'	'TAATACGACTCACTATAGCGTCATCACTAAAGGACCTACTTCCTCTGCTTCAACTGCTCAAGCCAGCTGACCTCGAATGGCTACCCCGACACCGAACGTGCGACAA'
'ENSMUSG00000024805_probe_3_exon_L'	'TAATACGACTCACTATAGCGTCATCAAGGAAACACTTGGTGAAAGACTTCAACCCTTACATCACCTGCTATTGTATTTCCGATGACCGACACCGAACGTGCGACAA'
'ENSMUSG00000024805_probe_3_exon_R'	'TAATACGACTCACTATAGCGTCATCACTAAAGGACCTACTTTCTGTAAAGGCTATCTGATCAAGCCCACGACAGTGACGGAATGCCCGACACCGAACGTGCGACAA'
'ENSMUSG00000024805_probe_4_exon_L'	'TAATACGACTCACTATAGCGTCATCCCATACATTCTGTAAGACCTGTATTGTCCAGCACTTTGAAGACAGTTGTATTTCCGATGACCGACACCGAACGTGCGACAA'
'ENSMUSG00000024805_probe_4_exon_R'	'TAATACGACTCACTATAGCGTCATCACTAAAGGACCTACTTATGATTGTCCAAGGTGTGGCAACCAAGTTCATGAAACAAATCCATCGACACCGAACGTGCGACAA'
'ENSMUSG00000024805_probe_5_exon_L'	'TAATACGACTCACTATAGCGTCATCTAAGGCTGGATAACACGTTGGAGGAAATTATCTTTAAATTAGTGCTTGTATTTCCGATGACCGACACCGAACGTGCGACAA'
'ENSMUSG00000024805_probe_5_exon_R'	'TAATACGACTCACTATAGCGTCATCACTAAAGGACCTACTTGGACTACGAGAACAAGAACTTCAGCGTGAGTTGGAATTTTGGAAGCGACACCGAACGTGCGACAA'
'ENSMUSG00000024805_probe_6_exon_L'	'TAATACGACTCACTATAGCGTCATCAAAACAAACCTCAAGAAAATGGGCAAGATGATATTTCGAAGGTTGTTGTATTTCCGATGACCGACACCGAACGTGCGACAA'
'ENSMUSG00000024805_probe_6_exon_R'	'TAATACGACTCACTATAGCGTCATCACTAAAGGACCTACTTAAGTCTAAAGCAGATGAGGAAGGTGATGAAAACCAAGATGATAAGCGACACCGAACGTGCGACAA'
'ENSMUSG00000024805_probe_7_exon_L'	'TAATACGACTCACTATAGCGTCATCACTATCATAGAAGTGACCCGCAAATTGCTATCTGTCTGGACTGTTTTGTATTTCCGATGACCGACACCGAACGTGCGACAA'
'ENSMUSG00000024805_probe_7_exon_R'	'TAATACGACTCACTATAGCGTCATCACTAAAGGACCTACTTCGAAATAATGGGCAGTCAGGGGACAACGTAGTGAAGGGTCTCATGCGACACCGAACGTGCGACAA'
'ENSMUSG00000024805_probe_8_exon_L'	'TAATACGACTCACTATAGCGTCATCATTCGCTGTTCTACACGAGTTACTGTAGGAACTATTAAAAAGTTTTTGTATTTCCGATGACCGACACCGAACGTGCGACAA'
'ENSMUSG00000024805_probe_8_exon_R'	'TAATACGACTCACTATAGCGTCATCACTAAAGGACCTACTTAAGTTTAAAACTAAAACTTCCAAGTTCTTATGAGTTGGATGTGCTCGACACCGAACGTGCGACAA'
'ENSMUSG00000024805_probe_9_exon_L'	'TAATACGACTCACTATAGCGTCATCTGCAATGGTGAAATTATGGGAAAGGATCATACTATGGAATTCATCTTGTATTTCCGATGACCGACACCGAACGTGCGACAA'
'ENSMUSG00000024805_probe_9_exon_R'	'TAATACGACTCACTATAGCGTCATCACTAAAGGACCTACTTTATGACAAGATGGCGACTAAGAGGAGAAAATCTTTGCTGTCTGAACGACACCGAACGTGCGACAA'
'ENSMUSG00000024805_probe_10_exon_L'	'TAATACGACTCACTATAGCGTCATCTGTTCAGCCTCGCAAGTCTGCTCTCAGGATGGCACTTTGTACCAGTTGTATTTCCGATGACCGACACCGAACGTGCGACAA'
'ENSMUSG00000024805_probe_10_exon_R'	'TAATACGACTCACTATAGCGTCATCACTAAAGGACCTACTTATACCCGATGGTATTGCAGTATCGACCGAGAATTGATTTTGGGTACGACACCGAACGTGCGACAA'
'ENSMUSG00000024805_probe_11_exon_L'	'TAATACGACTCACTATAGCGTCATCCAGCCCAGGCTGAGCTGAATGAATCCTGCACTATTTGTTTACTCGTTGTATTTCCGATGACCGACACCGAACGTGCGACAA'
'ENSMUSG00000024805_probe_11_exon_R'	'TAATACGACTCACTATAGCGTCATCACTAAAGGACCTACTTGACAGATTGCACAGTGAATGGTGTGTGGACTTGAGAGACACAATCCGACACCGAACGTGCGACAA'
'ENSMUSG00000004880_probe_1_exon_L'	'TAATACGACTCACTATAGCGTCATCGAGAGCGCGGCCGGCTGTGTCGCGCGCGGAGTCGCCGCTGGCTGCTTCAGTATTCGTTAGGCGACACCGAACGTGCGACAA'
'ENSMUSG00000004880_probe_1_exon_R'	'TAATACGACTCACTATAGCGTCATCTGGTATGAATCTGATTGTGACTGTCCTGGAGTGGCTGGAGTTCCCGCCGGAGCGCGGCCAGCGACACCGAACGTGCGACAA'
'ENSMUSG00000004880_probe_2_exon_L'	'TAATACGACTCACTATAGCGTCATCCTAATTTTAGAAAATGCCAAGTAGGAAGTTTGTTGAGGGTGAAGTTTCAGTATTCGTTAGGCGACACCGAACGTGCGACAA'
'ENSMUSG00000004880_probe_2_exon_R'	'TAATACGACTCACTATAGCGTCATCTGGTATGAATCTGATTTCAGAGGCCGATGGCCTGGGAGCTCCCTTTATTATGAAGTAGAGACGACACCGAACGTGCGACAA'
'ENSMUSG00000004880_probe_3_exon_L'	'TAATACGACTCACTATAGCGTCATCTCTGAGCCACGACAACAAATCCCAGCTCTACACTGTAAAATACAATTCAGTATTCGTTAGGCGACACCGAACGTGCGACAA'
'ENSMUSG00000004880_probe_3_exon_R'	'TAATACGACTCACTATAGCGTCATCTGGTATGAATCTGATTATGGCACCGAACTGGAACTGAAGGAGAGTGATATCAAGCCTTTAACGACACCGAACGTGCGACAA'
'ENSMUSG00000004880_probe_4_exon_L'	'TAATACGACTCACTATAGCGTCATCGATCCCCGGGCAGAGCACCGAAAGGCTCCAGAAGATCCGTCTCTGTTCAGTATTCGTTAGGCGACACCGAACGTGCGACAA'
'ENSMUSG00000004880_probe_4_exon_R'	'TAATACGACTCACTATAGCGTCATCTGGTATGAATCTGATTTCCCATGAGGGTGACGTGAAGGAGAAGAAGGAGAAGGAGATGAGGCGACACCGAACGTGCGACAA'
'ENSMUSG00000004880_probe_5_exon_L'	'TAATACGACTCACTATAGCGTCATCAACGGGGAGCCCGAACACATGGAGAAGAACGCTACGCCGTATAAATTCAGTATTCGTTAGGCGACACCGAACGTGCGACAA'
'ENSMUSG00000004880_probe_5_exon_R'	'TAATACGACTCACTATAGCGTCATCTGGTATGAATCTGATTCAAGCAGGAAAGAATCATTTTGTCAACAGAAGACAGATATATAGTCGACACCGAACGTGCGACAA'
'ENSMUSG00000004880_probe_6_exon_L'	'TAATACGACTCACTATAGCGTCATCAGCCTTCGTCCCAGGAGAGAAGAGGTCAAAGCCAAAGAAATAGAGTTCAGTATTCGTTAGGCGACACCGAACGTGCGACAA'
'ENSMUSG00000004880_probe_6_exon_R'	'TAATACGACTCACTATAGCGTCATCTGGTATGAATCTGATTTGAGGAACAAAACCTTGTCACCAAAGGACCCGCACCTTTGGGAACCGACACCGAACGTGCGACAA'
'ENSMUSG00000004880_probe_7_exon_L'	'TAATACGACTCACTATAGCGTCATCGGCGTTTACCTCCTCTGGTTTTTCGTTCAAGCTCTCTTCCACCTTTTCAGTATTCGTTAGGCGACACCGAACGTGCGACAA'
'ENSMUSG00000004880_probe_7_exon_R'	'TAATACGACTCACTATAGCGTCATCTGGTATGAATCTGATTACCAGTTGGGAAGGTTGCAGAAGGAACACCTCTTGTTGATGGAAGCGACACCGAACGTGCGACAA'
'ENSMUSG00000004880_probe_8_exon_L'	'TAATACGACTCACTATAGCGTCATCTATAGACTGAATGGATTGTATGCCTTCATTCTGACATCTGCAGCCTTCAGTATTCGTTAGGCGACACCGAACGTGCGACAA'
'ENSMUSG00000004880_probe_8_exon_R'	'TAATACGACTCACTATAGCGTCATCTGGTATGAATCTGATTGGGAGCAGCTGTCTTCTGGGGTGTTGAGCTGTGCTACCTGTACACCGACACCGAACGTGCGACAA'
'ENSMUSG00000004880_probe_9_exon_L'	'TAATACGACTCACTATAGCGTCATCGAGGAGCTGTCGCCAGCCAGTTCCGGAAATGCTGTCTACGACTTCTTCAGTATTCGTTAGGCGACACCGAACGTGCGACAA'
'ENSMUSG00000004880_probe_9_exon_R'	'TAATACGACTCACTATAGCGTCATCTGGTATGAATCTGATTCATTGGCCGAGAGTTAAACCCGCGACTTGGTGCTTTCGATCTCAACGACACCGAACGTGCGACAA'
'ENSMUSG00000004880_probe_10_exon_L'	'TAATACGACTCACTATAGCGTCATCTTCTTTTGTGAGTTGCGCCCTGGATTGATTGGATGGGTGGTTATTTTCAGTATTCGTTAGGCGACACCGAACGTGCGACAA'
'ENSMUSG00000004880_probe_10_exon_R'	'TAATACGACTCACTATAGCGTCATCTGGTATGAATCTGATTCTTAGTGATGCTTCTGATGGAAATGAAAATTCAGGAGCGAGCTGCCGACACCGAACGTGCGACAA'
'ENSMUSG00000004880_probe_11_exon_L'	'TAATACGACTCACTATAGCGTCATCCCTTGGCAATGATCTTGGTTAACAGTTTCCAGCTCTTATATGTGGTTCAGTATTCGTTAGGCGACACCGAACGTGCGACAA'
'ENSMUSG00000004880_probe_11_exon_R'	'TAATACGACTCACTATAGCGTCATCTGGTATGAATCTGATTGACGCCCTCTGGAATGAGGAAGCACTGCTGACCTCCATGGACATCCGACACCGAACGTGCGACAA'
'ENSMUSG00000004880_probe_12_exon_L'	'TAATACGACTCACTATAGCGTCATCGTGGGTTCCATTTACCTACAGCCTCCAGGCCTTTTACCTGGTCAGTTCAGTATTCGTTAGGCGACACCGAACGTGCGACAA'
'ENSMUSG00000004880_probe_12_exon_R'	'TAATACGACTCACTATAGCGTCATCTGGTATGAATCTGATTATCCCCATGACTTGTCCTGGCCATTGGCTTCTGTCATCATTGCTCCGACACCGAACGTGCGACAA'
'ENSMUSG00000004880_probe_13_exon_L'	'TAATACGACTCACTATAGCGTCATCGAAATTGTGTGGATATGTAATCTTCCGTTGTGCAAACTCTCAGAATTCAGTATTCGTTAGGCGACACCGAACGTGCGACAA'
'ENSMUSG00000004880_probe_13_exon_R'	'TAATACGACTCACTATAGCGTCATCTGGTATGAATCTGATTATGCATTCCGGAAGAATCCCACTGATCCAAAGCTTGCACATTTGACGACACCGAACGTGCGACAA'
'ENSMUSG00000004880_probe_14_exon_L'	'TAATACGACTCACTATAGCGTCATCACCATTCATACTTCCACGGGGAAAAGTCTGCTTGTTTCCGGATGGTTCAGTATTCGTTAGGCGACACCGAACGTGCGACAA'
'ENSMUSG00000004880_probe_14_exon_R'	'TAATACGACTCACTATAGCGTCATCTGGTATGAATCTGATTGGGCTTTGTTCGCCATCCCAATTACTTGGGTGACCTCATCATGGCCGACACCGAACGTGCGACAA'
'ENSMUSG00000004880_probe_15_exon_L'	'TAATACGACTCACTATAGCGTCATCCCAGCGAGTGCCCTACCGCATATTCCCCTACATTTACTGACCTGTTTCAGTATTCGTTAGGCGACACCGAACGTGCGACAA'
'ENSMUSG00000004880_probe_15_exon_R'	'TAATACGACTCACTATAGCGTCATCTGGTATGAATCTGATTTGCTTGCCTGGCAGCTCAGACCTCTCCCAGAAACAAGGGAAAGTCCGACACCGAACGTGCGACAA'
'ENSMUSG00000004880_probe_16_exon_L'	'TAATACGACTCACTATAGCGTCATCAAATGAACTAATGTGATGCACTGACAGGATCTCTAGGTTTGTTTTTTCAGTATTCGTTAGGCGACACCGAACGTGCGACAA'
'ENSMUSG00000004880_probe_16_exon_R'	'TAATACGACTCACTATAGCGTCATCTGGTATGAATCTGATTAGTCAGGACTATAGAGCCAAATAGTACATCTTTTAATGTAGTTAACGACACCGAACGTGCGACAA'
'ENSMUSG00000004880_probe_17_exon_L'	'TAATACGACTCACTATAGCGTCATCACATCTACGTTTCATTGTGCTTAGAACAGAATTCTCTTTAAGTCATTCAGTATTCGTTAGGCGACACCGAACGTGCGACAA'
'ENSMUSG00000004880_probe_17_exon_R'	'TAATACGACTCACTATAGCGTCATCTGGTATGAATCTGATTTTATTAGTCTATAAATCAAGCAAAACCCAGCCCAATATTGGTGTTCGACACCGAACGTGCGACAA'
'ENSMUSG00000004880_probe_18_exon_L'	'TAATACGACTCACTATAGCGTCATCTAGCTGAAGAATAAGGGCAGATTACTTGCAGGACCTGTTTAAAGGTTCAGTATTCGTTAGGCGACACCGAACGTGCGACAA'
'ENSMUSG00000004880_probe_18_exon_R'	'TAATACGACTCACTATAGCGTCATCTGGTATGAATCTGATTCATTCATAGCAGTGACTCCACTTCAGCCTTTAAAAGTGCATTTGGCGACACCGAACGTGCGACAA'
'ENSMUSG00000004880_probe_19_exon_L'	'TAATACGACTCACTATAGCGTCATCAGTTATTTTTCTTTATCCAAAGTTTGTGAATTTGGCTTTGCTACCTTCAGTATTCGTTAGGCGACACCGAACGTGCGACAA'
'ENSMUSG00000004880_probe_19_exon_R'	'TAATACGACTCACTATAGCGTCATCTGGTATGAATCTGATTAATTTGCAGGTGTGTGTTTGCCTTTATAAAATGTTGCAAATAGAACGACACCGAACGTGCGACAA'
'ENSMUSG00000041688_probe_1_exon_L'	'TAATACGACTCACTATAGCGTCATCATGAGAAGTTCTGACGATCAGCCAAGTGGAGGAACGACGGTACTGTTCGATTGGTCTATTGCGACACCGAACGTGCGACAA'
'ENSMUSG00000041688_probe_1_exon_R'	'TAATACGACTCACTATAGCGTCATCTATCGTCGTCTAATTTACGGCTGCTTCAAGAGCAGCTTCGCTATGGCAATCCCAGTGAGAACGACACCGAACGTGCGACAA'
'ENSMUSG00000041688_probe_2_exon_L'	'TAATACGACTCACTATAGCGTCATCCGCAGTCTGCTTGCCATACACCAGCAAGCCACAGGGAATAGCTCTTTCGATTGGTCTATTGCGACACCGAACGTGCGACAA'
'ENSMUSG00000041688_probe_2_exon_R'	'TAATACGACTCACTATAGCGTCATCTATCGTCGTCTAATTTATTTTCCACGGGCAGTGGGAACCAAGGCCCTCAGAATGATGTATTCGACACCGAACGTGCGACAA'
'ENSMUSG00000041688_probe_3_exon_L'	'TAATACGACTCACTATAGCGTCATCCCACCAGCAGCAGCTTGTGGCACACCCTGCTCGCCAAGAGCCCCATTCGATTGGTCTATTGCGACACCGAACGTGCGACAA'
'ENSMUSG00000041688_probe_3_exon_R'	'TAATACGACTCACTATAGCGTCATCTATCGTCGTCTAATTTGTCAGGAAATCCAGTCAGAAAACGGCGTCATGGAGAAGCAGCTGTCGACACCGAACGTGCGACAA'
'ENSMUSG00000041688_probe_4_exon_L'	'TAATACGACTCACTATAGCGTCATCAAGAACTCCCAACCTATGAAGAGGCCAAGGTCCAGTCCCAGTACTTTCGATTGGTCTATTGCGACACCGAACGTGCGACAA'
'ENSMUSG00000041688_probe_4_exon_R'	'TAATACGACTCACTATAGCGTCATCTATCGTCGTCTAATTTAGGGGCCAGCAGCATGCTAGTGTTGGGGCTGCTTTCTATGTCACACGACACCGAACGTGCGACAA'
'ENSMUSG00000041688_probe_5_exon_L'	'TAATACGACTCACTATAGCGTCATCCCCGTCAGTCCAGCGCCTCACGCCCGGGAAGATGCACCAAGATGATTCGATTGGTCTATTGCGACACCGAACGTGCGACAA'
'ENSMUSG00000041688_probe_5_exon_R'	'TAATACGACTCACTATAGCGTCATCTATCGTCGTCTAATTTGCCTTCGAGATCTTAAGCAAGGGCATGTCCGATCCTTGAGTGAAACGACACCGAACGTGCGACAA'
'ENSMUSG00000041688_probe_6_exon_L'	'TAATACGACTCACTATAGCGTCATCACTGATGCAGATGTCATTGGCTACCAGTGGAGTTAAAGCCCACCCTTCGATTGGTCTATTGCGACACCGAACGTGCGACAA'
'ENSMUSG00000041688_probe_6_exon_R'	'TAATACGACTCACTATAGCGTCATCTATCGTCGTCTAATTTCTGTTACCAGTGCTCCTCTCTCCCCACCACAACCCAATGATCTCTCGACACCGAACGTGCGACAA'
'ENSMUSG00000041688_probe_7_exon_L'	'TAATACGACTCACTATAGCGTCATCCAAGAATGCCACCAGTTCCAGTGAATTCTACAAGGCCCAAGGGCCTTCGATTGGTCTATTGCGACACCGAACGTGCGACAA'
'ENSMUSG00000041688_probe_7_exon_R'	'TAATACGACTCACTATAGCGTCATCTATCGTCGTCTAATTTCTCCAAGCCAACATAGTCTGAAGGGCATGGAACACCGAGGTCCCCCGACACCGAACGTGCGACAA'
'ENSMUSG00000041688_probe_8_exon_L'	'TAATACGACTCACTATAGCGTCATCGCCAGAATACCCTTTCAAGGGCGTGCCATCCCAGTCTGTAGTGTGTTCGATTGGTCTATTGCGACACCGAACGTGCGACAA'
'ENSMUSG00000041688_probe_8_exon_R'	'TAATACGACTCACTATAGCGTCATCTATCGTCGTCTAATTTAGTCCCAAGAGCCAGGGCACTTCTATAGTGAGCATCGCCTGAACCCGACACCGAACGTGCGACAA'
'ENSMUSG00000041688_probe_9_exon_L'	'TAATACGACTCACTATAGCGTCATCCAACACAGGACATCTCCTCGCTGTCTTTGTCAGCCAGGAACTCTCTTCGATTGGTCTATTGCGACACCGAACGTGCGACAA'
'ENSMUSG00000041688_probe_9_exon_R'	'TAATACGACTCACTATAGCGTCATCTATCGTCGTCTAATTTCCTCATAGCCCTACTTCTTCCCTGACAGCTGGGGCTTCCAGCTTGCGACACCGAACGTGCGACAA'
'ENSMUSG00000041688_probe_10_exon_L'	'TAATACGACTCACTATAGCGTCATCCCTTGCTGCAGTCTCCGCCGTCCACTAGATTGCCTCCTGGTCAACTTCGATTGGTCTATTGCGACACCGAACGTGCGACAA'
'ENSMUSG00000041688_probe_10_exon_R'	'TAATACGACTCACTATAGCGTCATCTATCGTCGTCTAATTTCTGGTCTCGAACCAAGGTGACCACTCTGCTCACCTGTCAAGGCATCGACACCGAACGTGCGACAA'
'ENSMUSG00000041688_probe_11_exon_L'	'TAATACGACTCACTATAGCGTCATCGCCTACTCAGCTATGCCTCGGGCTCAGCAGTCTGCTTCTTATCAGTTCGATTGGTCTATTGCGACACCGAACGTGCGACAA'
'ENSMUSG00000041688_probe_11_exon_R'	'TAATACGACTCACTATAGCGTCATCTATCGTCGTCTAATTTCATGCCAGCTGACCCTTTTGCTATGGTCTCTAGAGCTCAGCAGATCGACACCGAACGTGCGACAA'
'ENSMUSG00000041688_probe_12_exon_L'	'TAATACGACTCACTATAGCGTCATCAGATCCTGTCTGATGAGAATCGCAACTTGCGGCAGGAGTTGGATGTTCGATTGGTCTATTGCGACACCGAACGTGCGACAA'
'ENSMUSG00000041688_probe_12_exon_R'	'TAATACGACTCACTATAGCGTCATCTATCGTCGTCTAATTTTGCTATGAGAAGGTGGCGAGACTGCAGAAGGTGGAGACAGAAATCCGACACCGAACGTGCGACAA'
'ENSMUSG00000041688_probe_13_exon_L'	'TAATACGACTCACTATAGCGTCATCTGAGAACTTGGTGAAGTCATCTTCCAAAAGAGAGGCTCTGGAGAATTCGATTGGTCTATTGCGACACCGAACGTGCGACAA'
'ENSMUSG00000041688_probe_13_exon_R'	'TAATACGACTCACTATAGCGTCATCTATCGTCGTCTAATTTCCATGAGGAACAAGCTGGAGGGCGAGATTAGAAGGATGCATGACTCGACACCGAACGTGCGACAA'
'ENSMUSG00000041688_probe_14_exon_L'	'TAATACGACTCACTATAGCGTCATCAACAGAGATCTGAGAGACCGTCTAGAGACTGCCAACAAGCAGCTGTTCGATTGGTCTATTGCGACACCGAACGTGCGACAA'
'ENSMUSG00000041688_probe_14_exon_R'	'TAATACGACTCACTATAGCGTCATCTATCGTCGTCTAATTTAGAGAAGGAGTACGAGGGGTCCGAGGACACCAGGAAGACCATCTCCGACACCGAACGTGCGACAA'
'ENSMUSG00000041688_probe_15_exon_L'	'TAATACGACTCACTATAGCGTCATCCAGCTCTTTGCCAAACATAAAGAAAACCAGCGGGAGAAGGAGAAGTTCGATTGGTCTATTGCGACACCGAACGTGCGACAA'
'ENSMUSG00000041688_probe_15_exon_R'	'TAATACGACTCACTATAGCGTCATCTATCGTCGTCTAATTTGGAAGCTGAGCTGGCTACTGCCCGTTCTACCAATGAAGACCAAAGCGACACCGAACGTGCGACAA'
'ENSMUSG00000041688_probe_16_exon_L'	'TAATACGACTCACTATAGCGTCATCCGACACATTGAAATCCGAGACCAGGCATTGAGCAATGCCCAGGCGTTCGATTGGTCTATTGCGACACCGAACGTGCGACAA'
'ENSMUSG00000041688_probe_16_exon_R'	'TAATACGACTCACTATAGCGTCATCTATCGTCGTCTAATTTGGTGGTGAAGCTGGAAGAAGAGCTGAAAAAGAAGCAAGTGTACGTCGACACCGAACGTGCGACAA'
'ENSMUSG00000041688_probe_17_exon_L'	'TAATACGACTCACTATAGCGTCATCACCGGCTCCGGACACGTTTGGAGAGGGAACTGGAATCCCTTAGAATTCGATTGGTCTATTGCGACACCGAACGTGCGACAA'
'ENSMUSG00000041688_probe_17_exon_R'	'TAATACGACTCACTATAGCGTCATCTATCGTCGTCTAATTTCAGCAGCGCCAGGGCAACTCCCAGCCCACTAATGCTTCAGAATACCGACACCGAACGTGCGACAA'
'ENSMUSG00000041688_probe_18_exon_L'	'TAATACGACTCACTATAGCGTCATCCCGCTGCACTGATGGAGCTCCTCCGGGAGAAGGAAGAGAGAATTCTTCGATTGGTCTATTGCGACACCGAACGTGCGACAA'
'ENSMUSG00000041688_probe_18_exon_R'	'TAATACGACTCACTATAGCGTCATCTATCGTCGTCTAATTTGCCCTGGAAGCAGATATGACCAAGTGGGAGCAAAAGTATTTGGAACGACACCGAACGTGCGACAA'
'ENSMUSG00000041688_probe_19_exon_L'	'TAATACGACTCACTATAGCGTCATCAGAATGTGATGAGACACTTTGCTCTGGATGCTGCTGCAACTGTGGTTCGATTGGTCTATTGCGACACCGAACGTGCGACAA'
'ENSMUSG00000041688_probe_19_exon_R'	'TAATACGACTCACTATAGCGTCATCTATCGTCGTCTAATTTGCACAGAGAGACACAACAGTCATTAGCCACTCTCCTAACACCAGCCGACACCGAACGTGCGACAA'
'ENSMUSG00000041688_probe_20_exon_L'	'TAATACGACTCACTATAGCGTCATCATGACACAGCCTTAGAGGCCCGCATCCAGAAGGAAGAGGAAGAAATTCGATTGGTCTATTGCGACACCGAACGTGCGACAA'
'ENSMUSG00000041688_probe_20_exon_R'	'TAATACGACTCACTATAGCGTCATCTATCGTCGTCTAATTTCTGATGGCCAACAAGCGTTGCTTGGACATGGAAGGAAGGATTAAGCGACACCGAACGTGCGACAA'
'ENSMUSG00000041688_probe_21_exon_L'	'TAATACGACTCACTATAGCGTCATCCCTCCATGCCCAGATTATTGAAAAGGATGCCATGATCAAGGTGCTTTCGATTGGTCTATTGCGACACCGAACGTGCGACAA'
'ENSMUSG00000041688_probe_21_exon_R'	'TAATACGACTCACTATAGCGTCATCTATCGTCGTCTAATTTAGCAGCGCTCCAGAAAGGAGCCGAGTAAAACAGAGCAACTCTCATCGACACCGAACGTGCGACAA'
'ENSMUSG00000041688_probe_22_exon_L'	'TAATACGACTCACTATAGCGTCATCCATGCGGCCAGCAAAGTCTCTGATGTCCATTTCCAATGCTGGATCTTCGATTGGTCTATTGCGACACCGAACGTGCGACAA'
'ENSMUSG00000041688_probe_22_exon_R'	'TAATACGACTCACTATAGCGTCATCTATCGTCGTCTAATTTGCCTCCTTGCACACTCCTCTACCTTGACTGGTGCGCCCATTATGGCGACACCGAACGTGCGACAA'
'ENSMUSG00000041688_probe_23_exon_L'	'TAATACGACTCACTATAGCGTCATCGTTCTTCTGGGAGGAGATTACCGTGTTGAGCCGGTCCCATCCACATTCGATTGGTCTATTGCGACACCGAACGTGCGACAA'
'ENSMUSG00000041688_probe_23_exon_R'	'TAATACGACTCACTATAGCGTCATCTATCGTCGTCTAATTTGTCCCCTGTGCCCCCGTCTACTCCCCTTCTCTCAGCTCATTCGAACGACACCGAACGTGCGACAA'
'ENSMUSG00000041688_probe_24_exon_L'	'TAATACGACTCACTATAGCGTCATCCTGCTGCCGCTCCAGCTACTTCTGTCTCTGCAGCTACTTCTGTCTTTCGATTGGTCTATTGCGACACCGAACGTGCGACAA'
'ENSMUSG00000041688_probe_24_exon_R'	'TAATACGACTCACTATAGCGTCATCTATCGTCGTCTAATTTGCAGCTAATTCTATCTCTCCAGCTGCTCCTGTCGCTCCAGCTGCTCGACACCGAACGTGCGACAA'
'ENSMUSG00000041688_probe_25_exon_L'	'TAATACGACTCACTATAGCGTCATCCCAGCTGCTCCTGTCTCTCCAGCTGCTGCTGTTCAGATTCCAGCTTTCGATTGGTCTATTGCGACACCGAACGTGCGACAA'
'ENSMUSG00000041688_probe_25_exon_R'	'TAATACGACTCACTATAGCGTCATCTATCGTCGTCTAATTTTGCATCTCTTACTCCTGCTACTGTTTCTCCAACTGCTGCCACTGCCGACACCGAACGTGCGACAA'
'ENSMUSG00000025880_probe_1_exon_L'	'TAATACGACTCACTATAGCGTCATCGAGTGCGGCGCGGCGAGCCCCCAGCGGCGGCAGAAGGACTCGAGCTTGAGGTTAGAGAAGCCGACACCGAACGTGCGACAA'
'ENSMUSG00000025880_probe_1_exon_R'	'TAATACGACTCACTATAGCGTCATCGATGAAGCCTATTATTCAGGAGAGGGCGGACGGGGGACGAGGAGGCTCCGGGGCGCGACGACGACACCGAACGTGCGACAA'
'ENSMUSG00000025880_probe_2_exon_L'	'TAATACGACTCACTATAGCGTCATCGGAACGCAGGAGGAAAGACCAGAGACTCTAAAACACCCAGATACGTTGAGGTTAGAGAAGCCGACACCGAACGTGCGACAA'
'ENSMUSG00000025880_probe_2_exon_R'	'TAATACGACTCACTATAGCGTCATCGATGAAGCCTATTATTAGATTGAAGCAGCCTAGCCAGACCTTTCTGTGGATTAAAAGAAATCGACACCGAACGTGCGACAA'
'ENSMUSG00000025880_probe_3_exon_L'	'TAATACGACTCACTATAGCGTCATCTTTTTCATTGGGGGCTTTGCATATTTTGGTTTTGGGGGTTTTGAGTTGAGGTTAGAGAAGCCGACACCGAACGTGCGACAA'
'ENSMUSG00000025880_probe_3_exon_R'	'TAATACGACTCACTATAGCGTCATCGATGAAGCCTATTATTACCCTCCAGACATCTCACGAGGGGTGAAGTCTACTCGGTCCCCTCCGACACCGAACGTGCGACAA'
'ENSMUSG00000025880_probe_4_exon_L'	'TAATACGACTCACTATAGCGTCATCTTTTTAATTGCCTGCTTCTCCCCACCCCCAAATTAAGTTGCTTAGTTGAGGTTAGAGAAGCCGACACCGAACGTGCGACAA'
'ENSMUSG00000025880_probe_4_exon_R'	'TAATACGACTCACTATAGCGTCATCGATGAAGCCTATTATTAGGGGGAAAGAGGCTTTTTCCTCCCTTTAGTAGCTCAGCCTAACGCGACACCGAACGTGCGACAA'
'ENSMUSG00000025880_probe_5_exon_L'	'TAATACGACTCACTATAGCGTCATCCCCCTCCTGCTGTGCAAAGTGTTCAGGTGGCCGGATCTCAGGCATTTGAGGTTAGAGAAGCCGACACCGAACGTGCGACAA'
'ENSMUSG00000025880_probe_5_exon_R'	'TAATACGACTCACTATAGCGTCATCGATGAAGCCTATTATTCTCGGAAGTCAAGAGGCTGTGTTGCTGTGAATCTTACGGGAAGATCGACACCGAACGTGCGACAA'
'ENSMUSG00000025880_probe_6_exon_L'	'TAATACGACTCACTATAGCGTCATCAACCCCGAGCTGGTGTGCTGCAACCCCCATCACCTTAGTCGACTCTTGAGGTTAGAGAAGCCGACACCGAACGTGCGACAA'
'ENSMUSG00000025880_probe_6_exon_R'	'TAATACGACTCACTATAGCGTCATCGATGAAGCCTATTATTTGAACTAGAGTCTCCCCCTCCTCCTTACTCCAGATACCCAATGGACGACACCGAACGTGCGACAA'
'ENSMUSG00000025880_probe_7_exon_L'	'TAATACGACTCACTATAGCGTCATCAGGAGAAGACTCGCGTGGGGAGGCTCTACTGTGTCCAAGAGCCCTTTGAGGTTAGAGAAGCCGACACCGAACGTGCGACAA'
'ENSMUSG00000025880_probe_7_exon_R'	'TAATACGACTCACTATAGCGTCATCGATGAAGCCTATTATTCTGGATATCTTCTATGATCTACCTCAGGGGAATGGCTTTTGCCTCCGACACCGAACGTGCGACAA'
'ENSMUSG00000025880_probe_8_exon_L'	'TAATACGACTCACTATAGCGTCATCACTCCAGGACGCTGTTGGTGCACAAAGTGTTCCCTGGTTTCTCCATTGAGGTTAGAGAAGCCGACACCGAACGTGCGACAA'
'ENSMUSG00000025880_probe_8_exon_R'	'TAATACGACTCACTATAGCGTCATCGATGAAGCCTATTATTAAGGCTTTTGACTATGAGAAAGCCTACAGCCTGCAGCGGCCCAATCGACACCGAACGTGCGACAA'
'ENSMUSG00000025880_probe_9_exon_L'	'TAATACGACTCACTATAGCGTCATCCCGAGCAGGCCACCGTTCAAACTACTTGCTGCTAACCTTTCCCGATTGAGGTTAGAGAAGCCGACACCGAACGTGCGACAA'
'ENSMUSG00000025880_probe_9_exon_R'	'TAATACGACTCACTATAGCGTCATCGATGAAGCCTATTATTGATTGCTTTTCATGCAAACTCTTTGGTTGGTGTTGTTATTGCCATCGACACCGAACGTGCGACAA'
'ENSMUSG00000025880_probe_10_exon_L'	'TAATACGACTCACTATAGCGTCATCTTTTTCCTCCTCCTTTCTCGTCATCCGTGTGTCCCGCTTGTCTTGTTGAGGTTAGAGAAGCCGACACCGAACGTGCGACAA'
'ENSMUSG00000025880_probe_10_exon_R'	'TAATACGACTCACTATAGCGTCATCGATGAAGCCTATTATTCTTTGAGAAATTAGCTTATGGTGCGGATTTTTGTTGGGTTGTGTGCGACACCGAACGTGCGACAA'
'ENSMUSG00000025880_probe_11_exon_L'	'TAATACGACTCACTATAGCGTCATCATATACGAAGACAGGAAACGAGAGTCAGCACTGCCAAGCATGGTGTTGAGGTTAGAGAAGCCGACACCGAACGTGCGACAA'
'ENSMUSG00000025880_probe_11_exon_R'	'TAATACGACTCACTATAGCGTCATCGATGAAGCCTATTATTTGAAAGTGGGCACCACCTTCCCTTTGGATCAGCGTTTCGGTTGTCCGACACCGAACGTGCGACAA'
'ENSMUSG00000025880_probe_12_exon_L'	'TAATACGACTCACTATAGCGTCATCAAGCCAGCCTGCTAGAAGGCTGAACCAGAACCAATTGTTTTCATCTTGAGGTTAGAGAAGCCGACACCGAACGTGCGACAA'
'ENSMUSG00000025880_probe_12_exon_R'	'TAATACGACTCACTATAGCGTCATCGATGAAGCCTATTATTTGTCTTACTGCCGCCTGTCACCCGCTGCCATTGTCGAGTCTGTCTCGACACCGAACGTGCGACAA'
'ENSMUSG00000025880_probe_13_exon_L'	'TAATACGACTCACTATAGCGTCATCGTACCATCCCTTGGCTGGCTCCCAGCCCTTCTCTCAGCTCATACGTTGAGGTTAGAGAAGCCGACACCGAACGTGCGACAA'
'ENSMUSG00000025880_probe_13_exon_R'	'TAATACGACTCACTATAGCGTCATCGATGAAGCCTATTATTCGCTCGTATGATACTTTGACACTGTTCTTAGCTCAATGAGCATGTCGACACCGAACGTGCGACAA'
'ENSMUSG00000004791_probe_1_exon_L'	'TAATACGACTCACTATAGCGTCATCGAACATTGTTCAGCATCTGCAGGTGGTGCCCTCTCATAGGATCGGTTTAACTTACGCTGTGCGACACCGAACGTGCGACAA'
'ENSMUSG00000004791_probe_1_exon_R'	'TAATACGACTCACTATAGCGTCATCCGGTGAATCCTTAGTTTGTTAGTCTATAAAATGGGGTTAGTAATCCTGTCACCTCTCCTCCCGACACCGAACGTGCGACAA'
'ENSMUSG00000004791_probe_2_exon_L'	'TAATACGACTCACTATAGCGTCATCGGGGTTGTGTAGGGATGGCACTGGTCATGAAGGGCCACAGCAAGATTTAACTTACGCTGTGCGACACCGAACGTGCGACAA'
'ENSMUSG00000004791_probe_2_exon_R'	'TAATACGACTCACTATAGCGTCATCCGGTGAATCCTTAGTTCTGCCTTCTTAGTACTGCACTCCCTGCAGAGGTCACTTAAGTACCCGACACCGAACGTGCGACAA'
'ENSMUSG00000004791_probe_3_exon_L'	'TAATACGACTCACTATAGCGTCATCAGCCATCTCCAAGGCAGATGTTGGACGTCCGCACCTGGAGGCTCCTTTAACTTACGCTGTGCGACACCGAACGTGCGACAA'
'ENSMUSG00000004791_probe_3_exon_R'	'TAATACGACTCACTATAGCGTCATCCGGTGAATCCTTAGTTAAGAGCCAGGTGCAACCTTGGCTGTCGCTGCGGGCTGACCCTGGGCGACACCGAACGTGCGACAA'
'ENSMUSG00000004791_probe_4_exon_L'	'TAATACGACTCACTATAGCGTCATCCCCCGCCCCATACACGGTCTTGAAAACCAGCGGCCGACTAGCTTCTTTAACTTACGCTGTGCGACACCGAACGTGCGACAA'
'ENSMUSG00000004791_probe_4_exon_R'	'TAATACGACTCACTATAGCGTCATCCGGTGAATCCTTAGTTTTCGTAGGGAAGCTGCAGTCTGAGAAGGAAACCGCATCTTCAGACCGACACCGAACGTGCGACAA'
'ENSMUSG00000004791_probe_5_exon_L'	'TAATACGACTCACTATAGCGTCATCTAGGGTCATCGGACCCCTAAGATCCTTTCACATCGCTCCGACTCGTTTAACTTACGCTGTGCGACACCGAACGTGCGACAA'
'ENSMUSG00000004791_probe_5_exon_R'	'TAATACGACTCACTATAGCGTCATCCGGTGAATCCTTAGTTGGAACACTCCTCACCAGTTTCCTCAGCCACAGCCCTACCTGTGAGCGACACCGAACGTGCGACAA'
'ENSMUSG00000004791_probe_6_exon_L'	'TAATACGACTCACTATAGCGTCATCGACTTCCCCGGCTTTCTGTGGATGCTCAGGCAGACTGCAGAGACCTTTAACTTACGCTGTGCGACACCGAACGTGCGACAA'
'ENSMUSG00000004791_probe_6_exon_R'	'TAATACGACTCACTATAGCGTCATCCGGTGAATCCTTAGTTGCCTAGGACAGCAGTGAGGGGGACACTCCTCTCCTCTCCTCTCCTCGACACCGAACGTGCGACAA'
'ENSMUSG00000004791_probe_7_exon_L'	'TAATACGACTCACTATAGCGTCATCTGGTATCAGCGTCTCCCCCAAGGGGGACGAGCATGGTGATTGTGCTTTAACTTACGCTGTGCGACACCGAACGTGCGACAA'
'ENSMUSG00000004791_probe_7_exon_R'	'TAATACGACTCACTATAGCGTCATCCGGTGAATCCTTAGTTTGAAGGACCTTGGCTCTGGATGTCTGAGAAGATGCTGGTCATGAACGACACCGAACGTGCGACAA'
'ENSMUSG00000004791_probe_8_exon_L'	'TAATACGACTCACTATAGCGTCATCCTTGCTTCTTACAGGTCCTAGCTGGGTTGGCTGTGCATTCCCAGGTTTAACTTACGCTGTGCGACACCGAACGTGCGACAA'
'ENSMUSG00000004791_probe_8_exon_R'	'TAATACGACTCACTATAGCGTCATCCGGTGAATCCTTAGTTGCCCTGTCTGCTGGGAACAACTCAACAGAAGTGGAAGTGGTGCCTCGACACCGAACGTGCGACAA'
'ENSMUSG00000004791_probe_9_exon_L'	'TAATACGACTCACTATAGCGTCATCCAGCTACTGTCGGCCCATGGAGAAGCTGGTGTACATCTTGGATGATTTAACTTACGCTGTGCGACACCGAACGTGCGACAA'
'ENSMUSG00000004791_probe_9_exon_R'	'TAATACGACTCACTATAGCGTCATCCGGTGAATCCTTAGTTACCCTGATGAGGTGTCTCACATATTCAGTCCGTCCTGTGTCCTTCCGACACCGAACGTGCGACAA'
'ENSMUSG00000004791_probe_10_exon_L'	'TAATACGACTCACTATAGCGTCATCCCCCCAATCGGGATCCACATTTCTATGTGGAGATGACATTTTCTCTTTAACTTACGCTGTGCGACACCGAACGTGCGACAA'
'ENSMUSG00000004791_probe_10_exon_R'	'TAATACGACTCACTATAGCGTCATCCGGTGAATCCTTAGTTGATGTGCTCTGTGAATGCAGACCTATTCTGGAGACGACAAAGGCACGACACCGAACGTGCGACAA'
'ENSMUSG00000004791_probe_11_exon_L'	'TAATACGACTCACTATAGCGTCATCAAAGGAGGAAAACCAAGGGGAAGAGGAAGAGGAGTAGAAACTCACTTTAACTTACGCTGTGCGACACCGAACGTGCGACAA'
'ENSMUSG00000004791_probe_11_exon_R'	'TAATACGACTCACTATAGCGTCATCCGGTGAATCCTTAGTTACTGAGGAACCCCACCCGTGATGTCATTTCCCGGAGGTAACCAGCCGACACCGAACGTGCGACAA'
'ENSMUSG00000004791_probe_12_exon_L'	'TAATACGACTCACTATAGCGTCATCACTCAGAGGAGAGCCCCACACCCAGCTCACGTATTTATTACCGTCTTTAACTTACGCTGTGCGACACCGAACGTGCGACAA'
'ENSMUSG00000004791_probe_12_exon_R'	'TAATACGACTCACTATAGCGTCATCCGGTGAATCCTTAGTTCCTCTCAGAACCCTCCCTGCTGGTACCTACCCTCTATTTATTAGCCGACACCGAACGTGCGACAA'
'ENSMUSG00000004791_probe_13_exon_L'	'TAATACGACTCACTATAGCGTCATCCCCTGCTGAATGACGTGCCCCCTCCAAGATAAGGGGCATGGAAGGTTTAACTTACGCTGTGCGACACCGAACGTGCGACAA'
'ENSMUSG00000004791_probe_13_exon_R'	'TAATACGACTCACTATAGCGTCATCCGGTGAATCCTTAGTTAAGACGCTCAGGAATTCAGTGCCTTAAAACAGAACGAGAGAGAAACGACACCGAACGTGCGACAA'
'ENSMUSG00000004791_probe_14_exon_L'	'TAATACGACTCACTATAGCGTCATCGGCATGTAGAGGGGACCCAGTCTACTGTATCCTGGAGATGGGACATTTAACTTACGCTGTGCGACACCGAACGTGCGACAA'
'ENSMUSG00000004791_probe_14_exon_R'	'TAATACGACTCACTATAGCGTCATCCGGTGAATCCTTAGTTACATTCGGCTCTGGAGAGCAGAGCTTGCCTGTGGAGTTTGCCCTTCGACACCGAACGTGCGACAA'
'ENSMUSG00000018604_probe_3_exon_L'	'TAATACGACTCACTATAGCGTCATCAATTATTATTTTTGAAAAGCAACAACAAAAGCGGAGCCAAGCCAGTTGGATTCAACCTTAGCGACACCGAACGTGCGACAA'
'ENSMUSG00000018604_probe_3_exon_R'	'TAATACGACTCACTATAGCGTCATCGGTAATCGGAACATTTGCTGCGGACTGGTTCCCTGTCTGGAGTGGATGAGCCTCTCCATGACGACACCGAACGTGCGACAA'
'ENSMUSG00000018604_probe_4_exon_L'	'TAATACGACTCACTATAGCGTCATCCATCCCTTTCTCATCCCTGGGACCCCAGGCACATCTGAGGCCTCTTTGGATTCAACCTTAGCGACACCGAACGTGCGACAA'
'ENSMUSG00000018604_probe_4_exon_R'	'TAATACGACTCACTATAGCGTCATCGGTAATCGGAACATTTAGACCATGGAACCCGAAGAAGACGTAGAAGATGACCCTAAGGTGCCGACACCGAACGTGCGACAA'
'ENSMUSG00000018604_probe_5_exon_L'	'TAATACGACTCACTATAGCGTCATCGCCAAGGAACTTTGGGACCAGTTTCACAAGCGGGGTACAGAGATGTTGGATTCAACCTTAGCGACACCGAACGTGCGACAA'
'ENSMUSG00000018604_probe_5_exon_R'	'TAATACGACTCACTATAGCGTCATCGGTAATCGGAACATTTCATCACGAAGTCAGGAAGGCGAATGTTCCCTCCGTTTAAAGTGAGCGACACCGAACGTGCGACAA'
'ENSMUSG00000018604_probe_6_exon_L'	'TAATACGACTCACTATAGCGTCATCTGCTCTGGACTGGATAAAAAGGCCAAGTATATTTTATTGATGGACTTGGATTCAACCTTAGCGACACCGAACGTGCGACAA'
'ENSMUSG00000018604_probe_6_exon_R'	'TAATACGACTCACTATAGCGTCATCGGTAATCGGAACATTTTATAGCTGCTGACGACTGTCGATATAAATTTCACAACTCTCGGTGCGACACCGAACGTGCGACAA'
'ENSMUSG00000018604_probe_7_exon_L'	'TAATACGACTCACTATAGCGTCATCAAGGCAGACCCCGAAATGCCAAAGAGAATGTATATACACCCGGACTTGGATTCAACCTTAGCGACACCGAACGTGCGACAA'
'ENSMUSG00000018604_probe_7_exon_R'	'TAATACGACTCACTATAGCGTCATCGGTAATCGGAACATTTCCCCGCTACGGGGGAGCAATGGATGTCCAAAGTCGTCACTTTCCACGACACCGAACGTGCGACAA'
'ENSMUSG00000018604_probe_8_exon_L'	'TAATACGACTCACTATAGCGTCATCAACTGAAACTCACCAACAACATATCGGATAAACACGGATTTACTTTTGGATTCAACCTTAGCGACACCGAACGTGCGACAA'
'ENSMUSG00000018604_probe_8_exon_R'	'TAATACGACTCACTATAGCGTCATCGGTAATCGGAACATTTGCCTTCCCAAGCGATCACGCAACGTGGCAGGGGAATTATAGTTTTCGACACCGAACGTGCGACAA'
'ENSMUSG00000018604_probe_9_exon_L'	'TAATACGACTCACTATAGCGTCATCGGACCCAGACTATACTAAACTCTATGCATAAGTACCAGCCGCGGTTTGGATTCAACCTTAGCGACACCGAACGTGCGACAA'
'ENSMUSG00000018604_probe_9_exon_R'	'TAATACGACTCACTATAGCGTCATCGGTAATCGGAACATTTCACATCGTCAGAGCCAACGATATCCTGAAACTGCCTTACAGTACTCGACACCGAACGTGCGACAA'
'ENSMUSG00000018604_probe_10_exon_L'	'TAATACGACTCACTATAGCGTCATCTTCGAACCTACCTGTTCCCGGAAACAGAATTCATCGCCGTTACTGTTGGATTCAACCTTAGCGACACCGAACGTGCGACAA'
'ENSMUSG00000018604_probe_10_exon_R'	'TAATACGACTCACTATAGCGTCATCGGTAATCGGAACATTTTATCAGAATGACAAGATAACTCAGTTAAAAATAGACAACAATCCCCGACACCGAACGTGCGACAA'
'ENSMUSG00000018604_probe_11_exon_L'	'TAATACGACTCACTATAGCGTCATCTCACACTGCAGTCCATGAGAGTGTTTGAGGAGAGGCATAAGAAGGTTGGATTCAACCTTAGCGACACCGAACGTGCGACAA'
'ENSMUSG00000018604_probe_11_exon_R'	'TAATACGACTCACTATAGCGTCATCGGTAATCGGAACATTTACTTCGGATGAGTCCTCCAGCGAGCAGGCAGCCTTCAACTGCTTTCGACACCGAACGTGCGACAA'
'ENSMUSG00000018604_probe_12_exon_L'	'TAATACGACTCACTATAGCGTCATCAACAACACGTTCTGGCCTCCCAGGGCTTGGCTATGTCGCCTTTCGTTGGATTCAACCTTAGCGACACCGAACGTGCGACAA'
'ENSMUSG00000018604_probe_12_exon_R'	'TAATACGACTCACTATAGCGTCATCGGTAATCGGAACATTTAGCCTGTTTCCTTACCCCTACACATACATGGCTGCAGCAGCTGCACGACACCGAACGTGCGACAA'
'ENSMUSG00000018604_probe_13_exon_L'	'TAATACGACTCACTATAGCGTCATCGCCAAGCCAGACAGGTCTTGCAGCGGGTCCCCTTAAAAACAAGAATTGGATTCAACCTTAGCGACACCGAACGTGCGACAA'
'ENSMUSG00000018604_probe_13_exon_R'	'TAATACGACTCACTATAGCGTCATCGGTAATCGGAACATTTACAAAATCGCCCCCTCCCCCAAGGTCTCTCCATTCCAGTTTGGTCCGACACCGAACGTGCGACAA'
'ENSMUSG00000018604_probe_14_exon_L'	'TAATACGACTCACTATAGCGTCATCAATCTGCCAGTGCACTTTGTTAGATGTAAAATAAACCACGGGCCTTTGGATTCAACCTTAGCGACACCGAACGTGCGACAA'
'ENSMUSG00000018604_probe_14_exon_R'	'TAATACGACTCACTATAGCGTCATCGGTAATCGGAACATTTCACATGGGGTGACCCCCGCCCTGTCCCTTTCAGTTTTGTCTGGGACGACACCGAACGTGCGACAA'
'ENSMUSG00000018604_probe_15_exon_L'	'TAATACGACTCACTATAGCGTCATCGGGGAGATGAAGTCCTGTGGAACTGTCTATGAAGACTGAAACTCATTGGATTCAACCTTAGCGACACCGAACGTGCGACAA'
'ENSMUSG00000018604_probe_15_exon_R'	'TAATACGACTCACTATAGCGTCATCGGTAATCGGAACATTTAATTGCTGAGTACTTTCGTTGGGGCAGAGAGAAGAGGGGCCTTACCGACACCGAACGTGCGACAA'
'ENSMUSG00000018604_probe_16_exon_L'	'TAATACGACTCACTATAGCGTCATCGAAGTCCCATTATCCTCAACCTTGCTCAAGGCGGCAACCAGGAGGTTGGATTCAACCTTAGCGACACCGAACGTGCGACAA'
'ENSMUSG00000018604_probe_16_exon_R'	'TAATACGACTCACTATAGCGTCATCGGTAATCGGAACATTTGTGGGGTAAAAGGGGCAGCTATGGGCATGAAACCAACCGAGTTGACGACACCGAACGTGCGACAA'
'ENSMUSG00000018604_probe_17_exon_L'	'TAATACGACTCACTATAGCGTCATCATCTCTTGTAAATAGGTGGAATATGACTGCTCAGAAAGTTAAACTTTGGATTCAACCTTAGCGACACCGAACGTGCGACAA'
'ENSMUSG00000018604_probe_17_exon_R'	'TAATACGACTCACTATAGCGTCATCGGTAATCGGAACATTTAATTTATTGAATTGTACATAGCTGGATGTAAATAGGAGCGTGTCTCGACACCGAACGTGCGACAA'
'ENSMUSG00000018604_probe_18_exon_L'	'TAATACGACTCACTATAGCGTCATCTCAGGTTTTATTCTTGTTTTGCCTTTTGGGTCTTATTTCCAGGTCTTGGATTCAACCTTAGCGACACCGAACGTGCGACAA'
'ENSMUSG00000018604_probe_18_exon_R'	'TAATACGACTCACTATAGCGTCATCGGTAATCGGAACATTTGAGATGGCTAATCCACACTAGCAAGCCTAGGCATCTTTATTCACACGACACCGAACGTGCGACAA'
'ENSMUSG00000018604_probe_19_exon_L'	'TAATACGACTCACTATAGCGTCATCGGAGGGGGTGGGATCGGGAGTACTCCTAACTATTTTCACCAAAATTTGGATTCAACCTTAGCGACACCGAACGTGCGACAA'
'ENSMUSG00000018604_probe_19_exon_R'	'TAATACGACTCACTATAGCGTCATCGGTAATCGGAACATTTGGGAGGTAATGGCCCTTCCGGGCTCCACTTGAAATTCCCTAAACTCGACACCGAACGTGCGACAA'
'ENSMUSG00000029337_probe_1_exon_L'	'TAATACGACTCACTATAGCGTCATCGCAGGCGTGCACGGAGCAGTGAGATCACTGGCGTTATAAATATCCTTTTATGAGGTAGGTCCGACACCGAACGTGCGACAA'
'ENSMUSG00000029337_probe_1_exon_R'	'TAATACGACTCACTATAGCGTCATCTTGGTAGAAGGATGTTGTGCCAGCGCCGAGATCCGCTCGGGTGGCCTCTCTCTCTCCCCCTCGACACCGAACGTGCGACAA'
'ENSMUSG00000029337_probe_2_exon_L'	'TAATACGACTCACTATAGCGTCATCGGGCTACGGAGCCCGGAGCCAGCCCTGCAAGATGCACTTAGGACCTTTTATGAGGTAGGTCCGACACCGAACGTGCGACAA'
'ENSMUSG00000029337_probe_2_exon_R'	'TAATACGACTCACTATAGCGTCATCTTGGTAGAAGGATGTTCGCGGCCGGAAGAATGAGCCTGTCCTTGCTCTTCCTCATCTTCTGCGACACCGAACGTGCGACAA'
'ENSMUSG00000029337_probe_3_exon_L'	'TAATACGACTCACTATAGCGTCATCACGTTTTCTTCGTCTTCTGCCTCCTCACCAGTCGCAGCTTCTCCGTTTTATGAGGTAGGTCCGACACCGAACGTGCGACAA'
'ENSMUSG00000029337_probe_3_exon_R'	'TAATACGACTCACTATAGCGTCATCTTGGTAGAAGGATGTTCAGCCAAGGAAGCGGCTCGGAACATAGCAGTTTCCAGTGGAGCCCCGACACCGAACGTGCGACAA'
'ENSMUSG00000029337_probe_4_exon_L'	'TAATACGACTCACTATAGCGTCATCCAGCCTGTACTGCAGAGTGGGCATCGGTTTCCATCTGCAGATCTATTTTATGAGGTAGGTCCGACACCGAACGTGCGACAA'
'ENSMUSG00000029337_probe_4_exon_R'	'TAATACGACTCACTATAGCGTCATCTTGGTAGAAGGATGTTCGGATGGCAAAGTCAATGGCTCCCACGAAGCCAGTGTGTTAAGTACGACACCGAACGTGCGACAA'
'ENSMUSG00000029337_probe_5_exon_L'	'TAATACGACTCACTATAGCGTCATCAAAAAGGAAAACTCCATGCAAGTGCCAAATTTACGGATGACTGTATTTTATGAGGTAGGTCCGACACCGAACGTGCGACAA'
'ENSMUSG00000029337_probe_5_exon_R'	'TAATACGACTCACTATAGCGTCATCTTGGTAGAAGGATGTTTTCAGGGAGAGATTCCAAGAAAACAGCTATAATACCTATGCGTCCCGACACCGAACGTGCGACAA'
'ENSMUSG00000029337_probe_6_exon_L'	'TAATACGACTCACTATAGCGTCATCCAGAACTGAAAAGACAGGCCGAGAGTGGTACGTGGCCCTGAACAATTTTATGAGGTAGGTCCGACACCGAACGTGCGACAA'
'ENSMUSG00000029337_probe_6_exon_R'	'TAATACGACTCACTATAGCGTCATCTTGGTAGAAGGATGTTGAGGGAAAGCCAAGAGAGGCTGCAGCCCACGGGTCAAACCCCAACCGACACCGAACGTGCGACAA'
'ENSMUSG00000029337_probe_7_exon_L'	'TAATACGACTCACTATAGCGTCATCTTCCTACCCAGGTTCAAGCAGTCCGAGCAACCGGAACTTTCCTTCTTTTATGAGGTAGGTCCGACACCGAACGTGCGACAA'
'ENSMUSG00000029337_probe_7_exon_R'	'TAATACGACTCACTATAGCGTCATCTTGGTAGAAGGATGTTCGTCACTGTTCCAGAAAAGAAAAAGCCACCGGTGAAACCAAAGGTCGACACCGAACGTGCGACAA'
'ENSMUSG00000029337_probe_8_exon_L'	'TAATACGACTCACTATAGCGTCATCCGCAGCCTCGCAGAAGTCCCAGCCCAGTGAAGTACAGACTGAAGTTTTTATGAGGTAGGTCCGACACCGAACGTGCGACAA'
'ENSMUSG00000029337_probe_8_exon_R'	'TAATACGACTCACTATAGCGTCATCTTGGTAGAAGGATGTTCGCTTTGGATGATGCTCGTCCATCCTGGCCTTGTGGGAAACAACTCGACACCGAACGTGCGACAA'
'ENSMUSG00000029337_probe_9_exon_L'	'TAATACGACTCACTATAGCGTCATCTCTATACAGGCGTCATCGGAGCCCTGAAGGAAACTCGGATACAGCTTTTATGAGGTAGGTCCGACACCGAACGTGCGACAA'
'ENSMUSG00000029337_probe_9_exon_R'	'TAATACGACTCACTATAGCGTCATCTTGGTAGAAGGATGTTCCCTCTGCTGTGCCTACACGTGTGGAAGTCAGGTCATTTTGTTTCCGACACCGAACGTGCGACAA'
'ENSMUSG00000029337_probe_10_exon_L'	'TAATACGACTCACTATAGCGTCATCTGACTGGAACTAAACTGCTTTCTAAAATTTAAGTCGAAACAGAAGTTTTATGAGGTAGGTCCGACACCGAACGTGCGACAA'
'ENSMUSG00000029337_probe_10_exon_R'	'TAATACGACTCACTATAGCGTCATCTTGGTAGAAGGATGTTGGATTCTCTGTAGCGATCCAGGGAGCTCATCTCTTCAGATCACCGCGACACCGAACGTGCGACAA'
'ENSMUSG00000029337_probe_11_exon_L'	'TAATACGACTCACTATAGCGTCATCGGATATAAAGGCTTCGTGATTTGAGGATGGTTAGCATTCTGCGTTTTTTATGAGGTAGGTCCGACACCGAACGTGCGACAA'
'ENSMUSG00000029337_probe_11_exon_R'	'TAATACGACTCACTATAGCGTCATCTTGGTAGAAGGATGTTCAGACCAGTTTGATAGCCTGGAACTATGTACTTTTCTCATTTTTACGACACCGAACGTGCGACAA'
'ENSMUSG00000029337_probe_12_exon_L'	'TAATACGACTCACTATAGCGTCATCTTATTTTAATTAACGTGACACAAGCAGTTGGTTTATTGCTGTTCATTTTATGAGGTAGGTCCGACACCGAACGTGCGACAA'
'ENSMUSG00000029337_probe_12_exon_R'	'TAATACGACTCACTATAGCGTCATCTTGGTAGAAGGATGTTGATTATAAACATTTTAATAGTTTGTGTGGTAGGATCTGGATCTCCCGACACCGAACGTGCGACAA'
'ENSMUSG00000029337_probe_13_exon_L'	'TAATACGACTCACTATAGCGTCATCAAAAATTTTTAAATGTGCTTTCGAAGCCCCAAAAGGCTCAGCTTGTTTTATGAGGTAGGTCCGACACCGAACGTGCGACAA'
'ENSMUSG00000029337_probe_13_exon_R'	'TAATACGACTCACTATAGCGTCATCTTGGTAGAAGGATGTTGGTGTGCATTGTGTATGAAGTTATGGCATTATGTGGAATCTGGCCCGACACCGAACGTGCGACAA'
'ENSMUSG00000029337_probe_14_exon_L'	'TAATACGACTCACTATAGCGTCATCTATTAGTGGCTGGGCTCAATGATCAGAAGGAGGAAAATATGAGGATTTTATGAGGTAGGTCCGACACCGAACGTGCGACAA'
'ENSMUSG00000029337_probe_14_exon_R'	'TAATACGACTCACTATAGCGTCATCTTGGTAGAAGGATGTTTTTTGATGGATTTAAAGGCTTTATGTAAAGAAAAGGACAGAGGCCCGACACCGAACGTGCGACAA'
'ENSMUSG00000029337_probe_15_exon_L'	'TAATACGACTCACTATAGCGTCATCCCGCACACTAAGTGTGCAGCGTCCACAGAGATTTAACTCTGTCTTTTTTATGAGGTAGGTCCGACACCGAACGTGCGACAA'
'ENSMUSG00000029337_probe_15_exon_R'	'TAATACGACTCACTATAGCGTCATCTTGGTAGAAGGATGTTGCTTCTTCTCCTTTTATCTGCCCCCTGCCCTCATTCAAGACCAGCCGACACCGAACGTGCGACAA'
'ENSMUSG00000029337_probe_16_exon_L'	'TAATACGACTCACTATAGCGTCATCGAAGGAATAAGTTTTATTCTGTCCACCAAGCATACACTAGGAAACTTTTATGAGGTAGGTCCGACACCGAACGTGCGACAA'
'ENSMUSG00000029337_probe_16_exon_R'	'TAATACGACTCACTATAGCGTCATCTTGGTAGAAGGATGTTGAGTGCTTAAAAATACTTCTATAACTCCCTGTTATCCTTACTGTACGACACCGAACGTGCGACAA'
'ENSMUSG00000029337_probe_18_exon_L'	'TAATACGACTCACTATAGCGTCATCATCACTAACCAAGTTTTCATGTCAAGTCTCATGGTCAAAAATACTTTTTATGAGGTAGGTCCGACACCGAACGTGCGACAA'
'ENSMUSG00000029337_probe_18_exon_R'	'TAATACGACTCACTATAGCGTCATCTTGGTAGAAGGATGTTTACTATTCAGTCAAATACCCTTTGAGCTTTCTACCCTAAAGGTAACGACACCGAACGTGCGACAA'
'ENSMUSG00000029337_probe_19_exon_L'	'TAATACGACTCACTATAGCGTCATCCTGGAATGAGTGCATCTGCTCTGCTCTAAGAAAACCTGGTGCACCTTTTATGAGGTAGGTCCGACACCGAACGTGCGACAA'
'ENSMUSG00000029337_probe_19_exon_R'	'TAATACGACTCACTATAGCGTCATCTTGGTAGAAGGATGTTAGAAGCTTCTGCCCTTGCGACCCAGGAGCTTAATTCGGGAATGTGCGACACCGAACGTGCGACAA'
'ENSMUSG00000020140_probe_1_exon_L'	'TAATACGACTCACTATAGCGTCATCGAGCGTGCGAGCGGAGATGCTGCTGCACACAGCTCAGACCGCCTGTTCTACGCTTACAACGCGACACCGAACGTGCGACAA'
'ENSMUSG00000020140_probe_1_exon_R'	'TAATACGACTCACTATAGCGTCATCTCACCTATCACTCCTTGCAGCAACAACGCTCACAGCCACTGCGGCGACTTCAGAGAGAGGGCGACACCGAACGTGCGACAA'
'ENSMUSG00000020140_probe_2_exon_L'	'TAATACGACTCACTATAGCGTCATCGCCTCGGTTCTGCATCAGCCCCGGCGCTGCCCTCTACAGGCTCCCTTCTACGCTTACAACGCGACACCGAACGTGCGACAA'
'ENSMUSG00000020140_probe_2_exon_R'	'TAATACGACTCACTATAGCGTCATCTCACCTATCACTCCTTCTCTCTGCTCCCAGTCTCGGGCACCATGGACACCTCCTGCGTCCACGACACCGAACGTGCGACAA'
'ENSMUSG00000020140_probe_3_exon_L'	'TAATACGACTCACTATAGCGTCATCTGGGGCTCTCGGAGCTGCCCTCCAACCTCAGCGTCTTCACCTCCTTTCTACGCTTACAACGCGACACCGAACGTGCGACAA'
'ENSMUSG00000020140_probe_3_exon_R'	'TAATACGACTCACTATAGCGTCATCTCACCTATCACTCCTTCTGGACCTCAGTATGAACAACATCAGTCAGCTACCCGCCAGTCTCCGACACCGAACGTGCGACAA'
'ENSMUSG00000020140_probe_4_exon_L'	'TAATACGACTCACTATAGCGTCATCTACATCGCCTCTGCTTCCTAGAAGAGTTACGTCTTGCTGGAAATGTTCTACGCTTACAACGCGACACCGAACGTGCGACAA'
'ENSMUSG00000020140_probe_4_exon_R'	'TAATACGACTCACTATAGCGTCATCTCACCTATCACTCCTTTTGACACACATTCCCAAGGGAGCGTTCACGGGCCTTCACAGCCTCCGACACCGAACGTGCGACAA'
'ENSMUSG00000020140_probe_5_exon_L'	'TAATACGACTCACTATAGCGTCATCAAGTGCTTATGCTGCAGAACAACCAGCTGAGACAGGTTCCGGAGGTTCTACGCTTACAACGCGACACCGAACGTGCGACAA'
'ENSMUSG00000020140_probe_5_exon_R'	'TAATACGACTCACTATAGCGTCATCTCACCTATCACTCCTTGCGCTACAGAATTTGAGAAGCCTTCAATCCCTGCGCCTAGATGCCCGACACCGAACGTGCGACAA'
'ENSMUSG00000020140_probe_6_exon_L'	'TAATACGACTCACTATAGCGTCATCACATCAGCTACGTGCCACCCAGCTGTTTCAGCGGCCTGCACTCCCTTCTACGCTTACAACGCGACACCGAACGTGCGACAA'
'ENSMUSG00000020140_probe_6_exon_R'	'TAATACGACTCACTATAGCGTCATCTCACCTATCACTCCTTAGGCACCTGTGGCTAGATGACAATGCTCTCACAGACGTCCCTGTCCGACACCGAACGTGCGACAA'
'ENSMUSG00000020140_probe_7_exon_L'	'TAATACGACTCACTATAGCGTCATCGGCTTTCAGAAGTTTATCAGCCCTGCAAGCCATGACCTTGGCCCTTTCTACGCTTACAACGCGACACCGAACGTGCGACAA'
'ENSMUSG00000020140_probe_7_exon_R'	'TAATACGACTCACTATAGCGTCATCTCACCTATCACTCCTTACAAAATACACCACATAGCAGACTACGCCTTTGGAAACCTCTCCACGACACCGAACGTGCGACAA'
'ENSMUSG00000020140_probe_8_exon_L'	'TAATACGACTCACTATAGCGTCATCCCTCGTGGTTCTGCATCTCCATAATAATAGAATCCACTCCCTGGGTTCTACGCTTACAACGCGACACCGAACGTGCGACAA'
'ENSMUSG00000020140_probe_8_exon_R'	'TAATACGACTCACTATAGCGTCATCTCACCTATCACTCCTTAGAAATGCTTTGATGGACTCCACAGCCTGGAGACTTTAGATTTAACGACACCGAACGTGCGACAA'
'ENSMUSG00000020140_probe_9_exon_L'	'TAATACGACTCACTATAGCGTCATCTTATAATAACCTTGATGAATTCCCCACTGCAATCAAGACACTCTCTTCTACGCTTACAACGCGACACCGAACGTGCGACAA'
'ENSMUSG00000020140_probe_9_exon_R'	'TAATACGACTCACTATAGCGTCATCTCACCTATCACTCCTTACCTTAAGGAACTAGGATTCCACAGCAACAACATCAGGTCAATACCGACACCGAACGTGCGACAA'
'ENSMUSG00000020140_probe_10_exon_L'	'TAATACGACTCACTATAGCGTCATCGGAGCGAGCGTTCGTAGGCAACCCTTCTCTTATCACAATACACTTTTCTACGCTTACAACGCGACACCGAACGTGCGACAA'
'ENSMUSG00000020140_probe_10_exon_R'	'TAATACGACTCACTATAGCGTCATCTCACCTATCACTCCTTATGACAACCCCATCCAATTTGTTGGAGTATCTGCTTTTCAGCATTCGACACCGAACGTGCGACAA'
'ENSMUSG00000020140_probe_11_exon_L'	'TAATACGACTCACTATAGCGTCATCGCCTGAACTAAGAACACTGACTTTGAATGGTGCCTCGCACATTACTTCTACGCTTACAACGCGACACCGAACGTGCGACAA'
'ENSMUSG00000020140_probe_11_exon_R'	'TAATACGACTCACTATAGCGTCATCTCACCTATCACTCCTTAATTTCCTCACTTGACAGGAACTGCCACCCTGGAGAGTCTGACTTCGACACCGAACGTGCGACAA'
'ENSMUSG00000020140_probe_12_exon_L'	'TAATACGACTCACTATAGCGTCATCAACTGGAGCAAAGATCTCATCTCTTCCCCAGGCCGTCTGTGATCATTCTACGCTTACAACGCGACACCGAACGTGCGACAA'
'ENSMUSG00000020140_probe_12_exon_R'	'TAATACGACTCACTATAGCGTCATCTCACCTATCACTCCTTTACCTAATCTCCAAGTGCTAGATTTGTCTTACAACCTACTCGAAGCGACACCGAACGTGCGACAA'
'ENSMUSG00000020140_probe_13_exon_L'	'TAATACGACTCACTATAGCGTCATCCTTACCCAGTTTGTCAGGCTGCCAAAAACTTCAGAAAATTGACCTTTCTACGCTTACAACGCGACACCGAACGTGCGACAA'
'ENSMUSG00000020140_probe_13_exon_R'	'TAATACGACTCACTATAGCGTCATCTCACCTATCACTCCTTGGCATAACGAGATCTATGAAATTAAGGGCAGCACTTTTCAGCAGTCGACACCGAACGTGCGACAA'
'ENSMUSG00000020140_probe_14_exon_L'	'TAATACGACTCACTATAGCGTCATCGTTTAACCTCCGATCTCTGAACTTAGCATGGAATAAAATTGCTATTTCTACGCTTACAACGCGACACCGAACGTGCGACAA'
'ENSMUSG00000020140_probe_14_exon_R'	'TAATACGACTCACTATAGCGTCATCTCACCTATCACTCCTTTTCACCCCAATGCGTTTTCTACGTTGCCGTCTCTAATAAAGTTGGCGACACCGAACGTGCGACAA'
'ENSMUSG00000020140_probe_15_exon_L'	'TAATACGACTCACTATAGCGTCATCCCTATCATCCAATCTCCTGTCGTCCTTCCCTGTGACTGGGTTACATTCTACGCTTACAACGCGACACCGAACGTGCGACAA'
'ENSMUSG00000020140_probe_15_exon_R'	'TAATACGACTCACTATAGCGTCATCTCACCTATCACTCCTTGTTTAACTCACTTAAAATTAACAGGGAACCGAGCCTTACAGAGCCCGACACCGAACGTGCGACAA'
'ENSMUSG00000020140_probe_16_exon_L'	'TAATACGACTCACTATAGCGTCATCGAGAATGTCTATAAAATTTCTAACCAATGGAATAAAGACGACGGCTTCTACGCTTACAACGCGACACCGAACGTGCGACAA'
'ENSMUSG00000020140_probe_16_exon_R'	'TAATACGACTCACTATAGCGTCATCTCACCTATCACTCCTTCAGTGTGGACGACCTTCATAAGAAAGACGCTGGGTTATTTCAAGTCGACACCGAACGTGCGACAA'
'ENSMUSG00000020140_probe_17_exon_L'	'TAATACGACTCACTATAGCGTCATCAAGATTTCCTACTTGACTTTGAGGAAGACCTGAAGGCCCTTCACTTTCTACGCTTACAACGCGACACCGAACGTGCGACAA'
'ENSMUSG00000020140_probe_17_exon_R'	'TAATACGACTCACTATAGCGTCATCTCACCTATCACTCCTTGTGCAGTGCTCGCCTTCCCCAGGTCCCTTCAAGCCCTGTGAGCACCGACACCGAACGTGCGACAA'
'ENSMUSG00000020140_probe_18_exon_L'	'TAATACGACTCACTATAGCGTCATCGCGCTTTCCTGCAATGCCTTGGTGGCTTTGACCGTGTTCAGAACTTTCTACGCTTACAACGCGACACCGAACGTGCGACAA'
'ENSMUSG00000020140_probe_18_exon_R'	'TAATACGACTCACTATAGCGTCATCTCACCTATCACTCCTTTCTGTACATCTCTTCCATAAAGCTGCTAATTGGGGTAATCGCGGTCGACACCGAACGTGCGACAA'
'ENSMUSG00000020140_probe_19_exon_L'	'TAATACGACTCACTATAGCGTCATCGGAAGACGGAATCGGCTGCCAAATCGTTGGCTTCCTGTCCATTTTTTCTACGCTTACAACGCGACACCGAACGTGCGACAA'
'ENSMUSG00000020140_probe_19_exon_R'	'TAATACGACTCACTATAGCGTCATCTCACCTATCACTCCTTCTTCCGAATCGTCGATCTTCCTGCTCACTCTGGCAGCGCTGGAACCGACACCGAACGTGCGACAA'
'ENSMUSG00000020140_probe_20_exon_L'	'TAATACGACTCACTATAGCGTCATCGTGCTCTTCGAAGTTTGAAGTGAAAGCTCCCCTTTTTAGCCTGAGTTCTACGCTTACAACGCGACACCGAACGTGCGACAA'
'ENSMUSG00000020140_probe_20_exon_R'	'TAATACGACTCACTATAGCGTCATCTCACCTATCACTCCTTCGATCGTTTTGCTATGTGTCCTGTTGGCCCTGACCATTGCCACAACGACACCGAACGTGCGACAA'
'ENSMUSG00000020140_probe_21_exon_L'	'TAATACGACTCACTATAGCGTCATCCACCACGGGCTACATGGTGGCTCTCGTGTTGCTCAACTCTCTCTGTTCTACGCTTACAACGCGACACCGAACGTGCGACAA'
'ENSMUSG00000020140_probe_21_exon_R'	'TAATACGACTCACTATAGCGTCATCTCACCTATCACTCCTTTCCTCATAATGACCATTGCCTACACAAAGCTCTACTGCAGTTTGGCGACACCGAACGTGCGACAA'
'ENSMUSG00000020140_probe_22_exon_L'	'TAATACGACTCACTATAGCGTCATCGGAGAGCTGGAGAATCTTTGGGATTGTTCGATGGTGAAGCACATTTTCTACGCTTACAACGCGACACCGAACGTGCGACAA'
'ENSMUSG00000020140_probe_22_exon_R'	'TAATACGACTCACTATAGCGTCATCTCACCTATCACTCCTTTCTGTTGCTCTTCGCCAACTGCATCCTTTACTGCCCCGTGGCTTTCGACACCGAACGTGCGACAA'
'ENSMUSG00000020140_probe_23_exon_L'	'TAATACGACTCACTATAGCGTCATCTTATCCTTCTCCTCTTTGCTAAACCTCACCTTTATCAGTCCTGACTTCTACGCTTACAACGCGACACCGAACGTGCGACAA'
'ENSMUSG00000020140_probe_23_exon_R'	'TAATACGACTCACTATAGCGTCATCTCACCTATCACTCCTTCATTAAATTTATACTTCTCGTGATCGTCCCACTTCCTTCCTGTCTCGACACCGAACGTGCGACAA'
'ENSMUSG00000020140_probe_24_exon_L'	'TAATACGACTCACTATAGCGTCATCCTTCTCTACATTGTCTTCAATCCCCATTTTAAGGAGGATATGGGCTTCTACGCTTACAACGCGACACCGAACGTGCGACAA'
'ENSMUSG00000020140_probe_24_exon_R'	'TAATACGACTCACTATAGCGTCATCTCACCTATCACTCCTTCCTGGGAAAGCATACCCGTTTCTGGATGAGATCAAAACACGCGAGCGACACCGAACGTGCGACAA'
'ENSMUSG00000020140_probe_25_exon_L'	'TAATACGACTCACTATAGCGTCATCCTGCTGTCCATTAACTCGGACGATGTTGAGAAACGGTCCTGTGAGTTCTACGCTTACAACGCGACACCGAACGTGCGACAA'
'ENSMUSG00000020140_probe_25_exon_R'	'TAATACGACTCACTATAGCGTCATCTCACCTATCACTCCTTAACCCAAGCCTTAGTATCCTTTACCCACGCCAGCATAGCCTATGACGACACCGAACGTGCGACAA'
'ENSMUSG00000025927_probe_2_exon_L'	'TAATACGACTCACTATAGCGTCATCTCTGCTGAGGCTTACTTCTCCAGCCTATTGTTTGAGACAACAGATTTTGTGCTCTTATCAGCGACACCGAACGTGCGACAA'
'ENSMUSG00000025927_probe_2_exon_R'	'TAATACGACTCACTATAGCGTCATCCCGTGATAGACTCTTTAAGTTGCGATGGGAGAGGAGCGTCGGATTTGGTGTGTATCCCCCACGACACCGAACGTGCGACAA'
'ENSMUSG00000025927_probe_3_exon_L'	'TAATACGACTCACTATAGCGTCATCTTCCAATTATAGATGGATCATTACAGACAGCGGAGTCCTGAGAAATTTGTGCTCTTATCAGCGACACCGAACGTGCGACAA'
'ENSMUSG00000025927_probe_3_exon_R'	'TAATACGACTCACTATAGCGTCATCCCGTGATAGACTCTTTAGACATCTGCTCCTCACATGAATGCACTCACCTCCTAGAGACCAGCGACACCGAACGTGCGACAA'
'ENSMUSG00000025927_probe_4_exon_L'	'TAATACGACTCACTATAGCGTCATCCTGCGATCATGCTCTGGAAACTCGTGGAGAATGTCAAGTACGAAGTTTGTGCTCTTATCAGCGACACCGAACGTGCGACAA'
'ENSMUSG00000025927_probe_4_exon_R'	'TAATACGACTCACTATAGCGTCATCCCGTGATAGACTCTTTATCTATGAGGACCGGCACGATGGCGTCCCAAGCCATAGCTCGAGACGACACCGAACGTGCGACAA'
'ENSMUSG00000025927_probe_5_exon_L'	'TAATACGACTCACTATAGCGTCATCTCTCTCAACTGGGCTCTGTGTCCCAAGGACCCTACTCAAGCGCCCTTTGTGCTCTTATCAGCGACACCGAACGTGCGACAA'
'ENSMUSG00000025927_probe_5_exon_R'	'TAATACGACTCACTATAGCGTCATCCCGTGATAGACTCTTTCCGCTGTCCCACACGCCATCATCGGACTTCCAGCCACCCTACTTTCGACACCGAACGTGCGACAA'
'ENSMUSG00000025927_probe_6_exon_L'	'TAATACGACTCACTATAGCGTCATCCCCCCTACCAGCCGCTACCCTACCACCAGAGTCAAGACCCGTACTTTTGTGCTCTTATCAGCGACACCGAACGTGCGACAA'
'ENSMUSG00000025927_probe_6_exon_R'	'TAATACGACTCACTATAGCGTCATCCCGTGATAGACTCTTTCACGTCAACGATCCCTACTCCCTGAACCCTCTGCATCAGCCCCAGCGACACCGAACGTGCGACAA'
'ENSMUSG00000025927_probe_7_exon_L'	'TAATACGACTCACTATAGCGTCATCACAGCCTCTCGTTGCACGGCCTTGGGCATCCCGGCATGGAAGACGTTTGTGCTCTTATCAGCGACACCGAACGTGCGACAA'
'ENSMUSG00000025927_probe_7_exon_R'	'TAATACGACTCACTATAGCGTCATCCCGTGATAGACTCTTTCAGTCAGTTGAAGATGCCAATAACAGCGGCATGAACCTATTGGACCGACACCGAACGTGCGACAA'
'ENSMUSG00000025927_probe_8_exon_L'	'TAATACGACTCACTATAGCGTCATCAAAAAGTTCCTGTCCCTCCCAAATCTGTGACTTCTCTAATGATGATTTGTGCTCTTATCAGCGACACCGAACGTGCGACAA'
'ENSMUSG00000025927_probe_8_exon_R'	'TAATACGACTCACTATAGCGTCATCCCGTGATAGACTCTTTAAAGATGGCTTCTTGGGAGGAATGTCAGTCAACACCGGCGAGGTACGACACCGAACGTGCGACAA'
'ENSMUSG00000025927_probe_9_exon_L'	'TAATACGACTCACTATAGCGTCATCTGCTCAGTCCCGGGCCGTTTATCTCTACTCAGTTCAACTTCAAAGTTTGTGCTCTTATCAGCGACACCGAACGTGCGACAA'
'ENSMUSG00000025927_probe_9_exon_R'	'TAATACGACTCACTATAGCGTCATCCCGTGATAGACTCTTTCAAAGTCACTGTGGGCGAAGTTCAGAGAAGGCTCTCGCCCCCTGACGACACCGAACGTGCGACAA'
'ENSMUSG00000025927_probe_10_exon_L'	'TAATACGACTCACTATAGCGTCATCAAAAATCGGTTTGAATTTACCCGCGGGCAGGCGCAAAGCAGCAAATTTGTGCTCTTATCAGCGACACCGAACGTGCGACAA'
'ENSMUSG00000025927_probe_10_exon_R'	'TAATACGACTCACTATAGCGTCATCCCGTGATAGACTCTTTTCACGTTACTCACCTCACTGGTAGAAGGGGAAGCTGTTCACTTAGCGACACCGAACGTGCGACAA'
'ENSMUSG00000025927_probe_11_exon_L'	'TAATACGACTCACTATAGCGTCATCTCGGGATTTCGGGTATATTTGTGAAACAGAGTTTCCTGCTAAAGCTTTGTGCTCTTATCAGCGACACCGAACGTGCGACAA'
'ENSMUSG00000025927_probe_11_exon_R'	'TAATACGACTCACTATAGCGTCATCCCGTGATAGACTCTTTTGTCCGAGTATTTGAACAGACAGCACACGGACCCCAGTGACCTGCCGACACCGAACGTGCGACAA'
'ENSMUSG00000025927_probe_12_exon_L'	'TAATACGACTCACTATAGCGTCATCCCCTGCAGAACTATCTCACCGAGGCGCTCAAAGGCATGGACAAGATTTGTGCTCTTATCAGCGACACCGAACGTGCGACAA'
'ENSMUSG00000025927_probe_12_exon_R'	'TAATACGACTCACTATAGCGTCATCCCGTGATAGACTCTTTTTCTTGAACAACACCACTAACAGGCACACGTCTGGGGAAGGCCCACGACACCGAACGTGCGACAA'
'ENSMUSG00000025927_probe_13_exon_L'	'TAATACGACTCACTATAGCGTCATCAAAAATAAACTGAGGCATACAACGGAGCAACAAACCGGCTCTCGGTTTGTGCTCTTATCAGCGACACCGAACGTGCGACAA'
'ENSMUSG00000025927_probe_13_exon_R'	'TAATACGACTCACTATAGCGTCATCCCGTGATAGACTCTTTTCTATTTCAAGATACACGTGGAGACAACCGTCCGGATTTTCCACTCGACACCGAACGTGCGACAA'
'ENSMUSG00000025927_probe_14_exon_L'	'TAATACGACTCACTATAGCGTCATCAAAAAGGAAAACTATGAATCCCCCTTTTGGAAAATAAAACGTGAGTTTGTGCTCTTATCAGCGACACCGAACGTGCGACAA'
'ENSMUSG00000025927_probe_14_exon_R'	'TAATACGACTCACTATAGCGTCATCCCGTGATAGACTCTTTTAAACATGAGAACACGCTAACTTATTGGAAGAAAATTGGAGAAACCGACACCGAACGTGCGACAA'
'ENSMUSG00000025927_probe_15_exon_L'	'TAATACGACTCACTATAGCGTCATCTTTTTAAGGAAACTCTCGCACTTCGCGCCCTCCATTTCTCCTCATTTTGTGCTCTTATCAGCGACACCGAACGTGCGACAA'
'ENSMUSG00000025927_probe_15_exon_R'	'TAATACGACTCACTATAGCGTCATCCCGTGATAGACTCTTTTCCTCACCGCTGCTTCCCTTTCTCCCTTCCTCACAGCGATCCCGGCGACACCGAACGTGCGACAA'
'ENSMUSG00000025927_probe_16_exon_L'	'TAATACGACTCACTATAGCGTCATCTCACGAGTGTGATTAGCTCTCTGGTGTTAGCCCCTTTGGTGTCCATTTGTGCTCTTATCAGCGACACCGAACGTGCGACAA'
'ENSMUSG00000025927_probe_16_exon_R'	'TAATACGACTCACTATAGCGTCATCCCGTGATAGACTCTTTCCGCGCCTTGCGTTCCTAACTCCCCTGAGCCCAACTCCCCTACCTCGACACCGAACGTGCGACAA'
'ENSMUSG00000025927_probe_17_exon_L'	'TAATACGACTCACTATAGCGTCATCAGCCCAGGCTCCCGCGGCAGAGAGGAAACCGATAAGTTGATTCATTTTGTGCTCTTATCAGCGACACCGAACGTGCGACAA'
'ENSMUSG00000025927_probe_17_exon_R'	'TAATACGACTCACTATAGCGTCATCCCGTGATAGACTCTTTTGGTTCCTTTTAGAAAATGTTACTAGTCTCCCAGACGTGACAGCACGACACCGAACGTGCGACAA'
'ENSMUSG00000025927_probe_18_exon_L'	'TAATACGACTCACTATAGCGTCATCAACCAAAACATGAAAACTTTGATTAGTATGTAATTCCTTCGGAGGTTTGTGCTCTTATCAGCGACACCGAACGTGCGACAA'
'ENSMUSG00000025927_probe_18_exon_R'	'TAATACGACTCACTATAGCGTCATCCCGTGATAGACTCTTTTATGTACCACTGACTCTCTTCTGTTTCCCCAAGCTTTACCCGCATCGACACCGAACGTGCGACAA'
'ENSMUSG00000025927_probe_19_exon_L'	'TAATACGACTCACTATAGCGTCATCGTTTATGAGCTTCTTCAAGGAAGATTTGGGCTTCCTACACAATCTTTTGTGCTCTTATCAGCGACACCGAACGTGCGACAA'
'ENSMUSG00000025927_probe_19_exon_R'	'TAATACGACTCACTATAGCGTCATCCCGTGATAGACTCTTTAAGGTACTGAGAAACAACAGCAACAACCTGATCCTTTTTAAAGTTCGACACCGAACGTGCGACAA'
'ENSMUSG00000025927_probe_20_exon_L'	'TAATACGACTCACTATAGCGTCATCGGCTTTGGATTTCTTGCTAACACACCTCAACGCAGGAATTCCAGCTTTGTGCTCTTATCAGCGACACCGAACGTGCGACAA'
'ENSMUSG00000025927_probe_20_exon_R'	'TAATACGACTCACTATAGCGTCATCCCGTGATAGACTCTTTGGGCGGGACACTGCAGAATGCATTTTAAGGGAGTCGAGTAAGGTACGACACCGAACGTGCGACAA'
'ENSMUSG00000025927_probe_21_exon_L'	'TAATACGACTCACTATAGCGTCATCCTTGGCTTTGGGACCTATATTGTAATGGTATTGTCTTTACTGGAATTTGTGCTCTTATCAGCGACACCGAACGTGCGACAA'
'ENSMUSG00000025927_probe_21_exon_R'	'TAATACGACTCACTATAGCGTCATCCCGTGATAGACTCTTTATGGATTCCATTTCCTTGGGCTCTTTGGGGACTGGATGTTTTAATCGACACCGAACGTGCGACAA'
'ENSMUSG00000025927_probe_22_exon_L'	'TAATACGACTCACTATAGCGTCATCGGGGAAAGAAGTAGTTTTGCTGAGTGATTGGGGAAGACAGTCTATTTTGTGCTCTTATCAGCGACACCGAACGTGCGACAA'
'ENSMUSG00000025927_probe_22_exon_R'	'TAATACGACTCACTATAGCGTCATCCCGTGATAGACTCTTTACTACCATGACTCTGCTTTATGAATGAAACAGTTTTCCTTCTCAGCGACACCGAACGTGCGACAA'
'ENSMUSG00000025927_probe_24_exon_L'	'TAATACGACTCACTATAGCGTCATCCGAGATTGTATTTCAACTTTGAATTCCTGTCTTGATTTATTGGGATTTGTGCTCTTATCAGCGACACCGAACGTGCGACAA'
'ENSMUSG00000025927_probe_24_exon_R'	'TAATACGACTCACTATAGCGTCATCCCGTGATAGACTCTTTATTCCTAATGGATGAAGTTCCATGAATTTAATGTATCTCTCTTCTCGACACCGAACGTGCGACAA'
'ENSMUSG00000025927_probe_25_exon_L'	'TAATACGACTCACTATAGCGTCATCTTAGTCCAACTTTTTACTGTACCCCATCTTAATATTACCACGAAGTTTGTGCTCTTATCAGCGACACCGAACGTGCGACAA'
'ENSMUSG00000025927_probe_25_exon_R'	'TAATACGACTCACTATAGCGTCATCCCGTGATAGACTCTTTAAACCGGCACCTTTAGCAAGTTCAAGGAGTAGAGTATTTGATTGGCGACACCGAACGTGCGACAA'
'ENSMUSG00000025927_probe_26_exon_L'	'TAATACGACTCACTATAGCGTCATCATTAGGATATATGTTCAGATGTTTTCTGTGATTTACACAGTCCCTTTTGTGCTCTTATCAGCGACACCGAACGTGCGACAA'
'ENSMUSG00000025927_probe_26_exon_R'	'TAATACGACTCACTATAGCGTCATCCCGTGATAGACTCTTTCCCCAGTAGTCTGGACTCTCAGTATTCCTATCTTTTTCAATCCACCGACACCGAACGTGCGACAA'
'ENSMUSG00000025927_probe_27_exon_L'	'TAATACGACTCACTATAGCGTCATCTTGAAGCAAGGGAAGGGGTTGAAGTTTTAGGGACCCTCTGAGGGATTTGTGCTCTTATCAGCGACACCGAACGTGCGACAA'
'ENSMUSG00000025927_probe_27_exon_R'	'TAATACGACTCACTATAGCGTCATCCCGTGATAGACTCTTTCGCTCAAAGGATGAAGGTTGTAAACAAAAATTGAGGTCAGGCAACCGACACCGAACGTGCGACAA'
'ENSMUSG00000024304_probe_1_exon_L'	'TAATACGACTCACTATAGCGTCATCAGTGGAGAACCTTCGCGGTGCGCGCGAGCGACGAGGAGCAGGCGGTTGAATGCCTTATCACCGACACCGAACGTGCGACAA'
'ENSMUSG00000024304_probe_1_exon_R'	'TAATACGACTCACTATAGCGTCATCCTGAACCGTGTAATTTGGGGCCGACGCGCGCAGGCGGCGAGGGGCACGGCCACCGCAGCTCCGACACCGAACGTGCGACAA'
'ENSMUSG00000024304_probe_2_exon_L'	'TAATACGACTCACTATAGCGTCATCCTTCAGGCGTCTGTGGAGGCTTCTGGTGAAATTGCATTATGCAAGTTGAATGCCTTATCACCGACACCGAACGTGCGACAA'
'ENSMUSG00000024304_probe_2_exon_R'	'TAATACGACTCACTATAGCGTCATCCTGAACCGTGTAATTTTGGATTTCCTGAAGATGTTTACAGCGCAGTCTTACCGAAGGATGTCGACACCGAACGTGCGACAA'
'ENSMUSG00000024304_probe_3_exon_L'	'TAATACGACTCACTATAGCGTCATCAACCCTGACTGAGGAGCCTATGAAGGAACCACATGAAATTGAAGATTGAATGCCTTATCACCGACACCGAACGTGCGACAA'
'ENSMUSG00000024304_probe_3_exon_R'	'TAATACGACTCACTATAGCGTCATCCTGAACCGTGTAATTTTAGTATTCCCTAGACAACTTGCCAAGCACAGTGGAGCTCTACAAACGACACCGAACGTGCGACAA'
'ENSMUSG00000024304_probe_4_exon_L'	'TAATACGACTCACTATAGCGTCATCATCCCGCCAATCAACTTGCCAGAAAACTCCAGAGGACCCTTTCCTTTGAATGCCTTATCACCGACACCGAACGTGCGACAA'
'ENSMUSG00000024304_probe_4_exon_R'	'TAATACGACTCACTATAGCGTCATCCTGAACCGTGTAATTTAGAGCTTGTCAGAATCAGGTCTGATAGAGATAAAAACCTTTCCCTCGACACCGAACGTGCGACAA'
'ENSMUSG00000024304_probe_5_exon_L'	'TAATACGACTCACTATAGCGTCATCCCGGTTTCACTTGAGAGCACATGCAGTGGACATCAATGGCAATCATTGAATGCCTTATCACCGACACCGAACGTGCGACAA'
'ENSMUSG00000024304_probe_5_exon_R'	'TAATACGACTCACTATAGCGTCATCCTGAACCGTGTAATTTTGGAGAACCCCATTGACATTGTCATCAATGTTATTGACATGAATGCGACACCGAACGTGCGACAA'
'ENSMUSG00000024304_probe_6_exon_L'	'TAATACGACTCACTATAGCGTCATCAGCACACCTTCACCCAACATGTTTACAATCAACAATGAGACTGGGTTGAATGCCTTATCACCGACACCGAACGTGCGACAA'
'ENSMUSG00000024304_probe_6_exon_R'	'TAATACGACTCACTATAGCGTCATCCTGAACCGTGTAATTTCATCATCACTGTGGCAGCTGGTCTGGATCGAGAGAAAGTGCAACACGACACCGAACGTGCGACAA'
'ENSMUSG00000024304_probe_7_exon_L'	'TAATACGACTCACTATAGCGTCATCCAGACCCCAACAGCAATGATGGGCTAGTCACAGTGGTAAAACCAATTGAATGCCTTATCACCGACACCGAACGTGCGACAA'
'ENSMUSG00000024304_probe_7_exon_R'	'TAATACGACTCACTATAGCGTCATCCTGAACCGTGTAATTTGACTTTGAAACGAATAGGATGTTTGTCCTTACTGTTGCTGCAGAACGACACCGAACGTGCGACAA'
'ENSMUSG00000024304_probe_8_exon_L'	'TAATACGACTCACTATAGCGTCATCCCACCTCAGTCGACAGCCACTGTGTCTGTGACAGTTATTGATGTCTTGAATGCCTTATCACCGACACCGAACGTGCGACAA'
'ENSMUSG00000024304_probe_8_exon_R'	'TAATACGACTCACTATAGCGTCATCCTGAACCGTGTAATTTTGAAAATCCTTATTTTGCCCCAAATCCTAAAATCATTCGCCAAGACGACACCGAACGTGCGACAA'
'ENSMUSG00000024304_probe_9_exon_L'	'TAATACGACTCACTATAGCGTCATCGGACCCCGATCGATATATGCAACAGAATATCAGATACACAAAATTTTGAATGCCTTATCACCGACACCGAACGTGCGACAA'
'ENSMUSG00000024304_probe_9_exon_R'	'TAATACGACTCACTATAGCGTCATCCTGAACCGTGTAATTTCTGATCCTGCCAACTGGCTGAAAATAGACCCCGTGAATGGGCAGACGACACCGAACGTGCGACAA'
'ENSMUSG00000024304_probe_10_exon_L'	'TAATACGACTCACTATAGCGTCATCAACAACATCTATAATGCTACCTTCCTTGCTTCTGACAATGGAATCTTGAATGCCTTATCACCGACACCGAACGTGCGACAA'
'ENSMUSG00000024304_probe_10_exon_R'	'TAATACGACTCACTATAGCGTCATCCTGAACCGTGTAATTTGCCTATGAGTGGGACAGGAACACTGCAAATCTATTTACTTGATATCGACACCGAACGTGCGACAA'
'ENSMUSG00000024304_probe_11_exon_L'	'TAATACGACTCACTATAGCGTCATCCTCAGGTGTTACCTCAAGAGGCGGAGACCTGTGAAACTCCAGAACTTGAATGCCTTATCACCGACACCGAACGTGCGACAA'
'ENSMUSG00000024304_probe_11_exon_R'	'TAATACGACTCACTATAGCGTCATCCTGAACCGTGTAATTTAACTCAATTAACATCACAGCACTTGATTATGACATAGACCCAAACCGACACCGAACGTGCGACAA'
'ENSMUSG00000024304_probe_12_exon_L'	'TAATACGACTCACTATAGCGTCATCCCGTTCGCGTTTGATCTTCCCTTATCTCCAGTGACTATTAAAAGATTGAATGCCTTATCACCGACACCGAACGTGCGACAA'
'ENSMUSG00000024304_probe_12_exon_R'	'TAATACGACTCACTATAGCGTCATCCTGAACCGTGTAATTTCTGGACCATCAACCGGCTTAATGGTGATTTTGCTCAGCTCAATTTCGACACCGAACGTGCGACAA'
'ENSMUSG00000024304_probe_13_exon_L'	'TAATACGACTCACTATAGCGTCATCTCCTTGTTCTCATGTTTGTGGTATGGATGAAACGGCGGGATAAAGTTGAATGCCTTATCACCGACACCGAACGTGCGACAA'
'ENSMUSG00000024304_probe_13_exon_R'	'TAATACGACTCACTATAGCGTCATCCTGAACCGTGTAATTTCGCCAAGCCAAGCAGCTTTTAATTGACCCAGAAGATGATGTAAGACGACACCGAACGTGCGACAA'
'ENSMUSG00000036904_probe_1_exon_L'	'TAATACGACTCACTATAGCGTCATCAGCAGACTAAAGCCGGGAAGTTGGGCGAAGGGCGCAGCTCCTGCGTTTCTAAGAGATTCGCCGACACCGAACGTGCGACAA'
'ENSMUSG00000036904_probe_1_exon_R'	'TAATACGACTCACTATAGCGTCATCCTGTGTTACTGTTGTTGGAGGCGGAGGCTGGGACCAAGGTGCTCAGGTGTCCTCTCTGTCTCGACACCGAACGTGCGACAA'
'ENSMUSG00000036904_probe_2_exon_L'	'TAATACGACTCACTATAGCGTCATCCCAGAACGCGGCGTGGACTTTTGGTGGCGGCAGATACAAGAGGACTTTCTAAGAGATTCGCCGACACCGAACGTGCGACAA'
'ENSMUSG00000036904_probe_2_exon_R'	'TAATACGACTCACTATAGCGTCATCCTGTGTTACTGTTGTTACGCAGGAGTGAGAAGGCTGCGGCCTGACTAGAGGAGGGCCCGGACGACACCGAACGTGCGACAA'
'ENSMUSG00000036904_probe_3_exon_L'	'TAATACGACTCACTATAGCGTCATCCCCGAAGAGGGGCCTCTAGGTCTGACCCGAGAGTCTAGAGGCCAGTTTCTAAGAGATTCGCCGACACCGAACGTGCGACAA'
'ENSMUSG00000036904_probe_3_exon_R'	'TAATACGACTCACTATAGCGTCATCCTGTGTTACTGTTGTTACAGCCATCTTGACTGAGGCCAGAAAGGAAACTTGAGCCGCGTCGCGACACCGAACGTGCGACAA'
'ENSMUSG00000036904_probe_4_exon_L'	'TAATACGACTCACTATAGCGTCATCTCCAGCCTAGGTTTCCAACCCTGCTGCCTGAAAAGGAGATAGACTTTTCTAAGAGATTCGCCGACACCGAACGTGCGACAA'
'ENSMUSG00000036904_probe_4_exon_R'	'TAATACGACTCACTATAGCGTCATCCTGTGTTACTGTTGTTTGCTATTCTCCTCTGCAGAGAAAAGTGGGACACGACCCGCTCTCCCGACACCGAACGTGCGACAA'
'ENSMUSG00000036904_probe_5_exon_L'	'TAATACGACTCACTATAGCGTCATCCGTGCCAAGAGATCACGGTGCCGTTGTGCAAAGGCATCGGTTACATTTCTAAGAGATTCGCCGACACCGAACGTGCGACAA'
'ENSMUSG00000036904_probe_5_exon_R'	'TAATACGACTCACTATAGCGTCATCCTGTGTTACTGTTGTTTACACTTACATGCCCAACCAGTTCAACCACGACACGCAAGATGAGCGACACCGAACGTGCGACAA'
'ENSMUSG00000036904_probe_6_exon_L'	'TAATACGACTCACTATAGCGTCATCACCGTCTTCTGGATCGGCCTGTGGTCGGTGCTCTGCTTCGTCTCCTTTCTAAGAGATTCGCCGACACCGAACGTGCGACAA'
'ENSMUSG00000036904_probe_6_exon_R'	'TAATACGACTCACTATAGCGTCATCCTGTGTTACTGTTGTTCTTCGCCACTGTCTCTACCTTCCTCATCGATATGGAGCGCTTTAACGACACCGAACGTGCGACAA'
'ENSMUSG00000036904_probe_7_exon_L'	'TAATACGACTCACTATAGCGTCATCGAACGGCCCATCATATTCCTCTCCGCCTGTTACCTCTTCGTGTCTTTTCTAAGAGATTCGCCGACACCGAACGTGCGACAA'
'ENSMUSG00000036904_probe_7_exon_R'	'TAATACGACTCACTATAGCGTCATCCTGTGTTACTGTTGTTCGGGTACCTGGTGCGCCTGGTGGCAGGACATGAGAAAGTGGCCTGCGACACCGAACGTGCGACAA'
'ENSMUSG00000036904_probe_8_exon_L'	'TAATACGACTCACTATAGCGTCATCCGGCTTTGTGCTGGCGCCACTGGTTATCTACCTCTTCATTGGGACTTTCTAAGAGATTCGCCGACACCGAACGTGCGACAA'
'ENSMUSG00000036904_probe_8_exon_R'	'TAATACGACTCACTATAGCGTCATCCTGTGTTACTGTTGTTTGTTTCTGTTAGCTGGCTTCGTGTCGCTGTTCCGAATCCGTTCAGCGACACCGAACGTGCGACAA'
'ENSMUSG00000036904_probe_9_exon_L'	'TAATACGACTCACTATAGCGTCATCCGATTACGCGGTCTTCATGCTCAAGTACTTCATGTGCCTAGTAGTTTTCTAAGAGATTCGCCGACACCGAACGTGCGACAA'
'ENSMUSG00000036904_probe_9_exon_R'	'TAATACGACTCACTATAGCGTCATCCTGTGTTACTGTTGTTGCATCACATCGGGCGTGTGGGTCTGGTCCGGCAAGACTCTGGAGTCGACACCGAACGTGCGACAA'
'ENSMUSG00000036904_probe_10_exon_L'	'TAATACGACTCACTATAGCGTCATCCCAGGGTTCCCACCCCTTCCCAGTGTTGACTGCTATTAGCATGATTTTCTAAGAGATTCGCCGACACCGAACGTGCGACAA'
'ENSMUSG00000036904_probe_10_exon_R'	'TAATACGACTCACTATAGCGTCATCCTGTGTTACTGTTGTTTGAACTCTTAATGGTATCCATTAGCAGCGGGGACTTAAATGACTCCGACACCGAACGTGCGACAA'
'ENSMUSG00000036904_probe_11_exon_L'	'TAATACGACTCACTATAGCGTCATCCTTAGAACAAAGTACCTGGCATTGAAGCCTCCCAGACTTAGCCCCTTTCTAAGAGATTCGCCGACACCGAACGTGCGACAA'
'ENSMUSG00000036904_probe_11_exon_R'	'TAATACGACTCACTATAGCGTCATCCTGTGTTACTGTTGTTCTCTCTGATGCCCCAGCACTTACCCCAGACAATGGTTTCAGTGGGCGACACCGAACGTGCGACAA'
'ENSMUSG00000036904_probe_12_exon_L'	'TAATACGACTCACTATAGCGTCATCCCTCCTGGATACCCTGGATGAGTCTTGAGGGTACACTACACTACATTTCTAAGAGATTCGCCGACACCGAACGTGCGACAA'
'ENSMUSG00000036904_probe_12_exon_R'	'TAATACGACTCACTATAGCGTCATCCTGTGTTACTGTTGTTGCAGACTTCATCCAAGGTCCTGCTTCACCCTCGACTTCATCTGCACGACACCGAACGTGCGACAA'
'ENSMUSG00000036904_probe_13_exon_L'	'TAATACGACTCACTATAGCGTCATCTCATGCCCTCATACACCCTAGAGGAGGGACAACTGCTACCTTGTGTTTCTAAGAGATTCGCCGACACCGAACGTGCGACAA'
'ENSMUSG00000036904_probe_13_exon_R'	'TAATACGACTCACTATAGCGTCATCCTGTGTTACTGTTGTTACTGCACAGTTTGGGTATTCTTAATGACCAGGCAGATGCCTTAAACGACACCGAACGTGCGACAA'
'ENSMUSG00000036904_probe_14_exon_L'	'TAATACGACTCACTATAGCGTCATCAATAAAAAGACTTTTGATAAATGATTTAAGTACCACCCTGTCCCCTTTCTAAGAGATTCGCCGACACCGAACGTGCGACAA'
'ENSMUSG00000036904_probe_14_exon_R'	'TAATACGACTCACTATAGCGTCATCCTGTGTTACTGTTGTTCCTCTCCTGAACTGTTCCCCTTATGCTTGCTGAGGACATGTGAGGCGACACCGAACGTGCGACAA'
'ENSMUSG00000036904_probe_15_exon_L'	'TAATACGACTCACTATAGCGTCATCTTGCCATTTTGTACTGACAGTAGACCTGTTAACCTCTAATTCTTATTTCTAAGAGATTCGCCGACACCGAACGTGCGACAA'
'ENSMUSG00000036904_probe_15_exon_R'	'TAATACGACTCACTATAGCGTCATCCTGTGTTACTGTTGTTCTGTTAGCAAAGTAAATGTCATTGTTGAAATGAAATCAAAATCGCCGACACCGAACGTGCGACAA'
'ENSMUSG00000036904_probe_16_exon_L'	'TAATACGACTCACTATAGCGTCATCTTTTTGCACTTTCCCCAAAAATGATGTTTTTCATGGTCTCTCCTTTTTCTAAGAGATTCGCCGACACCGAACGTGCGACAA'
'ENSMUSG00000036904_probe_16_exon_R'	'TAATACGACTCACTATAGCGTCATCCTGTGTTACTGTTGTTTGACCTATGGGTTACAGCTCTTCATGGTGTGTGTGGATGGACAGTCGACACCGAACGTGCGACAA'
'ENSMUSG00000036904_probe_17_exon_L'	'TAATACGACTCACTATAGCGTCATCTGCTAAGGTGGCCATTCTACTTGGCCTGTTTATTTGGCTGATAGATTTCTAAGAGATTCGCCGACACCGAACGTGCGACAA'
'ENSMUSG00000036904_probe_17_exon_R'	'TAATACGACTCACTATAGCGTCATCCTGTGTTACTGTTGTTGCTAATGCCACTTAAATTGCAGCCCTATGTGAATGAGTATCTTCACGACACCGAACGTGCGACAA'
'ENSMUSG00000036904_probe_18_exon_L'	'TAATACGACTCACTATAGCGTCATCTCTGTGATTTTGAAAGCACTGGCCTTTTACAGAGCTGGCTGCACTTTTCTAAGAGATTCGCCGACACCGAACGTGCGACAA'
'ENSMUSG00000036904_probe_18_exon_R'	'TAATACGACTCACTATAGCGTCATCCTGTGTTACTGTTGTTGAAATGTGGAGGTTAGTATTTAAGGCCACAGGTCACCTCTATACTCGACACCGAACGTGCGACAA'
'ENSMUSG00000036904_probe_19_exon_L'	'TAATACGACTCACTATAGCGTCATCTAAGTCACTTGACAATCTGGTGTAGCAGAGCAGGTGCTGGCTAACTTTCTAAGAGATTCGCCGACACCGAACGTGCGACAA'
'ENSMUSG00000036904_probe_19_exon_R'	'TAATACGACTCACTATAGCGTCATCCTGTGTTACTGTTGTTATTAAACGAATGGGTTAACTTCTTAATAGCATTCCCTGCTTGTGTCGACACCGAACGTGCGACAA'
'ENSMUSG00000036904_probe_20_exon_L'	'TAATACGACTCACTATAGCGTCATCAAAAAGCTATTGTTCCTCTGTCAAGACGAAGCTAATTTATTTGAATTTCTAAGAGATTCGCCGACACCGAACGTGCGACAA'
'ENSMUSG00000036904_probe_20_exon_R'	'TAATACGACTCACTATAGCGTCATCCTGTGTTACTGTTGTTGAAGGCTGTTGAATCAGCAGAAGAATGTGCTAGCAATTGTTGAACCGACACCGAACGTGCGACAA'
'ENSMUSG00000036904_probe_21_exon_L'	'TAATACGACTCACTATAGCGTCATCTTTTACCTGTCTGCCCAGTGGCTCTGCACATCATTCCTTTAAGAGTTTCTAAGAGATTCGCCGACACCGAACGTGCGACAA'
'ENSMUSG00000036904_probe_21_exon_R'	'TAATACGACTCACTATAGCGTCATCCTGTGTTACTGTTGTTGCTAAATGAATAGGGTTAATCTGTAGGGAACTTGGTCTTTTGAGTCGACACCGAACGTGCGACAA'
'ENSMUSG00000036904_probe_22_exon_L'	'TAATACGACTCACTATAGCGTCATCCTCTGTGAATGTGCTGTATAGCCTGAAGTTTCTTTCCCTGCTGCCTTTCTAAGAGATTCGCCGACACCGAACGTGCGACAA'
'ENSMUSG00000036904_probe_22_exon_R'	'TAATACGACTCACTATAGCGTCATCCTGTGTTACTGTTGTTGCTCCTCTTGGTGCGGAGCAATTGGCCACCGTGGAGCCTTAACACCGACACCGAACGTGCGACAA'
'ENSMUSG00000036904_probe_23_exon_L'	'TAATACGACTCACTATAGCGTCATCCTTCCATTAAAGGGATGTGGGACTTTTACTTTAAAAAGGAGAGGCTTTCTAAGAGATTCGCCGACACCGAACGTGCGACAA'
'ENSMUSG00000036904_probe_23_exon_R'	'TAATACGACTCACTATAGCGTCATCCTGTGTTACTGTTGTTAGAGAGAGAGGAAGACTTGTAACAGTTAGTGAAGACCAGAGGCGCCGACACCGAACGTGCGACAA'
'ENSMUSG00000036904_probe_24_exon_L'	'TAATACGACTCACTATAGCGTCATCCGCTCAGCCTTTTCAACAGCTTTCCATGGCTTTGTTAGCCAGCCTTTTCTAAGAGATTCGCCGACACCGAACGTGCGACAA'
'ENSMUSG00000036904_probe_24_exon_R'	'TAATACGACTCACTATAGCGTCATCCTGTGTTACTGTTGTTAGGCAGCTAGGCCTGGGCTGTGCATTATAGAAAAGGCTCTGAATGCGACACCGAACGTGCGACAA'
'ENSMUSG00000036904_probe_25_exon_L'	'TAATACGACTCACTATAGCGTCATCCCCACAGGTGGTCTCTGCACATAATCCCCCAATTTAAAGCGGTTTTTTCTAAGAGATTCGCCGACACCGAACGTGCGACAA'
'ENSMUSG00000036904_probe_25_exon_R'	'TAATACGACTCACTATAGCGTCATCCTGTGTTACTGTTGTTTTTGCTGGACAATTGCATTACAAAACTCCCTTCTTTTACACTCCTCGACACCGAACGTGCGACAA'
'ENSMUSG00000020407_probe_1_exon_L'	'TAATACGACTCACTATAGCGTCATCACAGTTTACAACAGCCTAGCTCTGCATTCTTGACCACGTCCACACTTGGATTTCGTTTACCCGACACCGAACGTGCGACAA'
'ENSMUSG00000020407_probe_1_exon_R'	'TAATACGACTCACTATAGCGTCATCCAAATAGCCCAAAGTTCCATTCATCTCTGGTACATTCCTTCATCATTTCTAGAAAAATGGACGACACCGAACGTGCGACAA'
'ENSMUSG00000020407_probe_2_exon_L'	'TAATACGACTCACTATAGCGTCATCTTGGACCCTGGCACTAGAGGTGACCTTGGGTAGCCATACAGCGACTTGGATTTCGTTTACCCGACACCGAACGTGCGACAA'
'ENSMUSG00000020407_probe_2_exon_R'	'TAATACGACTCACTATAGCGTCATCCAAATAGCCCAAAGTTCCAGATCTTTTCTTCGACAGTGGAACAGAGATAGCAGCTTGGGTCCGACACCGAACGTGCGACAA'
'ENSMUSG00000020407_probe_3_exon_L'	'TAATACGACTCACTATAGCGTCATCTGACGAAGTGATTGACTGGTGGTCTCTGACACTCTGGAAGCCTTCTTGGATTTCGTTTACCCGACACCGAACGTGCGACAA'
'ENSMUSG00000020407_probe_3_exon_R'	'TAATACGACTCACTATAGCGTCATCCAAATAGCCCAAAGTTGCGACGTGGACATCGGTCTCTGACAGTCCTCCTACAGTGAGAACACGACACCGAACGTGCGACAA'
'ENSMUSG00000020407_probe_4_exon_L'	'TAATACGACTCACTATAGCGTCATCGGCAGCTACAGGAACTGAAGCAAAGGACCTTGAAAACCATCACAATTGGATTTCGTTTACCCGACACCGAACGTGCGACAA'
'ENSMUSG00000020407_probe_4_exon_R'	'TAATACGACTCACTATAGCGTCATCCAAATAGCCCAAAGTTACTGCTTCATCCAACTTTCAAATCCAAACATAGCAGCAATGAAGGCGACACCGAACGTGCGACAA'
'ENSMUSG00000020407_probe_5_exon_L'	'TAATACGACTCACTATAGCGTCATCAGACGTGCTCTACCATTTCAACCTCAGCACTAGCACACACGATTTTTGGATTTCGTTTACCCGACACCGAACGTGCGACAA'
'ENSMUSG00000020407_probe_5_exon_R'	'TAATACGACTCACTATAGCGTCATCCAAATAGCCCAAAGTTCTGCTATGTTTGGAGACGTGAAGTTTGTGTGTGTTGGTGGAAGCTCGACACCGAACGTGCGACAA'
'ENSMUSG00000020407_probe_6_exon_L'	'TAATACGACTCACTATAGCGTCATCTTCCCGGATGAACACCTTCATCAAGTATGTGGCTGCAGAGCTGGGTTGGATTTCGTTTACCCGACACCGAACGTGCGACAA'
'ENSMUSG00000020407_probe_6_exon_R'	'TAATACGACTCACTATAGCGTCATCCAAATAGCCCAAAGTTTTGACCATCCAGGGAAGGAATATCCCAACATCTGTGCAGGCACTGCGACACCGAACGTGCGACAA'
'ENSMUSG00000020407_probe_7_exon_L'	'TAATACGACTCACTATAGCGTCATCCCGCTACGCCATGTATAAAGCCGGGCCCGTGCTGTCTGTGAGCCATTGGATTTCGTTTACCCGACACCGAACGTGCGACAA'
'ENSMUSG00000020407_probe_7_exon_R'	'TAATACGACTCACTATAGCGTCATCCAAATAGCCCAAAGTTGCATGGGCATTCCTTCCATCGGCATCATGTTGCACGAGCTCATCACGACACCGAACGTGCGACAA'
'ENSMUSG00000020407_probe_8_exon_L'	'TAATACGACTCACTATAGCGTCATCCACCATCATCCGCATTGGCACTTCAGGCGGGATAGGTCTGGAGCCTTGGATTTCGTTTACCCGACACCGAACGTGCGACAA'
'ENSMUSG00000020407_probe_8_exon_R'	'TAATACGACTCACTATAGCGTCATCCAAATAGCCCAAAGTTGCTCTGTTGTCATCACGCAGCAGGCAGTGAATGAGTGCTTCAAGCCGACACCGAACGTGCGACAA'
'ENSMUSG00000020407_probe_9_exon_L'	'TAATACGACTCACTATAGCGTCATCAGTTTGAGCAGATTGTCCTGGGAAAACGGGTGATTCGCAACACCATTGGATTTCGTTTACCCGACACCGAACGTGCGACAA'
'ENSMUSG00000020407_probe_9_exon_R'	'TAATACGACTCACTATAGCGTCATCCAAATAGCCCAAAGTTCTGGACGCGCAGCTGGTTCAGGAGTTGGTGCAGTGCTCCTCAGACCGACACCGAACGTGCGACAA'
'ENSMUSG00000020407_probe_10_exon_L'	'TAATACGACTCACTATAGCGTCATCTGTGGGCAACACCATGTGCACCTTGGACTTCTATGAGGGGCAAGGTTGGATTTCGTTTACCCGACACCGAACGTGCGACAA'
'ENSMUSG00000020407_probe_10_exon_R'	'TAATACGACTCACTATAGCGTCATCCAAATAGCCCAAAGTTGTCTGGATGGCGCCCTCTGCTCCTACACAGAGAAAGACAAACAGTCGACACCGAACGTGCGACAA'
'ENSMUSG00000020407_probe_11_exon_L'	'TAATACGACTCACTATAGCGTCATCGTCCGAAATATCGAGATGGAATCTTCGGTGTTTGCCACCATGTGCTTGGATTTCGTTTACCCGACACCGAACGTGCGACAA'
'ENSMUSG00000020407_probe_11_exon_R'	'TAATACGACTCACTATAGCGTCATCCAAATAGCCCAAAGTTTGCCTGTGGCCTGAAAGCGGCTGTGGTGTGTGTCACCCTTCTGGACGACACCGAACGTGCGACAA'
'ENSMUSG00000032494_probe_1_exon_L'	'TAATACGACTCACTATAGCGTCATCACCTGAGGGTCCTACTCAACACCTTAAGTTTCTTTTAAGGGAGGTTTACTGGTGAATGGATCGACACCGAACGTGCGACAA'
'ENSMUSG00000032494_probe_1_exon_R'	'TAATACGACTCACTATAGCGTCATCGGATACATTGATGGTTATTCCTCCGAAGTCCTCAATCACAAACCGTTTATAGGAAGAAGAGCGACACCGAACGTGCGACAA'
'ENSMUSG00000032494_probe_2_exon_L'	'TAATACGACTCACTATAGCGTCATCCCCCATCCCCTGCCGGTCTACACGGAGATCTTGGCTGCTAACTTCTTACTGGTGAATGGATCGACACCGAACGTGCGACAA'
'ENSMUSG00000032494_probe_2_exon_R'	'TAATACGACTCACTATAGCGTCATCGGATACATTGATGGTTACAGACTCTCCAGGACGGGGGCCTCTCTCATTTGGCATATCTTTCCGACACCGAACGTGCGACAA'
'ENSMUSG00000032494_probe_3_exon_L'	'TAATACGACTCACTATAGCGTCATCTAATCTACTGTTTTCATTTTGTGAAATTAGCCTTTGGGTGTTTCGTTACTGGTGAATGGATCGACACCGAACGTGCGACAA'
'ENSMUSG00000032494_probe_3_exon_R'	'TAATACGACTCACTATAGCGTCATCGGATACATTGATGGTTAATGGCTTTATGAACTAAAGCCATCTGCTAATATTGTGTTTCTTGCGACACCGAACGTGCGACAA'
'ENSMUSG00000032494_probe_4_exon_L'	'TAATACGACTCACTATAGCGTCATCCTTTTCCTCCAACGTTTTTACGAGCCGTCGAAGATGGGGTACTTCTTACTGGTGAATGGATCGACACCGAACGTGCGACAA'
'ENSMUSG00000032494_probe_4_exon_R'	'TAATACGACTCACTATAGCGTCATCGGATACATTGATGGTTATCCAGTGTGGTTTTGCTTGTGGCCATTTCCAGTGCGTTTGAATTCGACACCGAACGTGCGACAA'
'ENSMUSG00000032494_probe_7_exon_L'	'TAATACGACTCACTATAGCGTCATCCCTTCCTTCTATGGACGCAACTGTGAACATGATGTTCGCAAAGAGTTACTGGTGAATGGATCGACACCGAACGTGCGACAA'
'ENSMUSG00000032494_probe_7_exon_R'	'TAATACGACTCACTATAGCGTCATCGGATACATTGATGGTTCTGTGGGTCTATCCTCCATGGCACCTGGCTGCCCAAGAAGTGTTCCGACACCGAACGTGCGACAA'
'ENSMUSG00000032494_probe_10_exon_L'	'TAATACGACTCACTATAGCGTCATCGAATTCCATGCCAGTGCCATAGCAAAGATGTCATTCATCTTGATGTTACTGGTGAATGGATCGACACCGAACGTGCGACAA'
'ENSMUSG00000032494_probe_10_exon_R'	'TAATACGACTCACTATAGCGTCATCGGATACATTGATGGTTCACAGTGAATCCCTAATGTTACCCCTCAAAACACTAACTAGGCCTCGACACCGAACGTGCGACAA'
'ENSMUSG00000032494_probe_11_exon_L'	'TAATACGACTCACTATAGCGTCATCACCTCTGCACAGCCCCTCCTCTTTCTGGAAAACTATGGCGTGTGTTTACTGGTGAATGGATCGACACCGAACGTGCGACAA'
'ENSMUSG00000032494_probe_11_exon_R'	'TAATACGACTCACTATAGCGTCATCGGATACATTGATGGTTCAAGCACTGTAACAGCGAGTTACATTCCTAGCCTAAAAGCTACTCCGACACCGAACGTGCGACAA'
'ENSMUSG00000032494_probe_12_exon_L'	'TAATACGACTCACTATAGCGTCATCAAGAATGTGCTGTCTGCCATAGCCTGAGTTTCTTGATAGAAGTAATTACTGGTGAATGGATCGACACCGAACGTGCGACAA'
'ENSMUSG00000032494_probe_12_exon_R'	'TAATACGACTCACTATAGCGTCATCGGATACATTGATGGTTCTCTTACTTTTCTTCCTAAGACTTTTAAACAGTTCTGAAGGTTATCGACACCGAACGTGCGACAA'
'ENSMUSG00000032494_probe_13_exon_L'	'TAATACGACTCACTATAGCGTCATCATTAAATCCCAATGTGCAACTGGAAGTAAATTCAGAGTAGCTGAATTACTGGTGAATGGATCGACACCGAACGTGCGACAA'
'ENSMUSG00000032494_probe_13_exon_R'	'TAATACGACTCACTATAGCGTCATCGGATACATTGATGGTTCAGCTAAATTATCTTTAAGCAGGGAGGTGGTGGTGTCTACCTTAACGACACCGAACGTGCGACAA'
'ENSMUSG00000032494_probe_14_exon_L'	'TAATACGACTCACTATAGCGTCATCAAACTATTATCTTAAAAGAAAATTAATGGACCAGGCATTGTGGCATTACTGGTGAATGGATCGACACCGAACGTGCGACAA'
'ENSMUSG00000032494_probe_14_exon_R'	'TAATACGACTCACTATAGCGTCATCGGATACATTGATGGTTTGGCTTTAATCCCAGCCCTCAGGAGGTAGGGATAGGAGGATCTCACGACACCGAACGTGCGACAA'
'ENSMUSG00000032494_probe_15_exon_L'	'TAATACGACTCACTATAGCGTCATCGAGTTCAAGGCCAGCCTGGTCTATGTAGCGAACCCCTGTCTCAAATTACTGGTGAATGGATCGACACCGAACGTGCGACAA'
'ENSMUSG00000032494_probe_15_exon_R'	'TAATACGACTCACTATAGCGTCATCGGATACATTGATGGTTGGAAAAAGCATCCTACGAGGGAGTTGAGGAAGTAATGAGGGTCTGCGACACCGAACGTGCGACAA'
'ENSMUSG00000032494_probe_16_exon_L'	'TAATACGACTCACTATAGCGTCATCGCAGAGGGAGCAGCAGATGGGGAAGTGACTAAGACTGGGGAAACATTACTGGTGAATGGATCGACACCGAACGTGCGACAA'
'ENSMUSG00000032494_probe_16_exon_R'	'TAATACGACTCACTATAGCGTCATCGGATACATTGATGGTTGTGGATTGTTTGATTGATGTTTACGGAGGTACTGGGAATTTAAAACGACACCGAACGTGCGACAA'
'ENSMUSG00000059895_probe_1_exon_L'	'TAATACGACTCACTATAGCGTCATCGCAGAGGGCAGGATGCTTTCAGCGGGGCTATGTCTGTATCTGCGGTTTCAATCTTAGGTCGCGACACCGAACGTGCGACAA'
'ENSMUSG00000059895_probe_1_exon_R'	'TAATACGACTCACTATAGCGTCATCGTATTGATAAGCCATTTCTGGAAGGATGGCTCTGACTCAGTCTCTGCCTTCCCCTTGCCCACGACACCGAACGTGCGACAA'
'ENSMUSG00000059895_probe_2_exon_L'	'TAATACGACTCACTATAGCGTCATCCCCCCGAACTTCTGTCAGGGACTCTGTAAAACAGGGCTACAGAGCTTTCAATCTTAGGTCGCGACACCGAACGTGCGACAA'
'ENSMUSG00000059895_probe_2_exon_R'	'TAATACGACTCACTATAGCGTCATCGTATTGATAAGCCATTCCTCCAAGGAAAGAGGTGAACTTTTGGGACTTTGGATTTGATCAACGACACCGAACGTGCGACAA'
'ENSMUSG00000059895_probe_3_exon_L'	'TAATACGACTCACTATAGCGTCATCTGCATGGTCCGGCATCTGCAAGTGTCTGAAGCATTGGCTGGAAACTTTCAATCTTAGGTCGCGACACCGAACGTGCGACAA'
'ENSMUSG00000059895_probe_3_exon_R'	'TAATACGACTCACTATAGCGTCATCGTATTGATAAGCCATTTCAGATTGTGCCTTCTGAAGACCAGGGTGGGATTGATGGAGAAGCCGACACCGAACGTGCGACAA'
'ENSMUSG00000059895_probe_4_exon_L'	'TAATACGACTCACTATAGCGTCATCCAGGAGGGCAGCTCTGACTACTGCCGTTCCCAACACCGTGGGTGCTTTCAATCTTAGGTCGCGACACCGAACGTGCGACAA'
'ENSMUSG00000059895_probe_4_exon_R'	'TAATACGACTCACTATAGCGTCATCGTATTGATAAGCCATTCCGCTGAGGAGACCTGTACACCTCTGGCCCTCACCATTGTCCTTGCGACACCGAACGTGCGACAA'
'ENSMUSG00000059895_probe_5_exon_L'	'TAATACGACTCACTATAGCGTCATCGCCAGCACTGCTGCCTGAGCCCGCTGCCCCTCTTCAGGACTTGCCTTTCAATCTTAGGTCGCGACACCGAACGTGCGACAA'
'ENSMUSG00000059895_probe_5_exon_R'	'TAATACGACTCACTATAGCGTCATCGTATTGATAAGCCATTTCCCTGATGGGGTAACGTGACAGACCGGATCAGAGGCTGCCTGCCCGACACCGAACGTGCGACAA'
'ENSMUSG00000059895_probe_6_exon_L'	'TAATACGACTCACTATAGCGTCATCGGCCCAGGGCCGCTAGAGTTTGGTTGAGTTCAAGTTCATTTTCCCTTTCAATCTTAGGTCGCGACACCGAACGTGCGACAA'
'ENSMUSG00000059895_probe_6_exon_R'	'TAATACGACTCACTATAGCGTCATCGTATTGATAAGCCATTTGGTCCTGACTTCTGGGGCCCAACTCTGACCAAAGGGGACACTCCCGACACCGAACGTGCGACAA'
'ENSMUSG00000059895_probe_7_exon_L'	'TAATACGACTCACTATAGCGTCATCTTTTTGGAATTATCCGCCACGAGGCAGCTTCCTCTCCCTCTCCCATTTCAATCTTAGGTCGCGACACCGAACGTGCGACAA'
'ENSMUSG00000059895_probe_7_exon_R'	'TAATACGACTCACTATAGCGTCATCGTATTGATAAGCCATTTATTTGCACAATATTTGTGCGGGGCGTAGGGGCGAGGTTTTAAGACGACACCGAACGTGCGACAA'
'ENSMUSG00000059895_probe_8_exon_L'	'TAATACGACTCACTATAGCGTCATCTGGAGGTGAGCTACCGGCACATGCGCTTCCTCATCACCCACAACCTTTCAATCTTAGGTCGCGACACCGAACGTGCGACAA'
'ENSMUSG00000059895_probe_8_exon_R'	'TAATACGACTCACTATAGCGTCATCGTATTGATAAGCCATTAGCAATGCCACCCTCAGCACGTTCATCGAGGACCTGAAGAAGTACCGACACCGAACGTGCGACAA'
'ENSMUSG00000059895_probe_9_exon_L'	'TAATACGACTCACTATAGCGTCATCTTGTGGACTGGCCCTTTGATGATGGAGCGCCCCCTCCTGGCAAAGTTTCAATCTTAGGTCGCGACACCGAACGTGCGACAA'
'ENSMUSG00000059895_probe_9_exon_R'	'TAATACGACTCACTATAGCGTCATCGTATTGATAAGCCATTGTAGAGGACTGGCTGAGCCTGCTGAAGGCCAAGTTCTACAATGACCGACACCGAACGTGCGACAA'
'ENSMUSG00000059895_probe_10_exon_L'	'TAATACGACTCACTATAGCGTCATCCTCACCTACCTGGAGAAGTACCGGCCTAAGCAGAGACTGAGGTTCTTTCAATCTTAGGTCGCGACACCGAACGTGCGACAA'
'ENSMUSG00000059895_probe_10_exon_R'	'TAATACGACTCACTATAGCGTCATCGTATTGATAAGCCATTAGACCCACACACGCACAAGACCAGATGCTGCGTCATGTAGCTCAGCGACACCGAACGTGCGACAA'
'ENSMUSG00000059895_probe_11_exon_L'	'TAATACGACTCACTATAGCGTCATCCCCTGTACCTCATTACATCTGTGTCTAAGGAGTCCAACGGCTATGTTTCAATCTTAGGTCGCGACACCGAACGTGCGACAA'
'ENSMUSG00000059895_probe_11_exon_R'	'TAATACGACTCACTATAGCGTCATCGTATTGATAAGCCATTCGTCCCTGCTCTGTCCCCATCTGTACCCACGGCTGTCTTTCTGAACGACACCGAACGTGCGACAA'
'ENSMUSG00000059895_probe_12_exon_L'	'TAATACGACTCACTATAGCGTCATCGCCTGTGTATTGCAGGTGGGAGTTTTTAAACCACTGGGCCCAATGTTTCAATCTTAGGTCGCGACACCGAACGTGCGACAA'
'ENSMUSG00000059895_probe_12_exon_R'	'TAATACGACTCACTATAGCGTCATCGTATTGATAAGCCATTTCAGCGGCGTGGCCCTCACCCTAACCTTTTTCCAGCACCTTTGTTCGACACCGAACGTGCGACAA'
'ENSMUSG00000059895_probe_13_exon_L'	'TAATACGACTCACTATAGCGTCATCCAGGTGCTCTGGACTCTCAAGGCAATAAATCAGGAGCTGTGGATGTTTCAATCTTAGGTCGCGACACCGAACGTGCGACAA'
'ENSMUSG00000059895_probe_13_exon_R'	'TAATACGACTCACTATAGCGTCATCGTATTGATAAGCCATTTGTGAAGAGTGTTATAGAGCAGGGGAATAGGGTGTGGATCCCGGGCGACACCGAACGTGCGACAA'
'ENSMUSG00000059895_probe_14_exon_L'	'TAATACGACTCACTATAGCGTCATCCCATCCCTTGCTCTGCCTCCCTGACTTGTTCTACAAGTTCTTGACTTTCAATCTTAGGTCGCGACACCGAACGTGCGACAA'
'ENSMUSG00000059895_probe_14_exon_R'	'TAATACGACTCACTATAGCGTCATCGTATTGATAAGCCATTAAAAATCAGCACAGCTTGGACTGGTGACGGTTTGTAACATTAGGACGACACCGAACGTGCGACAA'
'ENSMUSG00000059895_probe_15_exon_L'	'TAATACGACTCACTATAGCGTCATCGTGGGTTGCAGGTAGATCTGAGTGTAGATGGCCTTTGGTGACATGTTTCAATCTTAGGTCGCGACACCGAACGTGCGACAA'
'ENSMUSG00000059895_probe_15_exon_R'	'TAATACGACTCACTATAGCGTCATCGTATTGATAAGCCATTTCTGCCTAGGACCTCATCCTGCTTATAAGTTCTGAGCAGTGGGCTCGACACCGAACGTGCGACAA'
'ENSMUSG00000059895_probe_16_exon_L'	'TAATACGACTCACTATAGCGTCATCCTCTTCCCTTAGCTGAGGAAAGGGTATCATGAGGGACAGGGCTGGTTTCAATCTTAGGTCGCGACACCGAACGTGCGACAA'
'ENSMUSG00000059895_probe_16_exon_R'	'TAATACGACTCACTATAGCGTCATCGTATTGATAAGCCATTATATGTGTGTCTTAGCCAGGGTTTTATGGCTGTGAACAGACACCGCGACACCGAACGTGCGACAA'
'ENSMUSG00000059895_probe_19_exon_L'	'TAATACGACTCACTATAGCGTCATCCCCACAGTGACACACCTACTCCAACAAGGTCAGACCTCCAAACGGTTTCAATCTTAGGTCGCGACACCGAACGTGCGACAA'
'ENSMUSG00000059895_probe_19_exon_R'	'TAATACGACTCACTATAGCGTCATCGTATTGATAAGCCATTCCACTCCCCAGGCCAGTCGTATTTAAACAGTGACAATGTGTCAGTCGACACCGAACGTGCGACAA'
'ENSMUSG00000059895_probe_20_exon_L'	'TAATACGACTCACTATAGCGTCATCGCCCAGAACAGAGATCCAGGGCGCCTCTCACTGGTACCTGCTGCCTTTCAATCTTAGGTCGCGACACCGAACGTGCGACAA'
'ENSMUSG00000059895_probe_20_exon_R'	'TAATACGACTCACTATAGCGTCATCGTATTGATAAGCCATTCTTGCATCATTCCCTCTTCAAGTTCCACCTAGCTCTGGACTAGGTCGACACCGAACGTGCGACAA'
'ENSMUSG00000059895_probe_21_exon_L'	'TAATACGACTCACTATAGCGTCATCGAAACCATCCGGGCCCACGTAGACTCCCAGCAGTCCCTGTTCTTGTTTCAATCTTAGGTCGCGACACCGAACGTGCGACAA'
'ENSMUSG00000059895_probe_21_exon_R'	'TAATACGACTCACTATAGCGTCATCGTATTGATAAGCCATTTGTCCTAGTAGGGAGTGACAAGGTGTAGCCAAACTCAGTAATGGTCGACACCGAACGTGCGACAA'
'ENSMUSG00000052681_probe_1_exon_L'	'TAATACGACTCACTATAGCGTCATCGAGAGCGAGGCTGAACGCCTGACGTCAAGGCGACACCGCCAAACCTTATGATTGACATCCTCGACACCGAACGTGCGACAA'
'ENSMUSG00000052681_probe_1_exon_R'	'TAATACGACTCACTATAGCGTCATCATCTCCTAAGTCCTTTGCCCAGAGTCAGGCGTGGAAAGCAGCCCGAGCGGCGGCGGCGGCGCGACACCGAACGTGCGACAA'
'ENSMUSG00000052681_probe_2_exon_L'	'TAATACGACTCACTATAGCGTCATCCCGGTGACAGCGCGAGAGGTACTAAGTGTGACAGTGTGCACCATGTTATGATTGACATCCTCGACACCGAACGTGCGACAA'
'ENSMUSG00000052681_probe_2_exon_R'	'TAATACGACTCACTATAGCGTCATCATCTCCTAAGTCCTTTTGAATATAAGCTCGTCGTGCTTGGATCAGGAGGCGTTGGGAAGTCCGACACCGAACGTGCGACAA'
'ENSMUSG00000052681_probe_3_exon_L'	'TAATACGACTCACTATAGCGTCATCGCCCTGACTGTACAGTTTGTTCAAGGAATTTTTGTTGAAAAATATTTATGATTGACATCCTCGACACCGAACGTGCGACAA'
'ENSMUSG00000052681_probe_3_exon_R'	'TAATACGACTCACTATAGCGTCATCATCTCCTAAGTCCTTTTCCTACGATAGAAGATTCTTATAGAAAGCAAGTTGAAGTAGATGCCGACACCGAACGTGCGACAA'
'ENSMUSG00000052681_probe_4_exon_L'	'TAATACGACTCACTATAGCGTCATCAGCAGTGTATGCTTGAAATCTTGGACACTGCAGGAACGGAGCAATTTATGATTGACATCCTCGACACCGAACGTGCGACAA'
'ENSMUSG00000052681_probe_4_exon_R'	'TAATACGACTCACTATAGCGTCATCATCTCCTAAGTCCTTTACAGCCATGAGGGACCTGTACATGAAGAACGGACAAGGCTTCGCTCGACACCGAACGTGCGACAA'
'ENSMUSG00000052681_probe_5_exon_L'	'TAATACGACTCACTATAGCGTCATCTGGTTTACTCCATCACAGCACAGTCGACATTTAACGACTTACAAGTTATGATTGACATCCTCGACACCGAACGTGCGACAA'
'ENSMUSG00000052681_probe_5_exon_R'	'TAATACGACTCACTATAGCGTCATCATCTCCTAAGTCCTTTCTAAGAGAGCAGATTCTGCGGGTTAAAGACACTGATGATGTTCCACGACACCGAACGTGCGACAA'
'ENSMUSG00000052681_probe_6_exon_L'	'TAATACGACTCACTATAGCGTCATCTGATTCTGGTTGGCAATAAATGCGACTTGGAAGATGAAAGAGTTGTTATGATTGACATCCTCGACACCGAACGTGCGACAA'
'ENSMUSG00000052681_probe_6_exon_R'	'TAATACGACTCACTATAGCGTCATCATCTCCTAAGTCCTTTGGAAAGGAACAAGGTCAGAACCTAGCAAGACAGTGGAACAACTGTCGACACCGAACGTGCGACAA'
'ENSMUSG00000052681_probe_7_exon_L'	'TAATACGACTCACTATAGCGTCATCAGTCCAAAATAAATGTTAATGAGATCTTTTATGACCTAGTGCGGCTTATGATTGACATCCTCGACACCGAACGTGCGACAA'
'ENSMUSG00000052681_probe_7_exon_R'	'TAATACGACTCACTATAGCGTCATCATCTCCTAAGTCCTTTATTAACAGAAAAACTCCAGTGCCTGGGAAGGCCCGCAAAAAGTCACGACACCGAACGTGCGACAA'
'ENSMUSG00000052681_probe_8_exon_L'	'TAATACGACTCACTATAGCGTCATCTGTCAGCTGCTTTAATGTACTGAATGCATTGTAGCTCTGAGCCAGTTATGATTGACATCCTCGACACCGAACGTGCGACAA'
'ENSMUSG00000052681_probe_8_exon_R'	'TAATACGACTCACTATAGCGTCATCATCTCCTAAGTCCTTTCTGAAGAACTGTTGCCCAATTCAGCAGTGCCAGCATTCCAACTTTCGACACCGAACGTGCGACAA'
'ENSMUSG00000052681_probe_9_exon_L'	'TAATACGACTCACTATAGCGTCATCTTAAACCTACCAACATCTTAAACGGACTTTCCTGTGGTGGTACCCTTATGATTGACATCCTCGACACCGAACGTGCGACAA'
'ENSMUSG00000052681_probe_9_exon_R'	'TAATACGACTCACTATAGCGTCATCATCTCCTAAGTCCTTTAGAGGCGGATGAAAGCTACTCTGTCAGTTTGCACATTCTAATCACCGACACCGAACGTGCGACAA'
'ENSMUSG00000052681_probe_10_exon_L'	'TAATACGACTCACTATAGCGTCATCACTTATATAATAGTTCTAGAGTATGCAGCTGGTAAAACCAGAGGCTTATGATTGACATCCTCGACACCGAACGTGCGACAA'
'ENSMUSG00000052681_probe_10_exon_R'	'TAATACGACTCACTATAGCGTCATCATCTCCTAAGTCCTTTCATCCAGTATTACTGCTAAGAGACATTCTTCATCCACCAATGTTGCGACACCGAACGTGCGACAA'
'ENSMUSG00000052681_probe_11_exon_L'	'TAATACGACTCACTATAGCGTCATCACATGTATGAAAATGGTGTACTGTATACTTTAACACACCCCATACTTATGATTGACATCCTCGACACCGAACGTGCGACAA'
'ENSMUSG00000052681_probe_11_exon_R'	'TAATACGACTCACTATAGCGTCATCATCTCCTAAGTCCTTTTGTATTGGAGAGTACAATAATGTAAATCCTAAAAGCACCACTATTCGACACCGAACGTGCGACAA'
'ENSMUSG00000052681_probe_12_exon_L'	'TAATACGACTCACTATAGCGTCATCAAACCTGTGGAGACAGTGATCTTGTCTTTAAAATATGATAGTCCTTTATGATTGACATCCTCGACACCGAACGTGCGACAA'
'ENSMUSG00000052681_probe_12_exon_R'	'TAATACGACTCACTATAGCGTCATCATCTCCTAAGTCCTTTCAGTATAATGTCTTAGATTAAAGACGTTGCCTTTAATATCTGTTGCGACACCGAACGTGCGACAA'
'ENSMUSG00000052681_probe_13_exon_L'	'TAATACGACTCACTATAGCGTCATCATGATTTAACAATTTTTGTAAATCATTTTCAGGCTTCTGCAGCTGTTATGATTGACATCCTCGACACCGAACGTGCGACAA'
'ENSMUSG00000052681_probe_13_exon_R'	'TAATACGACTCACTATAGCGTCATCATCTCCTAAGTCCTTTGATTCTCACTGTGACTCCCTTGCTTGCTCATGCATATGTGTGTCTCGACACCGAACGTGCGACAA'
'ENSMUSG00000052681_probe_14_exon_L'	'TAATACGACTCACTATAGCGTCATCTACCAAATATACAGGTTTAGTATCTGCCTGTTAGTGATTGTTTCCTTATGATTGACATCCTCGACACCGAACGTGCGACAA'
'ENSMUSG00000052681_probe_14_exon_R'	'TAATACGACTCACTATAGCGTCATCATCTCCTAAGTCCTTTTGTGTAACGTTTCGGTTGAGATGTTAACTGGTGGACGAGTACTGTCGACACCGAACGTGCGACAA'
'ENSMUSG00000052681_probe_15_exon_L'	'TAATACGACTCACTATAGCGTCATCGATGTGAATGTGGGATGTCATTTTAATCATGTGTAACTGGTCACATTATGATTGACATCCTCGACACCGAACGTGCGACAA'
'ENSMUSG00000052681_probe_15_exon_R'	'TAATACGACTCACTATAGCGTCATCATCTCCTAAGTCCTTTGCCTAATTTGCAGTAACTATTGCTGTTTTATTTAACAATGCCTTGCGACACCGAACGTGCGACAA'
'ENSMUSG00000052681_probe_16_exon_L'	'TAATACGACTCACTATAGCGTCATCTGTTTTGTATGCATAAATGTTTGGGTGTAAAGATTGTGTGTCCATTTATGATTGACATCCTCGACACCGAACGTGCGACAA'
'ENSMUSG00000052681_probe_16_exon_R'	'TAATACGACTCACTATAGCGTCATCATCTCCTAAGTCCTTTAACAGGGAGCCACAGTATTTAAATTGACCAACCTGATGTTACAACCGACACCGAACGTGCGACAA'
'ENSMUSG00000052681_probe_17_exon_L'	'TAATACGACTCACTATAGCGTCATCTTTGAGGTGGCCAAATGTAAACTAAAAGCCTTAATTAAAGTGGTGTTATGATTGACATCCTCGACACCGAACGTGCGACAA'
'ENSMUSG00000052681_probe_17_exon_R'	'TAATACGACTCACTATAGCGTCATCATCTCCTAAGTCCTTTATTTTGTATAACTTAGCATCCGTAGTTCAATAAATTTGGATTGCCCGACACCGAACGTGCGACAA'
'ENSMUSG00000052681_probe_19_exon_L'	'TAATACGACTCACTATAGCGTCATCGAGAAAGAATGTTATAAAGCAAGCAGTATTACTTAGGGACAATGCTTATGATTGACATCCTCGACACCGAACGTGCGACAA'
'ENSMUSG00000052681_probe_19_exon_R'	'TAATACGACTCACTATAGCGTCATCATCTCCTAAGTCCTTTTTGGCTGGTGTTCAGTAACTCTGTGGGGAAAGGAGGAAGGATTCACGACACCGAACGTGCGACAA'
'ENSMUSG00000029192_probe_5_exon_L'	'TAATACGACTCACTATAGCGTCATCGACTGATGGAAACCTTTCCACCTCGATGAATGGTGTAGCATTGATTTTCCATCTAACTTGCCGACACCGAACGTGCGACAA'
'ENSMUSG00000029192_probe_5_exon_R'	'TAATACGACTCACTATAGCGTCATCGATGTAACACCTCTTTGCATCCTAGATGGTCGGCAAGGAGACTCCCTTCAGGACCTACAACCGACACCGAACGTGCGACAA'
'ENSMUSG00000029192_probe_6_exon_L'	'TAATACGACTCACTATAGCGTCATCCTTAGTATCAAGGCGGCTCCCAGATCCCTTTCAGTGCCTGACTACTTTCCATCTAACTTGCCGACACCGAACGTGCGACAA'
'ENSMUSG00000029192_probe_6_exon_R'	'TAATACGACTCACTATAGCGTCATCGATGTAACACCTCTTTACCTTCACTAAAACTTGGTGCTTTGGAAGATCGACACAGCCTTCACGACACCGAACGTGCGACAA'
'ENSMUSG00000029192_probe_7_exon_L'	'TAATACGACTCACTATAGCGTCATCTCAGTGGACTCGGGCATTCCTACCCTGGAGATTGGCAACCCAGAGTTTCCATCTAACTTGCCGACACCGAACGTGCGACAA'
'ENSMUSG00000029192_probe_7_exon_R'	'TAATACGACTCACTATAGCGTCATCGATGTAACACCTCTTTTGTTCCCTGCAGTGTGGTCCATGTGAAGAGAAAGCAGTCTGAGTCCGACACCGAACGTGCGACAA'
'ENSMUSG00000029192_probe_8_exon_L'	'TAATACGACTCACTATAGCGTCATCCTGCAGCGAGCGGGAGCAGGTTGTGCGGAAGTCTTCCACATTTCCTTTCCATCTAACTTGCCGACACCGAACGTGCGACAA'
'ENSMUSG00000029192_probe_8_exon_R'	'TAATACGACTCACTATAGCGTCATCGATGTAACACCTCTTTGGACAGGCTATGACTCAGTGAAACTCTACAGCCCCACCTCCAAAGCGACACCGAACGTGCGACAA'
'ENSMUSG00000029192_probe_9_exon_L'	'TAATACGACTCACTATAGCGTCATCCTTGAGCCGAAGTGACAATGTCTCTGTCTGCAGTGTGTCTAGTCTTTTCCATCTAACTTGCCGACACCGAACGTGCGACAA'
'ENSMUSG00000029192_probe_9_exon_R'	'TAATACGACTCACTATAGCGTCATCGATGTAACACCTCTTTGCACAGAGCTGTCAACTACGTTGTCGGTCAGCAATGAGGACATCTCGACACCGAACGTGCGACAA'
'ENSMUSG00000029192_probe_10_exon_L'	'TAATACGACTCACTATAGCGTCATCTCATGGTCACGAGCAATTCCAGCGCTATTGTGACCCTGGAGAATGTTTCCATCTAACTTGCCGACACCGAACGTGCGACAA'
'ENSMUSG00000029192_probe_10_exon_R'	'TAATACGACTCACTATAGCGTCATCGATGTAACACCTCTTTGATGACCCACAGTTTACTGACGTCACCCTGAGCTCCATCAATGAACGACACCGAACGTGCGACAA'
'ENSMUSG00000029192_probe_11_exon_L'	'TAATACGACTCACTATAGCGTCATCCCAGCGACTTACACCAGCAGGACTGTGTTGCTGAGACTGAGGAGGTTTCCATCTAACTTGCCGACACCGAACGTGCGACAA'
'ENSMUSG00000029192_probe_11_exon_R'	'TAATACGACTCACTATAGCGTCATCGATGTAACACCTCTTTAGGAAATTGAAACTATTGCACCCATTCAGTCACTTCTTTACAAGGCGACACCGAACGTGCGACAA'
'ENSMUSG00000029192_probe_12_exon_L'	'TAATACGACTCACTATAGCGTCATCAAAACAAAATGCAAGGCTTGATAGACAGAGAGACTTGGGATGGAATTTCCATCTAACTTGCCGACACCGAACGTGCGACAA'
'ENSMUSG00000029192_probe_12_exon_R'	'TAATACGACTCACTATAGCGTCATCGATGTAACACCTCTTTTGTTTGGAAAAGTCCCACTCCGAGAGACTGCTCAGAAAGATTCAACGACACCGAACGTGCGACAA'
'ENSMUSG00000029192_probe_13_exon_L'	'TAATACGACTCACTATAGCGTCATCGAAGACCCAGAAGGAATATGAAGACAAGGCTGGAAGACCGAGCAGTTTCCATCTAACTTGCCGACACCGAACGTGCGACAA'
'ENSMUSG00000029192_probe_13_exon_R'	'TAATACGACTCACTATAGCGTCATCGATGTAACACCTCTTTCACCCTCTCCCAAGCAGAATGTGAGGAAGAACCTGGATTTTGAGCCGACACCGAACGTGCGACAA'
'ENSMUSG00000029192_probe_14_exon_L'	'TAATACGACTCACTATAGCGTCATCACAGACCTGCAAATCTCCCAGCCAAGCCAGCTGAAGAAGCTCAAATTTCCATCTAACTTGCCGACACCGAACGTGCGACAA'
'ENSMUSG00000029192_probe_14_exon_R'	'TAATACGACTCACTATAGCGTCATCGATGTAACACCTCTTTCACAGACAGCAGTATGAAGAGATGGTGCTGCAGGCCAAGAAACGACGACACCGAACGTGCGACAA'
'ENSMUSG00000029192_probe_15_exon_L'	'TAATACGACTCACTATAGCGTCATCAGCTTAAAGAAGCCCAGCGTCGGAGGAAGCAGCTGGAGGAAAGGTTTTCCATCTAACTTGCCGACACCGAACGTGCGACAA'
'ENSMUSG00000029192_probe_15_exon_R'	'TAATACGACTCACTATAGCGTCATCGATGTAACACCTCTTTAAGGTTGAAGAGAGCATTGGGAACGCTGTCCTCACCTGGAACAATCGACACCGAACGTGCGACAA'
'ENSMUSG00000029192_probe_16_exon_L'	'TAATACGACTCACTATAGCGTCATCAGATCTTGCCTAACTGGGAAACCATGTGGTGCTCTAAGAAGGTTCTTTCCATCTAACTTGCCGACACCGAACGTGCGACAA'
'ENSMUSG00000029192_probe_16_exon_R'	'TAATACGACTCACTATAGCGTCATCGATGTAACACCTCTTTGACTTGTGGTGGCAGGGAATCCCTCCGAGTGTAAGAGGCAAAGTTCGACACCGAACGTGCGACAA'
'ENSMUSG00000029192_probe_17_exon_L'	'TAATACGACTCACTATAGCGTCATCAACATCACTCACGAGCTCTTTGACATCTGTCTTGCTCGGGCCAAGTTTCCATCTAACTTGCCGACACCGAACGTGCGACAA'
'ENSMUSG00000029192_probe_17_exon_R'	'TAATACGACTCACTATAGCGTCATCGATGTAACACCTCTTTGCGGTGGCGGTCCCTCAGCACTGGAGGCTCAGAAGTGGAGAATGACGACACCGAACGTGCGACAA'
'ENSMUSG00000029192_probe_18_exon_L'	'TAATACGACTCACTATAGCGTCATCGATGCTGGGTTTTCAGCAGCAGACAGAGAGGCCAGTCTGGAGCTTTTTCCATCTAACTTGCCGACACCGAACGTGCGACAA'
'ENSMUSG00000029192_probe_18_exon_R'	'TAATACGACTCACTATAGCGTCATCGATGTAACACCTCTTTTAAACTGGACATTTCTAGAACATTTCCTAATCTCTGCATTTTCCACGACACCGAACGTGCGACAA'
'ENSMUSG00000029192_probe_19_exon_L'	'TAATACGACTCACTATAGCGTCATCCAAGGTGGTCCGTATCATGACATGTTGCACAGTATTTTGGGCGCTTTTCCATCTAACTTGCCGACACCGAACGTGCGACAA'
'ENSMUSG00000029192_probe_19_exon_R'	'TAATACGACTCACTATAGCGTCATCGATGTAACACCTCTTTTACTTGTTACCGGCCGGATGTGGGTTATGTTCAGGGCATGTCCTTCGACACCGAACGTGCGACAA'
'ENSMUSG00000029192_probe_20_exon_L'	'TAATACGACTCACTATAGCGTCATCATAGCTGCAGTGTTGATCTTGAACCTCGATACTGCAGATGCCTTTTTTCCATCTAACTTGCCGACACCGAACGTGCGACAA'
'ENSMUSG00000029192_probe_20_exon_R'	'TAATACGACTCACTATAGCGTCATCGATGTAACACCTCTTTTGCTTTTTCTAATCTTTTGAATAAACCCTGTCAAATGGCGTTTTTCGACACCGAACGTGCGACAA'
'ENSMUSG00000029192_probe_21_exon_L'	'TAATACGACTCACTATAGCGTCATCCGAGTGGACCATGGCCTTATGTTGACTTACTTTGCTGCATTTGAGTTTCCATCTAACTTGCCGACACCGAACGTGCGACAA'
'ENSMUSG00000029192_probe_21_exon_R'	'TAATACGACTCACTATAGCGTCATCGATGTAACACCTCTTTATTCTTTGAAGAAAACTTGCCGAAATTGTTTGCGCATTTCAAGAACGACACCGAACGTGCGACAA'
'ENSMUSG00000029192_probe_22_exon_L'	'TAATACGACTCACTATAGCGTCATCGCAGATATCTACCTAATCGATTGGATTTTCACCTTGTACAGTAAGTTTCCATCTAACTTGCCGACACCGAACGTGCGACAA'
'ENSMUSG00000029192_probe_22_exon_R'	'TAATACGACTCACTATAGCGTCATCGATGTAACACCTCTTTCCTGCCCTTGGACTTGGCCTGCCGCATCTGGGACGTATTCTGTCGCGACACCGAACGTGCGACAA'
'ENSMUSG00000029192_probe_23_exon_L'	'TAATACGACTCACTATAGCGTCATCAGGAATTTCTCTTCCGCACAGCTCTGGGCATCCTGAAGCTTTTTGTTTCCATCTAACTTGCCGACACCGAACGTGCGACAA'
'ENSMUSG00000029192_probe_23_exon_R'	'TAATACGACTCACTATAGCGTCATCGATGTAACACCTCTTTGATATCCTGACCAGGATGGACTTCATCCACAGTGCCCAGTTTCTGCGACACCGAACGTGCGACAA'
'ENSMUSG00000029192_probe_24_exon_L'	'TAATACGACTCACTATAGCGTCATCGCTGCCTGAGGACCTGCCCGCAGATGAAGTGTTTGCAGCTATCTCTTTCCATCTAACTTGCCGACACCGAACGTGCGACAA'
'ENSMUSG00000029192_probe_24_exon_R'	'TAATACGACTCACTATAGCGTCATCGATGTAACACCTCTTTCAGTCCAGATGCAAAGCCGGAACAAGAAATGGGCACAGGTGCTGTCGACACCGAACGTGCGACAA'
'ENSMUSG00000029192_probe_25_exon_L'	'TAATACGACTCACTATAGCGTCATCGTCAAGAAGCAGAGCTCAACATGGCACCTGTGTGCTTTCAGACTGTTTCCATCTAACTTGCCGACACCGAACGTGCGACAA'
'ENSMUSG00000029192_probe_25_exon_R'	'TAATACGACTCACTATAGCGTCATCGATGTAACACCTCTTTGCCTGCCTGCCAAGAACAGGGGCTCTTTCCATGTTGGATTTCTGACGACACCGAACGTGCGACAA'
'ENSMUSG00000043964_probe_1_exon_L'	'TAATACGACTCACTATAGCGTCATCCCAGTTCCTGTTTCGGCCCCTGGGCCTTCTAGACGCGTCCGTAACTTGTAAGCATAAGACTCGACACCGAACGTGCGACAA'
'ENSMUSG00000043964_probe_1_exon_R'	'TAATACGACTCACTATAGCGTCATCGTCTGTTACAATCTTTTTCCCGCTGGGTCTGCCTTGCCACCCAGGATGGGGTCCCACCCGCCGACACCGAACGTGCGACAA'
'ENSMUSG00000043964_probe_2_exon_L'	'TAATACGACTCACTATAGCGTCATCGGGCTAAGCTCAAAGCCTCCAGCCGCACATCTGCTCTGCTGTCGGTTGTAAGCATAAGACTCGACACCGAACGTGCGACAA'
'ENSMUSG00000043964_probe_2_exon_R'	'TAATACGACTCACTATAGCGTCATCGTCTGTTACAATCTTTTTCGCCATGGTGGCCATGGTGGAGGTACAGCTGGAGAACGATCATCGACACCGAACGTGCGACAA'
'ENSMUSG00000043964_probe_3_exon_L'	'TAATACGACTCACTATAGCGTCATCAGGCCTGCTGGTGGCATTTAGTGCCTGCACCACTGTGTTAGTAGCTTGTAAGCATAAGACTCGACACCGAACGTGCGACAA'
'ENSMUSG00000043964_probe_3_exon_R'	'TAATACGACTCACTATAGCGTCATCGTCTGTTACAATCTTTTGCACCTCTTTGCACTGATGGTCTCCACATGTCTGCTGCCCCATACGACACCGAACGTGCGACAA'
'ENSMUSG00000043964_probe_4_exon_L'	'TAATACGACTCACTATAGCGTCATCAAGCCGTGAGCAACATCCACAATCTCAACTCTGTCCACCAGTCACTTGTAAGCATAAGACTCGACACCGAACGTGCGACAA'
'ENSMUSG00000043964_probe_4_exon_R'	'TAATACGACTCACTATAGCGTCATCGTCTGTTACAATCTTTCACCAACGACTGCACAGATACGTGGAGCTTGCCTGGGGCTTCTCTCGACACCGAACGTGCGACAA'
'ENSMUSG00000043964_probe_5_exon_L'	'TAATACGACTCACTATAGCGTCATCTTCTCTTCCTGGCTGAAGTTGTTCTGGTGGGCTGGGTCAAGTTTGTTGTAAGCATAAGACTCGACACCGAACGTGCGACAA'
'ENSMUSG00000043964_probe_5_exon_R'	'TAATACGACTCACTATAGCGTCATCGTCTGTTACAATCTTTCCCATTGGGGCACCCATGGGTAAACCAGCTCCTGTTGTACCTATGCGACACCGAACGTGCGACAA'
'ENSMUSG00000043964_probe_6_exon_L'	'TAATACGACTCACTATAGCGTCATCCCCAGGTGCCACCTGTGACTGTCTCCCTTAGTTTAGCTTCTAACCTTGTAAGCATAAGACTCGACACCGAACGTGCGACAA'
'ENSMUSG00000043964_probe_6_exon_R'	'TAATACGACTCACTATAGCGTCATCGTCTGTTACAATCTTTACACCATCCTCTGCTTCTATTACCACATCACAACAGCCTTCCAAACGACACCGAACGTGCGACAA'
'ENSMUSG00000043964_probe_7_exon_L'	'TAATACGACTCACTATAGCGTCATCATGGCCTCCACGGCAATCATGGTACCTGTGGGACTAGTGTTTATGTTGTAAGCATAAGACTCGACACCGAACGTGCGACAA'
'ENSMUSG00000043964_probe_7_exon_R'	'TAATACGACTCACTATAGCGTCATCGTCTGTTACAATCTTTCTTTGCCCTACATTTCTACCGATCCTTGGTTGCCCACAAGACAGACGACACCGAACGTGCGACAA'
'ENSMUSG00000043964_probe_8_exon_L'	'TAATACGACTCACTATAGCGTCATCCTCTGAGGTAGAGGCCAAGTACCTGCCCAGCAGCATCCCACACTCTTGTAAGCATAAGACTCGACACCGAACGTGCGACAA'
'ENSMUSG00000043964_probe_8_exon_R'	'TAATACGACTCACTATAGCGTCATCGTCTGTTACAATCTTTAGGGATGATCCCTGTCATCATGTTCTGGTGGGTTTTGTAAATTCTCGACACCGAACGTGCGACAA'
'ENSMUSG00000043964_probe_9_exon_L'	'TAATACGACTCACTATAGCGTCATCCAGCCTAAGGATCCTGGGTTAAATGAGAGGAAAGAGGCCCGCCTGTTGTAAGCATAAGACTCGACACCGAACGTGCGACAA'
'ENSMUSG00000043964_probe_9_exon_R'	'TAATACGACTCACTATAGCGTCATCGTCTGTTACAATCTTTTTAGTGAGATCCCTGGTGGTGCTGAGCAGTTGTTTGCTCCTCCAGCGACACCGAACGTGCGACAA'
'ENSMUSG00000043964_probe_10_exon_L'	'TAATACGACTCACTATAGCGTCATCGTGACATGTCTGCACAACTGTCCTCAAGGCAATCAGCCCTTGCTTTTGTAAGCATAAGACTCGACACCGAACGTGCGACAA'
'ENSMUSG00000043964_probe_10_exon_R'	'TAATACGACTCACTATAGCGTCATCGTCTGTTACAATCTTTCTGTATAATCTGCTTTGCAGTTGGCATCCTGGGAGAGATTTTACACGACACCGAACGTGCGACAA'
'ENSMUSG00000043964_probe_11_exon_L'	'TAATACGACTCACTATAGCGTCATCCTTGGTGACTTGTGGTGGTCGTTCCACTGCCCTAGGCACTGACTGTTGTAAGCATAAGACTCGACACCGAACGTGCGACAA'
'ENSMUSG00000043964_probe_11_exon_R'	'TAATACGACTCACTATAGCGTCATCGTCTGTTACAATCTTTTGGCCAGAACTGGGAGAGGAGGAAGTATTGACGAGTGGGAGATTGCGACACCGAACGTGCGACAA'
'ENSMUSG00000022952_probe_1_exon_L'	'TAATACGACTCACTATAGCGTCATCAAGTCACGTGATTGGCAAGAGCCAATGGCGGTGGGCTGTGGAAAGTTAGAATACTGAACGCCGACACCGAACGTGCGACAA'
'ENSMUSG00000022952_probe_1_exon_R'	'TAATACGACTCACTATAGCGTCATCTTGTCACCAACTTATTGAACAGTTAAATTTGTAATTTGGGTTGTGTGAAAACTTCTTTGGACGACACCGAACGTGCGACAA'
'ENSMUSG00000022952_probe_2_exon_L'	'TAATACGACTCACTATAGCGTCATCCTCATAAACAACCACAGAACCACAAGTTGGGTAGCCTGGCAGTGTTTAGAATACTGAACGCCGACACCGAACGTGCGACAA'
'ENSMUSG00000022952_probe_2_exon_R'	'TAATACGACTCACTATAGCGTCATCTTGTCACCAACTTATTGAAGTGTAAGCCCAGCACAGTGGTCAGCAGGCAGGACGAATCACACGACACCGAACGTGCGACAA'
'ENSMUSG00000022952_probe_3_exon_L'	'TAATACGACTCACTATAGCGTCATCTGAATGCAAACCACAGGCTTTCGCAGAGCGGTGAAAGAAATTATATTAGAATACTGAACGCCGACACCGAACGTGCGACAA'
'ENSMUSG00000022952_probe_3_exon_R'	'TAATACGACTCACTATAGCGTCATCTTGTCACCAACTTATTATCCCCCGCCTTCAGGAGAGGTGCGTTTTCGAAAGGAAACGATGGCGACACCGAACGTGCGACAA'
'ENSMUSG00000022952_probe_4_exon_L'	'TAATACGACTCACTATAGCGTCATCGCCGCCCTGGCCAGCAAGCTGAGGAGCGGCGACCGCAGCATGGTGTTAGAATACTGAACGCCGACACCGAACGTGCGACAA'
'ENSMUSG00000022952_probe_4_exon_R'	'TAATACGACTCACTATAGCGTCATCTTGTCACCAACTTATTGGTACTAGCTGACCACCCTGGCGAGCTAGTGCGCACCGACAGCCCCGACACCGAACGTGCGACAA'
'ENSMUSG00000022952_probe_5_exon_L'	'TAATACGACTCACTATAGCGTCATCGACCCTGCCCATCGCTTTCAAGGTGGTGGCACTGGGGGACGTCCCTTAGAATACTGAACGCCGACACCGAACGTGCGACAA'
'ENSMUSG00000022952_probe_5_exon_R'	'TAATACGACTCACTATAGCGTCATCTTGTCACCAACTTATTATGGCACTCTGGTCACCGTCATGGCAGGCAACGATGAAAACTACTCGACACCGAACGTGCGACAA'
'ENSMUSG00000022952_probe_6_exon_L'	'TAATACGACTCACTATAGCGTCATCGGCAGAACTGAGAAATGCTACCGCGGCCATGAAGAACCAGGTAGCTTAGAATACTGAACGCCGACACCGAACGTGCGACAA'
'ENSMUSG00000022952_probe_6_exon_R'	'TAATACGACTCACTATAGCGTCATCTTGTCACCAACTTATTGATTCAACGACCTCAGGTTTGTCGGGCGGAGCGGTAGAGGCAAGACGACACCGAACGTGCGACAA'
'ENSMUSG00000022952_probe_7_exon_L'	'TAATACGACTCACTATAGCGTCATCGCCACAAGTTGCCACCTACCATAGAGCCATCAAAATCACAGTGGATTAGAATACTGAACGCCGACACCGAACGTGCGACAA'
'ENSMUSG00000022952_probe_7_exon_R'	'TAATACGACTCACTATAGCGTCATCTTGTCACCAACTTATTGCCCCCGAGAACCCCGAAGACATCGGCAGAAACTAGATGATCAGACGACACCGAACGTGCGACAA'
'ENSMUSG00000022952_probe_9_exon_L'	'TAATACGACTCACTATAGCGTCATCAGGCCACCAGGAAGAATCCCGGAGGGAAACTGTGAATGCTTCTGATTAGAATACTGAACGCCGACACCGAACGTGCGACAA'
'ENSMUSG00000022952_probe_9_exon_R'	'TAATACGACTCACTATAGCGTCATCTTGTCACCAACTTATTTAGCAATGCTGTGAATAAAAGAAAGATTTTATACCCTTGACTTCACGACACCGAACGTGCGACAA'
'ENSMUSG00000022952_probe_10_exon_L'	'TAATACGACTCACTATAGCGTCATCTAACCACGTTGTTTATTCCAAAGAGTGTGGAATGTTTTCGGTTCGTTAGAATACTGAACGCCGACACCGAACGTGCGACAA'
'ENSMUSG00000022952_probe_10_exon_R'	'TAATACGACTCACTATAGCGTCATCTTGTCACCAACTTATTGTGGGGAAGACGCAGCCCATCCTGTTTGGCATCTATTTCTTATTTCGACACCGAACGTGCGACAA'
'ENSMUSG00000022952_probe_11_exon_L'	'TAATACGACTCACTATAGCGTCATCGGAGTTTTCTTTTCCGCACCTTATCGATTGCAAAAATGCCTGTTTTTAGAATACTGAACGCCGACACCGAACGTGCGACAA'
'ENSMUSG00000022952_probe_11_exon_R'	'TAATACGACTCACTATAGCGTCATCTTGTCACCAACTTATTATCTGGGTGGTCATTTATTTTTAAGTGTGTATAGATTTGAGCTTGCGACACCGAACGTGCGACAA'
'ENSMUSG00000022952_probe_12_exon_L'	'TAATACGACTCACTATAGCGTCATCTTTTTCTTCCTTTGACCAACTCAAAGAAATAAAATTCCCTTCTCTTTAGAATACTGAACGCCGACACCGAACGTGCGACAA'
'ENSMUSG00000022952_probe_12_exon_R'	'TAATACGACTCACTATAGCGTCATCTTGTCACCAACTTATTAAGGTTTATTTAACTTTTAGACTTTCATGTAGCTGGGGGTTTTATCGACACCGAACGTGCGACAA'
'ENSMUSG00000022952_probe_13_exon_L'	'TAATACGACTCACTATAGCGTCATCCATTAAACTCCCTTTATGTTATTCAAACAAGTTGGTAGGTAACGCTTAGAATACTGAACGCCGACACCGAACGTGCGACAA'
'ENSMUSG00000022952_probe_13_exon_R'	'TAATACGACTCACTATAGCGTCATCTTGTCACCAACTTATTCAATGTTTTTAATTGGATTGTAGACACTGAGGGTCACTCCAAGGTCGACACCGAACGTGCGACAA'
'ENSMUSG00000022952_probe_14_exon_L'	'TAATACGACTCACTATAGCGTCATCAGAAGTACAAAATTTTCTGCTAGGCTCAACAAATAGTCTCATACCTTAGAATACTGAACGCCGACACCGAACGTGCGACAA'
'ENSMUSG00000022952_probe_14_exon_R'	'TAATACGACTCACTATAGCGTCATCTTGTCACCAACTTATTGCTCCTTCCCTTCAAAAAGAGAGGCAAACTCTGTCCTGAAAGGGTCGACACCGAACGTGCGACAA'
'ENSMUSG00000022952_probe_15_exon_L'	'TAATACGACTCACTATAGCGTCATCCAGAGAGGTGCCAAGGATTTGCTCTGAAGAGGATTTCATTTTGGCTTAGAATACTGAACGCCGACACCGAACGTGCGACAA'
'ENSMUSG00000022952_probe_15_exon_R'	'TAATACGACTCACTATAGCGTCATCTTGTCACCAACTTATTGGAGATATACTTGCCCCAAGGCCTCCTCATTCTGGCATGCTTTATCGACACCGAACGTGCGACAA'
'ENSMUSG00000022952_probe_16_exon_L'	'TAATACGACTCACTATAGCGTCATCACAGAGCTCAACCAAGTAAGCTGTTGGTCAGGGGTTTACTTACATTTAGAATACTGAACGCCGACACCGAACGTGCGACAA'
'ENSMUSG00000022952_probe_16_exon_R'	'TAATACGACTCACTATAGCGTCATCTTGTCACCAACTTATTTATTTACATAGACCCAAACCACTGAATGTGATTTTTAAATTGCCTCGACACCGAACGTGCGACAA'
'ENSMUSG00000022952_probe_17_exon_L'	'TAATACGACTCACTATAGCGTCATCCCATTAATAGTACCCGTTCATTGATGAAAACCAAAACTTGAGGCTTTAGAATACTGAACGCCGACACCGAACGTGCGACAA'
'ENSMUSG00000022952_probe_17_exon_R'	'TAATACGACTCACTATAGCGTCATCTTGTCACCAACTTATTACCCCAAAGATCCAAATAGAAGAGTTAAGACCAGGTGTCTTTGAGCGACACCGAACGTGCGACAA'
'ENSMUSG00000022952_probe_18_exon_L'	'TAATACGACTCACTATAGCGTCATCAAAGGCTGAGTTTTAAGAGAGTGTACCCCAAAAGTCTGAAGGAGCTTAGAATACTGAACGCCGACACCGAACGTGCGACAA'
[truncated: 8,669 more rows]
