# Supplementary material for: Deep-tissue transcriptomics and subcellular imaging at high spatial resolution
Source: Science. Author manuscript; Available in PMC 2025 Apr 18. (PMC12005972; doi:10.1126/science.adq2084)
Supplement: Table S5 [file NIHMS2066229-supplement-Table_S5.xlsx]

## Sheet: Sheet1
cluster	gradient_axis	F2r	Prom1	Midn	Hells	Grsf1	Pim2	En1	Wnt5a	Cadm1	Pcsk1n	Eomes	Ajuba	Bambi	Cldn6	Amot	Lbr	Pgf	Tfap2b	Igf1r	Cmas	Gata5	Gyg	Cnn1	Rpa2	Mixl1	Mcm4	Mcm5	Snx11	Foxa2	Sox17	Vim	Igfbp4	Cdh5	Dnmt3b	Dnmt3a	Gstt2	Hdgf	Otx2	Dynll2	Hk1	Ddx21	Ddx56	Lias	Hemgn	Psmd7	Cpox	Slc4a1	Fech
1	proximal_distal	0.000272052	0.000760315	0.000949238	0.000311223	0.000256848	-0.000150646	-0.000207498	0.00020188	0.000695943	-5.11461e-05	-0.000395966	0.000205319	-0.000308502	0.000423283	0.000448766	0.000477588	0.000489077	8.05738e-05	0.000742981	0.000356548	-0.00076446	-0.000240062	-8.68437e-05	0.000272427	0.000296798	0.000845353	0.000869315	-0.000405306	0.00097515	0.000445259	-0.000406182	0.000378643	0.000226546	0.00109165	0.00125093	0.00057582	0.000572214	0.000279558	0.000470379	-0.000105296	-7.31468e-05	-6.113e-05	0.00032732	-3.67341e-05	-8.21224e-05	6.25022e-05	-0.00128009	-9.28547e-05
1	anterior_posterior	-0.00110931	-0.00377495	-0.00345884	-0.000915693	-0.00173952	0.000923095	5.80201e-05	-0.000490409	-0.000556716	-0.000736831	-0.00578344	-0.000479748	-0.000943356	-0.00208889	-0.00240419	0.000914067	-0.000152496	-0.00103203	-0.00189544	-7.68323e-05	-0.000296141	-0.000904767	-0.00035986	0.000654971	-0.00126032	-0.00188725	-0.00252414	0.00336287	-0.00564887	-0.00170944	0.00159501	-0.0003418	0.00130755	-0.00111459	-0.00364509	-0.00138624	-0.00232912	0.000835727	-0.00174304	-0.000406719	-0.000460578	0.000319984	-0.00136845	-0.000209005	-0.000549439	-0.000804213	0.0030454	-0.00032272
1	radial	-0.000862003	-0.0022113	-0.000703022	-0.00148413	-0.00230871	-0.0004623	-0.000589631	-0.000882343	-0.000780702	-0.000982389	-0.00371847	-0.00126888	-0.00135756	-0.00341271	-0.00181196	0.000517214	-0.0010293	-0.00115253	-0.000610557	-0.00137158	-0.00197939	-0.00194451	-0.00105841	0.000261643	-0.0012563	-0.00178351	-0.00290506	0.00143932	-0.00226118	-0.00105969	0.00146454	-0.000309285	0.000211478	-0.00155049	-0.00237623	-0.000638104	-0.00146423	0.000408075	-0.00146019	-0.000526926	-0.00156863	-0.000544934	-0.000658685	-0.000754115	-0.000575451	-0.00106355	0.000360648	-0.00075051
2	proximal_distal	0.00128109	0.00157848	0.00133333	0.00045977	0.000240458	-0.000277564	-0.000241692	-0.000869023	-0.000352066	0.000222107	0.000404067	-0.000136437	-0.000212546	0.00141074	0.00131179	-0.00135565	0.000252581	0.00103399	0.000482976	0.000138628	-0.000370916	0.000324931	-6.59492e-05	-0.00176549	0.000132794		0.00101358	-0.00151315	0.00451182	0.000480117	0.00142735	0.000754737	-0.00127876	0.0021454	0.00159566	0.000733185	0.00153798	4.17807e-05	0.00097907	-0.00010822	0.000170031	-0.000747204	0.000703432	0.000304957	0.000561795	0.000403721	-0.00499524	-0.00020947
2	anterior_posterior	-0.00512501	-0.000687096	-0.00540794	-0.00264699	-0.00487054	0.000103905	-0.00308422	-0.00143033	-0.000668011	-0.0036381	-0.00292648	-0.00281799	0.00121534	0.00337014	-0.0110157	-0.00234726	0.00473529	-0.00673821	0.00177466	-0.000922242	-0.00152358	-0.00186044	-0.00127635	0.000962428	-0.0103718		-0.00726099	-0.000737157	-0.0153558	-0.00375834	0.00315506	-0.00289518	8.14796e-05	-0.00228536	-0.00746623	-0.000682917	-0.00322761	-0.00236218	-0.00267925	-0.00323995	-0.00432605	-0.00188871	-0.00121566	-0.00475429	-0.00337956	-0.00309403	0.00463372	-0.0014696
2	radial	0.00200066	0.000135278	0.00342032	-6.17723e-05	0.00137949	-0.000442841	0.000162973	-0.000868658	0.00123634	-0.000328532	0.00140314	-0.00278848	-0.00159946	-0.00222151	0.00425742	-0.000241079	-0.00308281	0.00312956	-0.00124767	0.000189555	2.0314e-05	0.000670213	-0.0012111	0.000904753	0.00588739		0.00271272	-0.00121883	0.00876121	0.00111003	-0.000567641	0.00124821	-0.000490207	-0.000108012	0.00231161	0.000590123	0.00151996	0.00114746	0.000734513	-0.000230538	0.00137793	-0.000842931	0.000861566	0.00113657	0.000246057	-8.10042e-05	-0.00518506	0.000743142
3	proximal_distal	-0.000719521	0.00239459	0.00116538	0.000604163	0.00106907	-5.66005e-05	0.000252848	-0.00283866	0.000485556	-4.8929e-06	2.05843e-05	8.78478e-05	0.00061054	0.00348692	0.00127407	-0.00129739	0.000663539	0.000247454	4.25208e-05	0.000981473	-0.000792747	0.000699218	-9.45558e-05	-0.000885598	0.000792148	0.00129599	0.000210471	-0.000608461	0.004416	0.0022187	0.001268	-0.000584569	-3.02745e-05	0.0014265	0.00132857		0.000649146	0.00306045	0.000315213	0.000261688	-0.000357111	-0.000195572	0.00090991	0.000491967		0.000285326	-0.00269403	0.0003203
3	anterior_posterior	0.00102934	-0.0143301	-0.00790294	-0.00437403	-0.00824106	-0.014513	-0.00594055	0.00622672	-0.0058562	-0.00618185	-0.010279	-0.00474782	-0.00171448	-0.00899537	-0.0061398	-0.00607522	0.000950662	-0.00609925	-0.0094441	-0.0050861	-0.00311863	-0.00434061	-0.00456151	-0.00576762	-0.0136643	-0.00769132	-0.00942085	-0.00224674	-0.0173955	-0.00414034	0.0024289	0.00362461	-0.0021337	-0.00715096	-0.0103682		-0.00491655	-0.00903169	-0.00302374	-0.00388319	-0.00577699	-0.00493244	-0.00305199	-0.0062289		-0.00393072	-0.00240172	-0.00600501
3	radial	-0.00253399	0.00974748	0.00302264	0.00332934	0.00572098	0.00471964	0.00215726	-0.0121012	0.00234986	0.00153816	0.00306114	-0.00155167	-0.000871153	0.0100066	0.00824486	-0.000306821	-1.39069e-05	0.00165122	0.00149231	0.00403751	-0.00229595	0.0022566	0.00129381	0.00147587	0.00699334	0.00423543	0.00311115	-0.00139915	0.0115051	0.00455961	-0.000900434	-0.00428067	0.00104387	0.00257816	0.00731144		0.00123046	0.0101344	-0.000130178	0.000225359	-0.000772772	-0.00105902	0.00281148	0.00128734		-0.00126475	-0.00594263	0.00178259
4	proximal_distal	0.00121534	-0.000508145	-0.00115501	4.64235e-05	-0.0012719	0.00202254	-0.0016159	-6.28902e-05	-0.00112318	-0.00195813	0.00077672	-0.00154503	-0.00174926	-0.000292316	-0.00351441	-0.00437759	0.0013645		-0.00155053	-0.000178198	0.00307021	0.00310055	-0.00156819	-0.00209709	-0.000909348	-0.0010576	-0.0028332	-0.0002298	-0.00293822	-0.000762232	-0.00236754	-0.000645922	-0.00117393	-0.00150398	-0.00349873		-0.000915576	-3.59346e-05	-0.000929954	-0.00141515	-0.00182497	-0.000117983		-0.00120153		-0.00216959	0.00122346	-0.00131409
4	anterior_posterior	0.00968978	-0.00202034	-0.0014931	-0.00177343	-0.00286685	0.000454095	-0.00313913	-0.00500845	-0.00231863	-0.00373973	0.000102865	-0.003396	-0.00160146	0.0011683	-0.00200681	-0.0108036	0.00171846		-0.0054154	-0.000710792	0.00619054	0.0059495	-0.00286982	-0.00593658	-0.000859304	-0.00195202	-0.0068764	0.00177696	-0.00653285	-0.00234949	-0.0043888	0.00299396	-0.00251923	-0.0025548	-0.00645955		-0.00238975	-0.000264856	-0.00167965	-0.00192869	-0.00225116	0.00173343		-0.00253836		-0.0027361	0.00155651	-0.00188946
4	radial	0.00725969	-0.00139276	-0.000962461	-0.00273278	-0.00259506	-0.00116409	-0.000947952	-0.0046168	-0.00257684	-0.00235104	-0.00333797	-0.00192018	-0.0033389	-0.00158629	-0.000885787	-0.00575796	0.0004294		-0.00438282	-0.000724432	0.00259256	0.000170138	-0.00194484	-0.00279568	-0.000970259	-0.0019108	-0.00467439	-0.00192459	-0.00325386	-0.00123424	-0.00199424	0.00324765	-0.00152436	-0.0031477	-0.00382819		-0.00307805	-0.00234576	-0.00159689	-0.00216085	-0.00271041	0.00201294		-0.00170884		-0.00310714	-0.00162428	-0.00345264
5	proximal_distal	0.00086579	0.0012106	0.00142042	0.000919449	0.000553597	0.00186878	0.000690385	0.000672723	0.000840648	0.00137098	0.00428169	0.00155519	0.00248415	0.00145339	0.000663811	0.000110649	0.000284025		0.00084273	0.00094883	0.00214733	0.00156142	0.000894422	0.00117932			0.00127064	0.0010611	0.00139642		0.000749922	0.00141406	-0.000584723	0.00270315	0.00117362		0.00073788	0.00116685	0.00075087	0.00110328	0.000793216	0.000956831		0.00112483		0.00136249	0.00530448	0.000792365
5	anterior_posterior	0.000537763	0.000757831	0.00223084	0.00098709	0.000722269	0.00288488	0.00194086	0.000535395	-5.84498e-05	0.0011188	0.00229947	0.00290665	0.00331879	0.00381332	0.00117555	-0.000357879	-0.00150101		-0.00193204	0.00278157	0.00757654	0.00431816	0.00198456	0.00142387			0.00239338	0.00283363	0.00251019		0.000929123	0.000772244	-0.000191014	0.00306624	0.00244768		0.000641709	0.00140497	0.00121242	7.00273e-05	0.000161771	-9.19091e-05		0.000719361		0.0011034	0.00367335	-0.000297402
5	radial	-0.00205722	-0.00117821	0.000667627	-0.00124222	-0.000681274	-0.000441376	-0.000619163	-0.000598235	-0.00214853	-0.000385288	-0.000502096	-0.000466196	0.00184567	-0.0021645	0.00209048	-0.00285736	-0.000341705		-0.00134264	-0.000791895	0.000113704	-0.000317963	3.96541e-05	-0.00200397			-0.00221018	-0.0028999	-0.000936091		0.000567584	0.000436123	-0.00421894	-0.00239791	0.000245754		-0.000354291	-0.00149605	-0.000316365	-0.00175745	-0.00266614	-0.00128659		-0.000647686		-0.00168192	0.00245495	-0.00137134
6	proximal_distal	-0.00027388	-0.00173689	0.000174101	0.000992058	0.00133801	0.00103573	0.000413889	0.000969457	-0.000291931	-5.93809e-05	0.000922699	0.00136745	-0.000866888	-0.000280148	0.00105578	0.00118642	0.00107976	0.000858	0.000342255	0.00130991	-0.00034071	-0.000526773	0.00035222	-0.000432646	0.000997799	0.000960501	-6.16502e-05	0.000100162	0.00146773	0.000472698	0.00143625	0.000963013	-0.000475896	0.000970279	0.00264999	0.00060647	0.000728161	0.000253311	0.000525263	-0.00052271	9.23166e-05	0.000409452		0.000513129		0.000395045	-0.00273503	7.67642e-05
6	anterior_posterior	-0.00414902	0.00458089	-0.00344365	-0.00491024	-0.0123176	-0.00251269	-0.00560321	-0.00847931	-0.00501737	-0.00474093	-0.00927546	-0.00930896	-0.00239762	-0.00688544	-0.00279707	-0.00520766	-0.00412026	-0.0109061	-0.00247502	-0.0061191	-0.00628777	-0.00631049	-0.00473787	-0.00402823	-0.00826855	-0.00858666	-0.00613727	-0.000398059	-0.00974366	-0.006833	-0.005582	-0.00935109	-0.00157716	-0.00279325	-0.0124872	-0.00526463	-0.00490594	0.00465893	-0.00427392	-0.00162824	-0.00754868	-0.00207022		-0.00716818		-0.00649698	0.00413946	-0.0041419
6	radial	0.00254484	0.00113824	-0.00144164	-0.00133421	-0.000362381	0.000109984	0.000314549	-0.000739892	0.0013774	0.000441688	0.000948448	-0.00146926	0.00169767	0.000737088	0.00035973	-0.000584504	-0.00169491	-0.0003867	0.0010239	-0.00275138	0.00104139	0.00201736	-0.00171583	0.0035263	-0.00150282	0.000639823	0.00221778	0.00172009	-0.00126382	7.79221e-05	0.00028112	0.000201971	0.00276851	0.00104654	-0.00134915	-0.000235495	-0.000838025	-0.000936829	-0.00175118	0.00229567	0.00251631	0.000308322		0.000205949		0.00089955	0.0044409	0.000791959
7	proximal_distal	0.000572661		0.00100908	0.000455704	0.00101642	0.00118319	0.000506529	0.00105084	0.00145378	0.00114028	0.00284428	0.00131569	0.00104926	0.000289662	0.00132768	-9.25469e-05	0.00177782	0.0012282		0.00116335	0.00137467	0.0013981	0.000684727	0.00140255	0.000957836	0.000752196	0.000690791	0.000671573	0.002139	0.00078058	0.00101965	0.00183728	-0.000860596	0.00253112	0.00225576			0.00174109	0.000911921	0.000456583	0.000300559	0.000676279		0.00152959	0.000352652	0.00116899	8.63608e-05	0.000500231
7	anterior_posterior	-0.00176177		-0.0017605	-0.00214338	-0.00351648	-0.00242544	-0.00270683	-0.0031115	-0.00226273	-0.00284173	-0.00337103	-0.00259791	-0.000548318	-0.000138582	-0.00275412	-0.00421629	-0.000655612	-0.00311134		-0.00141371	-0.000565564	-0.000311091	-0.0022004	-0.00355491	-0.00272481	-0.00253974	-0.00315022	-0.00212979	-0.00415323	-0.00251477	-0.00324226	-0.00639072	-0.000690545	-0.00329256	-0.00419914			-0.000167024	-0.00220956	-0.00122984	-0.00172286	-0.00244655		-0.00403016	-0.00165297	-0.00481641	-0.000179835	-0.00232265
7	radial	0.000541159		0.00275213	0.000968082	0.00203228	0.00224855	0.000569905	0.00210239	0.00342047	0.00258729	0.00797915	0.00257526	0.00270137	-0.00210206	0.00286068	-0.00305046	0.00503341	0.00340541		0.0024412	0.00393254	0.00410138	0.00170199	0.0033635	0.00279659	0.00121064	0.000778888	-0.000607841	0.0042962	0.00157411	0.0020494	0.00499049	-0.00629199	0.00525675	0.00674735			0.00373091	0.00197302	0.000974469	-0.000456269	0.00043026		0.00383243	0.000705876	0.00175917	0.000861672	-0.000259195
8	proximal_distal	0.00098913		0.000352623	0.00101698	0.00156085	0.00115905	0.00126345	0.000996518	0.000602048	0.00141344	0.00106252	0.00117336	0.00145668	0.000782885	0.00224639	2.35692e-05	0.00159957	0.0013192		0.00106511	0.00111021	0.000860766	0.000857099	0.000821213	0.000794073	0.000847298		0.000924299	0.0013509	0.000860599	0.000888295	0.00109393	0.00093038	0.00222176	0.00131305			0.00117519	0.000548966		0.00029799	0.000534117		0.00121382		0.00122357	0.00176212	0.000540942
8	anterior_posterior	-0.00275673		-0.000961924	-0.00125397	-0.00148065	-0.00110722	-0.00298285	-0.000451659	-5.04004e-05	-0.00190032	-0.00101647	-0.00279129	-0.0013541	-7.71272e-05	-0.00298234	-0.000989726	-0.000123574	-0.00323806		2.30387e-05	-0.00076202	-0.000268433	-0.000773052	-0.000553838	-0.000808355	-0.0026027		-0.00118268	-0.00249427	-0.00142146	-0.00085599	-0.00154446	-0.00286326	-0.00213424	-0.00160981			-0.000593456	-0.00103839		-0.00179549	-0.000942238		-0.0014819		-0.00192712	-0.00355102	-0.0010848
8	radial	0.000840341		0.000201377	-0.000760751	0.000390903	-0.000277825	0.00166742	-0.000459013	0.000554751	0.0017482	0.00151851	0.00170285	0.00343499	-0.00246313	0.00327624	-0.00296734	0.00139846	0.00150305		0.000864656	0.00259144	0.00131992	0.00150172	0.00161192	0.000992051	0.00100907		8.22826e-05	0.00361366	0.00156535	0.00369304	0.00178982	0.00263857	0.00120009	0.0040788			0.000247591	0.000952872		-0.000792062	4.18695e-05		0.00304151		0.00194902	0.00250853	0.00021641
9	proximal_distal	-9.27482e-05		0.000506041	0.000280073	0.000892623	0.000776	0.000203002	-0.000139136	0.000682193	0.00063874	0.0013499	0.000961605	0.000743443	0.00102993	0.00241006	0.000321433	0.00136586	0.00120399	0.000339253	0.000770341	0.000944443	0.00103213	0.000856793	0.00103965	0.000729642	0.000907545	0.00076165	0.000712173	0.00120543	0.000800378	0.000583166	0.00110484	-0.000424088	0.00284096	0.00122143		0.000555376	0.0018609	0.000681586	0.000327168	0.000317247	0.000192393	0.000722634	0.00112528		0.001007	-0.000257646	0.000614341
9	anterior_posterior	-0.0013333		-0.000405482	0.000343071	-0.00291637	0.000405428	-0.00331103	-0.000761842	-0.0018464	-0.00307618	-0.00345535	-0.00242078	-0.00101904	-0.0029014	-0.00167406	-0.00116287	0.00219974	-0.00370296	-0.00322276	-0.0010055	-0.00082699	-0.000607007	-0.00171322	-0.0012718	-0.00334827	-0.00347443	-0.00336033	0.000224286	-0.00157875	-0.00152022	-0.00174992	-0.000850123	0.000474078	-0.000499312	-0.00266567		-0.000896668	0.00102345	-0.00127185	-0.00175068	-0.00193696	0.000849068	-0.00167255	-0.00230708		-0.00314159	0.00304676	-0.000866951
9	radial	9.22082e-05		0.000403722	-0.00114741	-0.00187259	-0.0017491	6.03529e-05	-0.00184483	0.00225231	0.00627047	0.00375371	0.00136589	0.00502775	0.00112437	0.00455813	-0.00064424	0.00137232	0.00177768	0.00212154	0.00206501	0.00656028	0.00368401	0.000776074	0.00499074	0.00109997	0.00166013	0.00141347	-0.000590784	0.00240778	0.000560377	0.00589161	0.00565228	0.00105795	0.00545277	0.0022637		0.000790022	0.00367055	0.00243804	0.00250864	0.00136106	0.00224448	0.00190828	0.00371144		0.00632043	0.00593511	0.00193886
[truncated: 76 more columns]
