# Supplementary material for: Deep-tissue transcriptomics and subcellular imaging at high spatial resolution
Source: Science. Author manuscript; Available in PMC 2025 Apr 18. (PMC12005972; doi:10.1126/science.adq2084)
Supplement: Table S6 [file NIHMS2066229-supplement-Table_S6.xlsx]

## Sheet: cluster1
	Slc4a1	Gstt2	Dll1	Snrnp48	Gdf10	Lias	Mixl1	Mcm4	Psmd7	Fech	Gyg	Mapk8ip2	Hk1	Amot	Grsf1	Yap1	Hdgf	Fgfr2	Tfap2b	Cnn1	En1	Spint1	Jade2	Sox10	Pcsk2	Tdo2	Lrp1	Susd5	Bmp4	Tubb5	Spred2	Zfp516	Tead4	Alx1	Erp44	Kctd3	Zdhhc2	Ddx21	Eomes	Hells	Cmas	Pgf	Igfbp4	Dynll2	Prdx3	Fxyd2	Mmp9	Cdh5	Wnt5a
Slc4a1	1	0.0689161	0.0782861	0.0618308	0.0817518	0.0598301	0.101308	0.0222146	0.0926808	0.125788	0.130084	0.114457	0.124325	0.0746467	0.112259	0.0972726	0.104155	0.116112	0.106727	0.12081	0.118906	0.081718	0.109356	0.134123	0.141648	0.16034	0.139095	0.114273	0.136457	0.0484558	0.10866	0.13473	0.158825	0.156954	0.154266	0.16424	0.12105	0.146929	0.13438	0.0974431	0.11062	0.116823	0.126278	0.0775222	0.0881058	0.104425	0.106813	0.103301	0.100052
Gstt2		1	0.103881	0.0795916	0.121511	0.116878	0.129533	0.113594	0.104902	0.0775522	0.111036	0.0644995	0.0557423	0.126898	0.116821	0.145762	0.161564	0.12207	0.11134	0.08448	0.0758808	0.0973223	0.0890362	0.100807	0.111992	0.162068	0.142405	0.0996965	0.160155	0.160738	0.133743	0.10751	0.125032	0.140796	0.14843	0.107381	0.118103	0.125793	0.128351	0.119925	0.186303	0.15122	0.210543	0.186434	0.150929	0.165491	0.134875	0.171157	0.122417
Dll1			1	0.155043	0.13465	0.0986799	0.136545	0.139926	0.114368	0.119414	0.12551	0.117894	0.0945784	0.137801	0.1451	0.122583	0.15255	0.142469	0.108365	0.13158	0.0926194	0.120889	0.111712	0.132195	0.119206	0.153862	0.133066	0.130516	0.179918	0.181914	0.149544	0.149205	0.177691	0.160996	0.159938	0.144409	0.141085	0.135953	0.166936	0.144035	0.143137	0.147925	0.155253	0.135663	0.138735	0.146946	0.167361	0.162938	0.135884
Snrnp48				1	0.147498	0.080935	0.126573	0.12335	0.0921378	0.105437	0.110294	0.100279	0.100998	0.115801	0.15972	0.119291	0.13306	0.150646	0.12811	0.105701	0.102551	0.152115	0.106025	0.15704	0.161504	0.134314	0.140721	0.135235	0.144893	0.158617	0.153584	0.153046	0.188586	0.203587	0.171673	0.15436	0.116143	0.130978	0.144618	0.153931	0.147863	0.162379	0.174573	0.165406	0.14007	0.135105	0.169295	0.148828	0.138681
Gdf10					1	0.160384	0.128026	0.127136	0.101778	0.144253	0.140287	0.0953063	0.0950497	0.153184	0.144306	0.144527	0.150191	0.15847	0.126991	0.0987014	0.111565	0.114054	0.113471	0.130944	0.113896	0.131872	0.158282	0.126002	0.145079	0.175028	0.150878	0.154089	0.171109	0.143483	0.155822	0.122259	0.121133	0.165505	0.182157	0.13972	0.138862	0.179787	0.164206	0.200571	0.187037	0.168034	0.178825	0.156008	0.168401
Lias						1	0.147044	0.119929	0.125914	0.125617	0.103002	0.0775812	0.0826908	0.131114	0.141959	0.136492	0.160853	0.101508	0.105768	0.118204	0.0960422	0.118924	0.123413	0.127768	0.12188	0.143706	0.143253	0.118294	0.14768	0.181094	0.170316	0.128429	0.137545	0.143884	0.149531	0.118737	0.12235	0.12117	0.161188	0.160818	0.145825	0.170349	0.165263	0.181255	0.174345	0.143933	0.154227	0.152348	0.120398
Mixl1							1	0.178153	0.121123	0.156504	0.149946	0.130061	0.113458	0.177307	0.148587	0.141953	0.167013	0.150655	0.143406	0.0895009	0.141964	0.113907	0.138489	0.132838	0.14177	0.142635	0.125074	0.156407	0.168192	0.18198	0.172865	0.16041	0.149773	0.183844	0.162937	0.140115	0.169752	0.1571	0.190416	0.170814	0.167414	0.20432	0.21256	0.167803	0.154605	0.163399	0.151614	0.147569	0.176788
Mcm4								1	0.126578	0.114545	0.13548	0.128272	0.124683	0.199946	0.158985	0.172681	0.167809	0.14129	0.141577	0.125017	0.113643	0.167321	0.113401	0.146766	0.143701	0.14721	0.175634	0.189157	0.158624	0.20872	0.167267	0.162658	0.155136	0.186228	0.177756	0.169516	0.154336	0.174443	0.158973	0.168524	0.209922	0.196087	0.216298	0.200102	0.166842	0.132405	0.156318	0.155653	0.154819
Psmd7									1	0.207725	0.130996	0.137563	0.11833	0.135748	0.122673	0.139881	0.114978	0.157958	0.15491	0.112268	0.11396	0.106233	0.125125	0.132089	0.138729	0.14318	0.169636	0.163267	0.155728	0.141469	0.167129	0.193211	0.189052	0.192919	0.214345	0.167698	0.178917	0.175408	0.13782	0.14539	0.126472	0.131384	0.129726	0.147689	0.137813	0.132492	0.096741	0.104417	0.10483
Fech										1	0.169485	0.16191	0.125066	0.165683	0.177755	0.147188	0.130025	0.165274	0.143106	0.122974	0.148738	0.125968	0.139219	0.152151	0.141356	0.183917	0.182649	0.172432	0.185712	0.19332	0.219076	0.200276	0.256025	0.23798	0.234963	0.201482	0.232779	0.214633	0.174956	0.177185	0.153328	0.159249	0.184253	0.169129	0.170372	0.130579	0.156395	0.162655	0.172762
Gyg											1	0.151627	0.125736	0.196898	0.164866	0.136558	0.144545	0.157367	0.179538	0.129725	0.14136	0.159718	0.14366	0.139576	0.162329	0.151084	0.178287	0.137878	0.176121	0.190284	0.203749	0.178145	0.19878	0.188341	0.174917	0.185492	0.158917	0.181129	0.223564	0.174259	0.108968	0.170299	0.160317	0.147598	0.132588	0.142477	0.146317	0.112807	0.163272
Mapk8ip2												1	0.111533	0.116097	0.167474	0.167146	0.132551	0.192145	0.172542	0.143287	0.13899	0.122314	0.157153	0.144631	0.151542	0.154702	0.157077	0.172001	0.199502	0.168577	0.209348	0.183088	0.221629	0.23348	0.214013	0.234093	0.217644	0.187904	0.211479	0.141065	0.138122	0.138939	0.136852	0.138482	0.149633	0.0996836	0.123445	0.128774	0.162461
Hk1													1	0.120573	0.136513	0.129271	0.150665	0.133619	0.152895	0.201101	0.160038	0.131708	0.17277	0.22412	0.1849	0.225713	0.175685	0.168852	0.140535	0.135599	0.168554	0.167963	0.176539	0.146713	0.151059	0.134295	0.138379	0.173284	0.135985	0.152127	0.132542	0.131205	0.123383	0.142996	0.106813	0.113015	0.132245	0.0983029	0.138247
Amot														1	0.17486	0.171107	0.177841	0.169963	0.140269	0.1519	0.161323	0.169099	0.150902	0.170858	0.164598	0.182158	0.212929	0.179678	0.172876	0.228416	0.170361	0.190287	0.191829	0.188639	0.186252	0.183778	0.166102	0.199823	0.248428	0.199181	0.198973	0.186823	0.19913	0.183382	0.164427	0.180279	0.165505	0.191085	0.20519
Grsf1															1	0.173411	0.145541	0.19242	0.181898	0.166781	0.16559	0.145262	0.138991	0.139321	0.168626	0.18576	0.195658	0.169252	0.235501	0.23566	0.184086	0.177933	0.197944	0.214562	0.189791	0.190433	0.186593	0.227123	0.224969	0.217329	0.165639	0.179146	0.170389	0.180645	0.150729	0.173814	0.182644	0.170631	0.205059
Yap1																1	0.19771	0.197452	0.171174	0.179989	0.131661	0.18299	0.152295	0.172325	0.180882	0.208883	0.235012	0.198755	0.213348	0.221528	0.220964	0.145935	0.192878	0.233591	0.234965	0.172513	0.19612	0.205311	0.213109	0.184884	0.16641	0.191618	0.174978	0.165092	0.134169	0.149393	0.111283	0.15177	0.150791
Hdgf																	1	0.175728	0.162445	0.165891	0.111025	0.171134	0.185853	0.210373	0.196332	0.214336	0.189253	0.177291	0.189339	0.22216	0.216711	0.163639	0.189796	0.216777	0.21672	0.159151	0.15194	0.183097	0.194852	0.165458	0.216758	0.174898	0.174216	0.199804	0.148753	0.136002	0.136402	0.148478	0.152424
Fgfr2																		1	0.207192	0.194394	0.176895	0.201151	0.190022	0.183897	0.208863	0.200202	0.227016	0.18558	0.218179	0.204996	0.230941	0.202526	0.238464	0.265862	0.248785	0.210168	0.213458	0.211487	0.21082	0.157766	0.145407	0.177389	0.17236	0.165381	0.135798	0.146462	0.131388	0.12518	0.159503
Tfap2b																			1	0.204438	0.189938	0.164028	0.170429	0.19955	0.195472	0.193064	0.201721	0.207165	0.211571	0.22152	0.211924	0.172604	0.223377	0.235299	0.176629	0.198415	0.186918	0.158087	0.158294	0.161341	0.136938	0.191761	0.176156	0.197035	0.149452	0.141758	0.128939	0.131365	0.150346
Cnn1																				1	0.19714	0.190088	0.189863	0.223034	0.188359	0.221296	0.22316	0.202441	0.180885	0.153942	0.153185	0.165108	0.202577	0.206773	0.181452	0.130382	0.183289	0.146794	0.175978	0.150603	0.155874	0.14595	0.165727	0.154579	0.115506	0.152327	0.137266	0.139735	0.149427
En1																					1	0.147933	0.130013	0.183487	0.190416	0.187757	0.165397	0.178228	0.187688	0.144809	0.210643	0.169599	0.190154	0.199127	0.168802	0.166054	0.159967	0.18422	0.196865	0.163937	0.17172	0.200065	0.176294	0.177495	0.161978	0.132259	0.130784	0.146204	0.177423
Spint1																						1	0.231806	0.213081	0.240731	0.228296	0.236852	0.245235	0.18431	0.197948	0.233407	0.157291	0.19523	0.218603	0.203223	0.169333	0.195653	0.19482	0.17164	0.172387	0.166729	0.184154	0.158826	0.156362	0.132706	0.135267	0.158414	0.161214	0.163654
Jade2																							1	0.246795	0.249812	0.253175	0.235159	0.231229	0.207425	0.204688	0.204341	0.16928	0.187595	0.181437	0.20057	0.201296	0.1867	0.191483	0.19028	0.180336	0.147096	0.166693	0.152351	0.158349	0.141758	0.140656	0.129323	0.104535	0.132589
Sox10																								1	0.270874	0.240386	0.259227	0.26228	0.186472	0.182064	0.230787	0.218397	0.216368	0.256772	0.22467	0.189755	0.199304	0.198752	0.183462	0.189148	0.162867	0.151413	0.147723	0.171587	0.131063	0.143504	0.158736	0.134043	0.175393
Pcsk2																									1	0.264639	0.247233	0.243801	0.206656	0.212455	0.247158	0.193856	0.230155	0.269596	0.252431	0.224363	0.177659	0.194	0.201224	0.176892	0.191628	0.184458	0.183381	0.164751	0.16188	0.135776	0.16204	0.15558	0.158597
Tdo2																										1	0.308785	0.26008	0.20297	0.217764	0.226407	0.210265	0.244028	0.228371	0.244228	0.204448	0.210351	0.205005	0.233619	0.204246	0.193624	0.194501	0.179822	0.170509	0.160852	0.161922	0.146849	0.148893	0.174503
Lrp1																											1	0.268822	0.216569	0.260264	0.230191	0.217985	0.23656	0.276891	0.251372	0.207372	0.229335	0.234608	0.213102	0.22701	0.198305	0.222422	0.172943	0.204942	0.15311	0.156396	0.187614	0.188347	0.188596
Susd5																												1	0.215541	0.233961	0.233938	0.217711	0.203265	0.25071	0.228472	0.197048	0.217856	0.193249	0.194235	0.173431	0.160633	0.1845	0.180457	0.189417	0.156139	0.135866	0.166527	0.14679	0.162856
Bmp4																													1	0.258442	0.222365	0.214514	0.256854	0.302959	0.250353	0.23849	0.236215	0.240155	0.236887	0.191812	0.186762	0.193422	0.196251	0.191137	0.175979	0.18724	0.186387	0.167187	0.170871
Tubb5																														1	0.253874	0.221057	0.231677	0.284248	0.21474	0.236282	0.236314	0.235146	0.244485	0.210965	0.180951	0.235686	0.222018	0.226431	0.217452	0.184079	0.211832	0.166773	0.203275
Spred2																															1	0.23627	0.289445	0.277066	0.292563	0.220405	0.217005	0.225949	0.237188	0.209521	0.170899	0.192479	0.210415	0.165099	0.170248	0.137051	0.159368	0.166357	0.166358
Zfp516																																1	0.299721	0.282414	0.287804	0.252282	0.260091	0.233737	0.232643	0.213173	0.21283	0.213105	0.227235	0.193943	0.241913	0.171236	0.248255	0.236005	0.227002
Tead4																																	1	0.354061	0.321336	0.303798	0.257504	0.247999	0.258554	0.21826	0.183529	0.214141	0.218626	0.219218	0.208702	0.169881	0.227617	0.221537	0.195123
Alx1																																		1	0.3393	0.26873	0.251651	0.249136	0.260194	0.213532	0.1767	0.2102	0.229311	0.215846	0.189312	0.167806	0.192168	0.196979	0.196742
Erp44																																			1	0.244014	0.279572	0.273538	0.281318	0.221591	0.195173	0.194558	0.217549	0.201835	0.234876	0.190158	0.19292	0.214314	0.19595
Kctd3																																				1	0.257487	0.247088	0.234617	0.189067	0.186486	0.218668	0.185546	0.181016	0.167596	0.174781	0.205227	0.165697	0.191011
Zdhhc2																																					1	0.216539	0.209233	0.197627	0.170574	0.211192	0.170214	0.19015	0.183056	0.186809	0.197564	0.163075	0.193938
Ddx21																																						1	0.202946	0.221776	0.190695	0.211238	0.203765	0.194639	0.184847	0.178637	0.19831	0.17187	0.210232
Eomes																																							1	0.239488	0.22994	0.18303	0.240808	0.219625	0.215262	0.186043	0.206756	0.200695	0.252481
Hells																																								1	0.219087	0.219124	0.215393	0.223901	0.207118	0.204147	0.217152	0.211859	0.222107
Cmas																																									1	0.262014	0.241429	0.218983	0.214455	0.215321	0.222274	0.232106	0.204043
Pgf																																										1	0.251893	0.232815	0.213235	0.19287	0.222386	0.233255	0.222985
Igfbp4																																											1	0.240998	0.213801	0.215443	0.230015	0.231109	0.210295
Dynll2																																												1	0.233691	0.207879	0.214489	0.220145	0.21272
Prdx3																																													1	0.265303	0.253937	0.228432	0.196542
Fxyd2																																														1	0.268079	0.231171	0.184593
Mmp9																																															1	0.241603	0.229979
Cdh5																																																1	0.236057
Wnt5a																																																	1
Pgghg
Pdzph1
Sox17
Prmt6
Lyg2
Rnf138
Mcm5
Dnmt3a
Foxa2
Prom1
Midn
Ajuba
Cadm1
Igf1r
F2r
Cldn6
Pim2
Dnmt3b
Rpa2
Ddx56
Otx2
Igsf9
Lbr
Skap2
Cox10
Pard6g
Fgf4
Frzb
Sec62
Atg4b
Mapk13
Prrx1
Ahnak
Pard6b
Pcdh19
T
Cubn
Vim
Cpox
Ermap
Hemgn
Gata5
Pcsk1n
Bambi
Snx11
[truncated: 45 more columns]

## Sheet: cluster2
	Slc4a1	Erp44	Sec62	Jade2	Spint1	Pcsk2	Fzd1	Hk1	En1	Cnn1	Lrp1	Sox10	Frzb	Hemgn	Fgf4	Susd5	Cpox	Gata5	Pcsk1n	Ajuba	Cox10	Mapk13	Pcdh19	Skap2	Ermap	Pard6b	Pard6g	Tdo2	Ahnak	Snx11	Igsf9	Igf1r	Bambi	Cubn	Prrx1	Atg4b	Zfp516	Ddx56	Eomes	Otx2	Cadm1	Lbr	Pim2	T	Rpa2	Mixl1	Lhx1	Amot	Idh3a
Slc4a1	1	0.0473834	0.0219544	0.0742716	0.0337783	0.0431854	-0.0169353	0.107889	0.0803118	0.078898	0.127451	0.118716	0.138639	0.0406874	0.128986	0.0417517	0.114175	0.197153	0.119946	0.186476	0.135216	0.228326	0.228664	0.203356	0.227274	0.117313	0.151907	0.139216	0.266836	0.266306	0.305985	0.0806684	0.155607	0.138208	0.238428	0.0748329	0.129942	0.241045	0.021284	0.0247729	0.192437	0.252441	0.123451	0.377664	0.277955	0.124692	0.0405483	-0.00992081	-0.0159499
Erp44		1	0.341599	0.0634547	0.0847741	0.0825638	0.125201	0.121809	0.0972777	0.0394033	0.0807885	0.096211	0.0135012	0.132557	0.116668	0.109198	0.110299	0.124987	0.129631	0.175364	0.10942	0.121481	0.149728	0.0885679	0.0989046	0.11768	0.0455428	0.0888027	0.23428	0.149861	0.173626	0.182761	0.127814	0.0613389	0.15042	0.0347283	0.109381	0.162456	0.174629	0.259194	0.120747	0.153187	0.133054	0.143024	0.101129	0.0734241	-0.0169497	0.0316099	0.0837198
Sec62			1	0.132443	0.154803	0.148495	0.227023	0.137475	0.126679	0.107354	0.200527	0.200253	0.131167	0.174732	0.196422	0.170003	0.167978	0.157801	0.137812	0.133538	0.228045	0.237194	0.224314	0.177239	0.196853	0.224278	0.194059	0.166607	0.235263	0.157791	0.127596	0.169717	0.147173	0.0844123	0.221795	0.0977055	0.104374	0.11482	0.147086	0.124066	0.119754	0.0787953	0.122086	0.176352	0.12089	0.120289	0.0804911	0.1011	0.0959837
Jade2				1	0.117232	0.158405	0.0771463	0.103239	0.119406	0.103519	0.122286	0.141896	0.161698	0.107598	0.151405	0.186773	0.127075	0.12808	0.135963	0.156508	0.166405	0.165435	0.181485	0.145384	0.178033	0.226678	0.123467	0.0834194	0.143374	0.147506	0.0783701	0.14605	0.170168	0.170743	0.0931444	0.140044	0.022525	0.147007	0.0896266	0.0405291	0.100979	0.0704219	0.0402045	0.21894	0.0200572	0.0951326	0.0685336	0.0805626	0.123116
Spint1					1	0.192312	0.181989	0.110466	0.178134	0.0769068	0.132639	0.19385	0.163043	0.125602	0.174352	0.130959	0.110182	0.1116	0.0480455	0.130139	0.183069	0.193955	0.169353	0.0912301	0.140006	0.132106	0.200177	0.13578	0.0891244	0.123314	0.116671	0.207782	0.108533	0.126225	0.135499	0.151334	0.1218	0.0467819	0.119203	0.0423757	0.094181	0.0469218	0.0137514	0.0284958	0.03956	0.069553	0.0675108	0.0783835	0.078721
Pcsk2						1	0.184156	0.123789	0.0457024	0.106189	0.128909	0.157565	0.151512	0.131664	0.152975	0.181928	0.143495	0.152055	0.140154	0.128407	0.165994	0.195134	0.239354	0.175196	0.192031	0.229801	0.221064	0.175807	0.141462	0.0821042	0.0676827	0.14956	0.101239	0.179187	0.128519	0.161829	0.0561925	0.122317	0.0783127	0.00626907	0.0171142	0.0740972	0.0717464	0.0739092	-0.00480101	0.0119839	0.0404591	0.0218737	0.0878008
Fzd1							1	0.12442	0.073351	0.123272	0.144745	0.132549	0.132434	0.153827	0.137406	0.165063	0.0723831	0.166968	0.158381	0.117066	0.148269	0.106059	0.15025	0.120091	0.132461	0.210076	0.166991	0.162145	0.175032	0.077795	0.020697	0.11613	0.0875086	0.0315634	0.126236	0.0785653	0.0445637	0.0990471	0.101207	-0.00610397	0.0113667	0.0257157	0.0511431	0.0523768	-0.0640914	0.0227243	0.107366	0.114007	0.0908364
Hk1								1	0.0874478	0.0830366	0.115859	0.172932	0.0908106	0.210889	0.191146	0.16841	0.181835	0.0658266	0.116167	0.11627	0.167413	0.142392	0.120013	0.110496	0.205248	0.164097	0.0996672	0.149955	0.0491683	0.0803833	0.0413398	0.143481	0.0911007	0.0768878	0.167533	0.11019	0.0382544	0.094328	0.0275299	-0.0068695	0.148804	0.0415818	-0.0443794	0.138503	-0.0120108	0.0739867	0.108557	0.0921477	0.100985
En1									1	0.124419	0.172709	0.129404	0.124043	0.125534	0.105495	0.0772375	0.0969879	0.21027	0.232538	0.151602	0.142938	0.159483	0.198109	0.125799	0.16996	0.141132	0.111925	0.146333	0.124019	0.202901	0.108538	0.127163	0.0977331	0.0699804	0.171339	0.118813	0.126653	0.0675902	0.110824	0.0953564	0.135423	0.0662966	0.089754	0.169416	0.126415	0.112917	0.0151727	0.0832762	0.0456073
Cnn1										1	0.163349	0.12513	0.128134	0.186777	0.146294	0.165775	0.187379	0.24206	0.105555	0.177166	0.191341	0.187274	0.179239	0.0961492	0.136268	0.108078	0.15977	0.183682	0.160809	0.205782	0.149613	0.12968	0.200297	0.101662	0.167715	0.144813	0.0456259	0.135141	0.131533	0.0868752	0.130189	0.0972319	0.168998	0.0977353	0.115043	0.0525657	0.0538484	0.123582	0.0637127
Lrp1											1	0.235595	0.13428	0.129598	0.143297	0.205309	0.166004	0.243346	0.175479	0.168491	0.181436	0.199813	0.203322	0.23478	0.184187	0.185784	0.179414	0.150132	0.162607	0.171397	0.145039	0.0978884	0.166224	0.168501	0.168289	0.124683	0.0377548	0.158172	0.160217	0.0584961	0.197306	0.0920715	0.155557	0.143828	0.0907763	0.115001	0.0349767	0.059084	0.106627
Sox10												1	0.130802	0.160968	0.237684	0.24661	0.157172	0.200089	0.1367	0.16649	0.19777	0.220912	0.24806	0.211885	0.214699	0.202157	0.208705	0.230598	0.175112	0.15189	0.0893465	0.115781	0.136923	0.10345	0.286533	0.179389	0.0856586	0.128717	0.0713416	0.056553	0.0906217	0.0321994	0.0418455	0.182524	0.0956429	0.122153	0.0320952	0.0455049	0.140959
Frzb													1	0.241898	0.21192	0.181189	0.169316	0.226295	0.164768	0.143661	0.157239	0.203624	0.22017	0.113817	0.179626	0.184743	0.211111	0.199275	0.218286	0.147649	0.116309	0.120014	0.181271	0.113337	0.187254	0.140416	0.113194	0.191008	0.164579	0.159919	0.161115	0.128242	0.156674	0.272466	0.153466	0.218472	0.194143	0.174823	0.131159
Hemgn														1	0.241842	0.244057	0.229442	0.283304	0.155237	0.220685	0.151018	0.2695	0.226773	0.188227	0.232148	0.201407	0.186917	0.204953	0.194444	0.235834	0.178322	0.195646	0.210752	0.205419	0.236531	0.176196	0.133248	0.175311	0.16519	0.125151	0.19451	0.106154	0.103385	0.150875	0.113099	0.107183	0.144784	0.160313	0.223291
Fgf4															1	0.266847	0.208699	0.213271	0.217941	0.197303	0.242569	0.206868	0.234384	0.201467	0.231333	0.20789	0.226432	0.241091	0.203606	0.186045	0.243205	0.194831	0.167827	0.112155	0.260262	0.256342	0.215381	0.12865	0.219335	0.162148	0.206383	0.153172	0.159049	0.242345	0.172767	0.175324	0.227647	0.198656	0.192835
Susd5																1	0.1835	0.197684	0.203387	0.177244	0.189601	0.26259	0.206236	0.155006	0.165997	0.230098	0.118883	0.219695	0.187801	0.185808	0.0882575	0.160025	0.173343	0.143229	0.232369	0.18359	0.0843764	0.184132	0.20609	0.158841	0.16373	0.124396	0.147943	0.196733	0.0798008	0.13985	0.158011	0.143824	0.146597
Cpox																	1	0.291745	0.203287	0.235716	0.197326	0.165783	0.195479	0.181062	0.215637	0.223291	0.166368	0.131152	0.258209	0.166942	0.153078	0.226835	0.227415	0.156425	0.257271	0.135625	0.128779	0.202315	0.220538	0.165749	0.169158	0.22025	0.179871	0.168252	0.191788	0.120307	0.119079	0.130847	0.193764
Gata5																		1	0.276485	0.216553	0.186866	0.268178	0.297539	0.193781	0.301278	0.231762	0.235748	0.1848	0.241655	0.249601	0.197102	0.160294	0.211287	0.250955	0.277119	0.191167	0.170288	0.211004	0.199447	0.124849	0.214186	0.121715	0.153207	0.213677	0.212753	0.116217	0.114896	0.119325	0.213718
Pcsk1n																			1	0.248401	0.18575	0.187728	0.252275	0.198481	0.220442	0.218797	0.127615	0.236271	0.164085	0.147005	0.165925	0.116821	0.152044	0.14579	0.196617	0.128469	0.115314	0.169674	0.126856	0.0857927	0.113315	0.0902923	0.0937945	0.149124	0.110715	0.185414	0.072752	0.169621	0.174455
Ajuba																				1	0.22356	0.207797	0.223563	0.186288	0.198021	0.204416	0.12877	0.200157	0.199267	0.195777	0.20817	0.234898	0.149129	0.216155	0.163513	0.112569	0.136634	0.233757	0.238799	0.218031	0.141647	0.173717	0.185161	0.219619	0.0177588	0.139508	0.0435342	0.154579	0.101262
Cox10																					1	0.29022	0.314545	0.237782	0.195051	0.1805	0.239107	0.139784	0.152712	0.192486	0.237196	0.171768	0.169103	0.134039	0.269435	0.192259	0.116691	0.207769	0.216081	0.152349	0.142113	0.136412	0.142355	0.21652	0.219582	0.158874	0.11046	0.134319	0.145257
Mapk13																						1	0.380531	0.296815	0.25908	0.288363	0.23006	0.232554	0.237142	0.301677	0.250428	0.205223	0.205383	0.13022	0.321541	0.204315	0.131811	0.20241	0.223097	0.0947424	0.245905	0.164909	0.113196	0.248991	0.19451	0.0910846	0.0909704	0.128671	0.128612
Pcdh19																							1	0.363825	0.270749	0.249232	0.264365	0.248566	0.243416	0.272659	0.266785	0.251175	0.277826	0.189763	0.268312	0.1799	0.192632	0.263672	0.161971	0.139323	0.176537	0.170581	0.160025	0.294521	0.2275	0.151634	0.0795855	0.0964964	0.145572
Skap2																								1	0.267375	0.224492	0.22049	0.16255	0.14374	0.243554	0.206625	0.188115	0.204968	0.140813	0.212494	0.130227	0.162725	0.184285	0.126997	0.049046	0.156875	0.202047	0.131045	0.268529	0.159211	0.0998155	0.0283232	0.12433	0.066604
Ermap																									1	0.308961	0.240401	0.207839	0.229111	0.270927	0.164592	0.131399	0.19023	0.197141	0.313571	0.175487	0.150397	0.230346	0.134315	0.121213	0.161945	0.096127	0.113295	0.189213	0.136146	0.0864629	0.120136	0.109238	0.119538
Pard6b																										1	0.276066	0.248603	0.290381	0.213002	0.165887	0.173324	0.117075	0.195414	0.257437	0.253138	0.1139	0.234963	0.106896	0.129514	0.167114	0.109371	0.0914136	0.218716	0.154582	0.0759362	0.0787996	0.0932305	0.0962604
Pard6g																											1	0.261354	0.241329	0.277161	0.239855	0.182348	0.162599	0.159762	0.237333	0.164118	0.0986451	0.176894	0.157468	0.0938424	0.234105	0.0945544	0.143238	0.117489	0.156757	0.139417	0.0547451	0.0492596	0.0796982
Tdo2																												1	0.2793	0.241765	0.245747	0.222807	0.220618	0.104154	0.18282	0.159159	0.0512054	0.138034	0.14251	0.0888436	0.139544	0.127376	0.109356	0.154113	0.106351	0.0751862	0.100787	0.101203	0.112942
Ahnak																													1	0.312116	0.227248	0.212449	0.213763	0.212952	0.193088	0.117831	0.0197827	0.224959	0.251789	0.135524	0.231952	0.211369	0.260735	0.278284	0.236986	0.0927994	0.0733753	0.0941536	0.131975
Snx11																														1	0.216675	0.156442	0.235329	0.224893	0.334746	0.204074	0.157947	0.263348	0.260438	0.244349	0.310086	0.213871	0.253924	0.26532	0.269782	0.157977	0.00208051	0.0947651	0.100969
Igsf9																															1	0.222238	0.186327	0.133475	0.154335	0.0876065	0.113025	0.275714	0.279693	0.151621	0.230664	0.203176	0.153585	0.18319	0.248932	0.147356	0.0751956	0.102407	0.0651811
Igf1r																																1	0.173931	0.136454	0.186971	0.1313	0.133448	0.188305	0.25869	0.15331	0.240717	0.171436	0.19901	0.160413	0.0862027	0.043262	0.0106846	0.0957019	0.090424
Bambi																																	1	0.218828	0.212053	0.150472	0.177748	0.16087	0.157448	0.10071	0.21329	0.205507	0.192071	0.12425	0.209154	0.0569249	0.0383165	0.0730866	0.122191
Cubn																																		1	0.215733	0.272711	0.19991	0.25374	0.204876	0.130499	0.17051	0.169684	0.186782	0.24295	0.140128	0.13797	0.0475543	0.0791426	0.160532
Prrx1																																			1	0.377577	0.347326	0.26264	0.259496	0.250405	0.249845	0.168652	0.109299	0.250764	0.251446	0.157335	0.0323603	0.149008	0.194927
Atg4b																																				1	0.312053	0.232438	0.169757	0.161468	0.215463	0.135345	0.149894	0.132584	0.194479	0.124013	0.0584866	0.0708227	0.222333
Zfp516																																					1	0.160733	0.149133	0.270747	0.186276	0.145959	0.0847847	0.15174	0.217365	0.103434	0.0215208	0.20682	0.151479
Ddx56																																						1	0.377802	0.356063	0.122936	0.165934	0.209155	0.293191	0.219024	0.171195	0.0571195	0.163776	0.141251
Eomes																																							1	0.462008	0.307802	0.280302	0.397996	0.200583	0.178107	0.263348	0.107247	0.192851	0.189499
Otx2																																								1	0.178308	0.292168	0.314586	0.218474	0.261451	0.260453	0.0561943	0.170629	0.145526
Cadm1																																									1	0.263181	0.263966	0.278278	0.254799	0.145066	0.154711	0.147502	0.0400521
Lbr																																										1	0.3516	0.34188	0.269371	0.154152	0.0670568	0.070094	0.0201086
Pim2																																											1	0.229851	0.201991	0.172264	0.0933615	0.147991	0.0253431
T																																												1	0.34498	0.309131	0.21582	0.164503	0.0522229
Rpa2																																													1	0.229725	0.072701	0.0625042	0.0520466
Mixl1																																														1	0.261547	0.184469	0.159187
Lhx1																																															1	0.326479	0.165505
Amot																																																1	0.141784
Idh3a																																																	1
Tfap2b
Tubb5
Midn
Foxa2
Dnmt3a
Mcm5
F2r
Dnmt3b
Vim
Cldn6
Prom1
Spred2
Alx1
Pdzd4
Camta1
Axin2
Bmp4
Zdhhc2
Tead4
Kctd3
Psmd7
Fech
Rhd
Esam
Fgfr2
Wnt5a
Ddx21
Hells
Grsf1
Ttn
Gyg
Lias
Prmt6
Dll1
Snrnp48
Sox17
Lyg2
Dynll2
Igfbp4
Cmas
Pdzph1
Cdh5
Pgghg
Prdx3
Mmp9
Fxyd2
Gdf10
Rnf138
Pgf
Gstt2
Hdgf
Yap1
[truncated: 52 more columns]

## Sheet: cluster3
	Prom1	Olfml3	Mest	Cer1	Pim2	Lbr	Ddx56	Rpa2	Frzb	T	Eomes	Lhx1	Dnmt3b	Cadm1	Igsf9	Bambi	Dynll2	Igfbp4	F2r	Snx11	Mapk13	Prrx1	Atg4b	Fgf4	Gata5	Cubn	Ermap	Ahnak	Pard6b	Sec62	Vim	Cpox	Hemgn	Pard6g	Cox10	Pcdh19	Skap2	Ajuba	Pcsk1n	Foxa2	Cldn6	Amot	Dnmt3a	Midn	Mixl1	Igf1r	Mcm5	Tubb5	Yap1
Prom1	1	0.250546	0.332582	0.234659	0.271407	0.154408	0.196076	0.182975	0.225847	0.358511	0.335501	0.257529	0.339618	0.249796	0.216254	0.124948	0.144432	-0.0389064	0.0887026	0.1016	0.170755	0.0608802	0.136223	0.197211	0.106535	0.133279	0.136061	0.135385	0.162235	0.150156	0.139449	0.187263	0.234814	0.232884	0.243501	0.174705	0.18801	0.145874	0.221834	0.454828	0.366128	0.2067	0.292938	0.320706	0.340095	0.287325	0.262673	0.256445	0.243935
Olfml3		1	0.280873	0.246619	0.221324	0.113826	0.106811	0.139342	0.183622	0.21271	0.200084	0.173192	0.179363	0.137357	0.175982	0.112679	0.152222	0.0687927	0.0891177	0.0643277	0.0737319	0.0836127	0.159946	0.212265	0.17197	0.159567	0.151152	0.136033	0.0711371	0.121285	0.171194	0.144253	0.185759	0.182477	0.189298	0.140931	0.136701	0.146442	0.20081	0.296281	0.281606	0.212664	0.285661	0.261856	0.227598	0.181837	0.239142	0.183504	0.203787
Mest			1	0.458887	0.0270981	-0.021393	0.0604977	-0.00917326	-0.0369161	0.126134	0.130032	0.120022	0.216324	0.163496	0.178514	0.152917	0.0887516	0.0195915	0.025592	-0.0067929	0.0591045	0.0497937	0.0909913	0.116397	0.0675361	0.0236854	0.141792	0.106055	0.101461	0.09428	0.175303	0.133478	0.13952	0.134725	0.120342	0.0788922	0.0982859	0.100308	0.125105	0.501184	0.418433	0.188803	0.21947	0.252026	0.243434	0.0986877	0.135905	0.206139	0.167618
Cer1				1	0.0892918	0.0215559	0.0716886	0.0139946	0.0226631	0.0492732	0.0825414	0.192507	0.224096	0.140749	0.0962134	0.186915	0.126958	0.0260092	-0.047194	-0.0535177	0.0308338	0.0107227	0.117277	0.121256	0.0139882	0.0347833	0.0843125	0.0685985	0.0685815	0.0155938	0.1757	0.107421	0.179329	0.106555	0.146232	0.0661365	0.0152697	0.137968	0.0356209	0.417136	0.417711	0.290525	0.194155	0.172962	0.151701	0.0664244	0.107863	0.183893	0.134447
Pim2					1	0.43768	0.38012	0.420388	0.424169	0.513175	0.54648	0.479063	0.377949	0.340215	0.344735	0.18849	0.329963	0.141957	0.288297	0.288636	0.257152	0.214872	0.263926	0.30233	0.269464	0.257062	0.224121	0.31022	0.290671	0.196037	0.240718	0.257561	0.256624	0.257965	0.302673	0.314789	0.278651	0.238443	0.256762	0.262058	0.227936	0.271491	0.272618	0.222507	0.328823	0.301836	0.350268	0.286613	0.303879
Lbr						1	0.44283	0.385411	0.309852	0.400108	0.483728	0.442257	0.380862	0.317189	0.353216	0.243394	0.223299	0.256671	0.320308	0.315451	0.27708	0.245473	0.275317	0.220433	0.216426	0.293725	0.203705	0.308815	0.260229	0.207595	0.307349	0.267536	0.23284	0.238354	0.241728	0.297572	0.286116	0.190877	0.165608	0.160364	0.181466	0.265754	0.216701	0.122494	0.235967	0.265601	0.295181	0.207224	0.196655
Ddx56							1	0.38539	0.352406	0.411621	0.48757	0.463305	0.440792	0.347597	0.370761	0.313146	0.294775	0.296053	0.335913	0.303755	0.335722	0.354575	0.298486	0.337853	0.343032	0.344489	0.305711	0.358873	0.374874	0.264061	0.388065	0.339892	0.334145	0.301232	0.345872	0.381499	0.32861	0.212455	0.234564	0.25392	0.246311	0.290506	0.202537	0.261072	0.277829	0.329221	0.327032	0.263177	0.250043
Rpa2								1	0.455811	0.467227	0.472555	0.461955	0.410146	0.386403	0.364682	0.252774	0.291435	0.276679	0.39431	0.339012	0.390918	0.406201	0.418026	0.370882	0.409095	0.385501	0.324965	0.326411	0.38108	0.266444	0.332059	0.38049	0.283776	0.302788	0.331164	0.407309	0.344431	0.247978	0.308268	0.208294	0.233038	0.331939	0.330685	0.302705	0.294102	0.340027	0.368004	0.24952	0.290475
Frzb									1	0.451832	0.444094	0.416593	0.351213	0.358385	0.338113	0.243339	0.28331	0.253486	0.285563	0.349018	0.315769	0.34979	0.342113	0.349272	0.395052	0.301798	0.322606	0.337443	0.349094	0.329678	0.251523	0.383181	0.342642	0.373682	0.348567	0.363419	0.315163	0.337581	0.307276	0.244917	0.228756	0.318846	0.328713	0.346047	0.340104	0.356817	0.337873	0.235402	0.279075
T										1	0.514373	0.427074	0.42774	0.426591	0.399363	0.242749	0.255978	0.211379	0.337716	0.382692	0.328252	0.325883	0.336835	0.389004	0.399704	0.395385	0.340516	0.381775	0.327605	0.343175	0.27109	0.369523	0.374254	0.37014	0.370195	0.394596	0.386278	0.352056	0.361317	0.370037	0.288386	0.287215	0.339181	0.377718	0.404605	0.444385	0.385805	0.316055	0.307283
Eomes											1	0.558055	0.511941	0.463681	0.450966	0.290168	0.327645	0.253847	0.397133	0.37354	0.333173	0.342978	0.408652	0.374422	0.332057	0.360547	0.305919	0.385765	0.375666	0.310072	0.307615	0.38635	0.389996	0.340334	0.374374	0.378332	0.358164	0.26282	0.292024	0.356796	0.35949	0.328878	0.321031	0.334476	0.421131	0.390598	0.394941	0.378031	0.285916
Lhx1												1	0.527789	0.474792	0.430713	0.33389	0.39143	0.384889	0.417402	0.326656	0.346924	0.357373	0.356925	0.324966	0.346358	0.371351	0.314757	0.368925	0.328516	0.261657	0.487893	0.409618	0.326315	0.354599	0.397294	0.368179	0.349493	0.299427	0.292397	0.354089	0.428325	0.434456	0.311331	0.332405	0.342856	0.332183	0.357627	0.352391	0.289013
Dnmt3b													1	0.476661	0.480688	0.329103	0.35141	0.258397	0.360974	0.265701	0.388563	0.311187	0.312594	0.324391	0.317703	0.254996	0.312785	0.372033	0.366692	0.277464	0.378464	0.396255	0.356143	0.364435	0.297751	0.358886	0.271114	0.277659	0.280671	0.401011	0.383414	0.353983	0.361914	0.383434	0.351646	0.332512	0.360259	0.401054	0.299377
Cadm1														1	0.424874	0.315935	0.301389	0.322354	0.377741	0.353267	0.376915	0.356536	0.360861	0.31134	0.3529	0.289799	0.321784	0.371312	0.334228	0.323956	0.313127	0.372932	0.332959	0.332711	0.356215	0.368114	0.317461	0.302493	0.307712	0.375208	0.336696	0.338867	0.344249	0.317689	0.312397	0.371666	0.345716	0.285962	0.279296
Igsf9															1	0.299306	0.288401	0.264204	0.303011	0.255855	0.316263	0.309433	0.294741	0.355268	0.359668	0.316334	0.318171	0.38715	0.31972	0.330883	0.347359	0.344536	0.291788	0.315082	0.328755	0.359818	0.335759	0.286416	0.304501	0.301044	0.320824	0.294339	0.267997	0.323601	0.321992	0.33637	0.280364	0.242525	0.260067
Bambi																1	0.282787	0.302294	0.284443	0.183374	0.287045	0.234667	0.259893	0.25436	0.291562	0.288234	0.303522	0.281226	0.278164	0.274512	0.358188	0.293509	0.262324	0.259576	0.278403	0.262709	0.265339	0.252786	0.247952	0.311302	0.385227	0.336037	0.30553	0.281823	0.205725	0.236184	0.253062	0.256317	0.241294
Dynll2																	1	0.301878	0.235215	0.220168	0.246906	0.306964	0.260323	0.257815	0.289885	0.266037	0.241297	0.284391	0.248186	0.220918	0.324951	0.303286	0.25451	0.244202	0.25707	0.273207	0.25124	0.211334	0.255753	0.208812	0.240708	0.271293	0.221692	0.257805	0.217898	0.206321	0.265951	0.244869	0.215222
Igfbp4																		1	0.326999	0.223655	0.258479	0.304794	0.303413	0.219354	0.344374	0.346873	0.293121	0.320811	0.197235	0.261648	0.420136	0.344235	0.240425	0.27638	0.309789	0.294001	0.292931	0.29008	0.268445	0.128081	0.156139	0.28473	0.194777	0.200824	0.115009	0.179612	0.197896	0.192121	0.150271
F2r																			1	0.305397	0.275176	0.305365	0.314863	0.277658	0.407946	0.333402	0.299109	0.370387	0.304253	0.243863	0.347744	0.362985	0.227614	0.220478	0.295512	0.358281	0.29812	0.239268	0.213151	0.13245	0.186904	0.227922	0.200745	0.286743	0.177553	0.260743	0.251016	0.232384	0.226417
Snx11																				1	0.384642	0.372239	0.280043	0.223339	0.369173	0.293717	0.267858	0.358131	0.306216	0.277082	0.272571	0.332666	0.288857	0.248802	0.260591	0.333516	0.330927	0.20813	0.217144	0.169963	0.146147	0.158432	0.224921	0.198839	0.190653	0.206173	0.185158	0.182648	0.180424
Mapk13																					1	0.368398	0.30926	0.306824	0.325207	0.231991	0.330674	0.313301	0.37473	0.33841	0.34095	0.355857	0.285522	0.341583	0.322589	0.375658	0.374239	0.238368	0.247561	0.176756	0.23012	0.246086	0.293611	0.233643	0.177491	0.239151	0.279681	0.169896	0.217441
Prrx1																						1	0.450074	0.339263	0.418589	0.384233	0.326858	0.328224	0.352833	0.306991	0.345547	0.363363	0.38246	0.358672	0.34518	0.3961	0.360003	0.299924	0.317108	0.193733	0.190024	0.210172	0.275994	0.271885	0.195135	0.256379	0.234812	0.209141	0.150934
Atg4b																							1	0.408329	0.340969	0.379675	0.334027	0.31662	0.341265	0.274081	0.299554	0.350982	0.303483	0.322892	0.341129	0.354695	0.301425	0.311494	0.256222	0.240037	0.233413	0.255235	0.261729	0.278894	0.251251	0.30427	0.303459	0.278767	0.208896
Fgf4																								1	0.396806	0.365001	0.31284	0.320634	0.319849	0.264602	0.300944	0.31903	0.338991	0.283287	0.350143	0.360932	0.308084	0.285764	0.292422	0.306609	0.28783	0.267854	0.287431	0.293996	0.287243	0.308597	0.292928	0.246789	0.270962
Gata5																									1	0.432551	0.342324	0.437193	0.370993	0.400551	0.328374	0.381437	0.364907	0.344929	0.337078	0.385453	0.354004	0.355417	0.395959	0.242643	0.208654	0.316491	0.312849	0.361575	0.268055	0.337174	0.292871	0.270587	0.27435
Cubn																										1	0.340492	0.392755	0.30504	0.291693	0.372505	0.367458	0.353308	0.317242	0.361018	0.350361	0.362968	0.329857	0.310496	0.207313	0.26401	0.333137	0.2819	0.288939	0.236335	0.325416	0.21674	0.225383	0.161742
Ermap																											1	0.388391	0.330239	0.338455	0.359933	0.364	0.295521	0.330856	0.330278	0.371264	0.280604	0.321649	0.322266	0.270015	0.237695	0.250661	0.281447	0.309285	0.233116	0.285652	0.253201	0.233848	0.222688
Ahnak																												1	0.464842	0.415668	0.356592	0.411524	0.355382	0.423104	0.360989	0.373267	0.316385	0.297044	0.323026	0.272073	0.219062	0.337355	0.259533	0.288247	0.233798	0.283837	0.245813	0.257559	0.250951
Pard6b																													1	0.376897	0.287394	0.333618	0.329842	0.332258	0.331107	0.373087	0.27734	0.237098	0.266699	0.238561	0.203326	0.275481	0.271594	0.29534	0.259179	0.238858	0.245312	0.259768	0.26948
Sec62																														1	0.316324	0.333886	0.26398	0.357659	0.31652	0.364918	0.3191	0.249519	0.273555	0.217522	0.227906	0.216938	0.267338	0.255781	0.26152	0.228219	0.219727	0.214682	0.178656
Vim																															1	0.393184	0.351755	0.36	0.341268	0.377429	0.325533	0.271268	0.270561	0.323872	0.369003	0.370343	0.290934	0.308072	0.186452	0.220073	0.27405	0.245892	0.238763
Cpox																																1	0.349232	0.358535	0.360853	0.369525	0.357504	0.363656	0.286017	0.311513	0.295628	0.315565	0.303684	0.308717	0.224536	0.312701	0.293371	0.283279	0.275813
Hemgn																																	1	0.394064	0.325306	0.340129	0.300958	0.264186	0.3108	0.353915	0.296898	0.323174	0.343224	0.34126	0.247698	0.272169	0.273687	0.267074	0.250244
Pard6g																																		1	0.367519	0.414808	0.356137	0.286388	0.306521	0.325806	0.266778	0.308586	0.30068	0.280897	0.240852	0.283896	0.291448	0.257669	0.270461
Cox10																																			1	0.456088	0.406992	0.31351	0.293776	0.305865	0.292134	0.301528	0.295557	0.285368	0.252754	0.33484	0.30079	0.193826	0.25214
Pcdh19																																				1	0.489475	0.300891	0.310948	0.300208	0.293276	0.269845	0.312356	0.319725	0.26055	0.306573	0.255303	0.220348	0.252034
Skap2																																					1	0.252245	0.271048	0.244983	0.237199	0.252577	0.270701	0.302332	0.236174	0.266481	0.27562	0.149884	0.194393
Ajuba																																						1	0.316716	0.258281	0.244643	0.304952	0.275969	0.324425	0.199006	0.284519	0.252128	0.225587	0.214702
Pcsk1n																																							1	0.286854	0.228573	0.259753	0.278761	0.302057	0.253499	0.272954	0.272976	0.230711	0.212597
Foxa2																																								1	0.560015	0.357025	0.373331	0.416523	0.374758	0.324181	0.32604	0.346829	0.34538
Cldn6																																									1	0.445691	0.330197	0.359436	0.335157	0.239795	0.268525	0.283758	0.267196
Amot																																										1	0.344389	0.32563	0.255142	0.247007	0.283768	0.276798	0.236524
Dnmt3a																																											1	0.3094	0.294489	0.308748	0.314571	0.31302	0.266149
Midn																																												1	0.320126	0.28242	0.287086	0.290224	0.26565
Mixl1																																													1	0.329078	0.296657	0.268783	0.246941
Igf1r																																														1	0.299365	0.295329	0.219967
Mcm5																																															1	0.28685	0.270394
Tubb5																																																1	0.270296
Yap1																																																	1
Otx2
Mcm4
Grsf1
Hells
Erp44
Ddx21
Zdhhc2
Fech
Gyg
Cmas
Bmp4
Cnn1
En1
Sox10
Lrp1
Spint1
Tdo2
Susd5
Pcsk2
Jade2
Ugcg
Tfap2b
Hdgf
Nrp2
Zfp516
Tead4
Kctd3
Alx1
Ttn
Tacc1
Nexn
Sox17
Lias
Rnf138
Wnt3
Igf2
Snrnp48
Dll1
Lyg2
Gdf10
Prmt6
Pdzph1
Cdh5
Mmp9
Fxyd2
Prdx3
Pgghg
Pgf
Camta1
Nr3c1
Fgfr2
Spred2
Eng
Idh3a
Hk1
Tbc1d14
Axin2
Esam
Rhd
Mapk8ip2
Col4a1
Tbx3
Slc4a1
Wnt5a
Lefty2
[truncated: 65 more columns]

## Sheet: cluster4
	Otx2	Gyg	Lhx1	Rnf138	Fxyd2	Prmt6	Pgghg	Sox17	Cdh5	Atg4b	Kctd3	Mmp9	Pgf	Hells	Pim2	Zfp516	Eomes	Wnt5a	Zdhhc2	Igf1r	Lbr	T	Rpa2	Grsf1	Prom1	Susd5	En1	Mcm4	Mcm5	Hk1	Nrp2	Slc4a1	Igsf9	Mapk13	Ddx56	Prrx1	Pcdh19	Skap2	Gata5	Ahnak	Cnn1	Pcsk1n	Ajuba	Cubn	Midn	Bambi	Dnmt3b	Hemgn	Foxa2
Otx2	1	0.0945693	0.0152148	-0.0377332	0.0182243	-0.0603788	0.0362586	-0.00769125	0.102965	0.125548	0.133164	0.167514	0.0446901	0.0928436	0.162172	0.19095	0.215403	0.224974	0.175777	0.0685485	0.163286	0.0743204	0.0979817	0.0641379	0.00459654	0.0228492	0.0299254	-0.0376764	-0.0189055	0.0315933	0.00602718	0.154289	0.210152	0.118404	0.293629	0.118988	0.151469	0.0720145	0.0398271	-0.0192334	0.00778584	0.075829	0.0279513	-0.00862785	-0.000606743	0.0631058	0.107627	0.000510057	0.00553206
Gyg		1	0.0960339	-0.0558968	-0.0386074	0.0212803	0.0395856	0.0548367	0.040172	0.0636128	0.0954917	0.0332012	0.0586386	0.0838393	0.124163	0.00510156	0.129737	0.0631835	0.0311479	-0.0608976	-0.171554	-0.0509709	-0.0570817	0.00615115	-0.00975134	0.0465731	-0.00578872	-0.0596805	-0.00367037	0.00154349	0.0365102	0.2813	0.18212	-0.0150513	0.0684164	0.0503704	0.131759	0.0315375	0.227186	0.120463	-0.0115694	0.0831071	0.0860382	0.130213	0.0990962	0.0209055	0.138598	0.0633038	-0.0150888
Lhx1			1	0.103553	0.0847432	0.0531018	0.0423228	0.106961	-0.0163202	0.00581581	0.0128324	0.054955	0.127674	0.149586	0.282106	0.0217181	0.122271	0.282591	0.0683456	0.0613768	-0.00158104	0.102943	0.00956199	0.0072454	0.0551486	-0.011711	0.0150116	0.0406945	-0.0174817	-0.0405109	-0.0746921	0.0689408	0.061187	0.0607161	0.0698786	0.0227774	-0.0309958	0.0348754	0.18203	-0.0414176	-0.0438759	0.0965624	0.115255	0.133042	0.133881	-0.0845756	0.0518082	0.119165	0.0552539
Rnf138				1	0.116044	0.0918555	0.114339	0.0983012	0.00647675	0.0161942	0.104161	0.13997	-0.034707	0.0646465	0.114563	0.0706445	-0.0525169	0.153844	0.060299	0.0579068	0.0866745	0.0868337	0.0308917	0.0472246	0.0712779	0.0208907	0.0635192	0.111069	-0.0840926	-0.00897318	0.128951	0.0787373	0.0298066	0.0352438	0.100053	0.121365	0.10874	0.0979781	0.0921799	0.128653	0.12669	0.135509	0.00324872	0.0925264	0.133246	0.157399	0.104531	0.188124	0.14639
Fxyd2					1	0.143688	0.209145	0.0981026	0.107888	0.104786	0.0658811	0.167512	-0.0177146	-0.0418525	0.0929226	0.16044	0.0165103	0.171353	0.0819101	0.144063	0.149969	0.141768	0.0683778	0.00700301	0.0624038	0.0403037	0.0813324	0.0554893	0.0305111	-0.0547125	0.0746065	0.16745	0.0196976	0.0155187	0.0242226	0.126001	0.0215236	0.0694445	0.0355159	0.0697129	0.0731236	0.166774	0.0641997	0.287803	0.122667	0.158284	0.157632	0.168778	0.100235
Prmt6						1	0.181636	0.12903	0.179354	0.140942	0.177472	0.0864943	0.105635	0.0568458	0.0941811	0.0803093	0.0622156	0.0761753	0.154298	0.106161	0.0683492	0.0963459	0.139841	0.0236236	0.0929644	0.104316	0.171266	0.127131	0.128616	0.02002	0.050677	0.107433	0.0722668	0.0748009	0.114254	0.0945474	0.086539	0.00643665	0.0844209	0.140563	0.104046	0.13063	0.106582	0.159883	0.167898	0.181081	0.16402	0.234064	0.187788
Pgghg							1	0.167019	0.146615	0.240205	0.1436	0.0871883	0.196259	0.0588098	0.162917	0.176142	0.230935	0.224716	0.231375	0.198844	0.206241	0.10352	0.0689544	0.0279223	-0.00868876	0.0130001	0.101968	0.171283	0.0722704	0.0169563	0.102571	0.16508	0.166974	0.208306	0.134289	0.101286	0.118915	0.134921	0.0790809	0.0897401	0.109705	0.0807101	0.0590382	0.108885	0.156188	0.194008	0.257605	0.102679	0.137808
Sox17								1	0.0652732	0.0891967	0.116773	0.0669783	0.0772588	0.0935314	0.0869805	0.0601862	0.135805	0.213284	0.0725581	0.168295	0.189475	0.192802	0.102097	0.122107	-0.0407037	0.0196084	0.0982138	0.0688305	0.115781	0.0271772	0.104381	0.130079	0.132377	0.184618	0.145947	0.115406	0.066799	0.123716	0.103892	0.0278437	0.034583	0.15854	0.111456	0.0828508	0.1489	0.0772636	0.235957	0.215789	0.134246
Cdh5									1	0.317433	0.148528	0.169005	0.207268	0.0747372	0.124063	0.0960224	0.0418894	0.16299	0.0587118	0.150198	0.234702	0.247668	0.211893	-0.0775071	0.000804732	0.133975	0.261193	0.124687	0.08421	-0.0301399	0.108526	0.10256	0.19487	0.155081	0.17657	0.0672861	0.128122	0.103449	0.0791658	0.197735	0.114727	0.141157	0.0763745	0.126772	0.150496	0.161307	0.212829	0.130015	0.183776
Atg4b										1	0.253084	0.212233	0.0835264	0.0552895	0.229155	0.206977	0.126226	0.122804	0.131113	0.148713	0.173051	0.180114	0.126143	0.0864862	0.00864636	0.138382	0.179278	0.074517	0.0685524	0.0364802	0.132821	0.173885	0.200088	0.309396	0.297225	0.221521	0.240217	0.147234	0.171584	0.239034	0.131118	0.102797	0.193164	0.168047	0.104569	0.212274	0.242144	0.159384	0.132794
Kctd3											1	0.245605	0.111635	0.0242994	0.127625	0.273201	0.190112	0.264544	0.179495	0.119517	0.122914	0.168477	0.132136	0.128507	0.0989679	0.0671375	0.0689131	-0.00244054	0.0503704	0.0925143	0.0493699	0.171353	0.18993	0.169086	0.103372	0.211934	0.206207	0.108567	0.0687461	0.115817	0.104144	0.150226	0.113411	0.118635	0.137834	0.187609	0.245571	0.0704148	0.175229
Mmp9												1	0.0192736	0.119685	0.0575009	0.22775	0.127789	0.216886	0.153672	0.0790682	0.189506	0.177745	0.0985911	0.0757111	0.125966	0.0616193	0.11858	0.00895249	0.0610896	0.059951	0.0858702	0.192003	0.264153	0.160948	0.16564	0.065415	0.108964	0.112521	0.0845365	0.170274	0.0749369	0.118667	0.0895373	0.162303	0.114879	0.163132	0.207911	0.0994864	0.159424
Pgf													1	0.160933	0.170981	0.109645	0.165336	0.233031	0.161314	0.135663	0.158891	0.0328162	0.162343	-0.0523107	-0.0202587	-0.0261372	0.046332	0.0494747	0.0908392	-0.0861778	-0.00288324	0.0941105	0.161992	0.167744	0.133851	0.0617266	0.0181669	0.0392386	0.0529639	0.089597	0.0944182	0.0849225	0.0596947	0.0873505	0.101063	0.174913	0.101776	0.133692	0.098582
Hells														1	0.17447	0.0634353	0.184106	0.190226	0.13095	0.186437	0.132931	0.169892	0.0936494	0.0786617	0.0980978	0.0480992	0.0668809	0.0840088	0.122619	0.0144591	0.0499794	0.174968	0.238189	0.0556704	0.138341	0.0794768	0.126868	0.158094	0.147265	0.126617	0.126003	0.120512	0.101891	0.0424131	0.084777	0.167114	0.196815	0.164746	0.133797
Pim2															1	0.187959	0.333806	0.310205	0.217123	0.261139	0.135145	0.134961	0.160362	0.0798521	0.0786518	0.0692529	0.000673472	0.0581769	0.0806569	-0.00704044	0.0220672	0.179186	0.18676	0.200703	0.252813	0.14924	0.179515	0.219673	0.186567	0.0903433	0.145773	0.109429	0.178761	0.069657	0.127342	0.17584	0.222345	0.219778	0.108919
Zfp516																1	0.326034	0.356508	0.146773	0.263219	0.374878	0.238303	0.125585	0.0342537	0.0807851	0.0800675	0.0782194	0.0216263	0.105492	0.0949589	0.0825855	0.190013	0.223468	0.18219	0.233635	0.231789	0.200249	0.210015	0.0142089	0.103446	-0.00281056	0.132998	0.142155	0.278823	0.127952	0.29688	0.171308	0.106105	0.104505
Eomes																	1	0.375453	0.177006	0.257905	0.289635	0.127089	0.0833788	0.206372	0.108954	-0.0209098	-0.0196757	0.0397839	0.14151	0.0801378	-0.000932663	0.305963	0.300202	0.188818	0.27475	0.1651	0.153593	0.226019	0.0898532	0.135192	0.0265545	0.0664322	0.118849	0.0957973	0.140944	0.199512	0.265793	0.112456	0.125271
Wnt5a																		1	0.344587	0.297142	0.397103	0.271744	0.173094	0.112749	0.127945	0.121677	0.158638	0.136096	0.138597	0.0305685	0.0129479	0.311395	0.373742	0.206811	0.238538	0.206283	0.124411	0.210877	0.137654	0.201192	0.0802057	0.162619	0.208897	0.188623	0.244037	0.265514	0.322204	0.223986	0.140267
Zdhhc2																			1	0.275481	0.23636	0.122246	0.138279	0.145342	0.0506403	0.0897892	0.0745965	0.0531209	0.206685	0.0694739	0.00605903	0.208039	0.21137	0.165154	0.238163	0.182093	0.178606	0.157268	0.116153	0.173924	0.0890074	0.158477	0.179944	0.191765	0.172003	0.217377	0.246603	0.172665	0.170336
Igf1r																				1	0.345217	0.245514	0.241895	0.152909	0.0686156	0.125746	0.139485	0.0512639	0.132838	-0.036075	0.0465166	0.234472	0.228858	0.119595	0.256181	0.162194	0.140286	0.208913	0.0257127	0.0599605	0.164358	0.144243	0.190845	0.171992	0.140921	0.228571	0.191689	0.127506	0.181049
Lbr																					1	0.477071	0.272722	0.13047	0.0834033	0.130111	0.126612	0.0788691	0.205559	0.0253831	0.0538026	0.215826	0.313128	0.23634	0.209027	0.156988	0.10532	0.181003	-0.0801325	0.0712182	0.0639853	0.133183	0.205359	0.192396	0.188747	0.306094	0.260794	0.15461	0.206644
T																						1	0.311392	0.0974729	0.163993	0.233598	0.158645	0.162481	0.256568	0.109861	0.221605	0.248474	0.181788	0.23742	0.190352	0.295874	0.2761	0.361575	0.0862114	0.136217	0.173815	0.163858	0.246709	0.35418	0.228638	0.228167	0.263927	0.268461	0.255851
Rpa2																							1	0.205936	0.0762593	0.0601734	0.126678	0.148131	0.194859	0.123358	0.143125	0.0378402	0.11372	0.207704	0.193126	0.28762	0.190542	0.232132	0.172268	0.115012	0.181584	0.177703	0.219868	0.129776	0.129219	0.116005	0.196177	0.178524	0.262913
Grsf1																								1	0.155382	0.013815	0.12134	0.0397374	0.0919794	0.182434	0.0731264	0.161557	0.152262	0.158359	0.146362	0.128477	0.184333	0.219109	0.0661779	0.122098	0.136074	0.22295	0.158077	0.0717351	0.0735749	0.135068	0.217205	0.122138	0.206598
Prom1																									1	0.133671	0.070737	0.0385571	0.141239	0.103289	0.0905285	0.132754	0.0933054	0.0847426	0.0968236	0.0748711	0.0358557	0.163486	0.0465355	0.0633089	0.127653	0.0507207	0.0617834	0.0535072	-0.0234636	0.049423	0.154512	0.138651	0.140465
Susd5																										1	0.167218	0.0563343	0.11714	0.135195	0.108283	0.15023	0.0999842	0.176328	0.164522	0.159838	0.254297	0.172882	0.0617735	0.126183	0.0856318	0.160459	0.147419	0.0752643	0.134654	0.183924	0.163863	0.237052	0.145504
En1																											1	0.185481	0.174839	0.0919554	0.023653	0.153729	0.0583152	0.163865	0.201362	0.117766	0.19711	0.124794	0.0468679	0.099031	0.125828	0.203968	0.231204	0.232657	0.133926	0.172215	0.178649	0.163693	0.271701
Mcm4																												1	0.227227	0.121983	0.157038	0.093106	0.100753	0.164216	0.0985294	0.110219	0.110429	0.0958526	0.145105	0.147228	0.166543	0.18401	0.0810564	0.112569	0.155974	0.210143	0.142068	0.188737	0.305545
Mcm5																													1	0.219179	0.160006	0.20493	0.124211	0.189808	0.101992	0.140556	0.124202	0.101992	0.118703	0.205432	0.205648	0.141268	0.198646	0.174363	0.127822	0.185686	0.209518	0.160299	0.267409
Hk1																														1	0.190108	0.192115	0.0592405	0.178269	0.156713	0.234003	0.135378	0.164158	0.172364	0.184006	0.185557	0.0995525	0.106413	0.0759067	0.184833	0.115458	0.161954	0.198946	0.281997
Nrp2																															1	0.197426	0.0873534	0.129826	0.109781	0.173168	0.218625	0.240772	0.199569	0.2375	0.113115	0.215797	0.126715	0.1597	0.123323	0.199985	0.181701	0.216698	0.255226
Slc4a1																																1	0.487805	0.172667	0.253735	0.225276	0.327569	0.242914	0.281724	0.373816	0.191727	0.276002	0.28975	0.261012	0.285862	0.298929	0.283493	0.344674	0.252289
Igsf9																																	1	0.256346	0.375771	0.228505	0.261621	0.25142	0.277091	0.205715	0.0450215	0.186981	0.224343	0.204754	0.211973	0.245281	0.280075	0.194852	0.172116
Mapk13																																		1	0.336264	0.259274	0.269976	0.287754	0.209001	0.254985	0.185239	0.136606	0.202495	0.123822	0.196184	0.268125	0.280158	0.235807	0.264371
Ddx56																																			1	0.361949	0.280517	0.278125	0.274325	0.191555	0.157722	0.208174	0.232718	0.319701	0.218089	0.256607	0.245301	0.295169	0.208
Prrx1																																				1	0.308717	0.265884	0.258995	0.255883	0.132938	0.18798	0.182148	0.317479	0.239107	0.261962	0.206523	0.245478	0.251493
Pcdh19																																					1	0.455559	0.235387	0.367904	0.267671	0.272513	0.361045	0.208613	0.209064	0.295266	0.206015	0.254866	0.248853
Skap2																																						1	0.143392	0.191649	0.236686	0.202899	0.252179	0.192076	0.0893227	0.182755	0.154599	0.27034	0.168638
Gata5																																							1	0.309066	0.25332	0.24304	0.294405	0.256013	0.180847	0.171579	0.305441	0.279552	0.209115
Ahnak																																								1	0.29368	0.231358	0.193786	0.169148	0.187214	0.309943	0.221993	0.283318	0.303051
Cnn1																																									1	0.272622	0.250939	0.127169	0.215229	0.125742	0.167215	0.259651	0.256312
Pcsk1n																																										1	0.313311	0.2282	0.256593	0.227454	0.191337	0.252233	0.269307
Ajuba																																											1	0.303557	0.287834	0.253547	0.262683	0.340067	0.257871
Cubn																																												1	0.359843	0.265323	0.323777	0.290807	0.311371
Midn																																													1	0.283599	0.274092	0.302123	0.312056
Bambi																																														1	0.316384	0.357905	0.269995
Dnmt3b																																															1	0.27737	0.298614
Hemgn																																																1	0.392038
Foxa2																																																	1
Ermap
Fgf4
Cpox
Tbx3
Pard6b
Jade2
Pcsk2
Pard6g
Cox10
Lrp1
Tdo2
Sec62
Ddx21
Spint1
Dnmt3a
Sox10
Frzb
Dynll2
Vim
Igfbp4
Amot
Snx11
Bmp4
Nr3c1
Spred2
Erp44
Tead4
Prdx3
Fech
Tubb5
Mixl1
Cmas
Cldn6
Alx1
Cadm1
Lyg2
Pdzph1
Hdgf
F2r
Eng
Mest
[truncated: 41 more columns]

## Sheet: cluster5
	Wnt5a	Otx2	Gyg	Grsf1	Hells	Fech	Zdhhc2	Kctd3	Mapk8ip2	Pgghg	Tex19.1	Dynll2	Pdzph1	Skap2	Zfp516	Prrx1	Snx11	Vim	Lbr	Cadm1	Pim2	Atg4b	Igf1r	Cubn	Ddx56	Mapk13	Ahnak	Rpa2	Cldn6	Dnmt3b	Eomes	Slc4a1	Igsf9	Pcsk1n	Fgf4	T	Pcdh19	Bambi	Igfbp4	Prom1	Midn	Eng	Fgfr2	Bmp4	Spred2	Erp44	Tead4	Alx1	Mcm5
Wnt5a	1	0.177824	0.147571	0.158737	0.154201	0.157302	0.155531	0.102355	0.112021	0.142122	0.103303	0.104803	0.11337	0.17816	0.15776	0.133548	0.165945	0.148422	0.161659	0.160409	0.186677	0.127344	0.130817	0.129601	0.159704	0.18249	0.182593	0.170525	0.177605	0.206809	0.243457	0.224139	0.182531	0.200489	0.187441	0.220436	0.153414	0.175525	0.163282	0.119673	0.178951	0.126743	0.115283	0.148516	0.138849	0.179379	0.149597	0.160607	0.10719
Otx2		1	0.213436	0.1449	0.163113	0.177886	0.209773	0.201221	0.128017	0.123175	0.126247	0.1517	0.131191	0.187879	0.210051	0.211392	0.213728	0.217849	0.264718	0.21519	0.222905	0.135299	0.127564	0.233974	0.272792	0.222425	0.265635	0.248078	0.27325	0.266156	0.295238	0.286188	0.323405	0.196311	0.19117	0.219002	0.203533	0.215605	0.153126	0.147115	0.153721	0.179099	0.143911	0.186163	0.140006	0.190981	0.250699	0.157579	0.180211
Gyg			1	0.1865	0.163245	0.131796	0.197516	0.196232	0.147374	0.108807	0.131245	0.136627	0.107901	0.139277	0.173178	0.139322	0.172281	0.0731801	0.119979	0.130211	0.196665	0.143201	0.0909849	0.200484	0.194791	0.173078	0.18782	0.258103	0.248643	0.236587	0.289777	0.316992	0.238092	0.203687	0.229127	0.229683	0.225463	0.20517	0.148556	0.182721	0.129408	0.174254	0.19304	0.201975	0.234961	0.218125	0.212005	0.205806	0.187414
Grsf1				1	0.168875	0.114326	0.143647	0.135902	0.163337	0.139216	0.123494	0.155266	0.0764077	0.130749	0.152082	0.125226	0.150532	0.158521	0.129767	0.140186	0.185922	0.189044	0.136335	0.182485	0.18018	0.186784	0.177451	0.19098	0.234123	0.251438	0.234835	0.213691	0.206224	0.172099	0.189279	0.233983	0.234859	0.204047	0.163586	0.141167	0.125425	0.16531	0.157808	0.168297	0.148986	0.196787	0.148921	0.177961	0.197076
Hells					1	0.142795	0.146369	0.187321	0.16526	0.153629	0.176149	0.132173	0.138604	0.161179	0.167517	0.178793	0.128439	0.179943	0.141489	0.168866	0.202584	0.179516	0.134664	0.228776	0.235218	0.180702	0.212765	0.191583	0.255176	0.324452	0.28774	0.240139	0.249213	0.221831	0.252785	0.262963	0.239861	0.211429	0.175557	0.178877	0.141113	0.183781	0.226148	0.178164	0.162303	0.158318	0.209319	0.192342	0.215237
Fech						1	0.237362	0.221451	0.162336	0.119588	0.174751	0.0776795	0.0971586	0.183233	0.141328	0.135044	0.103365	0.157888	0.144304	0.171402	0.116186	0.142186	0.120724	0.185408	0.220428	0.195241	0.211618	0.165705	0.264791	0.252072	0.231959	0.295333	0.215104	0.213313	0.211882	0.258299	0.253238	0.202278	0.155222	0.181835	0.208795	0.163946	0.202912	0.203237	0.232641	0.240409	0.247489	0.216766	0.237999
Zdhhc2							1	0.25659	0.186313	0.150611	0.155125	0.179364	0.138202	0.182956	0.160503	0.177644	0.13985	0.174361	0.161328	0.221328	0.176183	0.189631	0.190927	0.204548	0.224311	0.227361	0.21336	0.237194	0.242824	0.289948	0.27664	0.315003	0.268841	0.221388	0.230646	0.277878	0.240689	0.223946	0.17521	0.153242	0.162547	0.168469	0.187991	0.214818	0.217899	0.247131	0.23779	0.237618	0.243442
Kctd3								1	0.220514	0.215452	0.197419	0.189541	0.136813	0.150865	0.187106	0.128385	0.162476	0.133402	0.171282	0.200009	0.178341	0.25947	0.170159	0.194002	0.170737	0.203928	0.239681	0.253389	0.241232	0.347685	0.311239	0.266873	0.25773	0.20006	0.258951	0.297887	0.266436	0.215971	0.176121	0.201234	0.16288	0.18647	0.216813	0.249353	0.189647	0.19838	0.253727	0.309551	0.223056
Mapk8ip2									1	0.157669	0.171303	0.120452	0.119801	0.150845	0.177671	0.145276	0.138769	0.072255	0.100086	0.131988	0.160885	0.142309	0.129215	0.188436	0.134958	0.172011	0.174555	0.192437	0.211518	0.23489	0.25582	0.250473	0.225256	0.187388	0.225655	0.263579	0.193473	0.188934	0.170227	0.212231	0.137464	0.166724	0.223818	0.23576	0.221456	0.229815	0.217602	0.259133	0.22491
Pgghg										1	0.223241	0.144425	0.157335	0.195448	0.114457	0.134375	0.153224	0.158327	0.176324	0.152851	0.222823	0.25373	0.127527	0.211779	0.216407	0.195856	0.220391	0.220493	0.232689	0.276685	0.226553	0.230811	0.218766	0.208042	0.206076	0.19556	0.233397	0.200924	0.173035	0.129024	0.133479	0.127173	0.167516	0.167012	0.134272	0.177269	0.180799	0.208188	0.170182
Tex19.1											1	0.192229	0.113932	0.151524	0.147423	0.139986	0.139165	0.171861	0.155	0.173111	0.186056	0.120408	0.128693	0.204443	0.185316	0.151864	0.221351	0.230277	0.285882	0.299861	0.279139	0.205899	0.16986	0.189706	0.225516	0.224817	0.250029	0.184368	0.177241	0.211426	0.222772	0.208476	0.211107	0.213154	0.15992	0.209416	0.222377	0.201338	0.243745
Dynll2												1	0.171198	0.168619	0.115231	0.156753	0.112572	0.0976565	0.139722	0.1701	0.190618	0.130319	0.129204	0.196373	0.192349	0.169776	0.209552	0.204374	0.234021	0.279011	0.276928	0.235832	0.224534	0.163614	0.217887	0.222241	0.203124	0.181132	0.178807	0.170872	0.133271	0.136282	0.1968	0.193998	0.186536	0.172665	0.152311	0.205579	0.200646
Pdzph1													1	0.216831	0.140235	0.136874	0.158186	0.147891	0.192318	0.178061	0.158586	0.0963987	0.178354	0.161938	0.207309	0.216076	0.255326	0.224402	0.218642	0.222395	0.235454	0.271514	0.246521	0.194411	0.199715	0.211317	0.209064	0.124182	0.208046	0.177767	0.128067	0.126762	0.16514	0.122678	0.152554	0.213551	0.182428	0.17853	0.153584
Skap2														1	0.183165	0.216691	0.170816	0.196005	0.216038	0.21846	0.165575	0.176529	0.157316	0.196783	0.214515	0.286129	0.255435	0.245479	0.234773	0.270066	0.283296	0.298394	0.316844	0.260475	0.272838	0.319222	0.379373	0.22116	0.193528	0.195895	0.150616	0.190176	0.141414	0.172918	0.201	0.234401	0.233239	0.26641	0.180759
Zfp516															1	0.34266	0.188372	0.120181	0.282812	0.194406	0.209895	0.228289	0.173445	0.387913	0.234855	0.156412	0.129614	0.212748	0.262156	0.246427	0.230718	0.206592	0.2492	0.19845	0.176435	0.229693	0.240754	0.142431	0.135459	0.115746	0.112558	0.153185	0.156185	0.152936	0.191237	0.235394	0.243131	0.231583	0.20204
Prrx1																1	0.227242	0.230334	0.23734	0.196666	0.198898	0.187284	0.138897	0.348374	0.338602	0.278233	0.198014	0.261015	0.279946	0.272577	0.302258	0.275907	0.284016	0.252145	0.291884	0.306511	0.323981	0.244391	0.12863	0.179283	0.160884	0.224093	0.168375	0.180211	0.144635	0.243536	0.182069	0.200471	0.187426
Snx11																	1	0.266187	0.236893	0.260541	0.228718	0.212632	0.194006	0.219926	0.248257	0.231238	0.28611	0.23925	0.311229	0.280994	0.285869	0.280929	0.281866	0.254778	0.243308	0.259036	0.280305	0.253084	0.133786	0.182234	0.151286	0.144156	0.128818	0.137573	0.159672	0.199747	0.210965	0.154522	0.185998
Vim																		1	0.283758	0.274122	0.219679	0.200117	0.15584	0.268971	0.33682	0.264601	0.278106	0.229135	0.278345	0.28662	0.282039	0.298547	0.336589	0.26697	0.258888	0.26438	0.261827	0.304784	0.25778	0.163291	0.174517	0.222978	0.108095	0.173295	0.15671	0.208179	0.228293	0.169302	0.203301
Lbr																			1	0.305453	0.268714	0.235847	0.166234	0.282752	0.283074	0.208858	0.307761	0.276151	0.380196	0.277767	0.317014	0.318338	0.370116	0.185239	0.248265	0.223691	0.23655	0.207059	0.215258	0.215649	0.147593	0.158374	0.0972967	0.170652	0.177713	0.222349	0.239173	0.192077	0.197498
Cadm1																				1	0.215763	0.207082	0.230295	0.276573	0.266576	0.272577	0.325769	0.252596	0.289868	0.290115	0.359763	0.324783	0.338144	0.261675	0.292594	0.290809	0.327765	0.256118	0.194896	0.225946	0.154852	0.193614	0.135917	0.247923	0.284613	0.194926	0.250274	0.234479	0.168882
Pim2																					1	0.270518	0.205713	0.292935	0.26598	0.268038	0.280027	0.244947	0.321358	0.332733	0.374598	0.384697	0.348391	0.261926	0.270351	0.272147	0.252112	0.267449	0.206597	0.222188	0.216872	0.261712	0.206678	0.207398	0.171197	0.215512	0.229652	0.20512	0.220111
Atg4b																						1	0.189997	0.274409	0.25948	0.275538	0.277833	0.235805	0.273762	0.314167	0.283627	0.266683	0.311992	0.242781	0.256417	0.270334	0.263711	0.268855	0.16092	0.184068	0.150851	0.152909	0.112229	0.195608	0.159616	0.158886	0.18025	0.25299	0.234507
Igf1r																							1	0.205756	0.270956	0.183951	0.248805	0.242796	0.262856	0.276386	0.30697	0.292568	0.285579	0.241301	0.248577	0.270905	0.220651	0.221465	0.138755	0.215921	0.198705	0.181592	0.163572	0.24735	0.147404	0.2301	0.168934	0.187508	0.194568
Cubn																								1	0.366433	0.242601	0.282229	0.293276	0.387015	0.363036	0.359564	0.328167	0.331668	0.298518	0.353745	0.330896	0.318863	0.301531	0.192178	0.239445	0.237666	0.269585	0.217012	0.214013	0.272968	0.293861	0.308913	0.263472	0.307936
Ddx56																									1	0.335419	0.311255	0.323024	0.351616	0.380103	0.433346	0.346055	0.330237	0.303348	0.317285	0.33931	0.324614	0.296347	0.247591	0.216333	0.227626	0.223968	0.218048	0.261007	0.254179	0.244777	0.244025	0.243769	0.251212
Mapk13																										1	0.321053	0.299925	0.303323	0.32535	0.313285	0.346225	0.352938	0.273723	0.31783	0.329184	0.343024	0.260504	0.235064	0.218727	0.155987	0.221317	0.20104	0.237545	0.218363	0.205025	0.215302	0.247112	0.205727
Ahnak																											1	0.369572	0.375604	0.349805	0.344753	0.416518	0.421159	0.351051	0.367939	0.288386	0.341692	0.285777	0.187368	0.242022	0.233348	0.261483	0.223157	0.232324	0.220015	0.247894	0.287432	0.236943	0.229574
Rpa2																												1	0.365518	0.348918	0.413557	0.361937	0.355135	0.286209	0.301593	0.346656	0.348036	0.275479	0.193858	0.281884	0.237102	0.275439	0.251628	0.250641	0.240758	0.293164	0.32438	0.29956	0.282628
Cldn6																													1	0.470219	0.462888	0.420726	0.383194	0.346722	0.352577	0.336173	0.314026	0.377854	0.243259	0.316048	0.315213	0.328001	0.281665	0.308084	0.255541	0.298879	0.328847	0.262035	0.35164
Dnmt3b																														1	0.526274	0.479492	0.415032	0.359056	0.400684	0.440278	0.396309	0.371451	0.307513	0.347051	0.285018	0.350236	0.320095	0.335786	0.307786	0.321232	0.328769	0.356772	0.383837
Eomes																															1	0.597487	0.465127	0.376768	0.413029	0.479128	0.429102	0.461361	0.353754	0.327351	0.31276	0.41191	0.316422	0.361055	0.37656	0.355954	0.380557	0.354922	0.356701
Slc4a1																																1	0.670707	0.46927	0.459431	0.47979	0.450446	0.461991	0.340967	0.321582	0.330733	0.394872	0.30506	0.337698	0.358631	0.368681	0.367661	0.341537	0.314863
Igsf9																																	1	0.395846	0.426281	0.376345	0.361959	0.359842	0.28312	0.274906	0.199271	0.298156	0.268948	0.273026	0.247322	0.297784	0.294136	0.341689	0.266542
Pcsk1n																																		1	0.39063	0.339853	0.359704	0.353473	0.260504	0.247074	0.245668	0.293369	0.230085	0.296407	0.258339	0.295888	0.289972	0.252915	0.267479
Fgf4																																			1	0.389888	0.382569	0.343135	0.243521	0.302732	0.269385	0.308429	0.26949	0.319993	0.316608	0.297628	0.283611	0.326654	0.298257
T																																				1	0.448357	0.392653	0.28551	0.284211	0.287222	0.318022	0.256156	0.309383	0.349509	0.339951	0.310882	0.343291	0.30673
Pcdh19																																					1	0.327903	0.211856	0.238187	0.256992	0.283476	0.276235	0.269691	0.288149	0.334087	0.333694	0.325977	0.281909
Bambi																																						1	0.263037	0.279634	0.276928	0.33401	0.227726	0.312825	0.252819	0.227127	0.297131	0.278362	0.253387
Igfbp4																																							1	0.237741	0.223732	0.242448	0.179389	0.195775	0.196721	0.210972	0.174787	0.256543	0.197128
Prom1																																								1	0.263013	0.246822	0.243565	0.229077	0.24183	0.219104	0.259037	0.219326	0.238558
Midn																																									1	0.294908	0.195841	0.216496	0.24013	0.207857	0.278685	0.179713	0.222619
Eng																																										1	0.25142	0.235792	0.239372	0.231602	0.274049	0.210766	0.27482
Fgfr2																																											1	0.267392	0.245604	0.285748	0.25079	0.240772	0.266023
Bmp4																																												1	0.299766	0.231856	0.259686	0.275805	0.261721
Spred2																																													1	0.320422	0.270049	0.272226	0.270676
Erp44																																														1	0.303146	0.268555	0.240796
Tead4																																															1	0.29151	0.263021
Alx1																																																1	0.266037
Mcm5																																																	1
Ddx21
Hk1
Hemgn
Tdo2
Ajuba
Gata5
Foxa2
Cpox
Sec62
Pard6g
Cox10
Pard6b
Frzb
Ermap
Pcsk2
Sox10
F2r
Dnmt3a
Cnn1
En1
Ttn
Amot
Hdgf
Cmas
Prdx3
Cdh5
Mmp9
Fxyd2
Pgf
Nexn
[truncated: 30 more columns]

## Sheet: cluster6
	Cer1	Prom1	Slc4a1	Igsf9	Lhx1	Otx2	Tex19.1	Igf1r	Lbr	Pim2	Hoxb9	Nexn	Ttn	Fech	Col4a1	Tacc1	Hdgf	Dkk1	Snrnp48	Hk1	Snx11	Cdh5	Pdzph1	Zdhhc2	Prmt6	Bambi	Mmp9	Cadm1	Cubn	Prrx1	Mapk13	Rpa2	Vim	Pgf	Dnmt3b	Amot	Ddx56	Pgghg	Prdx3	Fxyd2	Atg4b	F2r	Hells	Zfp516	Tead4	Kctd3	Skap2	Ermap	Tbx3
Cer1	1	0.419319	0.34525	0.308617	0.365681	0.337108	0.0885326	-0.0761254	-0.183519	-0.328452	-0.133254	-0.046078	0.00755528	-0.0506422	-0.216384	-0.168605	-0.0845286	-0.0943213	0.00449501	0.114161	-0.0293113	-0.103807	-0.0138766	-0.155003	-0.020603	0.00726535	-0.00132748	-0.0441086	-0.00979269	0.0185138	-0.020693	-0.220515	-0.18138	-0.103204	-0.0765092	-0.149485	-0.0566332	-0.0826114	-0.0744874	0.0140914	-0.0782327	-0.0767557	-0.180752	0.100633	-0.00634835	-0.0367287	0.105559	0.175031	0.0675252
Prom1		1	0.332086	0.29155	0.285751	0.220063	0.037019	0.00641287	-0.100704	-0.182728	-0.0657362	0.0389364	0.0566252	0.0753744	-0.0418029	-0.03001	-0.0402172	-0.144668	0.109005	0.187701	0.0617282	0.0998123	0.037896	0.0350137	0.116747	0.198764	0.118191	0.155628	0.206496	0.157231	0.140345	-0.0370946	-0.0421797	0.0107966	0.0305809	0.0378919	0.0310423	-0.022595	0.00116553	0.0955787	0.0462592	0.0915346	0.0144639	0.177759	0.119746	0.032257	0.143106	0.236819	0.191827
Slc4a1			1	0.465112	0.162668	0.095684	0.0300061	-0.00941266	-0.0376428	-0.282873	-0.00119302	0.0863474	0.11644	0.0474723	0.0490188	0.0183662	0.0798337	0.0633395	0.106942	0.248291	0.0437793	0.074679	0.0478387	0.0286749	0.0928399	0.169022	0.116699	0.0873368	0.162821	0.212607	0.114892	-0.0793312	0.0220397	-0.0308995	-0.0320674	-0.0581681	-0.0858798	0.0495395	0.0372401	0.136083	0.0706055	0.0414726	-0.0739731	0.168534	0.125756	-0.00568129	0.206182	0.241236	0.303941
Igsf9				1	0.325164	0.23061	0.0802521	-0.0620831	0.139043	-0.0702731	-0.0163311	0.0864054	0.123473	0.118583	0.126353	-0.0716012	0.0305785	0.00386093	0.106044	0.25773	0.227286	0.107027	0.136609	0.135054	0.144286	0.279472	0.258908	0.249681	0.348659	0.290611	0.31753	0.189928	0.169621	0.120485	0.167257	0.219073	0.134191	0.121673	0.182742	0.168886	0.216501	0.133628	-0.000754487	0.302551	0.233577	0.190507	0.232021	0.327024	0.216694
Lhx1					1	0.326403	0.137901	0.0674799	0.123271	0.0362777	0.0577237	0.221465	0.205144	0.0679127	-0.0412993	0.0603575	0.0853155	-0.0465233	0.0498922	0.0510958	0.225443	0.133037	0.159503	0.0453142	0.161765	0.153152	0.180924	0.163739	0.251252	0.160554	0.22338	0.0638447	0.210874	0.18342	0.27954	0.274244	0.125118	0.122898	0.099561	0.183081	0.130729	0.131762	0.11505	0.143731	0.0760168	0.146288	0.166405	0.242543	0.0805877
Otx2						1	0.0818361	0.146824	0.00238119	0.0757905	-0.0371388	0.142182	0.0931168	-0.0207683	-0.0371236	-0.0156888	0.00725043	-0.0448894	0.0566365	0.0739022	0.137472	0.0969239	0.179457	0.146031	0.166406	0.0808335	0.0954825	0.0707819	0.144898	0.109187	0.215707	0.114879	0.0630942	0.070739	0.213895	0.19982	0.354294	0.105722	0.198012	0.142117	0.162153	0.132348	-0.0144571	0.207667	0.121357	0.0721336	0.0844601	0.134231	0.0810511
Tex19.1							1	0.0049261	0.0508991	-0.0502106	-0.00553186	0.162273	0.10056	0.0709894	0.0344978	0.00758647	0.156256	0.0327331	0.0187385	-0.00901579	-0.00794439	-0.0245209	0.0157824	0.090781	0.0237354	-0.0729062	-0.0123737	0.0244168	0.0147647	0.0702319	0.125877	-0.0252356	0.0407313	0.116081	0.0495656	0.0507747	0.0343545	-0.00421843	0.0352391	-0.00805522	0.0564883	-0.0635872	-0.0469168	0.024157	-0.0484762	0.00319233	-0.0253098	0.173191	0.134114
Igf1r								1	0.117393	0.135424	0.0846879	0.146214	-0.000451215	0.0484739	0.104689	0.137238	0.0832428	0.0674681	0.0667823	0.0599541	0.129353	0.125246	0.0164972	0.127747	0.131731	0.137674	0.0822644	0.0558011	0.0483776	0.0598021	0.0630889	0.124716	0.140637	0.0801954	0.107484	0.128843	0.117476	0.0467903	0.0754824	0.128883	0.180129	0.10649	0.143001	0.0665654	0.0502472	0.0671144	0.0383107	0.122189	0.0956891
Lbr									1	0.305788	0.199989	0.137708	0.177234	0.12279	0.119738	0.077587	0.0612042	0.184011	0.0131443	0.0959205	0.181634	0.152036	0.177288	0.11869	0.0648893	0.140841	0.159865	0.196383	0.206456	0.174165	0.207264	0.300306	0.269524	0.303767	0.23832	0.427112	0.198915	0.114192	0.230291	0.256903	0.240845	0.181517	0.105323	0.0425546	-0.00997493	0.0597848	0.155151	0.0741602	-0.0678646
Pim2										1	0.0456057	0.0258146	-0.00957027	-0.0406096	0.0134939	0.0452519	0.0444655	-0.0190582	-0.0469847	-0.111078	0.0386155	0.155355	0.142089	0.126821	0.0455772	0.102302	0.0957154	0.13464	0.0339007	-0.00104519	0.121294	0.259587	0.147261	0.250343	0.255553	0.329717	0.241336	0.187008	0.167527	0.186255	0.157025	0.174978	0.251432	0.0617847	0.00616668	0.00987674	-0.0246643	-0.0960879	-0.0366414
Hoxb9											1	0.174181	0.234073	0.0358772	0.168099	0.135887	0.107533	0.0766604	-0.0740246	0.115409	0.073273	0.125676	0.133952	0.0855177	0.0826779	0.124747	0.0880278	0.185889	0.138514	0.0574177	0.102365	0.154326	0.257983	0.271557	0.178137	0.174441	0.0175468	0.222836	0.0787844	0.171588	0.0755232	0.0914557	0.197947	0.0533759	0.0138872	0.106065	0.0791504	0.0599047	-0.0672607
Nexn												1	0.236439	0.14762	0.0745832	0.126177	0.218166	0.0603831	0.115968	0.0799747	0.112289	0.136294	0.156463	0.124223	0.149283	0.197386	0.167054	0.128204	0.192975	0.22934	0.199874	0.174946	0.15968	0.213188	0.188853	0.215511	0.121811	0.254546	0.0750513	0.182984	0.250151	0.144012	0.167524	0.0896715	0.0360533	0.0370683	0.0706938	0.172139	0.0414147
Ttn													1	0.216761	0.148525	0.217882	0.186682	0.13611	0.146231	0.127134	0.0173732	0.0980624	0.205258	0.0906678	0.137676	0.115977	0.153867	0.255105	0.183486	0.240317	0.213688	0.204839	0.241942	0.244688	0.254428	0.222068	0.146142	0.263272	0.149848	0.193416	0.241248	0.120123	0.158991	0.163473	0.146418	0.191769	0.23479	0.127495	0.112031
Fech														1	0.22762	0.115178	0.131889	0.15199	0.176242	0.137311	0.0892444	0.0970427	0.182365	0.198039	0.161782	0.220369	0.0614309	0.208977	0.189325	0.242883	0.224786	0.178651	0.301959	0.211926	0.285776	0.20275	0.200157	0.182029	0.152872	0.098651	0.123319	0.150698	0.0635666	0.173443	0.172206	0.158628	0.194061	0.0608678	0.232698
Col4a1															1	0.223159	0.186851	0.215489	0.120948	0.171182	0.00621114	0.103976	0.116687	0.211157	0.208793	0.144348	0.221255	0.181336	0.217857	0.251196	0.258062	0.278809	0.334178	0.212011	0.150065	0.220242	0.165735	0.120737	0.106909	0.0551776	0.181455	0.202525	0.193794	0.123528	0.0487864	0.172948	0.159259	0.218324	0.180914
Tacc1																1	0.162092	0.0966666	0.172885	0.169993	0.0132135	0.215111	0.101136	0.0902463	0.192045	0.137453	0.0595338	0.153694	0.194765	0.170135	0.09984	0.175657	0.175185	0.174561	0.100165	0.171583	0.107331	0.152627	0.0488471	0.0698619	0.110345	0.0576678	0.167959	0.110061	0.0497816	0.159734	0.0856254	0.089831	0.178014
Hdgf																	1	0.200643	0.158897	0.177671	0.0557114	0.168098	0.142129	0.161667	0.0963236	0.067848	0.125138	0.0888786	0.105842	0.125758	0.19276	0.171435	0.143413	0.181452	0.202336	0.106346	0.00818422	0.0710497	0.147939	0.180559	0.0600543	0.107437	0.185163	0.14568	0.0847799	0.0556861	0.140821	0.0871542	0.183996
Dkk1																		1	0.123672	0.0316801	-0.00640317	0.0570457	0.084069	0.174072	0.0699299	0.061661	0.0242681	0.058229	-0.0377125	0.0549854	0.0798558	0.142589	0.16376	0.0749124	0.122191	0.187831	0.062251	0.0384566	0.0990307	0.0981539	0.211289	0.0334889	0.0828739	0.100106	0.0162896	0.129654	0.247351	0.0730011	0.136074
Snrnp48																			1	0.211888	0.143406	0.126117	0.072479	0.20207	0.123329	0.139091	0.0906066	0.190479	0.170872	0.143215	0.195926	0.165314	0.0929772	0.0840089	0.130078	0.0957355	0.107266	0.100647	0.21445	0.1004	0.100366	0.0308513	0.061247	0.0493367	0.219055	0.0549574	0.16071	0.12622	0.127538
Hk1																				1	0.263302	0.18569	0.125048	0.179589	0.11889	0.19032	0.227363	0.211708	0.202768	0.25721	0.222814	0.183916	0.275931	0.180316	0.0964833	0.141317	0.141604	0.119832	0.110608	0.0394828	0.0698521	0.0411476	0.0987283	0.117135	0.0561278	0.03079	0.199154	0.176485	0.211113
Snx11																					1	0.31399	0.172481	0.10648	0.154853	0.186305	0.258392	0.243502	0.203409	0.249426	0.329253	0.178525	0.282542	0.248216	0.219403	0.23631	0.231024	0.135007	0.114308	0.103711	0.166944	0.0524441	0.0983104	0.0869483	0.135046	0.157003	0.190171	0.191909	0.0387358
Cdh5																						1	0.219476	0.180375	0.15143	0.254887	0.209689	0.293458	0.162498	0.231703	0.263891	0.271431	0.211002	0.22734	0.183234	0.341229	0.155643	0.20142	0.216098	0.102863	0.13406	0.0264931	0.158423	0.274215	0.257573	0.130676	0.214316	0.158717	0.127331
Pdzph1																							1	0.139753	0.153465	0.126419	0.155069	0.251907	0.132539	0.149939	0.280683	0.273671	0.244888	0.282445	0.261955	0.210477	0.231399	0.145987	0.147419	0.169373	0.143364	0.0703866	0.15746	0.11657	0.106641	0.135354	0.199685	0.0858587	0.0498078
Zdhhc2																								1	0.281828	0.215988	0.1991	0.190712	0.214415	0.218416	0.265617	0.273478	0.227851	0.208925	0.283241	0.24263	0.269486	0.243364	0.156942	0.206835	0.120431	0.198479	0.145709	0.308106	0.276103	0.246306	0.192026	0.20684	0.136313
Prmt6																									1	0.255519	0.200053	0.223283	0.161165	0.233205	0.231843	0.251667	0.164382	0.228396	0.212435	0.145243	0.246874	0.264513	0.194268	0.104219	0.15954	0.134636	0.223723	0.15282	0.1216	0.191616	0.201175	0.256612	0.0960747
Bambi																										1	0.168717	0.304545	0.272907	0.224026	0.260233	0.306724	0.269111	0.124916	0.195257	0.266831	0.123796	0.237719	0.123934	0.146061	0.293165	0.185975	0.265477	0.212577	0.215638	0.15308	0.217277	0.227322	0.164954
Mmp9																											1	0.196366	0.379093	0.276578	0.360098	0.2477	0.223739	0.195901	0.170401	0.274005	0.177399	0.126576	0.235422	0.170996	0.196378	0.167303	0.189863	0.206966	0.151252	0.135317	0.233091	0.262246	0.0887212
Cadm1																												1	0.325783	0.335311	0.310918	0.31712	0.305847	0.250268	0.228102	0.305409	0.269161	0.235914	0.263904	0.170229	0.192378	0.252767	0.242064	0.178413	0.166101	0.239677	0.248608	0.259937	0.12055
Cubn																													1	0.354988	0.334244	0.329096	0.321538	0.299025	0.270732	0.307898	0.299979	0.260839	0.281793	0.27221	0.319766	0.27307	0.117984	0.194246	0.244679	0.210878	0.254221	0.291223	0.225722
Prrx1																														1	0.369208	0.339151	0.243813	0.300482	0.181234	0.223043	0.28638	0.302857	0.189591	0.0735856	0.302471	0.287823	0.160962	0.40478	0.144129	0.240868	0.303082	0.33314	0.230357
Mapk13																															1	0.385824	0.301005	0.288158	0.320875	0.356344	0.392131	0.220547	0.232949	0.191716	0.282795	0.205485	0.237454	0.248146	0.125309	0.241378	0.306083	0.242423	0.168668
Rpa2																																1	0.385739	0.275095	0.324754	0.402266	0.322776	0.275218	0.258235	0.249274	0.387005	0.301018	0.261606	0.229631	0.228556	0.249744	0.301671	0.156625	0.091569
Vim																																	1	0.398691	0.38811	0.463118	0.270447	0.318273	0.2853	0.262674	0.325105	0.259307	0.21791	0.173247	0.161922	0.222592	0.208844	0.150364	0.124362
Pgf																																		1	0.338228	0.337155	0.280603	0.261657	0.19031	0.157926	0.24649	0.206687	0.217514	0.100841	0.0870142	0.194825	0.179959	0.176896	0.102982
Dnmt3b																																			1	0.469116	0.326515	0.277042	0.2627	0.239536	0.256497	0.240879	0.362199	0.137075	0.145458	0.193563	0.234982	0.0474877	0.0669305
Amot																																				1	0.375028	0.3279	0.279757	0.207747	0.298939	0.175561	0.191801	0.176483	0.0881019	0.182847	0.182507	0.149626	0.0130826
Ddx56																																					1	0.332496	0.232645	0.165367	0.282966	0.259015	0.223261	0.224491	0.00553868	0.167438	0.228314	0.130339	0.0215318
Pgghg																																						1	0.292793	0.260132	0.218251	0.1858	0.252099	0.188093	0.195559	0.16673	0.188834	0.163231	0.0444092
Prdx3																																							1	0.206487	0.084913	0.208022	0.0865782	0.210389	0.115498	0.193123	0.107229	0.195023	0.0695146
Fxyd2																																								1	0.352168	0.156731	0.152054	0.0477123	0.0303373	0.126969	0.172744	0.107853	0.0876165
Atg4b																																									1	0.230098	0.215988	0.244737	0.164779	0.201836	0.330504	0.152264	0.0879799
F2r																																										1	0.248635	0.216638	0.154754	0.2442	0.230286	0.175933	0.134034
Hells																																											1	0.103261	0.077524	0.138083	0.206733	0.143434	0.169416
Zfp516																																												1	0.261933	0.246763	0.254887	0.220445	0.200996
Tead4																																													1	0.314851	0.211208	0.153788	0.138914
Kctd3																																														1	0.326577	0.172705	0.167013
Skap2																																															1	0.305658	0.247658
Ermap																																																1	0.246095
Tbx3																																																	1
Midn
Nrp2
Pcsk2
Mapk8ip2
Yap1
Dynll2
Cnn1
Mest
Gdf10
Lyg2
Rnf138
Dll1
Igf2
En1
Gstt2
Sox10
Mcm5
Esam
Mcm4
Mixl1
Camta1
Cmas
Fbln7
Ddx21
Spred2
Fgfr2
Tubb5
Alx1
Erp44
Fgf4
Pcdh19
Cox10
T
Ahnak
Pard6b
Pcsk1n
Gyg
Sox17
Susd5
Tdo2
Frzb
Jade2
Sec62
Pard6g
Lrp1
Gata5
Bmp4
Cpox
Hemgn
Tfap2b
Ajuba
Olfml3
Igfbp4
Eomes
Wnt5a
Grsf1
Dnmt3a
Foxa2
Cldn6
[truncated: 59 more columns]

## Sheet: cluster7
	Slc4a1	Igsf9	Cubn	Prrx1	Tbx3	Cnn1	Lrp1	Tfap2b	Pcsk1n	Ajuba	Cadm1	Pard6b	Fgf4	Cox10	Pard6g	Frzb	Ermap	Tdo2	Sox10	Susd5	Pcsk2	Tubb5	Pcdh19	Cpox	T	Hemgn	Gata5	Vim	Igfbp4	Dnmt3b	Dnmt3a	Foxa2	Rpa2	Eomes	Cmas	Gyg	Mcm4	Grsf1	Wnt5a	Pim2	En1	Col4a1	Dynll2	Alx1	Bmp4	Sox17	Bambi	Cldn6	Ddx56
Slc4a1	1	0.651408	0.403399	0.41187	0.357914	0.275108	0.250527	0.262724	0.33264	0.278977	0.237224	0.327789	0.420325	0.298653	0.295616	0.261287	0.322531	0.29795	0.299026	0.252608	0.248398	0.238996	0.334682	0.355133	0.352644	0.318176	0.347454	0.31144	0.280814	0.278015	0.212989	0.300212	0.234495	0.184124	0.242947	0.26485	0.189818	0.203748	0.227822	0.246554	0.323897	0.240854	0.262456	0.263444	0.237786	0.252134	0.295809	0.317399	0.244842
Igsf9		1	0.468782	0.425433	0.301755	0.243322	0.25904	0.271692	0.301445	0.282098	0.303149	0.35754	0.430603	0.322618	0.288814	0.278934	0.324902	0.291183	0.29052	0.234809	0.262829	0.268408	0.375873	0.382579	0.365289	0.334351	0.365273	0.391235	0.348837	0.334193	0.285751	0.349231	0.294894	0.301854	0.304667	0.292022	0.224441	0.252931	0.282768	0.340653	0.292129	0.283572	0.279801	0.302489	0.293336	0.295162	0.328407	0.364655	0.357929
Cubn			1	0.536758	0.256225	0.245003	0.24697	0.243295	0.309243	0.279373	0.309319	0.293443	0.338328	0.299266	0.261461	0.257898	0.302963	0.264638	0.24654	0.231096	0.249466	0.29151	0.340903	0.376222	0.384409	0.306733	0.385329	0.417215	0.427035	0.33692	0.324226	0.361153	0.372946	0.331083	0.32041	0.291311	0.25764	0.272443	0.332983	0.334731	0.271874	0.278118	0.256811	0.264828	0.237115	0.302434	0.292801	0.418973	0.34538
Prrx1				1	0.360832	0.331528	0.352362	0.344303	0.38957	0.337054	0.378449	0.370809	0.399917	0.376565	0.37577	0.34731	0.381084	0.35767	0.379522	0.320166	0.337394	0.339057	0.400148	0.447186	0.459798	0.417073	0.446793	0.45864	0.425975	0.417008	0.396781	0.467029	0.418511	0.352237	0.340659	0.322508	0.300511	0.359898	0.386344	0.38095	0.370266	0.328443	0.293765	0.284963	0.263254	0.344556	0.366797	0.40562	0.373832
Tbx3					1	0.385871	0.378789	0.379188	0.367756	0.382551	0.347954	0.344517	0.398623	0.341323	0.350096	0.383304	0.372849	0.367207	0.33578	0.335559	0.344271	0.343808	0.389635	0.418404	0.409841	0.396331	0.377312	0.364949	0.353081	0.416052	0.375693	0.438312	0.34704	0.275402	0.296543	0.289928	0.291201	0.289039	0.294722	0.294672	0.372424	0.343912	0.323474	0.310111	0.323827	0.330599	0.310169	0.297911	0.292282
Cnn1						1	0.347654	0.427221	0.414175	0.371689	0.361144	0.359352	0.353033	0.394059	0.375991	0.3451	0.382937	0.373494	0.356703	0.359024	0.374393	0.348521	0.379343	0.441177	0.411903	0.449608	0.433771	0.407584	0.38339	0.376158	0.423743	0.481917	0.369272	0.303179	0.345519	0.296569	0.296455	0.342832	0.303228	0.260602	0.335888	0.317549	0.349804	0.294362	0.33168	0.308548	0.340531	0.293239	0.304836
Lrp1							1	0.440009	0.381417	0.399888	0.398395	0.373165	0.407431	0.411867	0.405929	0.416431	0.391055	0.375684	0.400057	0.381841	0.36338	0.347536	0.451324	0.436561	0.420937	0.451176	0.42058	0.393163	0.408715	0.476654	0.462745	0.500546	0.365288	0.426882	0.347453	0.339119	0.3146	0.340413	0.32748	0.306859	0.314133	0.342562	0.319472	0.359472	0.342447	0.311101	0.306274	0.255169	0.288145
Tfap2b								1	0.469883	0.432837	0.411268	0.414612	0.41838	0.440494	0.411271	0.429813	0.391211	0.437464	0.409709	0.435827	0.428906	0.42058	0.422126	0.487365	0.45815	0.483775	0.47692	0.426776	0.434641	0.469406	0.525929	0.564629	0.406006	0.36224	0.400568	0.34695	0.360074	0.367003	0.324601	0.331002	0.344571	0.344494	0.39562	0.378873	0.363989	0.31612	0.325517	0.268434	0.321325
Pcsk1n									1	0.428557	0.427177	0.384726	0.430538	0.42817	0.429717	0.383187	0.409063	0.401527	0.376009	0.389516	0.388538	0.371442	0.432016	0.446755	0.457268	0.462237	0.45445	0.462696	0.421233	0.434456	0.437984	0.520058	0.41303	0.360481	0.375082	0.367099	0.311606	0.349552	0.309142	0.328521	0.358244	0.353267	0.360224	0.35852	0.344137	0.370157	0.395392	0.334453	0.325767
Ajuba										1	0.398472	0.39415	0.411746	0.387024	0.358529	0.384719	0.374979	0.35931	0.362234	0.348802	0.38704	0.383406	0.417048	0.447025	0.425241	0.431305	0.425826	0.416861	0.394371	0.437696	0.446795	0.500705	0.373039	0.361761	0.327739	0.329242	0.313225	0.330084	0.26793	0.309623	0.350569	0.368554	0.327821	0.35599	0.342135	0.325548	0.370346	0.30587	0.316407
Cadm1											1	0.384812	0.382168	0.392894	0.372195	0.386152	0.405711	0.358268	0.364548	0.339737	0.357465	0.326907	0.387761	0.431398	0.435849	0.454683	0.422877	0.44857	0.41932	0.431293	0.451818	0.514306	0.365308	0.388279	0.344037	0.33317	0.317936	0.327949	0.322024	0.322262	0.356938	0.331924	0.318788	0.314744	0.341709	0.321612	0.333351	0.284198	0.347776
Pard6b												1	0.447386	0.409152	0.395551	0.421406	0.414269	0.394281	0.376563	0.365192	0.379955	0.325153	0.442928	0.467844	0.4603	0.444294	0.413889	0.432516	0.409946	0.446708	0.398996	0.499102	0.401381	0.343966	0.363798	0.303955	0.276741	0.317271	0.270824	0.301151	0.326157	0.34299	0.304111	0.347241	0.380489	0.339379	0.344383	0.324404	0.38277
Fgf4													1	0.449645	0.452401	0.458228	0.422565	0.440206	0.42512	0.39242	0.402474	0.408631	0.465585	0.473305	0.482254	0.482659	0.441307	0.426567	0.41337	0.445735	0.423567	0.504557	0.386251	0.380909	0.370685	0.325873	0.31706	0.329143	0.303447	0.289033	0.343391	0.370974	0.372694	0.38179	0.370193	0.344846	0.337163	0.330423	0.367206
Cox10														1	0.486139	0.446519	0.421248	0.410054	0.42531	0.41922	0.425771	0.365877	0.477526	0.467641	0.500561	0.470079	0.497669	0.415667	0.404116	0.442645	0.431271	0.521079	0.406039	0.363153	0.353148	0.320213	0.309512	0.31912	0.316616	0.333961	0.31524	0.373774	0.3293	0.399337	0.356818	0.327967	0.309921	0.278087	0.345141
Pard6g															1	0.449733	0.396758	0.402661	0.417348	0.40844	0.411955	0.373032	0.473597	0.472064	0.478441	0.452934	0.422764	0.399431	0.385078	0.399872	0.402639	0.466115	0.380367	0.34586	0.310219	0.323746	0.269494	0.316333	0.24874	0.281546	0.298554	0.327716	0.316851	0.323047	0.30762	0.316182	0.327569	0.2699	0.343555
Frzb																1	0.445347	0.400519	0.420965	0.407298	0.410057	0.365797	0.46347	0.474602	0.472248	0.444045	0.429834	0.424524	0.397688	0.427001	0.434764	0.5076	0.372098	0.354254	0.334789	0.297859	0.316974	0.333914	0.289805	0.292545	0.318394	0.354136	0.361062	0.359938	0.362916	0.318676	0.309261	0.293285	0.335278
Ermap																	1	0.403114	0.411664	0.382686	0.343916	0.361262	0.436274	0.448779	0.461775	0.459172	0.418914	0.422001	0.381796	0.4338	0.388894	0.478954	0.3777	0.30802	0.312126	0.312707	0.290239	0.294518	0.307972	0.287355	0.342595	0.34618	0.339989	0.328352	0.332488	0.294549	0.347291	0.319665	0.334119
Tdo2																		1	0.38432	0.38224	0.380023	0.362109	0.418689	0.453153	0.451224	0.440162	0.425693	0.384364	0.370238	0.415283	0.414542	0.480965	0.34378	0.339828	0.350451	0.334955	0.294997	0.317366	0.273309	0.285297	0.281392	0.32283	0.326622	0.334869	0.360469	0.289424	0.306639	0.283322	0.321178
Sox10																			1	0.370481	0.362785	0.353523	0.4105	0.412084	0.436248	0.474609	0.414326	0.358538	0.390419	0.387173	0.384967	0.446278	0.329354	0.326877	0.294215	0.283698	0.294833	0.333794	0.276658	0.251222	0.288049	0.339839	0.303092	0.310021	0.310911	0.275427	0.302587	0.249576	0.319614
Susd5																				1	0.368684	0.35607	0.389607	0.411074	0.43251	0.421808	0.393518	0.331501	0.359016	0.407707	0.436497	0.482092	0.333806	0.327778	0.322658	0.326367	0.319358	0.353077	0.291535	0.262156	0.299663	0.321322	0.316823	0.32429	0.331292	0.301604	0.301839	0.254223	0.287985
Pcsk2																					1	0.36441	0.401659	0.408987	0.435704	0.438873	0.401676	0.384429	0.398824	0.406916	0.403381	0.467349	0.357961	0.333499	0.344836	0.298914	0.324792	0.283026	0.285016	0.260195	0.293712	0.292772	0.288365	0.33816	0.292383	0.263038	0.313152	0.270406	0.261003
Tubb5																						1	0.381811	0.425352	0.422215	0.434513	0.396999	0.361319	0.409561	0.423169	0.434166	0.476775	0.352393	0.353732	0.317518	0.313419	0.351541	0.338272	0.319626	0.307702	0.305543	0.344251	0.32506	0.327025	0.33177	0.328041	0.291717	0.288876	0.271607
Pcdh19																							1	0.472831	0.526389	0.487308	0.47701	0.456506	0.421488	0.467177	0.455119	0.500614	0.435766	0.41527	0.365433	0.350489	0.292748	0.317589	0.344104	0.343974	0.304879	0.340818	0.340124	0.402551	0.363723	0.336377	0.362466	0.354583	0.383077
Cpox																								1	0.522408	0.493161	0.486605	0.501831	0.492927	0.497364	0.495267	0.568961	0.429051	0.395009	0.412104	0.370033	0.370271	0.401264	0.376845	0.378932	0.391017	0.408366	0.363418	0.389002	0.412795	0.36978	0.36278	0.363196	0.41267
T																									1	0.522596	0.508904	0.480024	0.502383	0.463899	0.476809	0.538911	0.457873	0.4154	0.395033	0.388933	0.353168	0.392488	0.363869	0.350082	0.339363	0.394787	0.351621	0.422228	0.374213	0.383647	0.350777	0.357142	0.380421
Hemgn																										1	0.500163	0.478502	0.455455	0.504318	0.511563	0.579895	0.44269	0.428404	0.382174	0.389841	0.360411	0.398835	0.375569	0.362882	0.367111	0.3858	0.377605	0.391569	0.377615	0.361327	0.400417	0.334743	0.401711
Gata5																											1	0.489915	0.433426	0.448023	0.492037	0.571192	0.433777	0.388111	0.396943	0.415965	0.378103	0.357376	0.35519	0.333154	0.368	0.385196	0.33788	0.371237	0.323276	0.358099	0.36103	0.368953	0.350849
Vim																												1	0.51932	0.477561	0.506227	0.573275	0.456222	0.388954	0.402952	0.366517	0.324306	0.377433	0.40195	0.37244	0.358717	0.360521	0.364851	0.370999	0.344391	0.378524	0.427017	0.39175	0.450892
Igfbp4																													1	0.488509	0.485376	0.533701	0.455244	0.460475	0.383276	0.346283	0.343565	0.371634	0.364224	0.357827	0.337264	0.355547	0.346356	0.366909	0.366903	0.355342	0.346667	0.332863	0.368959
Dnmt3b																														1	0.512341	0.5854	0.506249	0.503874	0.409207	0.400754	0.358481	0.390563	0.370401	0.38203	0.32811	0.429862	0.376472	0.365777	0.375091	0.377881	0.397938	0.364647	0.400926
Dnmt3a																															1	0.679799	0.470059	0.495207	0.426434	0.407718	0.407435	0.414593	0.436772	0.388884	0.376316	0.399138	0.391219	0.390987	0.404138	0.396737	0.39052	0.324221	0.370403
Foxa2																																1	0.523865	0.503116	0.474453	0.437681	0.425329	0.48607	0.433728	0.448927	0.447118	0.451371	0.438245	0.429619	0.448637	0.452793	0.442044	0.398548	0.42133
Rpa2																																	1	0.477415	0.363988	0.325852	0.326018	0.352283	0.332959	0.347774	0.322216	0.329217	0.344232	0.359411	0.314514	0.363431	0.390516	0.411264	0.372451
Eomes																																		1	0.379336	0.310852	0.309064	0.333379	0.365318	0.38836	0.28135	0.333583	0.328087	0.336677	0.322707	0.340735	0.330861	0.337501	0.34865
Cmas																																			1	0.334082	0.297516	0.358285	0.353302	0.311053	0.284097	0.316858	0.3071	0.300919	0.315656	0.291906	0.294047	0.299364	0.294535
Gyg																																				1	0.318324	0.299962	0.309034	0.304268	0.27216	0.276922	0.293898	0.286711	0.315104	0.267159	0.272315	0.273982	0.257774
Mcm4																																					1	0.313762	0.313417	0.276181	0.297197	0.285011	0.289475	0.252435	0.30843	0.285704	0.243944	0.250357	0.257891
Grsf1																																						1	0.37611	0.372418	0.306855	0.311324	0.268433	0.253782	0.319589	0.311874	0.297089	0.276132	0.295161
Wnt5a																																							1	0.404385	0.37747	0.281823	0.302358	0.246839	0.253217	0.269798	0.270098	0.303271	0.29099
Pim2																																								1	0.316524	0.294481	0.294598	0.256673	0.268223	0.301641	0.30573	0.328491	0.310106
En1																																									1	0.323224	0.303265	0.27517	0.27092	0.248598	0.289856	0.30252	0.277239
Col4a1																																										1	0.304951	0.304562	0.319403	0.30922	0.279597	0.31791	0.296445
Dynll2																																											1	0.29842	0.289441	0.262029	0.295116	0.2829	0.294222
Alx1																																												1	0.335893	0.31183	0.298237	0.28595	0.293248
Bmp4																																													1	0.321714	0.278044	0.233322	0.25972
Sox17																																														1	0.319255	0.321062	0.296928
Bambi																																															1	0.446261	0.320507
Cldn6																																																1	0.317208
Ddx56																																																	1
Mapk13
Ahnak
Skap2
Sec62
Atg4b
Hoxb9
Fbln7
Prdx3
Fxyd2
Lyg2
Pdzph1
Hells
Nexn
Pgf
Lhx1
Snx11
Fech
Ddx21
F2r
Midn
Zdhhc2
Tead4
Erp44
Spred2
Rnf138
Igf2
Prmt6
Ttn
Hk1
Camta1
Olfml3
Mixl1
Nr3c1
Fgfr2
Jade2
Ugcg
Mcm5
Yap1
Tacc1
Esam
Idh3a
Psmd7
Mapk8ip2
Kctd3
Snrnp48
Gdf10
Zfp516
Lbr
Amot
Otx2
Pgghg
Cdh5
Mmp9
[truncated: 53 more columns]

## Sheet: cluster8
	Prmt6	Kctd3	Zdhhc2	Olfml3	Bmp4	Sox10	Erp44	Alx1	Tead4	Frzb	Lrp1	Susd5	Tdo2	Sec62	T	Fgf4	Pcdh19	Cox10	Pard6g	Pard6b	Skap2	Slc4a1	F2r	Fbln7	Mcm4	Sox17	Cnn1	Tubb5	Dynll2	Esam	Ermap	Midn	Cmas	Cadm1	Eomes	Wnt5a	Grsf1	Cldn6	Ddx56	Mapk13	Bambi	Rpa2	Cubn	En1	Amot	Dnmt3b	Igsf9	Ahnak	Vim
Prmt6	1	0.311885	0.313684	0.31422	0.355497	0.308885	0.369664	0.389243	0.377109	0.351141	0.359603	0.352139	0.349952	0.354479	0.431068	0.413153	0.38736	0.348082	0.389877	0.37935	0.321879	0.245159	0.211535	0.252194	0.269889	0.256232	0.28549	0.338724	0.314821	0.308413	0.244538	0.25549	0.293415	0.218597	0.23758	0.211028	0.215131	0.208047	0.202503	0.240854	0.243051	0.238105	0.32961	0.286366	0.250256	0.263168	0.328283	0.301923	0.296482
Kctd3		1	0.394712	0.333595	0.405539	0.332654	0.369055	0.484126	0.39036	0.350752	0.350382	0.344257	0.362723	0.388659	0.396749	0.432968	0.440436	0.433095	0.38524	0.350628	0.342815	0.321542	0.273667	0.213521	0.236518	0.269822	0.310389	0.258265	0.262549	0.260569	0.311594	0.218274	0.212966	0.21507	0.206801	0.161308	0.241219	0.269999	0.176313	0.295839	0.254658	0.236779	0.25289	0.259884	0.281964	0.296813	0.35908	0.313671	0.27225
Zdhhc2			1	0.367913	0.366187	0.385439	0.355919	0.367733	0.361016	0.370271	0.362716	0.375495	0.370149	0.360189	0.431921	0.4177	0.407381	0.388536	0.364253	0.419464	0.327437	0.382587	0.289785	0.270162	0.248403	0.307732	0.324005	0.29476	0.335104	0.349617	0.341397	0.277405	0.308201	0.256237	0.245351	0.250156	0.316172	0.30004	0.271625	0.349303	0.259642	0.295064	0.2791	0.346464	0.347033	0.345459	0.401861	0.362506	0.34016
Olfml3				1	0.376565	0.318048	0.333443	0.364271	0.296554	0.276005	0.348463	0.324024	0.352432	0.344898	0.365352	0.367067	0.371032	0.39293	0.355004	0.366081	0.289878	0.323415	0.274114	0.261044	0.314479	0.330475	0.342263	0.300199	0.311095	0.323593	0.332408	0.258712	0.268548	0.27576	0.290419	0.248358	0.281208	0.257058	0.237178	0.267256	0.272124	0.23102	0.287464	0.36912	0.339301	0.30672	0.381527	0.277395	0.304287
Bmp4					1	0.388503	0.432571	0.466449	0.407178	0.399994	0.38663	0.422262	0.428057	0.414383	0.464879	0.447416	0.438078	0.420209	0.397092	0.40408	0.394536	0.32154	0.304189	0.247983	0.314717	0.340109	0.340189	0.329319	0.298138	0.299959	0.338992	0.257632	0.261756	0.235999	0.289022	0.224866	0.308179	0.274195	0.253278	0.296282	0.284272	0.247867	0.25569	0.341593	0.353117	0.312003	0.409093	0.34223	0.336512
Sox10						1	0.46994	0.446469	0.408863	0.413336	0.45133	0.483667	0.42089	0.463297	0.456082	0.48903	0.486713	0.494931	0.472532	0.474385	0.408016	0.357015	0.274724	0.259697	0.30021	0.316215	0.356677	0.318295	0.34648	0.347651	0.420878	0.313738	0.270186	0.260365	0.22008	0.211614	0.228655	0.210506	0.273591	0.308701	0.296125	0.279029	0.262943	0.348146	0.344429	0.313036	0.392024	0.368347	0.372154
Erp44							1	0.517323	0.472081	0.44645	0.440605	0.433747	0.419955	0.573373	0.468542	0.465519	0.476749	0.500868	0.479315	0.453806	0.429496	0.349761	0.256957	0.294851	0.293312	0.302633	0.338767	0.356586	0.346999	0.377084	0.359185	0.311627	0.260242	0.206843	0.198547	0.155885	0.223086	0.248635	0.240832	0.281558	0.248054	0.275097	0.298977	0.300627	0.334309	0.2708	0.380607	0.344933	0.354441
Alx1								1	0.434301	0.424708	0.451155	0.416916	0.435201	0.52034	0.460684	0.520186	0.501268	0.480963	0.503695	0.453046	0.407409	0.359296	0.263568	0.284001	0.317228	0.311429	0.345227	0.383272	0.362814	0.370041	0.36407	0.26795	0.267213	0.225912	0.209464	0.191765	0.265602	0.255526	0.203102	0.305275	0.24834	0.245358	0.305385	0.341131	0.342208	0.312272	0.378969	0.334703	0.33636
Tead4									1	0.397633	0.348477	0.376303	0.373455	0.469837	0.444884	0.432548	0.467095	0.450431	0.431281	0.452189	0.434996	0.289135	0.261189	0.225127	0.278882	0.282951	0.283732	0.308262	0.317187	0.361432	0.353018	0.330291	0.294789	0.2356	0.251169	0.22323	0.229312	0.2711	0.284005	0.311055	0.326533	0.316495	0.319504	0.301884	0.316719	0.267123	0.374689	0.429355	0.331528
Frzb										1	0.477977	0.437228	0.453226	0.509175	0.45943	0.499742	0.486668	0.51804	0.476532	0.504488	0.394082	0.40002	0.329506	0.337637	0.272015	0.300973	0.361875	0.328723	0.361734	0.343697	0.401871	0.32218	0.287211	0.309635	0.266568	0.252988	0.296835	0.268636	0.306251	0.357518	0.324183	0.28025	0.334664	0.389808	0.372034	0.305291	0.431261	0.430744	0.376702
Lrp1											1	0.492553	0.438925	0.453861	0.490618	0.526845	0.492342	0.53126	0.476637	0.491032	0.411159	0.399719	0.369583	0.318478	0.309897	0.336252	0.369591	0.389366	0.355373	0.380958	0.421597	0.310309	0.285468	0.275722	0.242495	0.278093	0.326707	0.238602	0.325967	0.359538	0.337457	0.318084	0.323147	0.414638	0.368992	0.328093	0.41624	0.440987	0.410606
Susd5												1	0.464673	0.457543	0.479289	0.46977	0.455935	0.503838	0.522841	0.497164	0.412091	0.347058	0.266849	0.32952	0.304398	0.314875	0.400172	0.360711	0.311045	0.341851	0.391608	0.30855	0.304	0.258763	0.28043	0.254475	0.31926	0.213361	0.283763	0.350538	0.33426	0.281774	0.305746	0.412115	0.365925	0.389392	0.402304	0.416493	0.374483
Tdo2													1	0.465608	0.536506	0.492254	0.507912	0.492867	0.485587	0.489876	0.404893	0.386146	0.334231	0.360771	0.341852	0.340311	0.427278	0.337588	0.33599	0.351854	0.409602	0.289873	0.318887	0.328003	0.296711	0.28134	0.280271	0.270956	0.279747	0.366584	0.337899	0.326181	0.305917	0.383052	0.340952	0.319527	0.435865	0.445753	0.397203
Sec62														1	0.571416	0.526213	0.570198	0.534104	0.553934	0.508064	0.492751	0.370305	0.309166	0.3	0.314656	0.330538	0.37306	0.353374	0.375576	0.368178	0.420052	0.306171	0.284903	0.263894	0.305374	0.235495	0.263494	0.257779	0.319143	0.348833	0.34084	0.299166	0.341196	0.342125	0.343811	0.306218	0.413795	0.424803	0.403757
T															1	0.573722	0.559152	0.530666	0.514037	0.504874	0.502277	0.410338	0.366972	0.362936	0.344233	0.315793	0.38417	0.371545	0.357075	0.374293	0.454694	0.295474	0.352406	0.308244	0.329749	0.29834	0.306361	0.313525	0.328746	0.372669	0.384274	0.364558	0.399829	0.400663	0.405341	0.348068	0.499356	0.491679	0.423385
Fgf4																1	0.574624	0.552558	0.551681	0.549081	0.457134	0.462628	0.338982	0.34776	0.335619	0.350579	0.369911	0.433761	0.423735	0.41401	0.505764	0.319631	0.334487	0.35762	0.292778	0.269267	0.33775	0.304505	0.31308	0.419182	0.355475	0.349872	0.387179	0.437153	0.418758	0.378762	0.509422	0.460961	0.445479
Pcdh19																	1	0.587601	0.536094	0.573563	0.527926	0.381336	0.321436	0.326457	0.328459	0.362898	0.382844	0.387763	0.378488	0.403174	0.467342	0.310868	0.32116	0.311888	0.314608	0.26754	0.293321	0.308928	0.337113	0.410422	0.35359	0.377685	0.372351	0.388545	0.369468	0.327175	0.467712	0.493985	0.454853
Cox10																		1	0.559828	0.522358	0.461297	0.406718	0.353411	0.361968	0.349688	0.36265	0.39817	0.382744	0.373789	0.382053	0.41562	0.316503	0.320029	0.312325	0.322397	0.275789	0.323823	0.282744	0.304283	0.369861	0.348878	0.331584	0.353253	0.411034	0.411599	0.372504	0.440329	0.440534	0.418286
Pard6g																			1	0.538659	0.460542	0.423918	0.314109	0.339861	0.365389	0.346293	0.42663	0.385755	0.369909	0.42251	0.440579	0.29543	0.327989	0.314255	0.279914	0.284845	0.281913	0.276541	0.2815	0.37659	0.336769	0.332037	0.384083	0.427298	0.409941	0.36269	0.43593	0.450305	0.425935
Pard6b																				1	0.482316	0.402906	0.345845	0.368908	0.349444	0.379797	0.428239	0.440745	0.419595	0.447501	0.475543	0.390062	0.41408	0.342788	0.378583	0.333122	0.318747	0.329006	0.378612	0.420753	0.349584	0.395426	0.413741	0.429471	0.458317	0.400614	0.471701	0.507658	0.470724
Skap2																					1	0.308927	0.30248	0.276467	0.292167	0.326325	0.371215	0.345291	0.349127	0.368213	0.358367	0.286861	0.304022	0.271317	0.290095	0.257619	0.333768	0.280315	0.315868	0.434644	0.366094	0.367074	0.35833	0.354456	0.377117	0.355505	0.455126	0.450735	0.383463
Slc4a1																						1	0.378905	0.359233	0.340553	0.326084	0.37298	0.324416	0.309918	0.366	0.368472	0.291709	0.316589	0.24456	0.239254	0.274453	0.35639	0.266305	0.239313	0.288744	0.326385	0.240673	0.335131	0.410896	0.428489	0.415464	0.553624	0.336362	0.373484
F2r																							1	0.372042	0.285484	0.281458	0.319326	0.291123	0.277287	0.290745	0.313542	0.318907	0.285801	0.318007	0.250759	0.319868	0.38875	0.372997	0.272174	0.288456	0.374665	0.34725	0.36675	0.399465	0.352976	0.352761	0.337961	0.333211	0.367248
Fbln7																								1	0.31467	0.330836	0.331922	0.285934	0.275172	0.325398	0.399221	0.267152	0.298755	0.312089	0.318779	0.337379	0.342299	0.287027	0.266909	0.289164	0.378296	0.287636	0.328271	0.442245	0.358763	0.356697	0.346447	0.297295	0.404024
Mcm4																									1	0.34275	0.377036	0.316343	0.280301	0.298545	0.294208	0.28255	0.309583	0.244229	0.320416	0.249691	0.314175	0.26002	0.25937	0.304812	0.346248	0.272859	0.270928	0.383985	0.383473	0.35581	0.342014	0.345148	0.304095
Sox17																										1	0.359931	0.333006	0.327883	0.290622	0.348472	0.327277	0.310274	0.361427	0.371472	0.325278	0.306584	0.325799	0.314987	0.326158	0.348867	0.326092	0.350167	0.349824	0.40637	0.357222	0.40244	0.373228	0.402671
Cnn1																											1	0.385377	0.367265	0.307917	0.355632	0.326941	0.314712	0.294631	0.300922	0.300866	0.313785	0.323258	0.273413	0.357568	0.363455	0.323264	0.321321	0.402146	0.397485	0.384567	0.378021	0.38245	0.366374
Tubb5																												1	0.318961	0.37632	0.350846	0.337744	0.298464	0.291651	0.273519	0.271509	0.336162	0.265992	0.305841	0.283686	0.311381	0.247327	0.370108	0.376126	0.396743	0.331989	0.348044	0.380795	0.354618
Dynll2																													1	0.373563	0.322606	0.317874	0.344303	0.30391	0.330028	0.299707	0.303074	0.345342	0.326402	0.343645	0.313295	0.304257	0.349821	0.354252	0.39253	0.424133	0.393204	0.374508	0.398341
Esam																														1	0.396314	0.374678	0.330192	0.32574	0.312387	0.354268	0.350241	0.321383	0.329114	0.359785	0.343522	0.364943	0.361217	0.419973	0.396994	0.37098	0.412867	0.429918	0.449987
Ermap																															1	0.332956	0.321551	0.348053	0.337398	0.292947	0.296108	0.321583	0.350244	0.392487	0.362612	0.365406	0.373329	0.452112	0.405442	0.389546	0.417566	0.412519	0.422696
Midn																																1	0.297222	0.334975	0.326021	0.279046	0.342528	0.299584	0.329107	0.350523	0.323503	0.371951	0.333612	0.376548	0.452774	0.364236	0.331142	0.402598	0.33691
Cmas																																	1	0.340211	0.357951	0.344341	0.405319	0.314084	0.290571	0.365546	0.322594	0.358182	0.374824	0.344618	0.361117	0.382127	0.392477	0.373695	0.364768
Cadm1																																		1	0.419139	0.375645	0.370813	0.320019	0.343888	0.38016	0.364919	0.381268	0.397559	0.374439	0.356088	0.349547	0.390043	0.363848	0.488217
Eomes																																			1	0.425417	0.398901	0.374785	0.398631	0.359245	0.401055	0.475069	0.454846	0.36935	0.430419	0.393878	0.405518	0.406497	0.46192
Wnt5a																																				1	0.43339	0.367252	0.384065	0.347938	0.367835	0.384716	0.386819	0.442671	0.394799	0.371266	0.419755	0.363313	0.406727
Grsf1																																					1	0.41004	0.355106	0.366136	0.382256	0.400986	0.330665	0.445435	0.432278	0.435355	0.418334	0.351698	0.367875
Cldn6																																						1	0.357116	0.362852	0.381486	0.418582	0.405631	0.381263	0.384102	0.372995	0.341612	0.365997	0.378825
Ddx56																																							1	0.448835	0.3494	0.394371	0.424998	0.328946	0.419432	0.380255	0.423859	0.459441	0.402347
Mapk13																																								1	0.413474	0.436886	0.353989	0.394864	0.419163	0.407484	0.454762	0.473753	0.436172
Bambi																																									1	0.479776	0.402026	0.425478	0.423417	0.40143	0.428055	0.440963	0.474942
Rpa2																																										1	0.462192	0.383671	0.432267	0.39754	0.440705	0.459628	0.520039
Cubn																																											1	0.437925	0.484395	0.415017	0.461677	0.442204	0.45813
En1																																												1	0.477336	0.459035	0.45636	0.404772	0.452077
Amot																																													1	0.500761	0.510157	0.461472	0.425893
Dnmt3b																																														1	0.445559	0.403971	0.414081
Igsf9																																															1	0.464259	0.477096
Ahnak																																																1	0.484741
Vim																																																	1
Ajuba
Tfap2b
Gata5
Cpox
Pcsk1n
Hemgn
Foxa2
Igfbp4
Dnmt3a
Otx2
Cdh5
Pgf
Snx11
Nexn
Pim2
Hells
Prrx1
Zfp516
Fxyd2
Gyg
Fech
Ddx21
Camta1
Mixl1
Ttn
Pdzph1
Tacc1
Atg4b
Pgghg
Mmp9
Prdx3
Lbr
Col4a1
[truncated: 33 more columns]

## Sheet: cluster9
	Slc4a1	Lbr	Cdh5	Hoxb9	Pgf	Nexn	Wnt5a	Pim2	Hells	Grsf1	Lhx1	En1	Fbln7	F2r	Midn	Amot	Col4a1	Snx11	Prrx1	Zfp516	Ddx56	Mmp9	Fxyd2	Cubn	Prdx3	Ugcg	Camta1	Igf1r	Eng	Hdgf	Dynll2	Pdzph1	Wnt3	Ddx21	Fech	Lyg2	Hk1	Tbx3	Tacc1	Ttn	Slc25a37	Nrp2	Rnf138	Mixl1	Lias	Gyg	Ajuba	Sox17	Gdf10
Slc4a1	1	0.136037	0.0795536	0.00725675	0.0697555	0.151008	0.111727	0.177559	0.0779131	0.106311	0.0191133	0.261977	0.222906	0.152214	0.122575	0.0491078	0.284098	0.136559	0.127378	0.14002	0.0847674	0.164004	0.0780173	0.0871734	0.0780554	0.0317651	0.119119	0.0756467	0.157523	0.0158763	0.148334	0.0508342	0.0889616	0.063304	0.0689456	0.119529	0.138422	0.19343	-0.0461131	0.0942184	0.1472	0.13289	0.111703	0.101084	0.0694564	0.0864211	0.0831868	0.135055	0.155649
Lbr		1	0.162136	0.0744557	0.141383	0.198759	0.189606	0.167841	0.159145	0.181243	0.138177	0.0387016	0.0697876	0.00359634	0.067657	0.185404	0.234626	0.180975	0.204688	0.132401	0.10832	0.130012	0.175273	0.26338	0.163353	0.0712618	0.0726474	0.0138004	-0.00974245	0.137163	0.0658353	0.112491	0.111989	0.186882	0.0728646	0.119709	0.0616452	0.0771892	0.0318438	0.171534	0.0894135	0.0896991	0.11312	0.179659	0.107947	-0.0148059	0.00811265	0.100664	0.143272
Cdh5			1	0.140226	0.159929	0.171887	0.152588	0.129372	0.142477	0.117246	0.0429587	0.0755708	0.102388	0.0895707	-0.00598536	0.121523	0.0431102	0.167754	0.179471	0.253376	0.15808	0.181166	0.198112	0.212304	0.12933	0.00827482	0.102032	0.00184197	-0.100934	-0.0211675	0.0785271	0.137036	0.00182013	0.0842465	-0.0419794	0.127147	0.109123	-0.0228327	0.0239618	0.14275	0.076021	0.13893	0.126749	0.0705958	0.0471365	0.0435843	0.051143	0.149747	0.0754517
Hoxb9				1	0.171533	0.184937	0.123834	0.172421	0.156449	0.223293	0.284726	0.0787162	0.162221	0.0683206	0.124387	0.268913	0.212112	0.0643377	0.106273	0.0927416	0.0788202	0.0507046	0.132084	0.0821931	0.0655055	0.126061	0.201696	0.105022	0.158611	0.132847	0.117161	0.152143	0.0664445	0.0656424	0.0187532	0.111718	0.0345377	0.187052	0.21085	0.137844	0.13745	0.0661356	0.175711	0.146947	0.136939	0.136222	0.227627	0.14753	0.166416
Pgf					1	0.214727	0.234104	0.421981	0.214236	0.354143	0.314096	0.121809	0.131101	0.072931	0.178399	0.339009	0.142714	0.191485	0.199494	0.204449	-0.00144399	0.0523003	0.171883	0.180706	0.123755	0.0523883	0.174883	0.0647884	-0.0241011	0.131475	0.146703	0.280446	0.0697674	0.176231	0.2218	0.14446	0.0941307	0.20367	0.233419	0.215649	0.126257	0.0964382	0.116251	0.196279	0.202591	0.284485	0.219836	0.160247	0.0880558
Nexn						1	0.469601	0.444384	0.322204	0.444552	0.285752	0.358466	0.211826	0.190852	0.130169	0.151239	0.139347	0.143594	0.15386	0.190388	0.0613013	0.129742	0.0744918	0.0308521	0.138726	0.179431	0.128398	0.16355	0.0296755	0.0543283	0.0781039	0.123142	0.0941536	0.0479286	0.0870834	0.0694212	0.0596256	0.048514	0.0879728	0.204194	0.238132	0.0624284	0.0650146	0.12187	0.139067	0.0859146	0.161405	0.0590738	0.210759
Wnt5a							1	0.506244	0.43666	0.518643	0.282454	0.416942	0.273121	0.291944	0.262493	0.10969	0.0904254	0.262838	0.285761	0.292212	0.197448	0.223969	0.179603	0.0724824	0.136636	0.178137	0.161504	0.152413	0.111721	0.114878	0.140539	0.167011	0.111442	0.157116	0.117829	0.098289	0.120837	0.104894	0.111001	0.24974	0.205278	0.122383	0.119652	0.178117	0.194344	0.163986	0.111237	0.127842	0.216235
Pim2								1	0.457626	0.585193	0.415835	0.369791	0.33781	0.343229	0.285816	0.284428	0.214556	0.192757	0.204306	0.15332	0.0851804	0.124789	0.157537	0.132575	0.190499	0.141814	0.217539	0.22263	0.160596	0.18554	0.241874	0.208127	0.0158516	0.0935155	0.072216	0.130051	0.0564045	0.171175	0.161623	0.212228	0.142664	0.0679977	0.101074	0.21919	0.267374	0.177214	0.174421	0.174667	0.239419
Hells									1	0.508692	0.364026	0.306871	0.229129	0.242294	0.273478	0.128439	0.123286	0.1883	0.272766	0.208708	0.0797474	0.117129	0.111829	0.0431141	0.247936	0.202423	0.187274	0.203808	0.116133	0.16388	0.208202	0.115369	0.0518439	0.188338	0.108114	0.0954896	0.0938079	0.1295	0.0902767	0.189157	0.14106	0.0702914	0.118409	0.258423	0.2382	0.206495	0.197649	0.225055	0.220788
Grsf1										1	0.48172	0.387484	0.401346	0.280749	0.333582	0.295597	0.153578	0.196102	0.200224	0.210606	0.131109	0.13365	0.134813	0.0444827	0.128865	0.22277	0.299149	0.167562	0.181736	0.160103	0.133595	0.213308	0.167533	0.182847	0.184405	0.218481	0.168596	0.183985	0.279527	0.28022	0.278719	0.101983	0.122145	0.299741	0.253665	0.276222	0.336655	0.272054	0.239348
Lhx1											1	0.273912	0.288316	0.20745	0.245852	0.392309	0.317552	0.218797	0.169734	0.229055	0.045038	0.0748908	0.215462	0.0601473	0.162649	0.15563	0.320755	0.171638	0.114137	0.213001	0.152006	0.233076	0.157434	0.0952997	0.0855102	0.11437	0.158137	0.298491	0.260232	0.270113	0.255841	0.0570829	0.178312	0.31151	0.318704	0.280775	0.29494	0.249278	0.219213
En1												1	0.338093	0.310074	0.251465	0.0367708	0.208009	0.14856	0.261732	0.181476	0.0352298	0.134555	0.149577	-0.0139538	0.107886	0.186676	0.267069	0.193345	0.218208	0.117146	0.258837	0.210752	0.109659	0.136005	0.0640584	0.171567	0.261879	0.18584	0.148344	0.195408	0.100713	0.160125	0.201043	0.268954	0.212019	0.188055	0.306632	0.279269	0.283656
Fbln7													1	0.32581	0.214006	0.131024	0.177912	0.069395	0.117349	0.127874	0.0962239	0.111434	0.185886	0.151067	0.159788	0.145082	0.217101	0.222046	0.212384	0.11129	0.142798	0.135079	0.158199	0.0817219	0.0992964	0.133864	0.306369	0.191049	0.193742	0.166842	0.140084	0.112239	0.100501	0.19408	0.195723	0.227011	0.248238	0.240614	0.2864
F2r														1	0.237784	0.102665	0.271207	0.146668	0.225167	0.110909	0.124884	0.141478	0.114936	0.155034	0.146879	0.115712	0.127591	0.15483	0.290515	0.110304	0.154934	0.175323	0.0396843	0.0497256	-0.0195328	0.0850827	0.161098	0.201342	0.118454	0.134665	0.113338	0.137322	0.0772695	0.224118	0.175989	0.157453	0.197514	0.184492	0.210403
Midn															1	0.245533	0.238646	0.213476	0.173058	0.1629	0.0815653	0.136853	0.0612394	0.0508469	0.0990838	0.134473	0.168397	0.228015	0.249566	0.0861022	0.0592185	0.0817332	0.13489	0.137968	0.0875234	0.112647	0.163275	0.211159	0.133654	0.211458	0.143323	0.0835341	0.116934	0.0666985	0.135904	0.139256	0.218973	0.106575	0.194911
Amot																1	0.406998	0.310977	0.20655	0.163637	0.262209	0.164331	0.236966	0.352135	0.244493	0.222924	0.217569	0.116332	0.0534047	0.144655	0.216769	0.324818	0.190885	0.190506	0.195401	0.22051	0.236083	0.323303	0.263625	0.243924	0.23754	0.189968	0.16315	0.288846	0.262862	0.251455	0.244489	0.28379	0.187353
Col4a1																	1	0.297068	0.249619	0.138719	0.256652	0.223315	0.245243	0.355262	0.248971	0.0680588	0.161891	0.0837087	0.177304	0.197443	0.155761	0.206581	0.214418	0.230379	0.102487	0.124521	0.185028	0.253406	0.199001	0.195358	0.196075	0.12612	0.189127	0.288444	0.241857	0.208077	0.235575	0.29733	0.233015
Snx11																		1	0.292491	0.200333	0.207341	0.14017	0.111736	0.181447	0.138745	0.17572	0.13461	0.0472976	0.140573	0.125786	0.0946657	0.168912	0.18836	0.172083	0.110102	0.253924	0.183513	0.240729	0.129246	0.174714	0.145917	0.127934	0.240859	0.214536	0.137285	0.127983	0.178368	0.170389	0.191837
Prrx1																			1	0.379326	0.203946	0.162977	0.197721	0.343185	0.259073	0.176185	0.169132	0.181067	0.188357	0.159764	0.18415	0.171206	0.129628	0.256839	0.118923	0.171546	0.197111	0.224847	0.135172	0.198836	0.122281	0.164866	0.299623	0.155816	0.124646	0.250894	0.181346	0.25317	0.30353
Zfp516																				1	0.199301	0.204106	0.16926	0.160888	0.201218	0.0675225	0.174579	0.0855164	0.0618837	0.0963241	0.0551587	0.0641664	0.145929	0.196832	0.178821	0.180711	0.184674	0.123233	0.075267	0.269107	0.171589	0.179986	0.242421	0.195888	0.240679	0.299512	0.14317	0.152614	0.231626
Ddx56																					1	0.205606	0.219362	0.224605	0.26232	0.0228556	0.128842	0.0562417	0.0707215	0.101023	0.130847	0.178489	0.145457	0.204178	0.0785628	0.207545	0.269212	0.0868283	0.255165	0.139198	0.0329426	0.104109	0.160525	0.170388	0.2129	0.139636	0.135141	0.219339	0.26457
Mmp9																						1	0.258138	0.216373	0.190689	0.00939383	0.103971	0.122918	0.0764393	0.107993	0.08323	0.150741	0.201323	0.131963	0.14509	0.198567	0.119239	0.118261	0.0812249	0.0906089	0.143381	0.0616381	0.20978	0.0853388	0.208803	0.0551345	0.0949755	0.151363	0.0815844
Fxyd2																							1	0.359282	0.256065	0.179145	0.181014	0.202858	0.070303	0.110303	0.20276	0.174422	0.195688	0.184264	0.16634	0.277307	0.109543	0.188829	0.13353	0.178011	0.198225	0.0681591	0.204926	0.226495	0.19622	0.175502	0.178574	0.284147	0.251118
Cubn																								1	0.332005	0.17212	0.0971362	0.133126	0.0428638	0.0705821	0.109471	0.17221	0.168312	0.216184	0.208669	0.184502	0.173507	0.169234	0.10801	0.104421	0.137337	0.146943	0.0917716	0.185646	0.10932	0.0673215	0.147422	0.264021	0.197861
Prdx3																									1	0.0829117	0.032771	0.00363732	0.0791914	0.0873745	0.157623	0.161203	0.0522188	0.205673	0.0667236	0.146071	0.188085	0.13646	0.0267078	0.124514	0.0463253	0.000801698	0.091307	0.108649	0.125112	0.117563	0.0987091	0.233872	0.288566
Ugcg																										1	0.1723	0.195311	0.186588	0.142424	0.140245	0.155182	0.206971	0.157417	0.177267	0.0188747	0.124361	0.217656	0.184328	0.117283	0.181367	0.140673	0.180543	0.193611	0.140224	0.174266	0.229866	0.179458	0.138544
Camta1																											1	0.343375	0.291311	0.107043	0.127765	0.123616	0.129265	0.04722	0.209699	0.194105	0.151334	0.147361	0.223646	0.244628	0.0603114	0.0921534	0.2876	0.26966	0.220656	0.24649	0.254043	0.216414	0.121495
Igf1r																												1	0.254398	0.299196	0.204446	0.0784761	0.184138	0.123275	0.120336	0.189342	0.16827	0.205967	0.240571	0.196683	0.15688	0.156559	0.216061	0.215446	0.191692	0.164142	0.253945	0.231195	0.237965
Eng																													1	0.201568	0.116631	0.0898189	0.168214	0.0793768	0.164664	0.156002	0.169471	0.192683	0.110737	0.133552	0.179257	0.189521	0.214591	0.188072	0.209984	0.190015	0.249921	0.134586	0.224671
Hdgf																														1	0.279085	0.184718	0.178823	0.214902	0.0944177	0.11169	0.130525	0.205602	0.178946	0.0614206	0.132341	0.126823	0.259854	0.313864	0.24608	0.223272	0.16703	0.220976	0.228027
Dynll2																															1	0.2883	0.175557	0.23303	0.138811	0.179883	0.179551	0.219729	0.0960578	0.248164	0.152103	0.206358	0.224927	0.355906	0.166063	0.174934	0.221119	0.325577	0.283123
Pdzph1																																1	0.179671	0.247385	0.123701	0.118453	0.149792	0.210154	0.132154	0.181751	0.139296	0.0994393	0.229615	0.25336	0.27113	0.239142	0.236536	0.2782	0.173573
Wnt3																																	1	0.252221	0.251422	0.191325	0.239348	0.206466	0.225505	0.155183	0.199039	0.118352	0.207357	0.312449	0.219082	0.168824	0.147346	0.195051	0.322837
Ddx21																																		1	0.28197	0.16853	0.167692	0.245678	0.23107	0.193595	0.107924	0.152409	0.12308	0.235772	0.200876	0.250032	0.222175	0.249215	0.323681
Fech																																			1	0.236084	0.162758	0.1402	0.147452	0.205842	0.182606	0.115981	0.212783	0.344925	0.20459	0.281891	0.190204	0.201841	0.114857
Lyg2																																				1	0.223206	0.209351	0.179164	0.129327	0.167187	0.176634	0.299814	0.232948	0.153237	0.246667	0.241987	0.379531	0.223226
Hk1																																					1	0.263489	0.19034	0.266172	0.133809	0.216567	0.277607	0.239261	0.195049	0.236396	0.266071	0.253109	0.287702
Tbx3																																						1	0.261621	0.182702	0.173919	0.135451	0.238061	0.280734	0.185651	0.268794	0.297175	0.287377	0.183225
Tacc1																																							1	0.209713	0.11776	0.152384	0.203926	0.222955	0.171399	0.262356	0.255091	0.20259	0.196095
Ttn																																								1	0.240258	0.102934	0.171283	0.267031	0.164414	0.215099	0.302027	0.273097	0.222426
Slc25a37																																									1	0.196392	0.153253	0.203749	0.20557	0.137134	0.245595	0.224608	0.214176
Nrp2																																										1	0.275079	0.241671	0.170769	0.164468	0.283766	0.243352	0.28241
Rnf138																																											1	0.336911	0.359573	0.313442	0.306475	0.292678	0.293982
Mixl1																																												1	0.356422	0.316227	0.312681	0.326427	0.292305
Lias																																													1	0.317101	0.236764	0.236975	0.255803
Gyg																																														1	0.311943	0.304515	0.272265
Ajuba																																															1	0.318879	0.194874
Sox17																																																1	0.367283
Gdf10																																																	1
Tubb5
Mcm5
Gata4
Cadm1
Esam
Zdhhc2
Pgghg
Atg4b
Ermap
Mapk13
Igfbp4
Vim
Ahnak
Igsf9
Sox10
Skap2
Pard6b
Bmp4
Gata5
Fgf4
Cox10
T
Pcdh19
Pard6g
Frzb
Pcsk1n
Tdo2
Susd5
Lrp1
Otx2
Eomes
Dnmt3b
Cpox
Rpa2
Bambi
Cmas
Cldn6
Cnn1
Mcm4
Olfml3
Tfap2b
Hemgn
Foxa2
Dnmt3a
Pcsk2
Sec62
Nr3c1
Spred2
Erp44
Tead4
Fgfr2
Alx1
Spint1
Kctd3
Dll1
[truncated: 55 more columns]
