# Supplementary material for: Deep-tissue transcriptomics and subcellular imaging at high spatial resolution
Source: Science. Author manuscript; Available in PMC 2025 Apr 18. (PMC12005972; doi:10.1126/science.adq2084)
Supplement: Table S7 [file NIHMS2066229-supplement-Table_S7.xlsx]

## Sheet: Sheet1
	Antibody	catalogue #	IgG Isotype	oYo	oYo docking strand	Gel anchoring sequence	LeftROProbe	RightROProbe	LeftROProbe sequence	RightROProbe sequence	Channel
Hippocampus	GFAP	Abcam, ab278054	IgG	oYo-link	GGCATCAACATAGCACTCAC	/5Acryd/GTGAGTGCTATGTTGATGCCGAGAGACACCAGATTATCCAAGGGTATTAGAAGGG	pro640_L60	pro640_R1	CCCTTCTAATACCCAACCACTCAACTTTAACCCg	gTCCCTgCCTCTATATCTAAGGATAATCTGGTGT	640
	GFAP	Abcam, ab278054	IgG	oYo-link	TTGCCACTTAAGATTATCAT	/5Acryd/ATGATAATCTTAAGTGGCATGGCAAGAGGTAACACCAAACGTCATAACCAGAC	pro488_L2	pro488_R2	GTCTGGTTATGACGAATCTCACCATATTCgCTTC	CCTCAACCTACCTCCAACAATGGTGTTACCTCTT	488
	SF3A66	Abcam, ab77800	IgG1	oYo-link migG1	TTGTAGCGTTATTCTATTGT	/5Acryd/ACAATAGAATAACGCTACCCTAATCTCTTACTTGGTGAAAGGTAATAGCCGTA	pro561_L3	pro561_R3	TACGGCTATTACCTAAATCATCCAgTAAACCgCC	CCTCgTAAATCCTCATCAAACACCAAGTAAGAGA	561
	AnkyrinG	Antibodies Inc., 75-146	IgG2a	oYo-link	TTTCCAACGTTGATAGATGT	/5Acryd/ACATCTATCAACGTTGGAATTGAAACACTACTTTGGGAACGCATTATTGAGAT	pro640_L2	pro640_R2	ATCTCAATAATGCGAACCACTCAACTTTAACCCg	gTCCCTgCCTCTATATCTAACCCAAAGTAGTGTT	640
	H3K4me1	Abcam, ab8895	IgG	oYo-link	TTACGACAGTAACTTCTATT	/5Acryd/AATAGAAGTTACTGTCGTCGCGGGGTTATTACGCAACAAACGATTACTACTCC	pro488_L4	pro488_R4	GGAGTAGTAATCGTAATCTCACCATATTCgCTTC	CCTCAACCTACCTCCAACAAGTTGCGTAATAACC	488
	Nup98	Cell Signaling, 2598	IgG	oYo-link	TTGCTTGGTTATATCAATGT	/5Acryd/ACATTGATATAACCAAGCAGAAGGGAATCCAGTTAGAAACGTTACCGATACAT	pro561_L2	pro561_R2	ATGTATCGGTAACGAAATCATCCAgTAAACCgCC	CCTCgTAAATCCTCATCAAATCTAACTGGATTCC	561
	H3K27me3	Cell Signaling, 9733	IgG	oYo-link	TTGCTCTCAATAGTCTTATT	/5Acryd/AATAAGACTATTGAGAGCCGGGGGGTAGCATACTGTTAACGTAAGTATCTCCT	pro640_L5	pro640_R5	AGGAGATACTTACGAACCACTCAACTTTAACCCg	gTCCCTgCCTCTATATCTAAAACAGTATGCTACC	640
	H3K(Acetyl K27)	Abcam, ab177178	IgG	oYo-link	TTGCAATCGATATTATCCTT	/5Acryd/AAGGATAATATCGATTGCCCATAGATAACATCGTCCTAATGTCTTATTGCCTC	pro561_L4	pro561_R4	GAGGCAATAAGACAAAATCATCCAgTAAACCgCC	CCTCgTAAATCCTCATCAAAAGGACGATGTTATC	561
	Fibrillarin	Abcam, ab5821	IgG	oYo-link	TTTTCTGGCAAATTATGTGT	/5Acryd/ACACATAATTTGCCAGAAACTTAGATTGAGAGATTCGAAATTAGATGGTCCTT	pro640_L3	pro640_R3	AAGGACCATCTAATAACCACTCAACTTTAACCCg	gTCCCTgCCTCTATATCTAACGAATCTCTCAATC	640
	PMP70	Invitrogen, PA1-650	IgG	oYo-link	AACACTTAGAAAGCACGCTG	/5Acryd/CAGCGTGCTTTCTAAGTGTTCCAGAGATTGAGAGATTCGAACGCATTATTGAGAT	pro640_L2	pro640_R3	ATCTCAATAATGCGAACCACTCAACTTTAACCCg	gTCCCTgCCTCTATATCTAACGAATCTCTCAATC	640
	CDK9	Abcam, ab239364	IgG	oYo-link	TTTTCCAGGATTAACTGTAT	/5Acryd/ATACAGTTAATCCTGGAAGCACCGAGTAAGATGGTTCAACCAGGTATGAACTT	pro488_L7	pro488_R7	AAGTTCATACCTGGAATCTCACCATATTCgCTTC	CCTCAACCTACCTCCAACAAGAACCATCTTACTC	488
	mH2A1	Abcam, ab232602	IgG	oYo-link	ATGCTCCTTCAAGACACGAT	/5Acryd/ATCGTGTCTTGAAGGAGCATAAACGGAACCTGACTTAGCAAGTTCTTCGTTTCAG	pro488_L15	pro488_R1	CTGAAACGAAGAACAATCTCACCATATTCgCTTC	CCTCAACCTACCTCCAACAAGCTAAGTCAGGTTC	488
	Matrin3	Abcam, ab151714	IgG	oYo-link	GGGAGGATGGTTCAGCACAG	/5Acryd/CTGTGCTGAACCATCCTCCCTAGGGGTGTCTCTTGCTATAAGTTGTCTTCGTAAC	pro561_L11	pro561_R16	GTTACGAAGACAACAAATCATCCAgTAAACCgCC	CCTCgTAAATCCTCATCAAAATAGCAAGAGACAC	561
	Pericentrin	Abcam, ab4448	IgG	oYo-link	TCGTTGCCAATAGGGTAAAG	/5Acryd/CTTTACCCTATTGGCAACGACTTGGCGTGCTAATGTTACAACGTCATAACCAGAC	pro488_L2	pro488_R6	GTCTGGTTATGACGAATCTCACCATATTCgCTTC	CCTCAACCTACCTCCAACAAGTAACATTAGCACG	488
	HP1 alpha	Abcam, ab109028	IgG	oYo-link	TCTCCACCATTACCGCAATA	/5Acryd/TATTGCGGTAATGGTGGAGACCCGGGGAATCCAGTTAGAAAGAATCACCATAGTG	pro561_L1	pro561_R2	CACTATGGTGATTCAAATCATCCAgTAAACCgCC	CCTCgTAAATCCTCATCAAATCTAACTGGATTCC	561
	H3K4me3	Abcam, ab8580	IgG	oYo-link	TTTAGGCAGAATTAGGAATT	/5Acryd/AATTCCTAATTCTGCCTACCGCTATGCTACGCTTAGAAACTTTATTCCGCTGA	pro640_L7	pro640_R7	TCAGCGGAATAAAGAACCACTCAACTTTAACCCg	gTCCCTgCCTCTATATCTAATCTAAGCGTAGCAT	640
	NPM1	Invitrogen, 32-5200	IgG1	oYo-link migG1	TTTGGTCTGATTAACTAAGT	/5Acryd/ACTTAGTTAATCAGACCAGAATACGTGCTAATGTTACAACTTCGTTAGCATCT	pro488_L6	pro488_R6	AGATGCTAACGAAGAATCTCACCATATTCgCTTC	CCTCAACCTACCTCCAACAAGTAACATTAGCACG	488
	Na+/K+ ATPase	Abcam, ab76020	IgG	oYo-link	TTTCTCTGCATTATCTCATT	/5Acryd/AATGAGATAATGCAGAGACGTCTGTAACCTTGTGTGAAAACAATAGTAGCAGG	pro561_L5	pro561_R5	CCTGCTACTATTGTAAATCATCCAgTAAACCgCC	CCTCgTAAATCCTCATCAAATCACACAAGGTTAC	561
Mix/Match cells	Nup98	Cell Signaling, 2598	IgG	oYo-link	TTGCTTGGTTATATCAATGT	/5Acryd/ACATTGATATAACCAAGCTTATGGAACCTGACTTAGCAAATAAGTAATCGCAC	pro488_L1	pro488_R1	GTGCGATTACTTATAATCTCACCATATTCgCTTC	CCTCAACCTACCTCCAACAAGCTAAGTCAGGTTC	488
	H4K4me1	Abcam, ab8895	IgG	oYo-link	TTACGACAGTAACTTCTATT	/5Acryd/AATAGAAGTTACTGTCGTACGTTAAGAGGTAACACCAAAATAAGTAATCGCAC	pro488_L1	pro488_R2	GTGCGATTACTTATAATCTCACCATATTCgCTTC	CCTCAACCTACCTCCAACAATGGTGTTACCTCTT	488
	H3K27Mme3	Cell Signaling, 9733	IgG	oYo-link	TTGCTCTCAATAGTCTTATT	/5Acryd/AATAAGACTATTGAGAGCATTCTTTCTTACACTCGTTAAATAAGTAATCGCAC	pro488_L1	pro488_R3	GTGCGATTACTTATAATCTCACCATATTCgCTTC	CCTCAACCTACCTCCAACAAAACGAGTGTAAGAA	488
Mix/Match tissue	H3K27Mme3	Cell Signaling, 9733	IgG	oYo-link	TTGCTCTCAATAGTCTTATT	/5Acryd/AATAAGACTATTGAGAGCATTCTACACCAGATTATCCAAATTAGATGGTCCTT	pro640_L3	pro640_R1	AAGGACCATCTAATAACCACTCAACTTTAACCCg	gTCCCTgCCTCTATATCTAAGGATAATCTGGTGT	640
	GFAP	Abcam, ab278054	IgG	oYo-link	TTGCCACTTAAGATTATCAT	/5Acryd/ATGATAATCTTAAGTGGCATATGACACCAGATTATCCAATTACCGTCTCATAG	pro640_L2	pro640_R1	CTATGAGACGGTAAAACCACTCAACTTTAACCCg	gTCCCTgCCTCTATATCTAAGGATAATCTGGTGT	640
	AnkyrinG	Antibodies Inc., 75-146	IgG2a	oYo-link	TTTCCAACGTTGATAGATGT	5Acryd/ACATCTATCAACGTTGGAA CGTTACACCAGATTATCCAACGCATTATTGAGAT	pro640_L1	pro640_R1	ATCTCAATAATGCGAACCACTCAACTTTAACCCg	gTCCCTgCCTCTATATCTAAGGATAATCTGGTGT	640
Expansion extra	LC3B	Abcam, ab192890	IgG	oYo-link	TTAGGAAGCATTGATTATGT	/5Acryd/ACATAATCAATGCTTCCTTTAGCGTGATTCTACCAAGAAGTAAATACCAACGC	pro488_L5	pro488_R5	GCGTTGGTATTTACAATCTCACCATATTCgCTTC	CCTCAACCTACCTCCAACAACTTGGTAGAATCAC	488
	EEA1	Abcam, ab2900	IgG	oYo-link	TTAGAGCCTTAATCATAGTT	/5Acryd/AACTATGATTAAGGCTCTGGTGTTTCTTACACTCGTTAACAAGTTACTATGCG	pro488_L3	pro488_R3	CGCATAGTAACTTGAATCTCACCATATTCgCTTC	CCTCAACCTACCTCCAACAAAACGAGTGTAAGAA	488
	RPS6	Abcam, ab225676	IgG	oYo-link	TTGCCACTTAAGATTATCAT	/5Acryd/ATGATAATCTTAAGTGGCATGGCAAGAGGTAACACCAAACGTCATAACCAGAC	pro488_L2	pro488_R2	GTCTGGTTATGACGAATCTCACCATATTCgCTTC	CCTCAACCTACCTCCAACAATGGTGTTACCTCTT	488
