# Supplementary material for: Deep-tissue transcriptomics and subcellular imaging at high spatial resolution
Source: Science. Author manuscript; Available in PMC 2025 Apr 18. (PMC12005972; doi:10.1126/science.adq2084)
Supplement: Table S8 [file NIHMS2066229-supplement-Table_S8.xlsx]

## Sheet: Barcodes
gene id	start	end	channel	Left probe	Right probe	gene name
ENSMUSG00000022602	1	13	488	1	1	'Arc'
ENSMUSG00000021250	14	27	561	1	1	'Fos'
ENSMUSG00000038418	28	48	640	1	1	'Egr1'
ENSMUSG00000007617	49	73	488	2	2	'Homer1'
ENSMUSG00000032487	74	98	561	2	2	'Ptgs2'
ENSMUSG00000002489	99	123	640	2	2	'Tiam1'
ENSMUSG00000039239	124	146	488	3	3	'Tgfb2'
ENSMUSG00000025425	147	171	561	3	3	'St8sia5'
ENSMUSG00000056222	172	196	640	3	3	'Spock1'
ENSMUSG00000020027	197	221	488	4	4	'Socs2'
ENSMUSG00000001995	222	246	561	4	4	'Sipa1l2'
ENSMUSG00000019970	247	268	640	4	4	'Sgk1'
ENSMUSG00000000632	269	285	488	5	5	'Sez6'
ENSMUSG00000030223	286	310	561	5	5	'Ptpro'
ENSMUSG00000021948	311	326	640	5	5	'Prkcd'
ENSMUSG00000042834	327	337	488	6	6	'Nrep'
ENSMUSG00000022206	338	362	561	6	6	'Npr3'
ENSMUSG00000026259	363	381	640	6	6	'Ngef'
ENSMUSG00000027210	382	403	488	7	7	'Meis2'
ENSMUSG00000026355	404	428	561	7	7	'Mcm6'
ENSMUSG00000024085	429	453	640	7	7	'Man2a1'
ENSMUSG00000003746	454	468	488	8	8	'Man1a'
ENSMUSG00000022587	469	484	561	8	8	'Ly6e'
ENSMUSG00000015568	485	509	640	8	8	'Lpl'
ENSMUSG00000019762	510	521	488	9	9	'Iyd'
ENSMUSG00000030102	522	546	561	9	9	'Itpr1'
ENSMUSG00000026185	547	571	640	9	9	'Igfbp5'
ENSMUSG00000014959	572	586	488	10	10	'Gorasp2'
ENSMUSG00000027004	587	610	561	10	10	'Frzb'
ENSMUSG00000004151	611	635	640	10	10	'Etv1'
ENSMUSG00000024772	636	652	488	11	11	'Ehd1'
ENSMUSG00000054889	653	677	561	11	11	'Dsp'
ENSMUSG00000030747	678	690	640	11	11	'Dgat2'
ENSMUSG00000026883	691	701	488	12	12	'Dab2ip'
ENSMUSG00000037362	702	720	561	12	12	'Ccn3'
ENSMUSG00000003657	721	732	640	12	12	'Calb2'
ENSMUSG00000028222	733	757	488	13	13	'Calb1'
ENSMUSG00000054423	758	782	561	13	13	'Cadps'
ENSMUSG00000028532	783	807	640	13	13	'Cachd1'
ENSMUSG00000036478	808	832	488	14	14	'Btg1'
ENSMUSG00000005583	833	857	561	14	14	'Mef2c'
ENSMUSG00000010175	858	882	640	14	14	'Prox1'
ENSMUSG00000040929	883	907	488	15	15	'Rfx3'
ENSMUSG00000037852	908	923	561	15	15	'Cpe'
ENSMUSG00000030772	924	946	640	15	15	'Dkk3'
ENSMUSG00000057614	947	966	488	16	16	'Gnai1'
ENSMUSG00000037984	967	983	561	16	16	'Neurod6'
ENSMUSG00000078816	984	1003	640	16	16	'Prkcg'
ENSMUSG00000021700	1004	1028	488	17	17	'Rab3c'
ENSMUSG00000027500	1029	1045	561	17	17	'Stmn2'
ENSMUSG00000053025	1046	1070	640	17	17	'Sv2b'
ENSMUSG00000029153	1071	1088	488	18	18	'Ociad2'
ENSMUSG00000005089	1089	1113	561	18	18	'Slc1a2'
ENSMUSG00000050663	1114	1138	640	18	18	'Trhde'
ENSMUSG00000021097	1139	1159	488	19	19	'Clmn'
ENSMUSG00000039629	1160	1184	561	19	19	'Strip2'
ENSMUSG00000070866	1185	1209	640	19	19	'Zfp804a'
ENSMUSG00000059742	1210	1234	488	20	20	'Kcnh7'
ENSMUSG00000039474	1235	1250	561	20	20	'Wfs1'
ENSMUSG00000004558	1251	1266	640	20	20	'Ndrg2'
ENSMUSG00000005360	1267	1291	488	21	21	'Slc1a3'
ENSMUSG00000058297	1292	1316	561	21	21	'Spock2'
ENSMUSG00000032281	1317	1335	640	21	21	'Acsbg1'
ENSMUSG00000030088	1336	1356	488	22	22	'Aldh1l1'
ENSMUSG00000017390	1357	1380	561	22	22	'Aldoc'
ENSMUSG00000040055	1381	1396	640	22	22	'Gjb6'
ENSMUSG00000033579	1397	1407	488	23	23	'Fa2h'
ENSMUSG00000036634	1408	1419	561	23	23	'Mag'
ENSMUSG00000027375	1420	1442	640	23	23	'Mal'
ENSMUSG00000032517	1443	1454	488	24	24	'Mobp'
ENSMUSG00000076439	1455	1467	561	24	24	'Mog'
ENSMUSG00000050854	1468	1478	640	24	24	'Tmem125'
ENSMUSG00000033006	1479	1490	488	25	25	'Sox10'
ENSMUSG00000029231	1491	1515	561	25	25	'Pdgfra'
ENSMUSG00000032911	1516	1540	640	25	25	'Cspg4'
ENSMUSG00000024401	1541	1554	488	26	26	'Tnf'
ENSMUSG00000026395	1555	1579	561	26	26	'Ptprc'
ENSMUSG00000026042	1580	1604	640	26	26	'Col5a2'
ENSMUSG00000070570	1605	1615	488	27	27	'Slc17a7'
ENSMUSG00000024462	1616	1640	561	27	27	'Gabbr1'
ENSMUSG00000031778	1641	1657	640	27	27	'Cx3cl1'
ENSMUSG00000070880	1658	1679	488	28	28	'Gad1'
ENSMUSG00000039809	1680	1704	561	28	28	'Gabbr2'
ENSMUSG00000059146	1705	1725	640	28	28	'Ntrk3'
ENSMUSG00000024261	1726	1739	488	29	29	'Syt4'
ENSMUSG00000032482	1740	1764	561	29	29	'Cspg5'
ENSMUSG00000034730	1765	1780	640	29	29	'Adgrb1'
ENSMUSG00000030209	1781	1805	488	30	30	'Grin2b'
ENSMUSG00000049583	1806	1830	561	30	30	'Grm5'
ENSMUSG00000068740	1831	1853	640	30	30	'Celsr2'
ENSMUSG00000056755	1854	1874	488	21	17	'Grm7'
ENSMUSG00000026235	1875	1899	561	21	17	'Epha4'
ENSMUSG00000044288	1900	1924	640	21	17	'Cnr1'
ENSMUSG00000026424	1925	1937	488	16	5	'Gpr37l1'
ENSMUSG00000038970	1938	1962	561	16	5	'Lmtk2'
ENSMUSG00000056966	1963	1987	640	16	5	'Gjc3'
ENSMUSG00000033569	1988	2012	488	4	25	'Adgrb3'
ENSMUSG00000029778	2013	2025	561	4	25	'Adcyap1r1'
ENSMUSG00000032773	2026	2050	640	4	25	'Chrm1'
ENSMUSG00000028184	2051	2075	488	16	1	'Adgrl2'
ENSMUSG00000045967	2076	2100	561	16	1	'Gpr158'
ENSMUSG00000005533	2101	2125	640	16	1	'Igf1r'
ENSMUSG00000055540	2126	2150	488	30	19	'Epha6'
ENSMUSG00000055254	2151	2175	561	30	19	'Ntrk2'
ENSMUSG00000007989	2176	2200	640	30	19	'Fzd3'
ENSMUSG00000003974	2201	2225	488	27	6	'Grm3'
ENSMUSG00000005534	2226	2250	561	27	6	'Insr'
ENSMUSG00000030500	2251	2275	640	27	6	'Slc17a6'
ENSMUSG00000046159	2276	2300	488	3	30	'Chrm3'
ENSMUSG00000028289	2301	2325	561	3	30	'Epha7'
ENSMUSG00000024176	2326	2338	640	3	30	'Sox8'
ENSMUSG00000025475	2339	2363	488	26	9	'Adgra1'
ENSMUSG00000021451	2364	2384	561	26	9	'Sema4d'
ENSMUSG00000032547	2385	2396	640	26	9	'Ryk'
ENSMUSG00000042429	2397	2417	488	6	18	'Adora1'
ENSMUSG00000062209	2418	2442	561	6	18	'Erbb4'
ENSMUSG00000019828	2443	2467	640	6	18	'Grm1'
ENSMUSG00000040856	2468	2492	488	12	2	'Dlk1'
ENSMUSG00000045092	2493	2516	561	12	2	'S1pr1'
ENSMUSG00000032537	2517	2538	640	12	2	'Ephb1'

## Sheet: ProbeSequencesFor120Genes
Each target seqence of 92bp is splitted into two 45bp halfs with 2bp gap; Total 5,076 probe pairs are generated and assembled
'ENSMUSG00000022602_probe_1_exon_L'	'TAATACGACTCACTATAGCGTCATCAGAGCTCAAGCGAGTTCTCCCGCAGCCGCAGTCTCTGGGCCTCTCTTTCATCTCAGTTAGTCGACACCGAACGTGCGACAA'
'ENSMUSG00000022602_probe_1_exon_R'	'TAATACGACTCACTATAGCGTCATCTACTTACTCAGCACTTGCTTCAGCGGCGACGAGCCTGCCACACTCGCTAAGCTCCTCCGGCCGACACCGAACGTGCGACAA'
'ENSMUSG00000022602_probe_2_exon_L'	'TAATACGACTCACTATAGCGTCATCAGGAGTTCTTAGCCTGTTCGGAGCCGCAGCACCGACGACCAGATGTTTCATCTCAGTTAGTCGACACCGAACGTGCGACAA'
'ENSMUSG00000022602_probe_2_exon_R'	'TAATACGACTCACTATAGCGTCATCTACTTACTCAGCACTTGCTGGACCATATGACCACCGGCGGCCTCCACGCCTACCCTGCCCCCGACACCGAACGTGCGACAA'
'ENSMUSG00000022602_probe_3_exon_L'	'TAATACGACTCACTATAGCGTCATCCTATGACTATACCGTTAGCCCCTATGCCATCACCCCGCCACCTGCTTTCATCTCAGTTAGTCGACACCGAACGTGCGACAA'
'ENSMUSG00000022602_probe_3_exon_R'	'TAATACGACTCACTATAGCGTCATCTACTTACTCAGCACTTCAGGAGAACTGCCTGAACAGGAGTCAGTTGAGGCTCAGCAATATCCGACACCGAACGTGCGACAA'
'ENSMUSG00000022602_probe_4_exon_L'	'TAATACGACTCACTATAGCGTCATCGAAGAATATTGGCTGTCCCAGATCCAGAACCACATGAATGGGCCATTTCATCTCAGTTAGTCGACACCGAACGTGCGACAA'
'ENSMUSG00000022602_probe_4_exon_R'	'TAATACGACTCACTATAGCGTCATCTACTTACTCAGCACTTCAAGAAGTGGTGGGAGTTCAAGCAGGGCTCGGTGAAGAACTGGGTCGACACCGAACGTGCGACAA'
'ENSMUSG00000022602_probe_5_exon_L'	'TAATACGACTCACTATAGCGTCATCAAGCGGGACCTGTACCAGACACTGTATGTGGACGCTGAGGAGGAGTTTCATCTCAGTTAGTCGACACCGAACGTGCGACAA'
'ENSMUSG00000022602_probe_5_exon_R'	'TAATACGACTCACTATAGCGTCATCTACTTACTCAGCACTTGATCATTCAGTATGTGGTGGGCACCCTGCAGCCCAAACTCAAGCGCGACACCGAACGTGCGACAA'
'ENSMUSG00000022602_probe_6_exon_L'	'TAATACGACTCACTATAGCGTCATCGCACCCCACTGCCCACAGAGGATGAGACGGAGGCACTCACACCTGTTTCATCTCAGTTAGTCGACACCGAACGTGCGACAA'
'ENSMUSG00000022602_probe_6_exon_R'	'TAATACGACTCACTATAGCGTCATCTACTTACTCAGCACTTCTTACCAGCGAGTCAGTAGCCAGTGACAGGACCCAGCCTGAATAGCGACACCGAACGTGCGACAA'
'ENSMUSG00000022602_probe_7_exon_L'	'TAATACGACTCACTATAGCGTCATCAAAGGGATGCCCTGTCCAGCCAGACATCTACTCACCCACTGACCTTTTCATCTCAGTTAGTCGACACCGAACGTGCGACAA'
'ENSMUSG00000022602_probe_7_exon_R'	'TAATACGACTCACTATAGCGTCATCTACTTACTCAGCACTTCCTGACTCACAACTGCCACACAACCATGCTACATGGACTGAACATCGACACCGAACGTGCGACAA'
'ENSMUSG00000022602_probe_8_exon_L'	'TAATACGACTCACTATAGCGTCATCCAGCCCCATTGGCCTCACCCTCTACACTCTCAGACCATCACAGAATTTCATCTCAGTTAGTCGACACCGAACGTGCGACAA'
'ENSMUSG00000022602_probe_8_exon_R'	'TAATACGACTCACTATAGCGTCATCTACTTACTCAGCACTTCGATCTGGCTTCCTCATTCTGCTCCAGTGTCCAGGGCTCTTTGGGCGACACCGAACGTGCGACAA'
'ENSMUSG00000022602_probe_9_exon_L'	'TAATACGACTCACTATAGCGTCATCAAACCAAGTGTCTGAAAGGCAACAAAAAGTAGGCACCAAAACCCATTTCATCTCAGTTAGTCGACACCGAACGTGCGACAA'
'ENSMUSG00000022602_probe_9_exon_R'	'TAATACGACTCACTATAGCGTCATCTACTTACTCAGCACTTGGACATCCTAGGGCAGATGCTAAAGCAGAGATGCTGAGGGAACCTCGACACCGAACGTGCGACAA'
'ENSMUSG00000022602_probe_10_exon_L'	'TAATACGACTCACTATAGCGTCATCGAGCCAGGAGAATGACACCAGGTCTCAAGGCTGCTGAGAAGTCTTTTTCATCTCAGTTAGTCGACACCGAACGTGCGACAA'
'ENSMUSG00000022602_probe_10_exon_R'	'TAATACGACTCACTATAGCGTCATCTACTTACTCAGCACTTCTGCCATGTCTGGAAAGGGCATCACCACACCACCAGCACCAGCACCGACACCGAACGTGCGACAA'
'ENSMUSG00000022602_probe_11_exon_L'	'TAATACGACTCACTATAGCGTCATCGAGACCCCAGGCCTTGGCTCCTAGGCTGTTCCATGAACCTCCCTGTTTCATCTCAGTTAGTCGACACCGAACGTGCGACAA'
'ENSMUSG00000022602_probe_11_exon_R'	'TAATACGACTCACTATAGCGTCATCTACTTACTCAGCACTTCTGCCTGGTGATTGCCCAGCTGAAACCTCAGCCAAGCCCCAGCTCCGACACCGAACGTGCGACAA'
'ENSMUSG00000022602_probe_12_exon_L'	'TAATACGACTCACTATAGCGTCATCAATTACCTTGTGCTGGTAGCTGCTTGTGTCTGCAGTCTGAGTAGGTTTCATCTCAGTTAGTCGACACCGAACGTGCGACAA'
'ENSMUSG00000022602_probe_12_exon_R'	'TAATACGACTCACTATAGCGTCATCTACTTACTCAGCACTTTTGTTGCGGTTCCTCCATCTGCCTGGTCTATTGGTGTTCTGAGACCGACACCGAACGTGCGACAA'
'ENSMUSG00000022602_probe_13_exon_L'	'TAATACGACTCACTATAGCGTCATCAATTCCACTGATGTTCTGACAGATCCTCCACCCTGTGCCCCTGCCTTTCATCTCAGTTAGTCGACACCGAACGTGCGACAA'
'ENSMUSG00000022602_probe_13_exon_R'	'TAATACGACTCACTATAGCGTCATCTACTTACTCAGCACTTCCCCCACAAGTTTATTTTTGCACAAAAGCCATGACCCATACTCATCGACACCGAACGTGCGACAA'
'ENSMUSG00000021250_probe_1_exon_L'	'TAATACGACTCACTATAGCGTCATCAACCGCGACTGCAGCGAGCAACTGAGAAGACTGGATAGAGCCGGCTTTCTAACATCGTGGACGACACCGAACGTGCGACAA'
'ENSMUSG00000021250_probe_1_exon_R'	'TAATACGACTCACTATAGCGTCATCTACCAGAATAACGGTTTTCCGCGAACGAGCAGTGACCGCGCTCCCACCCAGCTCTGCTCTGCGACACCGAACGTGCGACAA'
'ENSMUSG00000021250_probe_2_exon_L'	'TAATACGACTCACTATAGCGTCATCCTCCCACCAGTGTCTACCCCTGGACCCCTTGCCGGGCTTTCCCCATTTCTAACATCGTGGACGACACCGAACGTGCGACAA'
'ENSMUSG00000021250_probe_2_exon_R'	'TAATACGACTCACTATAGCGTCATCTACCAGAATAACGGTTCTTCGACCATGATGTTCTCGGGTTTCAACGCCGACTACGAGGCGTCGACACCGAACGTGCGACAA'
'ENSMUSG00000021250_probe_3_exon_L'	'TAATACGACTCACTATAGCGTCATCTCCCCGGCCGGGGACAGCCTTTCCTACTACCATTCCCCAGCCGACTTTCTAACATCGTGGACGACACCGAACGTGCGACAA'
'ENSMUSG00000021250_probe_3_exon_R'	'TAATACGACTCACTATAGCGTCATCTACCAGAATAACGGTTCTTCTCCAGCATGGGCTCTCCTGTCAACACACAGGACTTTTGCGCCGACACCGAACGTGCGACAA'
'ENSMUSG00000021250_probe_4_exon_L'	'TAATACGACTCACTATAGCGTCATCAGCATCGGCAGAAGGGGCAAAGTAGAGCAGCTATCTCCTGAAGAGTTTCTAACATCGTGGACGACACCGAACGTGCGACAA'
'ENSMUSG00000021250_probe_4_exon_R'	'TAATACGACTCACTATAGCGTCATCTACCAGAATAACGGTTAGAGAAACGGAGAATCCGAAGGGAACGGAATAAGATGGCTGCAGCCGACACCGAACGTGCGACAA'
'ENSMUSG00000021250_probe_5_exon_L'	'TAATACGACTCACTATAGCGTCATCGAGCTGACAGATACACTCCAAGCGGAGACAGATCAACTTGAAGATTTTCTAACATCGTGGACGACACCGAACGTGCGACAA'
'ENSMUSG00000021250_probe_5_exon_R'	'TAATACGACTCACTATAGCGTCATCTACCAGAATAACGGTTGAAGTCTGCGTTGCAGACTGAGATTGCCAATCTGCTGAAAGAGAACGACACCGAACGTGCGACAA'
'ENSMUSG00000021250_probe_6_exon_L'	'TAATACGACTCACTATAGCGTCATCAAACTGGAGTTTATTTTGGCAGCCCACCGACCTGCCTGCAAGATCTTTCTAACATCGTGGACGACACCGAACGTGCGACAA'
'ENSMUSG00000021250_probe_6_exon_R'	'TAATACGACTCACTATAGCGTCATCTACCAGAATAACGGTTCGATGACCTTGGCTTCCCAGAGGAGATGTCTGTGGCCTCCCTGGACGACACCGAACGTGCGACAA'
'ENSMUSG00000021250_probe_7_exon_L'	'TAATACGACTCACTATAGCGTCATCTGACTGGAGGTCTGCCTGAGGCTTCCACCCCAGAGTCTGAGGAGGTTTCTAACATCGTGGACGACACCGAACGTGCGACAA'
'ENSMUSG00000021250_probe_7_exon_R'	'TAATACGACTCACTATAGCGTCATCTACCAGAATAACGGTTTTCACCCTGCCCCTTCTCAACGACCCTGAGCCCAAGCCATCCTTGCGACACCGAACGTGCGACAA'
'ENSMUSG00000021250_probe_8_exon_L'	'TAATACGACTCACTATAGCGTCATCAAGAGCATCAGCAACGTGGAGCTGAAGGCAGAACCCTTTGATGACTTTCTAACATCGTGGACGACACCGAACGTGCGACAA'
'ENSMUSG00000021250_probe_8_exon_R'	'TAATACGACTCACTATAGCGTCATCTACCAGAATAACGGTTCTTGTTTCCGGCATCATCTAGGCCCAGTGGCTCAGAGACCTCCCGCGACACCGAACGTGCGACAA'
'ENSMUSG00000021250_probe_9_exon_L'	'TAATACGACTCACTATAGCGTCATCTCACAGAGCTGGAGCCCCTGTGTACTCCCGTGGTCACCTGTACTCTTTCTAACATCGTGGACGACACCGAACGTGCGACAA'
'ENSMUSG00000021250_probe_9_exon_R'	'TAATACGACTCACTATAGCGTCATCTACCAGAATAACGGTTGGCTGCACTACTTACACGTCTTCCTTTGTCTTCACCTACCCTGAACGACACCGAACGTGCGACAA'
'ENSMUSG00000021250_probe_10_exon_L'	'TAATACGACTCACTATAGCGTCATCCCAGACGTGCCACTGCCCGAGCTGGTGCATTACAGAGAGGAGAAATTTCTAACATCGTGGACGACACCGAACGTGCGACAA'
'ENSMUSG00000021250_probe_10_exon_R'	'TAATACGACTCACTATAGCGTCATCTACCAGAATAACGGTTCGTCTTCCCTCGAAGGTTCCCGTCGACCTAGGGAGGACCTTACCTCGACACCGAACGTGCGACAA'
'ENSMUSG00000021250_probe_11_exon_L'	'TAATACGACTCACTATAGCGTCATCAAAACCGCATGGAGTGTGTTGTTCCTAGTGACACCTGAGAGCTGGTTTCTAACATCGTGGACGACACCGAACGTGCGACAA'
'ENSMUSG00000021250_probe_11_exon_R'	'TAATACGACTCACTATAGCGTCATCTACCAGAATAACGGTTGTTAGTAGAGCATGTGAGTCAAGGCCTGGTCTGTGTCTCTTTTCTCGACACCGAACGTGCGACAA'
'ENSMUSG00000021250_probe_12_exon_L'	'TAATACGACTCACTATAGCGTCATCTTTCTCCTTAGTTTTCTCATAGCACTAACTAATCTGTTGGGTTCATTTCTAACATCGTGGACGACACCGAACGTGCGACAA'
'ENSMUSG00000021250_probe_12_exon_R'	'TAATACGACTCACTATAGCGTCATCTACCAGAATAACGGTTATTGGAATTAACCTGGTGCTGGATTGTATCTAGTGCAGCTGATTTCGACACCGAACGTGCGACAA'
'ENSMUSG00000021250_probe_13_exon_L'	'TAATACGACTCACTATAGCGTCATCGCAATAGCGTGTTCCAATTAGAAACGACCAATATTAAACTAAGAATTTCTAACATCGTGGACGACACCGAACGTGCGACAA'
'ENSMUSG00000021250_probe_13_exon_R'	'TAATACGACTCACTATAGCGTCATCTACCAGAATAACGGTTGATAGGACTTTATTTTCCAGTAGATAGAAATCAATAGCTATATCCCGACACCGAACGTGCGACAA'
'ENSMUSG00000021250_probe_14_exon_L'	'TAATACGACTCACTATAGCGTCATCTGTACTGTAGTCCTTCAGCGTCAATGTTCATTGTCATGTTACTGATTTCTAACATCGTGGACGACACCGAACGTGCGACAA'
'ENSMUSG00000021250_probe_14_exon_R'	'TAATACGACTCACTATAGCGTCATCTACCAGAATAACGGTTATGCATTGTCGAGGTGGTCTGAATGTTCTGACATTAACAGTTTTCCGACACCGAACGTGCGACAA'
'ENSMUSG00000038418_probe_1_exon_L'	'TAATACGACTCACTATAGCGTCATCTGGGCGCTTTGGCAGTGGCGGTTCCCTCGGGACTGCGGGGAAGGCTTAATAGCGGAACTTGCGACACCGAACGTGCGACAA'
'ENSMUSG00000038418_probe_1_exon_R'	'TAATACGACTCACTATAGCGTCATCTGAGCATAATGTGCTTAGGCCGCCGCGCCTGCTCAGTTCTCCCTCACTGCGTCTAAGGCTCCGACACCGAACGTGCGACAA'
'ENSMUSG00000038418_probe_2_exon_L'	'TAATACGACTCACTATAGCGTCATCCCAGTCCCTGGCCTGGATAAAAGTCAGGAAGTGTCTAACCATCACTTAATAGCGGAACTTGCGACACCGAACGTGCGACAA'
'ENSMUSG00000038418_probe_2_exon_R'	'TAATACGACTCACTATAGCGTCATCTGAGCATAATGTGCTTGAACCAACAGATCCTGGCGGGGACTTAGGACTGACCTAGAACAATCGACACCGAACGTGCGACAA'
'ENSMUSG00000038418_probe_3_exon_L'	'TAATACGACTCACTATAGCGTCATCGATCCTCAACCGCAGGACGGAGGGAATAGCCTTTCGATTCTGGGTTTAATAGCGGAACTTGCGACACCGAACGTGCGACAA'
'ENSMUSG00000038418_probe_3_exon_R'	'TAATACGACTCACTATAGCGTCATCTGAGCATAATGTGCTTTGCATTGGAAGCCCCAGGCTCTAAAACCCCCAACCTACTGACTGGCGACACCGAACGTGCGACAA'
'ENSMUSG00000038418_probe_4_exon_L'	'TAATACGACTCACTATAGCGTCATCGGCCGAGTATGCACCCGACTGCTAGCTAGGCAGTGTCCCAAGAACTTAATAGCGGAACTTGCGACACCGAACGTGCGACAA'
'ENSMUSG00000038418_probe_4_exon_R'	'TAATACGACTCACTATAGCGTCATCTGAGCATAATGTGCTTGTAGCCAAATGTCTTGGCCTCAGTTTTCCCGGTGACACCTGGAAACGACACCGAACGTGCGACAA'
'ENSMUSG00000038418_probe_5_exon_L'	'TAATACGACTCACTATAGCGTCATCCGGAAACGCCATATAAGGAGCAGGAAGGATCCCCCGCCGGAACAGTTAATAGCGGAACTTGCGACACCGAACGTGCGACAA'
'ENSMUSG00000038418_probe_5_exon_R'	'TAATACGACTCACTATAGCGTCATCTGAGCATAATGTGCTTCTTATTTGGGCAGCGCCTTATATGGAGTGGCCCAATATGGCCCTGCGACACCGAACGTGCGACAA'
'ENSMUSG00000038418_probe_6_exon_L'	'TAATACGACTCACTATAGCGTCATCTGATGTCTCCGCTGCAGATCTCTGACCCGTTCGGCTCCTTTCCTCTTAATAGCGGAACTTGCGACACCGAACGTGCGACAA'
'ENSMUSG00000038418_probe_6_exon_R'	'TAATACGACTCACTATAGCGTCATCTGAGCATAATGTGCTTTCACCCACCATGGACAACTACCCCAAACTGGAGGAGATGATGCTGCGACACCGAACGTGCGACAA'
'ENSMUSG00000038418_probe_7_exon_L'	'TAATACGACTCACTATAGCGTCATCCAGCGCCTTCAATCCTCAAGGGGAGCCGAGCGAACAACCCTATGATTAATAGCGGAACTTGCGACACCGAACGTGCGACAA'
'ENSMUSG00000038418_probe_7_exon_R'	'TAATACGACTCACTATAGCGTCATCTGAGCATAATGTGCTTACCTGACCACAGAGTCCTTTTCTGACATCGCTCTGAATAATGAGACGACACCGAACGTGCGACAA'
'ENSMUSG00000038418_probe_8_exon_L'	'TAATACGACTCACTATAGCGTCATCAGCCCGCACCCAACAGTGGCAACACTTTGTGGCCTGAACCCCTTTTTAATAGCGGAACTTGCGACACCGAACGTGCGACAA'
'ENSMUSG00000038418_probe_8_exon_R'	'TAATACGACTCACTATAGCGTCATCTGAGCATAATGTGCTTAGCCTAGTCAGTGGCCTCGTGAGCATGACCAATCCTCCGACCTCTCGACACCGAACGTGCGACAA'
'ENSMUSG00000038418_probe_9_exon_L'	'TAATACGACTCACTATAGCGTCATCGTCCAACGACAGCAGTCCCATCTACTCGGCTGCGCCCACCTTTCCTTAATAGCGGAACTTGCGACACCGAACGTGCGACAA'
'ENSMUSG00000038418_probe_9_exon_R'	'TAATACGACTCACTATAGCGTCATCTGAGCATAATGTGCTTCTCCCAACACTGACATTTTTCCTGAGCCCCAAAGCCAGGCCTTTCCGACACCGAACGTGCGACAA'
'ENSMUSG00000038418_probe_10_exon_L'	'TAATACGACTCACTATAGCGTCATCCCTCCTGCCTACCCTGCCACCAAAGGTGGTTTCCAGGTTCCCATGTTAATAGCGGAACTTGCGACACCGAACGTGCGACAA'
'ENSMUSG00000038418_probe_10_exon_R'	'TAATACGACTCACTATAGCGTCATCTGAGCATAATGTGCTTCCCTGACTATCTGTTTCCACAACAACAGGGAGACCTGAGCCTGGGCGACACCGAACGTGCGACAA'
'ENSMUSG00000038418_probe_11_exon_L'	'TAATACGACTCACTATAGCGTCATCCTTCGCTCACTCCACTATCCACTATTAAAGCCTTCGCCACTCAGTTTAATAGCGGAACTTGCGACACCGAACGTGCGACAA'
'ENSMUSG00000038418_probe_11_exon_R'	'TAATACGACTCACTATAGCGTCATCTGAGCATAATGTGCTTGGCTCCCAGGACTTAAAGGCTCTTAATACCACCTACCAATCCCAGCGACACCGAACGTGCGACAA'
'ENSMUSG00000038418_probe_12_exon_L'	'TAATACGACTCACTATAGCGTCATCTTACCCGCCATATCCGCATCCACACAGGCCAGAAGCCCTTCCAGTTTAATAGCGGAACTTGCGACACCGAACGTGCGACAA'
'ENSMUSG00000038418_probe_12_exon_R'	'TAATACGACTCACTATAGCGTCATCTGAGCATAATGTGCTTCGAATCTGCATGCGTAACTTCAGTCGTAGTGACCACCTTACCACCCGACACCGAACGTGCGACAA'
'ENSMUSG00000038418_probe_13_exon_L'	'TAATACGACTCACTATAGCGTCATCACCCACACAGGCGAGAAGCCTTTTGCCTGTGACATTTGTGGGAGGTTAATAGCGGAACTTGCGACACCGAACGTGCGACAA'
'ENSMUSG00000038418_probe_13_exon_R'	'TAATACGACTCACTATAGCGTCATCTGAGCATAATGTGCTTGTTTGCCAGGAGTGATGAACGCAAGAGGCATACCAAAATCCATTTCGACACCGAACGTGCGACAA'
'ENSMUSG00000038418_probe_14_exon_L'	'TAATACGACTCACTATAGCGTCATCACCTCCTACCCATCCCCTGCCACCACCTCATTCCCATCCCCTGTGTTAATAGCGGAACTTGCGACACCGAACGTGCGACAA'
'ENSMUSG00000038418_probe_14_exon_R'	'TAATACGACTCACTATAGCGTCATCTGAGCATAATGTGCTTCACTTCCTACTCCTCTCCTGGCTCCTCCACCTACCCATCTCCTGCCGACACCGAACGTGCGACAA'
'ENSMUSG00000038418_probe_15_exon_L'	'TAATACGACTCACTATAGCGTCATCTCAGCAGCTCCTTCAGCACCTCAACTGGTCTTTCAGACATGACAGTTAATAGCGGAACTTGCGACACCGAACGTGCGACAA'
'ENSMUSG00000038418_probe_15_exon_R'	'TAATACGACTCACTATAGCGTCATCTGAGCATAATGTGCTTACCTTTTCTCCCAGGACAATTGAAATTTGCTAAAGGGAATAAAAGCGACACCGAACGTGCGACAA'
'ENSMUSG00000038418_probe_16_exon_L'	'TAATACGACTCACTATAGCGTCATCCAGGAAAGACATAAAAGCACAGGAGGGAAGAGATGGCCGCAAGAGTTAATAGCGGAACTTGCGACACCGAACGTGCGACAA'
'ENSMUSG00000038418_probe_16_exon_R'	'TAATACGACTCACTATAGCGTCATCTGAGCATAATGTGCTTGCCACCTCTTAGGTCAGATGGAAGATCTCAGAGCCAAGTCCTTCTCGACACCGAACGTGCGACAA'
'ENSMUSG00000038418_probe_17_exon_L'	'TAATACGACTCACTATAGCGTCATCTCCTGTTCCCTTTGACTTCAGCTGCCTGAAACAGCCATGTCCAAGTTAATAGCGGAACTTGCGACACCGAACGTGCGACAA'
'ENSMUSG00000038418_probe_17_exon_R'	'TAATACGACTCACTATAGCGTCATCTGAGCATAATGTGCTTCTTCACCTCTATCCAAAGGACTTGATTTGCATGGTATTGGATAAACGACACCGAACGTGCGACAA'
'ENSMUSG00000038418_probe_18_exon_L'	'TAATACGACTCACTATAGCGTCATCCCCTCAGAACCCTGCCCTGCATCTTTGTACAGCATCTGTGCCATGTTAATAGCGGAACTTGCGACACCGAACGTGCGACAA'
'ENSMUSG00000038418_probe_18_exon_R'	'TAATACGACTCACTATAGCGTCATCTGAGCATAATGTGCTTTTTTGTTTTCCTTGGGGTATTCTTGATGTGAAGATAATTTGCATACGACACCGAACGTGCGACAA'
'ENSMUSG00000038418_probe_19_exon_L'	'TAATACGACTCACTATAGCGTCATCTTTTTCAAGCAGCAGTCCTAGGTATTAACTGGAGCATGTGTCAGATTAATAGCGGAACTTGCGACACCGAACGTGCGACAA'
'ENSMUSG00000038418_probe_19_exon_R'	'TAATACGACTCACTATAGCGTCATCTGAGCATAATGTGCTTGTTGTTCCGTTAATTTTGTAAATACTGCTCGACTGTAACTCTCACCGACACCGAACGTGCGACAA'
'ENSMUSG00000038418_probe_20_exon_L'	'TAATACGACTCACTATAGCGTCATCGGACACGCTCACCTTAGCCTTAAGGGGGTAGGAGTGATGTTTTGGTTAATAGCGGAACTTGCGACACCGAACGTGCGACAA'
'ENSMUSG00000038418_probe_20_exon_R'	'TAATACGACTCACTATAGCGTCATCTGAGCATAATGTGCTTGAGGCTTTGAGAGCAAAAACGAGGAAGAGGGCTGAGCTGAGCTTTCGACACCGAACGTGCGACAA'
'ENSMUSG00000038418_probe_21_exon_L'	'TAATACGACTCACTATAGCGTCATCTGTAAATTTATACATCTATTCAGGAGTTGGAGTGTTGTGGTTACCTTAATAGCGGAACTTGCGACACCGAACGTGCGACAA'
'ENSMUSG00000038418_probe_21_exon_R'	'TAATACGACTCACTATAGCGTCATCTGAGCATAATGTGCTTCTGAGTAGGCTGCAGTTTTTGTATGTTATGAACATGAAGTTCATTCGACACCGAACGTGCGACAA'
'ENSMUSG00000007617_probe_1_exon_L'	'TAATACGACTCACTATAGCGTCATCAAAATGGAAGTTTTCCCTACAAAAGGATGTTGAGATTTTTGTTTGTTTGAATGACTTCTGGCGACACCGAACGTGCGACAA'
'ENSMUSG00000007617_probe_1_exon_R'	'TAATACGACTCACTATAGCGTCATCTAGGTAACATCTGATTTTTCTGCTATCTATCTGTCTTTGCAAACTTTGAGCCCTTCCTCTTCGACACCGAACGTGCGACAA'
'ENSMUSG00000007617_probe_2_exon_L'	'TAATACGACTCACTATAGCGTCATCCCTTAAAGCATGGAACTGGGTGCTGCTACGTTATTACCTGGAGTCTTTGAATGACTTCTGGCGACACCGAACGTGCGACAA'
'ENSMUSG00000007617_probe_2_exon_R'	'TAATACGACTCACTATAGCGTCATCTAGGTAACATCTGATTATTTTGCTTATGGCAGGGGTGGTAGCAAAAATGTGGAAATGTTGACGACACCGAACGTGCGACAA'
'ENSMUSG00000007617_probe_3_exon_L'	'TAATACGACTCACTATAGCGTCATCCCACCATCACAATAGGCGTGCACTTTGTAAAGGCAGCCCAACAACTTTGAATGACTTCTGGCGACACCGAACGTGCGACAA'
'ENSMUSG00000007617_probe_3_exon_R'	'TAATACGACTCACTATAGCGTCATCTAGGTAACATCTGATTAGCAACCTATCTTCAGCACTCGAGCTCATGTCTTCCAGATTGACCCGACACCGAACGTGCGACAA'
'ENSMUSG00000007617_probe_4_exon_L'	'TAATACGACTCACTATAGCGTCATCGAAGAACTGGGTACCCACCAGCAAGCATGCAGTTACTGTATCTTATTTGAATGACTTCTGGCGACACCGAACGTGCGACAA'
'ENSMUSG00000007617_probe_4_exon_R'	'TAATACGACTCACTATAGCGTCATCTAGGTAACATCTGATTTTTATGACAGCACAAGAAATGTGTATAGGATAATCAGTTTAGATGCGACACCGAACGTGCGACAA'
'ENSMUSG00000007617_probe_5_exon_L'	'TAATACGACTCACTATAGCGTCATCCTCAAAGGCAATAATAAATAGCACCATCACACCAAACATGACATTTTTGAATGACTTCTGGCGACACCGAACGTGCGACAA'
'ENSMUSG00000007617_probe_5_exon_R'	'TAATACGACTCACTATAGCGTCATCTAGGTAACATCTGATTCTAAAACATCTCAAAAGTTTGGCCAATGGGCTGATAGCCGGGCAACGACACCGAACGTGCGACAA'
'ENSMUSG00000007617_probe_6_exon_L'	'TAATACGACTCACTATAGCGTCATCCACTGTTTATGGACTGGGATTCTCCTCTGAGCATCATCTTTCAAATTTGAATGACTTCTGGCGACACCGAACGTGCGACAA'
'ENSMUSG00000007617_probe_6_exon_R'	'TAATACGACTCACTATAGCGTCATCTAGGTAACATCTGATTTCGCAGAAAAGTTTCAGGAATTTAAGGAAGCTGCTCGGCTTGCAACGACACCGAACGTGCGACAA'
'ENSMUSG00000007617_probe_7_exon_L'	'TAATACGACTCACTATAGCGTCATCGGAGAAGTCGCAGGAGAAGATGGAGCTGACCAGTACCCCTTCACATTTGAATGACTTCTGGCGACACCGAACGTGCGACAA'
'ENSMUSG00000007617_probe_7_exon_R'	'TAATACGACTCACTATAGCGTCATCTAGGTAACATCTGATTAATCAGCAGGAGGAGATCTTCAGTCTCCTTTGACACCAGAAAGTACGACACCGAACGTGCGACAA'
'ENSMUSG00000007617_probe_8_exon_L'	'TAATACGACTCACTATAGCGTCATCCAATGGGACAGACGATGAGAGAACACCCGATGTGACACAGAACTCTTTGAATGACTTCTGGCGACACCGAACGTGCGACAA'
'ENSMUSG00000007617_probe_8_exon_R'	'TAATACGACTCACTATAGCGTCATCTAGGTAACATCTGATTAGCCAAGGGCTGAGCCAACTCAGAATGCATTGCCATTTCCACATACGACACCGAACGTGCGACAA'
'ENSMUSG00000007617_probe_9_exon_L'	'TAATACGACTCACTATAGCGTCATCCAGCAATCAGCAAACACTGGGAGGCTGAGCTAGCTACCCTCAAAGTTTGAATGACTTCTGGCGACACCGAACGTGCGACAA'
'ENSMUSG00000007617_probe_9_exon_R'	'TAATACGACTCACTATAGCGTCATCTAGGTAACATCTGATTAACAATGCCAAACTCACTGCAGCCCTGCTGGAGTCCACTGCCAATCGACACCGAACGTGCGACAA'
'ENSMUSG00000007617_probe_10_exon_L'	'TAATACGACTCACTATAGCGTCATCAAGCAGTGGAAGCAACAGCTTGCTGCGTACCAGGAGGAAGCAGAGTTTGAATGACTTCTGGCGACACCGAACGTGCGACAA'
'ENSMUSG00000007617_probe_10_exon_R'	'TAATACGACTCACTATAGCGTCATCTAGGTAACATCTGATTGCTGCACAAGCGGGTCACTGAGCTGGAGTGTGTTAGTAGTCAAGCCGACACCGAACGTGCGACAA'
'ENSMUSG00000007617_probe_11_exon_L'	'TAATACGACTCACTATAGCGTCATCAACGCTGTGCACAGCCACAAGACAGAGCTGAACCAGACAGTGCAGTTTGAATGACTTCTGGCGACACCGAACGTGCGACAA'
'ENSMUSG00000007617_probe_11_exon_R'	'TAATACGACTCACTATAGCGTCATCTAGGTAACATCTGATTACTGGAAGAGACCCTGAAAGTAAAGGAAGAGGAAATAGAAAGATTCGACACCGAACGTGCGACAA'
'ENSMUSG00000007617_probe_12_exon_L'	'TAATACGACTCACTATAGCGTCATCAAACAAGAAATCGATAATGCCAGAGAACTCCAAGAACAGAGGGACTTTGAATGACTTCTGGCGACACCGAACGTGCGACAA'
'ENSMUSG00000007617_probe_12_exon_R'	'TAATACGACTCACTATAGCGTCATCTAGGTAACATCTGATTTTTGACTCAGAAACTACAGGAAGTTGAAATTCGAAATAAAGACCTCGACACCGAACGTGCGACAA'
'ENSMUSG00000007617_probe_13_exon_L'	'TAATACGACTCACTATAGCGTCATCGTCTGACCTAGAACAGCGCCTGGAGAAGAGCCAGAACGAACAAGATTTGAATGACTTCTGGCGACACCGAACGTGCGACAA'
'ENSMUSG00000007617_probe_13_exon_R'	'TAATACGACTCACTATAGCGTCATCTAGGTAACATCTGATTCTTTCCGCAGTAACCTGAAGACACTCCTAGAAATTCTGGATGGAACGACACCGAACGTGCGACAA'
'ENSMUSG00000007617_probe_14_exon_L'	'TAATACGACTCACTATAGCGTCATCTATTTGAACTAACAGAATTACGAGATAATTTGGCCAAGCTACTGGTTTGAATGACTTCTGGCGACACCGAACGTGCGACAA'
'ENSMUSG00000007617_probe_14_exon_R'	'TAATACGACTCACTATAGCGTCATCTAGGTAACATCTGATTTGCAGCTAAAGAGAGTGAAATTTCAGTGCCAATAGATGGAGAGATCGACACCGAACGTGCGACAA'
'ENSMUSG00000007617_probe_15_exon_L'	'TAATACGACTCACTATAGCGTCATCACATGAAAAACTTGAACTACAAATTACCTCCATGTATATTGGCCATTTGAATGACTTCTGGCGACACCGAACGTGCGACAA'
'ENSMUSG00000007617_probe_15_exon_R'	'TAATACGACTCACTATAGCGTCATCTAGGTAACATCTGATTGTTAACTGGAAAGTTATAAGTAGACACTTTAATGCAATCTTTTCCCGACACCGAACGTGCGACAA'
'ENSMUSG00000007617_probe_16_exon_L'	'TAATACGACTCACTATAGCGTCATCATGATATCTACAGCTGTGTTTTGTGCAAAAACTTAGTAATGGAAGTTTGAATGACTTCTGGCGACACCGAACGTGCGACAA'
'ENSMUSG00000007617_probe_16_exon_R'	'TAATACGACTCACTATAGCGTCATCTAGGTAACATCTGATTCTGTCTTTGTTGTTATCTGAATAATTTCTCAGGATAATTTTTCGCCGACACCGAACGTGCGACAA'
'ENSMUSG00000007617_probe_17_exon_L'	'TAATACGACTCACTATAGCGTCATCGCTGAGAAAGGGCCATTACCAATTAATCCTTGCCAGGAGTTGGGGTTTGAATGACTTCTGGCGACACCGAACGTGCGACAA'
'ENSMUSG00000007617_probe_17_exon_R'	'TAATACGACTCACTATAGCGTCATCTAGGTAACATCTGATTCTATGCCTCTAAGTGAAACTCACTATCAACGGGTGTCTGGAGTTCCGACACCGAACGTGCGACAA'
'ENSMUSG00000007617_probe_18_exon_L'	'TAATACGACTCACTATAGCGTCATCTCCCTTTTTGTACTGAGAGTGTTTTCACTCTAGTGACTACTCTGGTTTGAATGACTTCTGGCGACACCGAACGTGCGACAA'
'ENSMUSG00000007617_probe_18_exon_R'	'TAATACGACTCACTATAGCGTCATCTAGGTAACATCTGATTCACTCTGCTATCTCCAATCTTGTCTGTTATATAGTTTACTTTTCCCGACACCGAACGTGCGACAA'
'ENSMUSG00000007617_probe_19_exon_L'	'TAATACGACTCACTATAGCGTCATCATGAGAGGATACTGTCTCCCAGTTTATTATACATTTTAAAGCCAATTTGAATGACTTCTGGCGACACCGAACGTGCGACAA'
'ENSMUSG00000007617_probe_19_exon_R'	'TAATACGACTCACTATAGCGTCATCTAGGTAACATCTGATTAAACAAAGGCAGCTGAGTCCCTCAGATATTTTTCTTTTTAAATTTCGACACCGAACGTGCGACAA'
'ENSMUSG00000007617_probe_20_exon_L'	'TAATACGACTCACTATAGCGTCATCCAATGCATTTCAATTTATGAAAAATAATGGTTAGGGGGCACTGTTTTTGAATGACTTCTGGCGACACCGAACGTGCGACAA'
'ENSMUSG00000007617_probe_20_exon_R'	'TAATACGACTCACTATAGCGTCATCTAGGTAACATCTGATTTTATAGATAATTTTAAGGTATATAACTGTTTTCAAGGACGGCCACCGACACCGAACGTGCGACAA'
'ENSMUSG00000007617_probe_21_exon_L'	'TAATACGACTCACTATAGCGTCATCTCCACCTAGCGGTCAAGCCGAGAGGACTGCATCTAAATTGTGACTTTTGAATGACTTCTGGCGACACCGAACGTGCGACAA'
'ENSMUSG00000007617_probe_21_exon_R'	'TAATACGACTCACTATAGCGTCATCTAGGTAACATCTGATTGGCAGATGGGTCTTCACAGAAACCATGTCTTTATTCAAACTTCACCGACACCGAACGTGCGACAA'
'ENSMUSG00000007617_probe_22_exon_L'	'TAATACGACTCACTATAGCGTCATCATACATTTCTTTCACAAAACAATTTAAAAGTAAGCCAAGTGCTGCTTTGAATGACTTCTGGCGACACCGAACGTGCGACAA'
'ENSMUSG00000007617_probe_22_exon_R'	'TAATACGACTCACTATAGCGTCATCTAGGTAACATCTGATTGCTCTGCGAGTAGGAACTGCATCAGAATCGTGTATCTTGCTGTACCGACACCGAACGTGCGACAA'
'ENSMUSG00000007617_probe_23_exon_L'	'TAATACGACTCACTATAGCGTCATCAAATCGTTTGTTTCTAAAGGTAGTTTCTACAGTAAGGTGTCTCTGTTTGAATGACTTCTGGCGACACCGAACGTGCGACAA'
'ENSMUSG00000007617_probe_23_exon_R'	'TAATACGACTCACTATAGCGTCATCTAGGTAACATCTGATTACATGTGTATCAGACACTGGACCACCATGTATTCTCTGTGCTATTCGACACCGAACGTGCGACAA'
'ENSMUSG00000007617_probe_24_exon_L'	'TAATACGACTCACTATAGCGTCATCCATCCTGCCTGTCACCTCCATCAACCTTAGGGTATTTCCCTCACCTTTGAATGACTTCTGGCGACACCGAACGTGCGACAA'
'ENSMUSG00000007617_probe_24_exon_R'	'TAATACGACTCACTATAGCGTCATCTAGGTAACATCTGATTTCTATTATAGAAGGAATCTTTTGGGTACACATGCTCAGAGATGAGCGACACCGAACGTGCGACAA'
'ENSMUSG00000007617_probe_25_exon_L'	'TAATACGACTCACTATAGCGTCATCTTTGGCATAGTGATCATTTAATGGGAAAATAACTCACCAAAATGTTTTGAATGACTTCTGGCGACACCGAACGTGCGACAA'
'ENSMUSG00000007617_probe_25_exon_R'	'TAATACGACTCACTATAGCGTCATCTAGGTAACATCTGATTCCACTTGAATTGTACTGATAATGTGAGGCATATGTGTAATTCAATCGACACCGAACGTGCGACAA'
'ENSMUSG00000032487_probe_1_exon_L'	'TAATACGACTCACTATAGCGTCATCAGAGTCACCACTACGTCACGTGGAGTCCGCTTTACAGACTTAAAATTTACGACCTATGTAACGACACCGAACGTGCGACAA'
'ENSMUSG00000032487_probe_1_exon_R'	'TAATACGACTCACTATAGCGTCATCGCATACAACTTCTCTTAAGGTTCTCCCCATTAGCAGCCAGTTGTCAAACTGCGAGCTAAGACGACACCGAACGTGCGACAA'
'ENSMUSG00000032487_probe_2_exon_L'	'TAATACGACTCACTATAGCGTCATCCTTCAGGAGTCAGTCAGGACTCTGCTCACGAAGGAACTCAGCACTTTTACGACCTATGTAACGACACCGAACGTGCGACAA'
'ENSMUSG00000032487_probe_2_exon_R'	'TAATACGACTCACTATAGCGTCATCGCATACAACTTCTCTTATCCTGCCAGCTCCACCGCCACCACTACTGCCACCTCCGCTGCCACGACACCGAACGTGCGACAA'
'ENSMUSG00000032487_probe_3_exon_L'	'TAATACGACTCACTATAGCGTCATCCTCTGCGATGCTCTTCCGAGCTGTGCTGCTCTGCGCTGCCCTGGGTTTACGACCTATGTAACGACACCGAACGTGCGACAA'
'ENSMUSG00000032487_probe_3_exon_R'	'TAATACGACTCACTATAGCGTCATCGCATACAACTTCTCTTTCAGCCAGGCAGCAAATCCTTGCTGTTCCAATCCATGTCAAAACCCGACACCGAACGTGCGACAA'
'ENSMUSG00000032487_probe_4_exon_L'	'TAATACGACTCACTATAGCGTCATCTGGGGAATGTATGAGCACAGGATTTGACCAGTATAAGTGTGACTGTTTACGACCTATGTAACGACACCGAACGTGCGACAA'
'ENSMUSG00000032487_probe_4_exon_R'	'TAATACGACTCACTATAGCGTCATCGCATACAACTTCTCTTCCCGGACTGGATTCTATGGTGAAAACTGTACTACACCTGAATTTCCGACACCGAACGTGCGACAA'
'ENSMUSG00000032487_probe_5_exon_L'	'TAATACGACTCACTATAGCGTCATCGACAAGAATCAAATTACTGCTGAAGCCCACCCCAAACACAGTGCATTTACGACCTATGTAACGACACCGAACGTGCGACAA'
'ENSMUSG00000032487_probe_5_exon_R'	'TAATACGACTCACTATAGCGTCATCGCATACAACTTCTCTTACATCCTGACCCACTTCAAGGGAGTCTGGAACATTGTGAACAACACGACACCGAACGTGCGACAA'
'ENSMUSG00000032487_probe_6_exon_L'	'TAATACGACTCACTATAGCGTCATCCCCCTTCCTGCGAAGTTTAATCATGAAATATGTGCTGACATCCAGTTTACGACCTATGTAACGACACCGAACGTGCGACAA'
'ENSMUSG00000032487_probe_6_exon_R'	'TAATACGACTCACTATAGCGTCATCGCATACAACTTCTCTTCATATTTGATTGACAGTCCACCTACTTACAATGTGCACTATGGTTCGACACCGAACGTGCGACAA'
'ENSMUSG00000032487_probe_7_exon_L'	'TAATACGACTCACTATAGCGTCATCCAAAAGCTGGGAAGCCTTCTCCAACCTCTCCTACTACACCAGGGCTTTACGACCTATGTAACGACACCGAACGTGCGACAA'
'ENSMUSG00000032487_probe_7_exon_R'	'TAATACGACTCACTATAGCGTCATCGCATACAACTTCTCTTTTCCTCCCGTAGCAGATGACTGCCCAACTCCCATGGGTGTGAAGGCGACACCGAACGTGCGACAA'
'ENSMUSG00000032487_probe_8_exon_L'	'TAATACGACTCACTATAGCGTCATCAAATAAGGAGCTTCCTGATTCAAAAGAAGTGCTGGAAAAGGTTCTTTTACGACCTATGTAACGACACCGAACGTGCGACAA'
'ENSMUSG00000032487_probe_8_exon_R'	'TAATACGACTCACTATAGCGTCATCGCATACAACTTCTCTTTACGGAGAGAGTTCATCCCTGACCCCCAAGGCTCAAATATGATGTCGACACCGAACGTGCGACAA'
'ENSMUSG00000032487_probe_9_exon_L'	'TAATACGACTCACTATAGCGTCATCTGCATTCTTTGCCCAGCACTTCACCCATCAGTTTTTCAAGACAGATTTACGACCTATGTAACGACACCGAACGTGCGACAA'
'ENSMUSG00000032487_probe_9_exon_R'	'TAATACGACTCACTATAGCGTCATCGCATACAACTTCTCTTATAAGCGAGGACCTGGGTTCACCCGAGGACTGGGCCATGGAGTGGCGACACCGAACGTGCGACAA'
'ENSMUSG00000032487_probe_10_exon_L'	'TAATACGACTCACTATAGCGTCATCTTAAATCACATTTATGGTGAAACTCTGGACAGACAACATAAACTGTTTACGACCTATGTAACGACACCGAACGTGCGACAA'
'ENSMUSG00000032487_probe_10_exon_R'	'TAATACGACTCACTATAGCGTCATCGCATACAACTTCTCTTCCTTTTCAAGGATGGAAAATTGAAATATCAGGTCATTGGTGGAGACGACACCGAACGTGCGACAA'
'ENSMUSG00000032487_probe_11_exon_L'	'TAATACGACTCACTATAGCGTCATCCCCCACAGTCAAAGACACTCAGGTAGAGATGATCTACCCTCCTCATTTACGACCTATGTAACGACACCGAACGTGCGACAA'
'ENSMUSG00000032487_probe_11_exon_R'	'TAATACGACTCACTATAGCGTCATCGCATACAACTTCTCTTTCCCTGAGAACCTGCAGTTTGCTGTGGGGCAGGAAGTCTTTGGTCCGACACCGAACGTGCGACAA'
'ENSMUSG00000032487_probe_12_exon_L'	'TAATACGACTCACTATAGCGTCATCTCTGATGATGTATGCCACCATCTGGCTTCGGGAGCACAACAGAGTTTTACGACCTATGTAACGACACCGAACGTGCGACAA'
'ENSMUSG00000032487_probe_12_exon_R'	'TAATACGACTCACTATAGCGTCATCGCATACAACTTCTCTTGCGACATACTCAAGCAGGAGCATCCTGAGTGGGGTGATGAGCAACCGACACCGAACGTGCGACAA'
'ENSMUSG00000032487_probe_13_exon_L'	'TAATACGACTCACTATAGCGTCATCATTCCAAACCAGCAGACTCATACTCATAGGAGAGACTATCAAGATTTTACGACCTATGTAACGACACCGAACGTGCGACAA'
'ENSMUSG00000032487_probe_13_exon_R'	'TAATACGACTCACTATAGCGTCATCGCATACAACTTCTCTTTGATCGAAGACTACGTGCAACACCTGAGCGGTTACCACTTCAAACCGACACCGAACGTGCGACAA'
'ENSMUSG00000032487_probe_14_exon_L'	'TAATACGACTCACTATAGCGTCATCCAAGTTTGACCCAGAGCTCCTTTTCAACCAGCAGTTCCAGTATCATTTACGACCTATGTAACGACACCGAACGTGCGACAA'
'ENSMUSG00000032487_probe_14_exon_R'	'TAATACGACTCACTATAGCGTCATCGCATACAACTTCTCTTACCGCATTGCCTCTGAATTCAACACACTCTATCACTGGCACCCCCCGACACCGAACGTGCGACAA'
'ENSMUSG00000032487_probe_15_exon_L'	'TAATACGACTCACTATAGCGTCATCGCTGCCCGACACCTTCAACATTGAAGACCAGGAGTACAGCTTCAATTTACGACCTATGTAACGACACCGAACGTGCGACAA'
'ENSMUSG00000032487_probe_15_exon_R'	'TAATACGACTCACTATAGCGTCATCGCATACAACTTCTCTTAGTTTCTCTACAACAACTCCATCCTCCTGGAACATGGACTCACTCCGACACCGAACGTGCGACAA'
'ENSMUSG00000032487_probe_16_exon_L'	'TAATACGACTCACTATAGCGTCATCCCGGGTTGCTGGGGGAAGAAATGTGCCAATTGCTGTACAAGCAGTTTTACGACCTATGTAACGACACCGAACGTGCGACAA'
'ENSMUSG00000032487_probe_16_exon_R'	'TAATACGACTCACTATAGCGTCATCGCATACAACTTCTCTTCAAAGGCCTCCATTGACCAGAGCAGAGAGATGAAATACCAGTCTCCGACACCGAACGTGCGACAA'
'ENSMUSG00000032487_probe_17_exon_L'	'TAATACGACTCACTATAGCGTCATCCAATGAGTACCGCAAACGCTTCTCCCTGAAGCCGTACACATCATTTTTACGACCTATGTAACGACACCGAACGTGCGACAA'
'ENSMUSG00000032487_probe_17_exon_R'	'TAATACGACTCACTATAGCGTCATCGCATACAACTTCTCTTAAGAACTTACAGGAGAGAAGGAAATGGCTGCAGAATTGAAAGCCCCGACACCGAACGTGCGACAA'
'ENSMUSG00000032487_probe_18_exon_L'	'TAATACGACTCACTATAGCGTCATCCTACAGTGACATCGATGTCATGGAACTGTACCCTGCCCTGCTGGTTTTACGACCTATGTAACGACACCGAACGTGCGACAA'
'ENSMUSG00000032487_probe_18_exon_R'	'TAATACGACTCACTATAGCGTCATCGCATACAACTTCTCTTAAAAACCTCGTCCAGATGCTATCTTTGGGGAGACCATGGTAGAGCCGACACCGAACGTGCGACAA'
'ENSMUSG00000032487_probe_19_exon_L'	'TAATACGACTCACTATAGCGTCATCTGGAGCACCATTCTCCTTGAAAGGACTTATGGGAAATCCCATCTGTTTACGACCTATGTAACGACACCGAACGTGCGACAA'
'ENSMUSG00000032487_probe_19_exon_R'	'TAATACGACTCACTATAGCGTCATCGCATACAACTTCTCTTCTCCTCAATACTGGAAGCCGAGCACCTTTGGAGGCGAAGTGGGTTCGACACCGAACGTGCGACAA'
'ENSMUSG00000032487_probe_20_exon_L'	'TAATACGACTCACTATAGCGTCATCTAAGATCATCAATACTGCCTCAATTCAGTCTCTCATCTGCAATAATTTACGACCTATGTAACGACACCGAACGTGCGACAA'
'ENSMUSG00000032487_probe_20_exon_R'	'TAATACGACTCACTATAGCGTCATCGCATACAACTTCTCTTTGAAGGGGTGTCCCTTCACTTCTTTCAATGTGCAAGATCCACAGCCGACACCGAACGTGCGACAA'
'ENSMUSG00000032487_probe_21_exon_L'	'TAATACGACTCACTATAGCGTCATCTACCAAAACAGCCACCATCAATGCAAGTGCCTCCCACTCCAGACTTTTACGACCTATGTAACGACACCGAACGTGCGACAA'
'ENSMUSG00000032487_probe_21_exon_R'	'TAATACGACTCACTATAGCGTCATCGCATACAACTTCTCTTATGACATTAACCCTACAGTACTAATCAAAAGGCGTTCAACTGAGCCGACACCGAACGTGCGACAA'
'ENSMUSG00000032487_probe_22_exon_L'	'TAATACGACTCACTATAGCGTCATCTTTTTCATGTAACATCTTCCATAACAGAAGGCAATGTTCTTGAACTTTACGACCTATGTAACGACACCGAACGTGCGACAA'
'ENSMUSG00000032487_probe_22_exon_R'	'TAATACGACTCACTATAGCGTCATCGCATACAACTTCTCTTTGTTACATTTGTGAAGATTCCCTCCGGTGTTTGTCCTTTAAATATCGACACCGAACGTGCGACAA'
'ENSMUSG00000032487_probe_23_exon_L'	'TAATACGACTCACTATAGCGTCATCCATTCCTCTACATAAGCCAGTGAGAAGGGAAATGAATTTTGATATTTTACGACCTATGTAACGACACCGAACGTGCGACAA'
'ENSMUSG00000032487_probe_23_exon_R'	'TAATACGACTCACTATAGCGTCATCGCATACAACTTCTCTTTTATACTTGAATTTCAGATCATGATTAGCTTAACAAGAACCAAGGCGACACCGAACGTGCGACAA'
'ENSMUSG00000032487_probe_24_exon_L'	'TAATACGACTCACTATAGCGTCATCAATGTATGAATATGTGAGTGTTGTTACAAGATGAAAAATGCTGCATTTACGACCTATGTAACGACACCGAACGTGCGACAA'
'ENSMUSG00000032487_probe_24_exon_R'	'TAATACGACTCACTATAGCGTCATCGCATACAACTTCTCTTTATCAACACTGTTGGTTACAACTGTGTCTTCTTTACTATGATAGGCGACACCGAACGTGCGACAA'
'ENSMUSG00000032487_probe_25_exon_L'	'TAATACGACTCACTATAGCGTCATCCTTCTTAAATCTTGCATATCTTTATCTCATCAAACAAAGGGGTCCTTTACGACCTATGTAACGACACCGAACGTGCGACAA'
'ENSMUSG00000032487_probe_25_exon_R'	'TAATACGACTCACTATAGCGTCATCGCATACAACTTCTCTTGTTCAGTTTTAAATAAGCATTTAAGGCAGATACTGACAACAATCTCGACACCGAACGTGCGACAA'
'ENSMUSG00000002489_probe_1_exon_L'	'TAATACGACTCACTATAGCGTCATCATCCTTCCTATTTAGGTGATGCTTAAGTGCTGCATATTTCTCGTCTTATCCATCGTAAGAGCGACACCGAACGTGCGACAA'
'ENSMUSG00000002489_probe_1_exon_R'	'TAATACGACTCACTATAGCGTCATCCAAGTTTAGCCTTCTTAGTCCGTCCCTGTCCTTGCTGTTTCTGTTTCCGACTGAAGTGGCTCGACACCGAACGTGCGACAA'
'ENSMUSG00000002489_probe_2_exon_L'	'TAATACGACTCACTATAGCGTCATCCTGTGGTTACAGGAGAGACTTGGGTAGAACCATTGTGGACTGAAATTATCCATCGTAAGAGCGACACCGAACGTGCGACAA'
'ENSMUSG00000002489_probe_2_exon_R'	'TAATACGACTCACTATAGCGTCATCCAAGTTTAGCCTTCTTCACCTTTCCAGATCTGAAAGGAAGACTGAGGAAGAGGAAGGGAGGCGACACCGAACGTGCGACAA'
'ENSMUSG00000002489_probe_3_exon_L'	'TAATACGACTCACTATAGCGTCATCGACAGTCCCGGAGACAATTCTAGTCCCTCACTCAGGACTTGAGCATTATCCATCGTAAGAGCGACACCGAACGTGCGACAA'
'ENSMUSG00000002489_probe_3_exon_R'	'TAATACGACTCACTATAGCGTCATCCAAGTTTAGCCTTCTTGCCTTCAGATGGCACCTTTGGAGATCTTGACCAAGGCTCTTCTGTCGACACCGAACGTGCGACAA'
'ENSMUSG00000002489_probe_4_exon_L'	'TAATACGACTCACTATAGCGTCATCTGGGGTTTCTGGCACATTCTCCCAGACTCAGGTGAGACCCCGATGTTATCCATCGTAAGAGCGACACCGAACGTGCGACAA'
'ENSMUSG00000002489_probe_4_exon_R'	'TAATACGACTCACTATAGCGTCATCCAAGTTTAGCCTTCTTCACCCCGTGGGGCAGGTCCTGACACACGTCCCGACTCCAGCCACTCGACACCGAACGTGCGACAA'
'ENSMUSG00000002489_probe_5_exon_L'	'TAATACGACTCACTATAGCGTCATCACACCGCTCCTGGGGCCAGTTGGGCTGGGCACCACTGTTGCCTTTTTATCCATCGTAAGAGCGACACCGAACGTGCGACAA'
'ENSMUSG00000002489_probe_5_exon_R'	'TAATACGACTCACTATAGCGTCATCCAAGTTTAGCCTTCTTAGACCATAAAACCATGGGAAACGCAGAAAGCCAAAATGTAGACCACGACACCGAACGTGCGACAA'
'ENSMUSG00000002489_probe_6_exon_L'	'TAATACGACTCACTATAGCGTCATCTCGGGGACCCCATCTGGGTGGACCGAGTAGATATGGGCTTGAGACTTATCCATCGTAAGAGCGACACCGAACGTGCGACAA'
'ENSMUSG00000002489_probe_6_exon_R'	'TAATACGACTCACTATAGCGTCATCCAAGTTTAGCCTTCTTGTATCTTACACCGATTCTTCCGTCACTCCCAGCGTAGATGGCAGCCGACACCGAACGTGCGACAA'
'ENSMUSG00000002489_probe_7_exon_L'	'TAATACGACTCACTATAGCGTCATCCTTTACGGGGATGACGCTACGTACTTGGCTGAGGGAGGCAGGAGGTTATCCATCGTAAGAGCGACACCGAACGTGCGACAA'
'ENSMUSG00000002489_probe_7_exon_R'	'TAATACGACTCACTATAGCGTCATCCAAGTTTAGCCTTCTTGTGTCCCTATACATCCAATGGGCCCACATTCATGGAGACAGCGAGCGACACCGAACGTGCGACAA'
'ENSMUSG00000002489_probe_8_exon_L'	'TAATACGACTCACTATAGCGTCATCCGCTCCAAATCTGCAGACATCTGGCGGGAGGACAGCCTGGAATTCTTATCCATCGTAAGAGCGACACCGAACGTGCGACAA'
'ENSMUSG00000002489_probe_8_exon_R'	'TAATACGACTCACTATAGCGTCATCCAAGTTTAGCCTTCTTACTCTCAGATCTGAGCCAAGAACATTTAACAAGCAACGAAGAAATCGACACCGAACGTGCGACAA'
'ENSMUSG00000002489_probe_9_exon_L'	'TAATACGACTCACTATAGCGTCATCGCTCAGCACCTGTCAGCGAGCCAACTCCCTGGGTGACTTGTATGCTTATCCATCGTAAGAGCGACACCGAACGTGCGACAA'
'ENSMUSG00000002489_probe_9_exon_R'	'TAATACGACTCACTATAGCGTCATCCAAGTTTAGCCTTCTTAGAAAAACTCTGGGGTGAAGGCTAATGGAGGACCGAGGAACAGATCGACACCGAACGTGCGACAA'
'ENSMUSG00000002489_probe_10_exon_L'	'TAATACGACTCACTATAGCGTCATCGCCGGAATTTGGTGTCGGATATTCCCGATCTTGCAAAGCATAAGATTATCCATCGTAAGAGCGACACCGAACGTGCGACAA'
'ENSMUSG00000002489_probe_10_exon_R'	'TAATACGACTCACTATAGCGTCATCCAAGTTTAGCCTTCTTCCACCGGCTGCTGCCGAAGAGACTCCTCCGTACAGTAATTACAACCGACACCGAACGTGCGACAA'
'ENSMUSG00000002489_probe_11_exon_L'	'TAATACGACTCACTATAGCGTCATCGCTTCCCTGTAGGAAGTCGCACTGTCTTTCCGAGGGTGCCACCAATTATCCATCGTAAGAGCGACACCGAACGTGCGACAA'
'ENSMUSG00000002489_probe_11_exon_R'	'TAATACGACTCACTATAGCGTCATCCAAGTTTAGCCTTCTTCACAAATTAGCCTTAGCAAGAGCATGCAAGGCAGAAGAGCAAAAACGACACCGAACGTGCGACAA'
'ENSMUSG00000002489_probe_12_exon_L'	'TAATACGACTCACTATAGCGTCATCGAAGGCTGGAGCGCTGGCAGTCAAGAACTTCCTGGTCCACAAGAATTATCCATCGTAAGAGCGACACCGAACGTGCGACAA'
'ENSMUSG00000002489_probe_12_exon_R'	'TAATACGACTCACTATAGCGTCATCCAAGTTTAGCCTTCTTATAAGAAGGTGGAGTCGGCTACCCGGAGGAAGTGGAAGCACTACTCGACACCGAACGTGCGACAA'
'ENSMUSG00000002489_probe_13_exon_L'	'TAATACGACTCACTATAGCGTCATCCCCAAGAAAGACTTCGTCTTCTGCCTCAGCAACTCCCTGGGTGACTTATCCATCGTAAGAGCGACACCGAACGTGCGACAA'
'ENSMUSG00000002489_probe_13_exon_R'	'TAATACGACTCACTATAGCGTCATCCAAGTTTAGCCTTCTTCTTCCTCTTCCAGACCACGAGCCAGACAGAGCTGGAGAACTGGATCGACACCGAACGTGCGACAA'
'ENSMUSG00000002489_probe_14_exon_L'	'TAATACGACTCACTATAGCGTCATCCACCACAAGGAGGACACGCTCCGCCTCCTCAAGTCGGAAATCAAGTTATCCATCGTAAGAGCGACACCGAACGTGCGACAA'
'ENSMUSG00000002489_probe_14_exon_R'	'TAATACGACTCACTATAGCGTCATCCAAGTTTAGCCTTCTTGCTGGAGCAGAAGATCGACATGGACGAGAAGATGAAGAAGATGGGCGACACCGAACGTGCGACAA'
'ENSMUSG00000002489_probe_15_exon_L'	'TAATACGACTCACTATAGCGTCATCGAGATGCAGCTGTCTTCCGTCACCGACTCGAAGAAGAAGAAGACCTTATCCATCGTAAGAGCGACACCGAACGTGCGACAA'
'ENSMUSG00000002489_probe_15_exon_R'	'TAATACGACTCACTATAGCGTCATCCAAGTTTAGCCTTCTTCCTAGACCAGATCTTCGTTTGGGAGCAGAACCTCGAACAGTTCCACGACACCGAACGTGCGACAA'
'ENSMUSG00000002489_probe_16_exon_L'	'TAATACGACTCACTATAGCGTCATCCGCCTCGGGATCTTCTCCGTGTCATCTTTTCATGCCCTGGTGGCATTATCCATCGTAAGAGCGACACCGAACGTGCGACAA'
'ENSMUSG00000002489_probe_16_exon_R'	'TAATACGACTCACTATAGCGTCATCCAAGTTTAGCCTTCTTCCGGACTGGTGAGATCGGAGTGAGAAGGCGTACTCAGGCCATGTCCGACACCGAACGTGCGACAA'
'ENSMUSG00000002489_probe_17_exon_L'	'TAATACGACTCACTATAGCGTCATCGTTTTCTTCTCTCTGGGGCCTAGACACTACCTCCAAAAAGAAGCATTATCCATCGTAAGAGCGACACCGAACGTGCGACAA'
'ENSMUSG00000002489_probe_17_exon_R'	'TAATACGACTCACTATAGCGTCATCCAAGTTTAGCCTTCTTGACGCCCAACCATCAACCAGGTGTTTGGAGAGGGGACTGATGCTGCGACACCGAACGTGCGACAA'
'ENSMUSG00000002489_probe_18_exon_L'	'TAATACGACTCACTATAGCGTCATCAGAGATCTTTAGAGGGAATATTTGATGACACTGTTCCAGATGGCATTATCCATCGTAAGAGCGACACCGAACGTGCGACAA'
'ENSMUSG00000002489_probe_18_exon_R'	'TAATACGACTCACTATAGCGTCATCCAAGTTTAGCCTTCTTAGGGAGAAGGAAGTGGTCTTACCCAGTGTCCACCAGCACAACCCCCGACACCGAACGTGCGACAA'
'ENSMUSG00000002489_probe_19_exon_L'	'TAATACGACTCACTATAGCGTCATCGACACTGCGAGGGACACCTTGGAGCTCATTTGCAAGACACATCAATTATCCATCGTAAGAGCGACACCGAACGTGCGACAA'
'ENSMUSG00000002489_probe_19_exon_R'	'TAATACGACTCACTATAGCGTCATCCAAGTTTAGCCTTCTTGGATCATTCCGCCCATTACCTGCGCCTGAAATTCCTAATGGAGAACGACACCGAACGTGCGACAA'
'ENSMUSG00000002489_probe_20_exon_L'	'TAATACGACTCACTATAGCGTCATCACATCCCGCAGCCCGAGGAGGACATTTACGAGCTGCTTTACAAAGTTATCCATCGTAAGAGCGACACCGAACGTGCGACAA'
'ENSMUSG00000002489_probe_20_exon_R'	'TAATACGACTCACTATAGCGTCATCCAAGTTTAGCCTTCTTATTGAAATCTGTCCAAAAGTCACCCAGAATATCCACATTGAGAAGCGACACCGAACGTGCGACAA'
'ENSMUSG00000002489_probe_21_exon_L'	'TAATACGACTCACTATAGCGTCATCAGACGCGGCCGCTGATAATTACGGGTTTTTGCTTTCTTCTGTGGATTATCCATCGTAAGAGCGACACCGAACGTGCGACAA'
'ENSMUSG00000002489_probe_21_exon_R'	'TAATACGACTCACTATAGCGTCATCCAAGTTTAGCCTTCTTAAGATGGCATTCGAAGGCTCTACGTGAACAGTGTCAAGGAAACCGCGACACCGAACGTGCGACAA'
'ENSMUSG00000002489_probe_22_exon_L'	'TAATACGACTCACTATAGCGTCATCGTTAGCTTCCAAGAAAGGCCTGAAGGCGGGGGATGAGATTCTCGATTATCCATCGTAAGAGCGACACCGAACGTGCGACAA'
'ENSMUSG00000002489_probe_22_exon_R'	'TAATACGACTCACTATAGCGTCATCCAAGTTTAGCCTTCTTTCAATAATCGTGCTGCTGGTACCCTGAACTCATCTATGCTCAAAGCGACACCGAACGTGCGACAA'
'ENSMUSG00000002489_probe_23_exon_L'	'TAATACGACTCACTATAGCGTCATCGGGCGAAGGACCGGACTTGGAGTCTTCTGATGAGACAGATCACAGTTATCCATCGTAAGAGCGACACCGAACGTGCGACAA'
'ENSMUSG00000002489_probe_23_exon_R'	'TAATACGACTCACTATAGCGTCATCCAAGTTTAGCCTTCTTGCAAGAGCACAGAACAGGTTGCAGCGTTTTGCCGGAGTCTGCACGCGACACCGAACGTGCGACAA'
'ENSMUSG00000002489_probe_24_exon_L'	'TAATACGACTCACTATAGCGTCATCCGGATAAGCTGCGCAAGGTGATCTGTGAACTGCTGGAGACTGAACTTATCCATCGTAAGAGCGACACCGAACGTGCGACAA'
'ENSMUSG00000002489_probe_24_exon_R'	'TAATACGACTCACTATAGCGTCATCCAAGTTTAGCCTTCTTACCTATGTGAAAGACTTAAACTGCCTCATGGAGAGATACCTGAAGCGACACCGAACGTGCGACAA'
'ENSMUSG00000002489_probe_25_exon_L'	'TAATACGACTCACTATAGCGTCATCCCCTTCAGAAGGAGACCTTTCTCACCCAGGATGAGCTTGATGTACTTATCCATCGTAAGAGCGACACCGAACGTGCGACAA'
'ENSMUSG00000002489_probe_25_exon_R'	'TAATACGACTCACTATAGCGTCATCCAAGTTTAGCCTTCTTTTTGGAAATTTAACCGAAATGGTGGAGTTTCAAGTCGAGTTCCTTCGACACCGAACGTGCGACAA'
'ENSMUSG00000039239_probe_1_exon_L'	'TAATACGACTCACTATAGCGTCATCCCGCAGCCAACGCGCCCAGGAGGCGGTGTTGTTCCACAGGGGTTATTCGATGAGATTACAGCGACACCGAACGTGCGACAA'
'ENSMUSG00000039239_probe_1_exon_R'	'TAATACGACTCACTATAGCGTCATCTCAAGGAGTAATCCTTGAGGTGGCCGATCGCTGTCGCCCTTGGCCGCCTGGAGCAAGAAAACGACACCGAACGTGCGACAA'
'ENSMUSG00000039239_probe_2_exon_L'	'TAATACGACTCACTATAGCGTCATCCACACGCGCACACATCCACACGCACACTCATCCACACACGTGTGGTTCGATGAGATTACAGCGACACCGAACGTGCGACAA'
'ENSMUSG00000039239_probe_2_exon_R'	'TAATACGACTCACTATAGCGTCATCTCAAGGAGTAATCCTTGGCAGGGCCGAGCCGCTCGGTCTTTGAACTTCTCAGTTAGAGCCCCGACACCGAACGTGCGACAA'
'ENSMUSG00000039239_probe_3_exon_L'	'TAATACGACTCACTATAGCGTCATCCGGACCTTCTCGTCTCGTCCCTTTTGGCCGGAGGATCGGAGTTCATTCGATGAGATTACAGCGACACCGAACGTGCGACAA'
'ENSMUSG00000039239_probe_3_exon_R'	'TAATACGACTCACTATAGCGTCATCTCAAGGAGTAATCCTTTCAGCCACTCCGCACCGAGCCTGACACACTGAACTCCATTTCTTCCGACACCGAACGTGCGACAA'
'ENSMUSG00000039239_probe_4_exon_L'	'TAATACGACTCACTATAGCGTCATCTTTTTAAAGGAATCCCAGCCAGGGACGTTTTTCTATTGGGCATTATTCGATGAGATTACAGCGACACCGAACGTGCGACAA'
'ENSMUSG00000039239_probe_4_exon_R'	'TAATACGACTCACTATAGCGTCATCTCAAGGAGTAATCCTTTTTCGACTGCTTTGCAAAAGTTTCGTATTAAAAACAACTCTACCTCGACACCGAACGTGCGACAA'
'ENSMUSG00000039239_probe_5_exon_L'	'TAATACGACTCACTATAGCGTCATCACTACTGTGTGCTGAGCACCTTTTTGCTCCTGCATCTGGTCCCGGTTCGATGAGATTACAGCGACACCGAACGTGCGACAA'
'ENSMUSG00000039239_probe_5_exon_R'	'TAATACGACTCACTATAGCGTCATCTCAAGGAGTAATCCTTGCGCTCAGTCTGTCTACCTGCAGCACCCTCGACATGGATCAGTTTCGACACCGAACGTGCGACAA'
'ENSMUSG00000039239_probe_6_exon_L'	'TAATACGACTCACTATAGCGTCATCGCGAGCGGAGCGACGAGGAGTACTACGCCAAGGAGGTTTATAAAATTCGATGAGATTACAGCGACACCGAACGTGCGACAA'
'ENSMUSG00000039239_probe_6_exon_R'	'TAATACGACTCACTATAGCGTCATCTCAAGGAGTAATCCTTGACATGCCGTCCCACCTCCCCTCCGAAACTGTCTGCCCAGTTGTTCGACACCGAACGTGCGACAA'
'ENSMUSG00000039239_probe_7_exon_L'	'TAATACGACTCACTATAGCGTCATCACAGTCCCAGGTGCTCTGTGGGTACCTTGATGCCATCCCGCCCACTTCGATGAGATTACAGCGACACCGAACGTGCGACAA'
'ENSMUSG00000039239_probe_7_exon_R'	'TAATACGACTCACTATAGCGTCATCTCAAGGAGTAATCCTTTCTACAGACCCTACTTCAGAATCGTCCGCTTTGATGTCTCAACAACGACACCGAACGTGCGACAA'
'ENSMUSG00000039239_probe_8_exon_L'	'TAATACGACTCACTATAGCGTCATCGAGAAAAATGCTTCGAATCTGGTGAAGGCAGAGTTCAGGGTCTTCTTCGATGAGATTACAGCGACACCGAACGTGCGACAA'
'ENSMUSG00000039239_probe_8_exon_R'	'TAATACGACTCACTATAGCGTCATCTCAAGGAGTAATCCTTCTTGCAAAACCCCAAAGCCAGAGTGGCCGAGCAGCGGATTGAACTCGACACCGAACGTGCGACAA'
'ENSMUSG00000039239_probe_9_exon_L'	'TAATACGACTCACTATAGCGTCATCTATCAGATCCTTAAATCCAAAGACTTAACATCTCCCACCCAGCGCTTCGATGAGATTACAGCGACACCGAACGTGCGACAA'
'ENSMUSG00000039239_probe_9_exon_R'	'TAATACGACTCACTATAGCGTCATCTCAAGGAGTAATCCTTCATCGATAGCAAGGTTGTGAAAACCAGAGCGGAGGGTGAATGGCTCGACACCGAACGTGCGACAA'
'ENSMUSG00000039239_probe_10_exon_L'	'TAATACGACTCACTATAGCGTCATCGTGACAGACGCTGTGCAGGAGTGGCTTCACCACAAAGACAGGAACTTCGATGAGATTACAGCGACACCGAACGTGCGACAA'
'ENSMUSG00000039239_probe_10_exon_R'	'TAATACGACTCACTATAGCGTCATCTCAAGGAGTAATCCTTGGGGTTTAAAATAAGTTTACACTGCCCCTGCTGTACCTTCGTGCCCGACACCGAACGTGCGACAA'
'ENSMUSG00000039239_probe_11_exon_L'	'TAATACGACTCACTATAGCGTCATCTCTAATAATTACATCATCCCGAATAAAAGCGAAGAGCTCGAGGCGTTCGATGAGATTACAGCGACACCGAACGTGCGACAA'
'ENSMUSG00000039239_probe_11_exon_R'	'TAATACGACTCACTATAGCGTCATCTCAAGGAGTAATCCTTATTTGCAGGTATTGATGGCACCTCTACATATGCCAGTGGTGATCACGACACCGAACGTGCGACAA'
'ENSMUSG00000039239_probe_12_exon_L'	'TAATACGACTCACTATAGCGTCATCGCTAATGTTGTTGCCCTCCTACAGACTGGAGTCACAACAGTCCAGTTCGATGAGATTACAGCGACACCGAACGTGCGACAA'
'ENSMUSG00000039239_probe_12_exon_R'	'TAATACGACTCACTATAGCGTCATCTCAAGGAGTAATCCTTGGCGGAAGAAGCGCGCTTTGGATGCTGCCTACTGCTTTAGAAATGCGACACCGAACGTGCGACAA'
'ENSMUSG00000039239_probe_13_exon_L'	'TAATACGACTCACTATAGCGTCATCGCAGGATAATTGCTGCCTTCGCCCTCTTTACATTGATTTTAAGAGTTCGATGAGATTACAGCGACACCGAACGTGCGACAA'
'ENSMUSG00000039239_probe_13_exon_R'	'TAATACGACTCACTATAGCGTCATCTCAAGGAGTAATCCTTATCTTGGATGGAAATGGATCCATGAACCCAAAGGGTACAATGCTACGACACCGAACGTGCGACAA'
'ENSMUSG00000039239_probe_14_exon_L'	'TAATACGACTCACTATAGCGTCATCTTCTGTGCTGGGGCATGCCCATATCTATGGAGTTCAGACACTCAATTCGATGAGATTACAGCGACACCGAACGTGCGACAA'
'ENSMUSG00000039239_probe_14_exon_R'	'TAATACGACTCACTATAGCGTCATCTCAAGGAGTAATCCTTCACCAAAGTCCTCAGCCTGTACAACACCATAAATCCCGAAGCTTCCGACACCGAACGTGCGACAA'
'ENSMUSG00000039239_probe_15_exon_L'	'TAATACGACTCACTATAGCGTCATCCTTCCCCTTGCTGTGTGTCCCAGGATCTGGAACCACTGACCATTCTTCGATGAGATTACAGCGACACCGAACGTGCGACAA'
'ENSMUSG00000039239_probe_15_exon_R'	'TAATACGACTCACTATAGCGTCATCTCAAGGAGTAATCCTTTATTACATTGGAAATACGCCCAAGATCGAACAGCTTTCCAATATGCGACACCGAACGTGCGACAA'
'ENSMUSG00000039239_probe_16_exon_L'	'TAATACGACTCACTATAGCGTCATCTTGTCAAGTCTTGTAAATGCAGCTAAAGTCCTTGGGAAAGCCAGGTTCGATGAGATTACAGCGACACCGAACGTGCGACAA'
'ENSMUSG00000039239_probe_16_exon_R'	'TAATACGACTCACTATAGCGTCATCTCAAGGAGTAATCCTTACGAAAATCACGGTGACAATGACATATAATGACAACGATGACGACCGACACCGAACGTGCGACAA'
'ENSMUSG00000039239_probe_17_exon_L'	'TAATACGACTCACTATAGCGTCATCAAAAATCGGTACTAGTTCAAACATTTTGCAAGCTTGTGTTCTGTTTTCGATGAGATTACAGCGACACCGAACGTGCGACAA'
'ENSMUSG00000039239_probe_17_exon_R'	'TAATACGACTCACTATAGCGTCATCTCAAGGAGTAATCCTTTTAAAACTGGCATCTGAGATTACAGCAACAACAACCACAAAAATGCGACACCGAACGTGCGACAA'
'ENSMUSG00000039239_probe_18_exon_L'	'TAATACGACTCACTATAGCGTCATCAAAAACATCAAAACAAAACAGGAAAATCCGTTCAGTGGAGTTGTATTCGATGAGATTACAGCGACACCGAACGTGCGACAA'
'ENSMUSG00000039239_probe_18_exon_R'	'TAATACGACTCACTATAGCGTCATCTCAAGGAGTAATCCTTTATTGTTTCCAGCCCGCATTTCACCCCACGCCTCTCCTGGTTCCTCGACACCGAACGTGCGACAA'
'ENSMUSG00000039239_probe_19_exon_L'	'TAATACGACTCACTATAGCGTCATCTGCCCTCCCCGTCCCTTCCTCCAAGCTAACAGTGGGTTATTTATTTTCGATGAGATTACAGCGACACCGAACGTGCGACAA'
'ENSMUSG00000039239_probe_19_exon_R'	'TAATACGACTCACTATAGCGTCATCTCAAGGAGTAATCCTTGTGTTACTATATAATGAACCTTTCATTACCCTTGGAAAACAAAACCGACACCGAACGTGCGACAA'
'ENSMUSG00000039239_probe_20_exon_L'	'TAATACGACTCACTATAGCGTCATCGGTGTATAAATGGAGACCAAATACTTTGCCACAAACTCATGGATGTTCGATGAGATTACAGCGACACCGAACGTGCGACAA'
'ENSMUSG00000039239_probe_20_exon_R'	'TAATACGACTCACTATAGCGTCATCTCAAGGAGTAATCCTTTTAAGGAGTTTGAACTCAAATAAGCCAGGGGGAAGGAGGTCATAGCGACACCGAACGTGCGACAA'
'ENSMUSG00000039239_probe_21_exon_L'	'TAATACGACTCACTATAGCGTCATCGGATGACCCCCTGTGAGTTGTTATAGGACTAAGCAAGTCTTCTGTTTCGATGAGATTACAGCGACACCGAACGTGCGACAA'
'ENSMUSG00000039239_probe_21_exon_R'	'TAATACGACTCACTATAGCGTCATCTCAAGGAGTAATCCTTAAAAATCAAAGCCCCAGCAAACACGTGTCTGCCGAAGCTTCATGGCGACACCGAACGTGCGACAA'
'ENSMUSG00000039239_probe_22_exon_L'	'TAATACGACTCACTATAGCGTCATCTTTTTCCTTTTAATTGTAAATGGTTCTTTGCCAGTTTAAGCAAGCTTCGATGAGATTACAGCGACACCGAACGTGCGACAA'
'ENSMUSG00000039239_probe_22_exon_R'	'TAATACGACTCACTATAGCGTCATCTCAAGGAGTAATCCTTGTGAAATGTTGACCTGTTTTGATATGTATTGTCAGACTTTTGACCCGACACCGAACGTGCGACAA'
'ENSMUSG00000039239_probe_23_exon_L'	'TAATACGACTCACTATAGCGTCATCTGAAGTGGCTGTTGATCTACAATACAGGTTTTTCCTTTGTCTTGGTTCGATGAGATTACAGCGACACCGAACGTGCGACAA'
'ENSMUSG00000039239_probe_23_exon_R'	'TAATACGACTCACTATAGCGTCATCTCAAGGAGTAATCCTTTATGTAATTACATGGATACTATTAAAATAGACGGGTCTAGAAGCCCGACACCGAACGTGCGACAA'
'ENSMUSG00000025425_probe_3_exon_L'	'TAATACGACTCACTATAGCGTCATCATCAAAAGAGGCTTCCAGTTTGGTTGGCAGAGGGGCGACCAACAGTTTTACTCTGGCATACCGACACCGAACGTGCGACAA'
'ENSMUSG00000025425_probe_3_exon_R'	'TAATACGACTCACTATAGCGTCATCCGACGAGGATTTATTTCAATTGGACTGGGCTCTTTAATGACAGCGACAGCCCAACAGAGCACGACACCGAACGTGCGACAA'
'ENSMUSG00000025425_probe_4_exon_L'	'TAATACGACTCACTATAGCGTCATCCGAGTTTTACAAGGAGCCTTTAGAGTTTAACTCCACGAGATGCCTTTTTACTCTGGCATACCGACACCGAACGTGCGACAA'
'ENSMUSG00000025425_probe_4_exon_R'	'TAATACGACTCACTATAGCGTCATCCGACGAGGATTTATTTAGCTGAGGCAGGAGATCCTGGAGGTGAAGGTGCTGTCCATGGTGACGACACCGAACGTGCGACAA'
'ENSMUSG00000025425_probe_5_exon_L'	'TAATACGACTCACTATAGCGTCATCTCCACCTTGTCCAGGTGCTGCAATGCCCCCAGCTTTCTCTTCACCTTTTACTCTGGCATACCGACACCGAACGTGCGACAA'
'ENSMUSG00000025425_probe_5_exon_R'	'TAATACGACTCACTATAGCGTCATCCGACGAGGATTTATTTCCAGAAGAACACCCCGGTGGAGACGAATCTCAGGTATGAGGTGGACGACACCGAACGTGCGACAA'
'ENSMUSG00000025425_probe_6_exon_L'	'TAATACGACTCACTATAGCGTCATCTCCAGCGGCTTATATCACATCGACCAGGAGATCTTCAAAATGTTTTTTTACTCTGGCATACCGACACCGAACGTGCGACAA'
'ENSMUSG00000025425_probe_6_exon_R'	'TAATACGACTCACTATAGCGTCATCCGACGAGGATTTATTTCAAGGAAATGCCCTACTACCGCTCTCAGTTTAAGAAGTGTGCTGTCGACACCGAACGTGCGACAA'
'ENSMUSG00000025425_probe_7_exon_L'	'TAATACGACTCACTATAGCGTCATCCCCCCATCTCAGGGATATATACCACAGATGTGGGAGAGAAGACAGTTTTACTCTGGCATACCGACACCGAACGTGCGACAA'
'ENSMUSG00000025425_probe_7_exon_R'	'TAATACGACTCACTATAGCGTCATCCGACGAGGATTTATTTGTAGTCACCGTGAATCCCAGCATCATAATTGACAGGTTCCACAAGCGACACCGAACGTGCGACAA'
'ENSMUSG00000025425_probe_8_exon_L'	'TAATACGACTCACTATAGCGTCATCCTGCTGCCAGCGTTCTACAACGTCCGCAACACCCTGGTATCCTTCTTTTACTCTGGCATACCGACACCGAACGTGCGACAA'
'ENSMUSG00000025425_probe_8_exon_R'	'TAATACGACTCACTATAGCGTCATCCGACGAGGATTTATTTAGTCAAATACATGCTGGACGACTTCCAGTCGCGGCAGCCGGTCTACGACACCGAACGTGCGACAA'
'ENSMUSG00000025425_probe_9_exon_L'	'TAATACGACTCACTATAGCGTCATCACCCCTCCGGCTTCTTCATCACGCACCATTACTATGACAACGTCATTTTACTCTGGCATACCGACACCGAACGTGCGACAA'
'ENSMUSG00000025425_probe_9_exon_R'	'TAATACGACTCACTATAGCGTCATCCGACGAGGATTTATTTCCCAAGCCGGGTTTCCATGCTATGCCCTCGGAGATCTTCACCTTCCGACACCGAACGTGCGACAA'
'ENSMUSG00000025425_probe_10_exon_L'	'TAATACGACTCACTATAGCGTCATCCACACAGGCACCTGCAATTGCTGCTGAAAACCAGGCCTGCCATGGTTTTACTCTGGCATACCGACACCGAACGTGCGACAA'
'ENSMUSG00000025425_probe_10_exon_R'	'TAATACGACTCACTATAGCGTCATCCGACGAGGATTTATTTGTCTCGACTCCTGTCTTTCTCCCTGAAGGATTCCTTGACCTTGCCCGACACCGAACGTGCGACAA'
'ENSMUSG00000025425_probe_11_exon_L'	'TAATACGACTCACTATAGCGTCATCTTATGGCTGCTGTCACTCCCTAAGGATTTAGGGGTTGTCTTTGGGTTTTACTCTGGCATACCGACACCGAACGTGCGACAA'
'ENSMUSG00000025425_probe_11_exon_R'	'TAATACGACTCACTATAGCGTCATCCGACGAGGATTTATTTTTGGGGAGGGAGACAGGGAAACATTCATTTAACAGGATAGAGCACCGACACCGAACGTGCGACAA'
'ENSMUSG00000025425_probe_12_exon_L'	'TAATACGACTCACTATAGCGTCATCATCCAGGTCTCACTCAGACCTTTGGCTGCCCAAGTTTTACATGGGTTTTACTCTGGCATACCGACACCGAACGTGCGACAA'
'ENSMUSG00000025425_probe_12_exon_R'	'TAATACGACTCACTATAGCGTCATCCGACGAGGATTTATTTAACTCAGCCATGAAGCACCATCTAGAATCTCACAACTCAGAGACCCGACACCGAACGTGCGACAA'
'ENSMUSG00000025425_probe_13_exon_L'	'TAATACGACTCACTATAGCGTCATCGACAGTGTGAGTGTCCTGGTCACACCACCTGGCTGAGCTCAAAAGTTTTACTCTGGCATACCGACACCGAACGTGCGACAA'
'ENSMUSG00000025425_probe_13_exon_R'	'TAATACGACTCACTATAGCGTCATCCGACGAGGATTTATTTTTCAGGGATATCTAATCAAAACCCCCGTGTTAGCATATCCCCAAGCGACACCGAACGTGCGACAA'
'ENSMUSG00000025425_probe_14_exon_L'	'TAATACGACTCACTATAGCGTCATCAGGAGCTGAGAGCCATGCCCCTTAAAACAGCTCTTGGACACACACTTTTACTCTGGCATACCGACACCGAACGTGCGACAA'
'ENSMUSG00000025425_probe_14_exon_R'	'TAATACGACTCACTATAGCGTCATCCGACGAGGATTTATTTCCTTGGTGCCTCTAGGTTCCAGCCTGCATTTAACCTTTGACAACACGACACCGAACGTGCGACAA'
'ENSMUSG00000025425_probe_15_exon_L'	'TAATACGACTCACTATAGCGTCATCGGAAATAAACCAGACCAGCCATTTGCACTAAGATCTTCAAGCCAATTTTACTCTGGCATACCGACACCGAACGTGCGACAA'
'ENSMUSG00000025425_probe_15_exon_R'	'TAATACGACTCACTATAGCGTCATCCGACGAGGATTTATTTTTATCGACTCAATAAGTGCTTAGCAATTTGCTTCCTGTTCTGTCTCGACACCGAACGTGCGACAA'
'ENSMUSG00000025425_probe_16_exon_L'	'TAATACGACTCACTATAGCGTCATCTTCAGCTCCATTTTAATCAGGAGTTATTTATAAAGATCGGTTCCTTTTTACTCTGGCATACCGACACCGAACGTGCGACAA'
'ENSMUSG00000025425_probe_16_exon_R'	'TAATACGACTCACTATAGCGTCATCCGACGAGGATTTATTTTTATGTCCCTGAAGACTGCAGAATCTTGTTAAACTGTGTTCCTGACGACACCGAACGTGCGACAA'
'ENSMUSG00000025425_probe_17_exon_L'	'TAATACGACTCACTATAGCGTCATCTGGGGCTTTGACACCAACATCCTTGCTGTTTCTCTCGTGAAGGGGTTTTACTCTGGCATACCGACACCGAACGTGCGACAA'
'ENSMUSG00000025425_probe_17_exon_R'	'TAATACGACTCACTATAGCGTCATCCGACGAGGATTTATTTACACCCAGGGTACACCTGCCGTCTTCAAACCCAGGGACTCACCAACGACACCGAACGTGCGACAA'
'ENSMUSG00000025425_probe_18_exon_L'	'TAATACGACTCACTATAGCGTCATCTCTGGGGTCAAGGAAATCAGCTGTGCCTAGGTTGATGGTTCATATTTTTACTCTGGCATACCGACACCGAACGTGCGACAA'
'ENSMUSG00000025425_probe_18_exon_R'	'TAATACGACTCACTATAGCGTCATCCGACGAGGATTTATTTTCAGCATCCGAAATCCCTTCCAGCTGCTTCCCGTATGTCCACCCTCGACACCGAACGTGCGACAA'
'ENSMUSG00000025425_probe_19_exon_L'	'TAATACGACTCACTATAGCGTCATCATGGTGCCGAATGGTCACTTGTATTGCTATGTGGAACTGTGGAATTTTTACTCTGGCATACCGACACCGAACGTGCGACAA'
'ENSMUSG00000025425_probe_19_exon_R'	'TAATACGACTCACTATAGCGTCATCCGACGAGGATTTATTTCTGTGGAGAAGGCTTTACCCTGCATGCCCTCTCTCTGGCTCCGTCCGACACCGAACGTGCGACAA'
'ENSMUSG00000025425_probe_20_exon_L'	'TAATACGACTCACTATAGCGTCATCCTCTCTCCATCTTCTTCCTCTTTCCTCTCTTCCCTCCCTTCTTTATTTTACTCTGGCATACCGACACCGAACGTGCGACAA'
'ENSMUSG00000025425_probe_20_exon_R'	'TAATACGACTCACTATAGCGTCATCCGACGAGGATTTATTTCATCTTTAGAAAGCCTGTTCTGATCTGGTCTGTGGTTGTGCAGGGCGACACCGAACGTGCGACAA'
'ENSMUSG00000025425_probe_21_exon_L'	'TAATACGACTCACTATAGCGTCATCTGGAGCTCACTCCACACTCAGCTGTCTGGGTACTGTCTTTCTGAGTTTTACTCTGGCATACCGACACCGAACGTGCGACAA'
'ENSMUSG00000025425_probe_21_exon_R'	'TAATACGACTCACTATAGCGTCATCCGACGAGGATTTATTTCTGATTGACTGAAAGGCCCCCAGGAGGGCTCGAATCCCTAATCTGCGACACCGAACGTGCGACAA'
'ENSMUSG00000025425_probe_22_exon_L'	'TAATACGACTCACTATAGCGTCATCTAGTGTGCTTAGGTAAATGGGCAACTACCACACAAGGACAGGGGCTTTTACTCTGGCATACCGACACCGAACGTGCGACAA'
'ENSMUSG00000025425_probe_22_exon_R'	'TAATACGACTCACTATAGCGTCATCCGACGAGGATTTATTTCGGATGACTTTCTGGGCTCTGGCTATTTCTGCCAAGGATGGAGTTCGACACCGAACGTGCGACAA'
'ENSMUSG00000025425_probe_23_exon_L'	'TAATACGACTCACTATAGCGTCATCGATGCATGTTAACTGAGACTTGCAGCCAATGTCCGCAGCTAGCCGTTTTACTCTGGCATACCGACACCGAACGTGCGACAA'
'ENSMUSG00000025425_probe_23_exon_R'	'TAATACGACTCACTATAGCGTCATCCGACGAGGATTTATTTCCCATGGGAAATCAGAACCAGAAGGCTTCATAAGAACGGATTTGTCGACACCGAACGTGCGACAA'
'ENSMUSG00000025425_probe_24_exon_L'	'TAATACGACTCACTATAGCGTCATCGCCCATCCCGATCCATTCCATGCCTGCCTTTGTGTGAGGGTTTAGTTTTACTCTGGCATACCGACACCGAACGTGCGACAA'
'ENSMUSG00000025425_probe_24_exon_R'	'TAATACGACTCACTATAGCGTCATCCGACGAGGATTTATTTCACCCTCCTGGCTTATGGTGGCACGTCTGCCTATGAGTTTCAAGGCGACACCGAACGTGCGACAA'
'ENSMUSG00000025425_probe_25_exon_L'	'TAATACGACTCACTATAGCGTCATCAGACACCGTTCCCCTAACCCTCAGGAGGTCACTTTCAGCATCCATTTTTACTCTGGCATACCGACACCGAACGTGCGACAA'
'ENSMUSG00000025425_probe_25_exon_R'	'TAATACGACTCACTATAGCGTCATCCGACGAGGATTTATTTCTTCAATTACTGGCTTCAGAAGGATTTGTAGGCTCTCCACAGCGACGACACCGAACGTGCGACAA'
'ENSMUSG00000025425_probe_26_exon_L'	'TAATACGACTCACTATAGCGTCATCTGCTGACGATGGACAACTGTGATATGTACATCTAAGCTGCTAGTATTTTACTCTGGCATACCGACACCGAACGTGCGACAA'
'ENSMUSG00000025425_probe_26_exon_R'	'TAATACGACTCACTATAGCGTCATCCGACGAGGATTTATTTGTTTACAATGAAAACCCCTGTTCATTTGCACTCTCTTCTTGTGGCCGACACCGAACGTGCGACAA'
'ENSMUSG00000025425_probe_27_exon_L'	'TAATACGACTCACTATAGCGTCATCCTGAAGACCCCTTCGGGTAAAGAGGCCATTATGGTACAGGTGAGATTTTACTCTGGCATACCGACACCGAACGTGCGACAA'
'ENSMUSG00000025425_probe_27_exon_R'	'TAATACGACTCACTATAGCGTCATCCGACGAGGATTTATTTCTGAGGTGTAGTGACCTGAGCATATGACATGGCCAGGTCTCCAGTCGACACCGAACGTGCGACAA'
'ENSMUSG00000056222_probe_1_exon_L'	'TAATACGACTCACTATAGCGTCATCAACGAGCCGGGCATCAGCCTTCCCAGCCACCGCGGTACAGGAACCTTCAGCGTAATACTTCCGACACCGAACGTGCGACAA'
'ENSMUSG00000056222_probe_1_exon_R'	'TAATACGACTCACTATAGCGTCATCAGTTCGTTCTATGATTAGCAACTCGGGCGCCGGGACTCGGGCGGGCTCCCAAGATGCCAGCCGACACCGAACGTGCGACAA'
'ENSMUSG00000056222_probe_2_exon_L'	'TAATACGACTCACTATAGCGTCATCCGCGGCGTGGTGCTTCCTCCAAGTGGACAGCCGGCACCTGGACGCTTCAGCGTAATACTTCCGACACCGAACGTGCGACAA'
'ENSMUSG00000056222_probe_2_exon_R'	'TAATACGACTCACTATAGCGTCATCAGTTCGTTCTATGATTTGGCCGGTGGCGCGGCCCTCAACAACGCCAATTTCCTAGACAATGCGACACCGAACGTGCGACAA'
'ENSMUSG00000056222_probe_3_exon_L'	'TAATACGACTCACTATAGCGTCATCCCAGTGGCTGAGCACTGTCTCCCAGTATGACCGTGACAAGTACTGTTCAGCGTAATACTTCCGACACCGAACGTGCGACAA'
'ENSMUSG00000056222_probe_3_exon_R'	'TAATACGACTCACTATAGCGTCATCAGTTCGTTCTATGATTACCGCTTCCGAGATGAAGTTGAGGATGACTATTTCAGAAACTGGACGACACCGAACGTGCGACAA'
'ENSMUSG00000056222_probe_4_exon_L'	'TAATACGACTCACTATAGCGTCATCAGCACCTGTTGCCCAGGCAGAAGAAGGGCAATGTGGCTCACAAACTTCAGCGTAATACTTCCGACACCGAACGTGCGACAA'
'ENSMUSG00000056222_probe_4_exon_R'	'TAATACGACTCACTATAGCGTCATCAGTTCGTTCTATGATTTGGCTTGGACCTTCCAATCTGGTTAAGTGCAAGCCTTGCCCCGTGCGACACCGAACGTGCGACAA'
'ENSMUSG00000056222_probe_5_exon_L'	'TAATACGACTCACTATAGCGTCATCCTCTTCATGAGGACGCCAATAGAGTCATCAAGCCTACCAGCTCTGTTCAGCGTAATACTTCCGACACCGAACGTGCGACAA'
'ENSMUSG00000056222_probe_5_exon_R'	'TAATACGACTCACTATAGCGTCATCAGTTCGTTCTATGATTCCAGCCCAAGGCAGGTTTGACACCAGCATCTTACCCATTTGCAAGCGACACCGAACGTGCGACAA'
'ENSMUSG00000056222_probe_6_exon_L'	'TAATACGACTCACTATAGCGTCATCACTCCTTGGGTTGGATGTTCAACAAGTTGGACATGAACTATGACCTTCAGCGTAATACTTCCGACACCGAACGTGCGACAA'
'ENSMUSG00000056222_probe_6_exon_R'	'TAATACGACTCACTATAGCGTCATCAGTTCGTTCTATGATTTTGCTGGACCACTCAGAGATCAATGCCATCTACCTAGACAAATATCGACACCGAACGTGCGACAA'
'ENSMUSG00000056222_probe_7_exon_L'	'TAATACGACTCACTATAGCGTCATCGCAAACTCTCCAACAATGAGTGGTGTTACTGCTTCCAGAAGCCAGTTCAGCGTAATACTTCCGACACCGAACGTGCGACAA'
'ENSMUSG00000056222_probe_7_exon_R'	'TAATACGACTCACTATAGCGTCATCAGTTCGTTCTATGATTGGTCTCCCTTGCCAGAATGAAATGAACAGAATTCAGAAGCTAAGCCGACACCGAACGTGCGACAA'
'ENSMUSG00000056222_probe_8_exon_L'	'TAATACGACTCACTATAGCGTCATCCGGGCCGTGCGGGAAGATGATGAGGATGAAGATGACGACAAAGAATTCAGCGTAATACTTCCGACACCGAACGTGCGACAA'
'ENSMUSG00000056222_probe_8_exon_R'	'TAATACGACTCACTATAGCGTCATCAGTTCGTTCTATGATTTGAGGTCGGGTACATATGGTAGTGCCCACGAGGAAGAGGACACACCGACACCGAACGTGCGACAA'
'ENSMUSG00000056222_probe_9_exon_L'	'TAATACGACTCACTATAGCGTCATCCCTGAGGTTTGGAAGACCCTCTTCCCAGAGTGACTGAATTTGCATTTCAGCGTAATACTTCCGACACCGAACGTGCGACAA'
'ENSMUSG00000056222_probe_9_exon_R'	'TAATACGACTCACTATAGCGTCATCAGTTCGTTCTATGATTGGTTGTGTGGGAGAAAGGATGTTATTTTTGTTCCTTGTTTTCGTTCGACACCGAACGTGCGACAA'
'ENSMUSG00000056222_probe_10_exon_L'	'TAATACGACTCACTATAGCGTCATCGAGAGGACAGGCTGGCTTAGTTAAAGCCGCCTCCTCTCCCTGTGATTCAGCGTAATACTTCCGACACCGAACGTGCGACAA'
'ENSMUSG00000056222_probe_10_exon_R'	'TAATACGACTCACTATAGCGTCATCAGTTCGTTCTATGATTTTTTCGCAACTAGCATGTGATTTGTGTGGAATCCAACAGTGCGGGCGACACCGAACGTGCGACAA'
'ENSMUSG00000056222_probe_11_exon_L'	'TAATACGACTCACTATAGCGTCATCGCCCCACCCTCTCAAGCGTCAAAGACCCTCTCTGATTACCCACGTTTCAGCGTAATACTTCCGACACCGAACGTGCGACAA'
'ENSMUSG00000056222_probe_11_exon_R'	'TAATACGACTCACTATAGCGTCATCAGTTCGTTCTATGATTGTGGTTCCTACAGCATGGTTCCCAGCGTCTTATGATGTCTGCGTGCGACACCGAACGTGCGACAA'
'ENSMUSG00000056222_probe_12_exon_L'	'TAATACGACTCACTATAGCGTCATCTTTTCTCGTGTCCTGTAGATGTTGTGGAAAACATACCAGGCTGTCTTCAGCGTAATACTTCCGACACCGAACGTGCGACAA'
'ENSMUSG00000056222_probe_12_exon_R'	'TAATACGACTCACTATAGCGTCATCAGTTCGTTCTATGATTTTTTCCCTGTCTCTACCACCTCTGGTGTTGATTATTAAAAATTAACGACACCGAACGTGCGACAA'
'ENSMUSG00000056222_probe_13_exon_L'	'TAATACGACTCACTATAGCGTCATCCCTGCGCCCAAAGGTGACTGTGCTTGCATGACTTGCATACACACATTCAGCGTAATACTTCCGACACCGAACGTGCGACAA'
'ENSMUSG00000056222_probe_13_exon_R'	'TAATACGACTCACTATAGCGTCATCAGTTCGTTCTATGATTTTTCAGTCTAGTGTCTGGTTGTATACCAAAAACACCTTAGATAAGCGACACCGAACGTGCGACAA'
'ENSMUSG00000056222_probe_14_exon_L'	'TAATACGACTCACTATAGCGTCATCTTGCTCCAGACCGAGAACACAAACCGGGGTATGAAATTCCTCTTATTCAGCGTAATACTTCCGACACCGAACGTGCGACAA'
'ENSMUSG00000056222_probe_14_exon_R'	'TAATACGACTCACTATAGCGTCATCAGTTCGTTCTATGATTGTCCGGTTTGCACTAGCTCTTCGTGTGTGTGTGTAGCCTGCATCCCGACACCGAACGTGCGACAA'
'ENSMUSG00000056222_probe_15_exon_L'	'TAATACGACTCACTATAGCGTCATCTTCTATGCGGTCTCAGAGTGACTGGAAGCCTTTTTGATTTGGATGTTCAGCGTAATACTTCCGACACCGAACGTGCGACAA'
'ENSMUSG00000056222_probe_15_exon_R'	'TAATACGACTCACTATAGCGTCATCAGTTCGTTCTATGATTCCTCCATTTGCCTAAATTGTTTTTACCCACAGAAGCCATGCAATTCGACACCGAACGTGCGACAA'
'ENSMUSG00000056222_probe_16_exon_L'	'TAATACGACTCACTATAGCGTCATCCAGCTTCCTTCCCTATCCACCCAAGGGCTTTTTCCTACCGTGTTCTTCAGCGTAATACTTCCGACACCGAACGTGCGACAA'
'ENSMUSG00000056222_probe_16_exon_R'	'TAATACGACTCACTATAGCGTCATCAGTTCGTTCTATGATTCACTGAGCCCCTGCTCCCCAAGAAGACAGCATCATTATAAAGCTTCGACACCGAACGTGCGACAA'
'ENSMUSG00000056222_probe_17_exon_L'	'TAATACGACTCACTATAGCGTCATCGAAGAAAATTTAGGGTTCTTCAGTGTCTCCTTTGACCCCCTTTCTTTCAGCGTAATACTTCCGACACCGAACGTGCGACAA'
'ENSMUSG00000056222_probe_17_exon_R'	'TAATACGACTCACTATAGCGTCATCAGTTCGTTCTATGATTCCACAAATCATGACCCAGGGTATAGAGACTTTAAAGGTTTCTCGTCGACACCGAACGTGCGACAA'
'ENSMUSG00000056222_probe_18_exon_L'	'TAATACGACTCACTATAGCGTCATCTTATTTACTAGGGACCCCCAATGGAAGCCCAGAAAGAGATTCCTATTCAGCGTAATACTTCCGACACCGAACGTGCGACAA'
'ENSMUSG00000056222_probe_18_exon_R'	'TAATACGACTCACTATAGCGTCATCAGTTCGTTCTATGATTAGCACAAGAGGCTAGTCTCCTCATCAGCAGCCATCTCCCCGACACCGACACCGAACGTGCGACAA'
'ENSMUSG00000056222_probe_19_exon_L'	'TAATACGACTCACTATAGCGTCATCTGCTGACCTTAGTTGACACACGGCTGAGGCCATTTTACTGTTTGTTTCAGCGTAATACTTCCGACACCGAACGTGCGACAA'
'ENSMUSG00000056222_probe_19_exon_R'	'TAATACGACTCACTATAGCGTCATCAGTTCGTTCTATGATTTGAGAGCTCGTTATTGGCATCTGGTTTCACTAGTGATATCATCTCCGACACCGAACGTGCGACAA'
'ENSMUSG00000056222_probe_20_exon_L'	'TAATACGACTCACTATAGCGTCATCCCTAACCAGCCACAGCCTGCCAGACACACTCTCTTCATGGTCCTTTTCAGCGTAATACTTCCGACACCGAACGTGCGACAA'
'ENSMUSG00000056222_probe_20_exon_R'	'TAATACGACTCACTATAGCGTCATCAGTTCGTTCTATGATTCTTCCCCCATGGTGAGTTTTAGCCAGTCCACAAGACAGATCCATCCGACACCGAACGTGCGACAA'
'ENSMUSG00000056222_probe_21_exon_L'	'TAATACGACTCACTATAGCGTCATCACTCAGGCTACAAAGGTATTTGGTTAAACCGAGATCAGGGAGGCATTCAGCGTAATACTTCCGACACCGAACGTGCGACAA'
'ENSMUSG00000056222_probe_21_exon_R'	'TAATACGACTCACTATAGCGTCATCAGTTCGTTCTATGATTGCCCTAAACTGGCTTTCTGTATTTAGGAAGCCACCTACAATTCGACGACACCGAACGTGCGACAA'
'ENSMUSG00000056222_probe_22_exon_L'	'TAATACGACTCACTATAGCGTCATCAAAACATGCACAAGAGAACAAATTAACAATCGGCAAATTGATTTCTTCAGCGTAATACTTCCGACACCGAACGTGCGACAA'
'ENSMUSG00000056222_probe_22_exon_R'	'TAATACGACTCACTATAGCGTCATCAGTTCGTTCTATGATTTCTGAGAAACTTCTAGGAACCCAATGAGCCACTTACTTTGTCTAACGACACCGAACGTGCGACAA'
'ENSMUSG00000056222_probe_23_exon_L'	'TAATACGACTCACTATAGCGTCATCATCTTATGACAAGTGTCACATTAAGATGACACTTAGAAGTCCTCATTCAGCGTAATACTTCCGACACCGAACGTGCGACAA'
'ENSMUSG00000056222_probe_23_exon_R'	'TAATACGACTCACTATAGCGTCATCAGTTCGTTCTATGATTATTATCTTAATGGTGAAGAAGAGTACTCAGGAGGCAATTCCCAGGCGACACCGAACGTGCGACAA'
'ENSMUSG00000056222_probe_24_exon_L'	'TAATACGACTCACTATAGCGTCATCAGGTAATGAGATGTCATTTCCAGAGACATTCCAAGAAGATATTTTTTCAGCGTAATACTTCCGACACCGAACGTGCGACAA'
'ENSMUSG00000056222_probe_24_exon_R'	'TAATACGACTCACTATAGCGTCATCAGTTCGTTCTATGATTTTCATTAAAATATTAAATCAAAAGCCCTCCTACGTGTGGAGCCCACGACACCGAACGTGCGACAA'
'ENSMUSG00000056222_probe_25_exon_L'	'TAATACGACTCACTATAGCGTCATCCCGCTTCTCATGGCCCCACTTTGGGTTTTAAAGATGGCTATTTATTTCAGCGTAATACTTCCGACACCGAACGTGCGACAA'
'ENSMUSG00000056222_probe_25_exon_R'	'TAATACGACTCACTATAGCGTCATCAGTTCGTTCTATGATTTGGTACTTTAAAGTTAGACTTTTGTTCTGTTTCCTGAGAAAGAGTCGACACCGAACGTGCGACAA'
'ENSMUSG00000020027_probe_6_exon_L'	'TAATACGACTCACTATAGCGTCATCCGTCCTATCTGCCGACTTTTATGGCAAGTACTTTCCTATACTATTTTCAGATGCTTATTGACGACACCGAACGTGCGACAA'
'ENSMUSG00000020027_probe_6_exon_R'	'TAATACGACTCACTATAGCGTCATCGAATACAATAGCGGTTATCCAGTCCTTACAACATCATTTCTGGCACATCATTACACTGTGACGACACCGAACGTGCGACAA'
'ENSMUSG00000020027_probe_7_exon_L'	'TAATACGACTCACTATAGCGTCATCCACTTTGAAGATAAAGAAACTCGGGGCCCAAGGGAAGGTGAAGTATTCAGATGCTTATTGACGACACCGAACGTGCGACAA'
'ENSMUSG00000020027_probe_7_exon_R'	'TAATACGACTCACTATAGCGTCATCGAATACAATAGCGGTTAAGGCATCGAAAGGCCTCTCCTCACTGTGTCAGGGCTGGGATTTGCGACACCGAACGTGCGACAA'
'ENSMUSG00000020027_probe_8_exon_L'	'TAATACGACTCACTATAGCGTCATCATTTTAATATCAGGTTTAATCTATACTCTCAAGCAAGGTCGTGCATTCAGATGCTTATTGACGACACCGAACGTGCGACAA'
'ENSMUSG00000020027_probe_8_exon_R'	'TAATACGACTCACTATAGCGTCATCGAATACAATAGCGGTTCAGAGCAACTGACTAGAAGGTTCCACAGAGAAGGCTATCAGAGGACGACACCGAACGTGCGACAA'
'ENSMUSG00000020027_probe_9_exon_L'	'TAATACGACTCACTATAGCGTCATCCACATGTGCATCACTGATCTGACTCGTTCCAAGCAACCGTAGGCCTTCAGATGCTTATTGACGACACCGAACGTGCGACAA'
'ENSMUSG00000020027_probe_9_exon_R'	'TAATACGACTCACTATAGCGTCATCGAATACAATAGCGGTTGTAGGCCTCTCTGCTGTGCCCTGTATCACTATTTTATGACCCTTTCGACACCGAACGTGCGACAA'
'ENSMUSG00000020027_probe_10_exon_L'	'TAATACGACTCACTATAGCGTCATCTGGAGAGGGTCAACAAGCGTCTCTTCAATAGCGAGAGGACATCAATTCAGATGCTTATTGACGACACCGAACGTGCGACAA'
'ENSMUSG00000020027_probe_10_exon_R'	'TAATACGACTCACTATAGCGTCATCGAATACAATAGCGGTTAAGACCAAAGTGGCTCTACCCACCGGTGAGCCGGTGGGTTTCATGCGACACCGAACGTGCGACAA'
'ENSMUSG00000020027_probe_11_exon_L'	'TAATACGACTCACTATAGCGTCATCGGTTTGCTTCCAGCGGCCTAAGGTACCTTGCTGAACTCTTAAATGTTCAGATGCTTATTGACGACACCGAACGTGCGACAA'
'ENSMUSG00000020027_probe_11_exon_R'	'TAATACGACTCACTATAGCGTCATCGAATACAATAGCGGTTTCTAAGAGTTCACACGAGGAGTCTGGATTTAAAGAAACACGATGACGACACCGAACGTGCGACAA'
'ENSMUSG00000020027_probe_12_exon_L'	'TAATACGACTCACTATAGCGTCATCACCAAGGCTCGGAAATGTTAGGTGACCCGCCCCAAGTCAGCCTTTTTCAGATGCTTATTGACGACACCGAACGTGCGACAA'
'ENSMUSG00000020027_probe_12_exon_R'	'TAATACGACTCACTATAGCGTCATCGAATACAATAGCGGTTCAAGCAGAGCCCAGGGTGCTCTGTGAGTCACCAGCCGGACATCACCGACACCGAACGTGCGACAA'
'ENSMUSG00000020027_probe_13_exon_L'	'TAATACGACTCACTATAGCGTCATCTTTCCAACATAGCATCATCTGTGGCAATTGCTTGGCAATTTAAAGTTCAGATGCTTATTGACGACACCGAACGTGCGACAA'
'ENSMUSG00000020027_probe_13_exon_R'	'TAATACGACTCACTATAGCGTCATCGAATACAATAGCGGTTCTCCCAGGAACTGCATGGAACAGTCTTAGGACATGCAATCAAACCCGACACCGAACGTGCGACAA'
'ENSMUSG00000020027_probe_14_exon_L'	'TAATACGACTCACTATAGCGTCATCATCAGACTCTGGGCAAGCTCCACCAGAAGAGAGGCTGCCTGCCCCTTCAGATGCTTATTGACGACACCGAACGTGCGACAA'
'ENSMUSG00000020027_probe_14_exon_R'	'TAATACGACTCACTATAGCGTCATCGAATACAATAGCGGTTGCCGATTGCTTTAACCCAAGTTAAAACCAAGCTTGGGATCCCATGCGACACCGAACGTGCGACAA'
'ENSMUSG00000020027_probe_15_exon_L'	'TAATACGACTCACTATAGCGTCATCTTGCTGAGATGATTGACGGCTGTCATAGGAGAAACTACATCTGGGTTCAGATGCTTATTGACGACACCGAACGTGCGACAA'
'ENSMUSG00000020027_probe_15_exon_R'	'TAATACGACTCACTATAGCGTCATCGAATACAATAGCGGTTATTTCTCGCCAGGATCTACTGATCTCACGTCGATGGAATATGGAGCGACACCGAACGTGCGACAA'
'ENSMUSG00000020027_probe_16_exon_L'	'TAATACGACTCACTATAGCGTCATCACAAATGTTGGTTTGGTTTGCCAAGCAAAAGCACAGCGAGCACCCTTCAGATGCTTATTGACGACACCGAACGTGCGACAA'
'ENSMUSG00000020027_probe_16_exon_R'	'TAATACGACTCACTATAGCGTCATCGAATACAATAGCGGTTCATCCCTGTGAATGTAACACACATAGTTTCAGTTTGGCATCTCTCCGACACCGAACGTGCGACAA'
'ENSMUSG00000020027_probe_17_exon_L'	'TAATACGACTCACTATAGCGTCATCGCTGGAGTGTGGTACTGTTTCCTGATGAGGTTCCGTTGGCTGCAATTCAGATGCTTATTGACGACACCGAACGTGCGACAA'
'ENSMUSG00000020027_probe_17_exon_R'	'TAATACGACTCACTATAGCGTCATCGAATACAATAGCGGTTGCTTCAGTTACTTTGTGGCATGGTGGAAGAAGAATGCCTCACTGACGACACCGAACGTGCGACAA'
'ENSMUSG00000020027_probe_18_exon_L'	'TAATACGACTCACTATAGCGTCATCCTGCACCCGGGCTTGGCTCAAACAGCTCAGGAAACCTTACCTGTTTTCAGATGCTTATTGACGACACCGAACGTGCGACAA'
'ENSMUSG00000020027_probe_18_exon_R'	'TAATACGACTCACTATAGCGTCATCGAATACAATAGCGGTTAGGCTCAATTTCCAAACACTTCCTTTTCTTCCTGTTCTTCTGAACCGACACCGAACGTGCGACAA'
'ENSMUSG00000020027_probe_19_exon_L'	'TAATACGACTCACTATAGCGTCATCAAAAACAACTAAAATTGGATTTCGGTCACTGTTGTTCCAGGACAGTTCAGATGCTTATTGACGACACCGAACGTGCGACAA'
'ENSMUSG00000020027_probe_19_exon_R'	'TAATACGACTCACTATAGCGTCATCGAATACAATAGCGGTTGGGAATGTGATAATACTGTCCTTGCATGGATAGGGTGTAGGTATACGACACCGAACGTGCGACAA'
'ENSMUSG00000020027_probe_20_exon_L'	'TAATACGACTCACTATAGCGTCATCATGAAAGAAGGCATGCCTCTTTAAAAATTCAATATGCCAGTGATCTTCAGATGCTTATTGACGACACCGAACGTGCGACAA'
'ENSMUSG00000020027_probe_20_exon_R'	'TAATACGACTCACTATAGCGTCATCGAATACAATAGCGGTTCATTTTTATCCTCTAGAACAACAGCAAAAGGCGTTGTCCAATCTACGACACCGAACGTGCGACAA'
'ENSMUSG00000020027_probe_23_exon_L'	'TAATACGACTCACTATAGCGTCATCTCTTACCTAGCCCGTGTGAAATCCAAGGCTCAATCCGAGATAGGGTTCAGATGCTTATTGACGACACCGAACGTGCGACAA'
'ENSMUSG00000020027_probe_23_exon_R'	'TAATACGACTCACTATAGCGTCATCGAATACAATAGCGGTTGAAAAAGATCAGACACATTTTTAAAGTAATGACGGGTACAAAGACCGACACCGAACGTGCGACAA'
'ENSMUSG00000020027_probe_24_exon_L'	'TAATACGACTCACTATAGCGTCATCAAGGTGCCTGCGTTCATCTGGGCCAAGGTGCAAGCTGTTCCCTCATTCAGATGCTTATTGACGACACCGAACGTGCGACAA'
'ENSMUSG00000020027_probe_24_exon_R'	'TAATACGACTCACTATAGCGTCATCGAATACAATAGCGGTTTCTCCTTACTCACAGGACATTGCCCTTGCACTCCTGGCCCAAGATCGACACCGAACGTGCGACAA'
'ENSMUSG00000020027_probe_25_exon_L'	'TAATACGACTCACTATAGCGTCATCGCTCTTGATTCTTACATTGCTCCCTTTCGCCGAGCTATGCTCAAATTCAGATGCTTATTGACGACACCGAACGTGCGACAA'
'ENSMUSG00000020027_probe_25_exon_R'	'TAATACGACTCACTATAGCGTCATCGAATACAATAGCGGTTCCAAGCAAAAGCAACTTAAGGGAAGGAGGGTTTGTCTCATGGTTACGACACCGAACGTGCGACAA'
'ENSMUSG00000020027_probe_26_exon_L'	'TAATACGACTCACTATAGCGTCATCACAGTCAGTGGAGTGGGGTGGGAGTGGAGGAATCATGCAGCAGCTTTCAGATGCTTATTGACGACACCGAACGTGCGACAA'
'ENSMUSG00000020027_probe_26_exon_R'	'TAATACGACTCACTATAGCGTCATCGAATACAATAGCGGTTAGTAGGAAGCAGAGGGAGGTGAACGCTGGGGTTCCACTCATCTTCCGACACCGAACGTGCGACAA'
'ENSMUSG00000020027_probe_27_exon_L'	'TAATACGACTCACTATAGCGTCATCGGTGGGTCTTCCCCACTCAGTTGAGCCTTTCTGGGAACACCCTCATTCAGATGCTTATTGACGACACCGAACGTGCGACAA'
'ENSMUSG00000020027_probe_27_exon_R'	'TAATACGACTCACTATAGCGTCATCGAATACAATAGCGGTTAACACACCCACAGGTGTTGATTCTAAAACTCGCCCAATTAATGGGCGACACCGAACGTGCGACAA'
'ENSMUSG00000020027_probe_28_exon_L'	'TAATACGACTCACTATAGCGTCATCTTTCCATTTATAACCTTTAAATGTTGCTCACATTGCTTTGGCCAATTCAGATGCTTATTGACGACACCGAACGTGCGACAA'
'ENSMUSG00000020027_probe_28_exon_R'	'TAATACGACTCACTATAGCGTCATCGAATACAATAGCGGTTTGGGATCGCCCAAGCCCATCTGACCGCAAGGGAAGTTGGGAAATGCGACACCGAACGTGCGACAA'
'ENSMUSG00000020027_probe_29_exon_L'	'TAATACGACTCACTATAGCGTCATCAGTCTTTGTTCTGCACAGCCATGTTTGACCAACTATACAATTAGGTTCAGATGCTTATTGACGACACCGAACGTGCGACAA'
'ENSMUSG00000020027_probe_29_exon_R'	'TAATACGACTCACTATAGCGTCATCGAATACAATAGCGGTTTCTAGGGCTGGAGAGATGGCTCAGTTACGTGCCTTTGAGCCAATGCGACACCGAACGTGCGACAA'
'ENSMUSG00000020027_probe_30_exon_L'	'TAATACGACTCACTATAGCGTCATCTGTGACTGTATCCCCAGCACTATCAGGGAGGAGACGGGGAGACCTTTCAGATGCTTATTGACGACACCGAACGTGCGACAA'
'ENSMUSG00000020027_probe_30_exon_R'	'TAATACGACTCACTATAGCGTCATCGAATACAATAGCGGTTGAAGCTCCCTGGTCAGCTAGCTGAGCAGAATTGGTCAGGTACAGGCGACACCGAACGTGCGACAA'
'ENSMUSG00000020027_probe_31_exon_L'	'TAATACGACTCACTATAGCGTCATCTCAGTGAAAGACCTGATCTAAATTTTAAGGTAGAAAGCCATTGTGTTCAGATGCTTATTGACGACACCGAACGTGCGACAA'
'ENSMUSG00000020027_probe_31_exon_R'	'TAATACGACTCACTATAGCGTCATCGAATACAATAGCGGTTAGGCACACAGTGCTAACCTCTGGCTTTCTATATGTGTGCACACATCGACACCGAACGTGCGACAA'
'ENSMUSG00000020027_probe_32_exon_L'	'TAATACGACTCACTATAGCGTCATCCACAGGAACAAGTGCATTGCATACATACTCGTGCACACACATACATTCAGATGCTTATTGACGACACCGAACGTGCGACAA'
'ENSMUSG00000020027_probe_32_exon_R'	'TAATACGACTCACTATAGCGTCATCGAATACAATAGCGGTTCACCTTTCAACTTTAATTCTAATAGAAGGAGACTCCTCTGTTGTCCGACACCGAACGTGCGACAA'
'ENSMUSG00000001995_probe_1_exon_L'	'TAATACGACTCACTATAGCGTCATCGTTTGGTGAAAAAGGCAACCACCTTTCTGTCTCTGTCTGTTACAGTTCTCTTGGTCGTTATCGACACCGAACGTGCGACAA'
'ENSMUSG00000001995_probe_1_exon_R'	'TAATACGACTCACTATAGCGTCATCCGTAGTATTGAAGCTTCTGTGTGACGACCATGGAGGGAGGCTCACACCACTACTGCTGATACGACACCGAACGTGCGACAA'
'ENSMUSG00000001995_probe_2_exon_L'	'TAATACGACTCACTATAGCGTCATCCTGCTTCCTGTTCCTGTGGACATGAGTGATCCAAGGCCGTCACAGTTCTCTTGGTCGTTATCGACACCGAACGTGCGACAA'
'ENSMUSG00000001995_probe_2_exon_R'	'TAATACGACTCACTATAGCGTCATCCGTAGTATTGAAGCTTAGAGAAGCACAAGCTTGGCAGAGCTGCTGCCAAACTCAAGGACCCCGACACCGAACGTGCGACAA'
'ENSMUSG00000001995_probe_3_exon_L'	'TAATACGACTCACTATAGCGTCATCTCCAGAACCATGCAGGCTGATGATTATTTTGCTCGGAAATTTAAATTCTCTTGGTCGTTATCGACACCGAACGTGCGACAA'
'ENSMUSG00000001995_probe_3_exon_R'	'TAATACGACTCACTATAGCGTCATCCGTAGTATTGAAGCTTCATCAATGGCAGCATGGGACCTGCTACTTTAAACACTTCCAGTTCCGACACCGAACGTGCGACAA'
'ENSMUSG00000001995_probe_4_exon_L'	'TAATACGACTCACTATAGCGTCATCGTGGGGGTGGGCCAGCCAATGGTACCCCAGCAGTGCCCAAGATGGTTCTCTTGGTCGTTATCGACACCGAACGTGCGACAA'
'ENSMUSG00000001995_probe_4_exon_R'	'TAATACGACTCACTATAGCGTCATCCGTAGTATTGAAGCTTGTGAGGGCCAGAGTTTCTGAGTGGCCTCCTAAAAAGGACTGCTCCCGACACCGAACGTGCGACAA'
'ENSMUSG00000001995_probe_5_exon_L'	'TAATACGACTCACTATAGCGTCATCCCTGGCTTGCAAGACGCTGTGGGAGAGTCGTTCTCAGTCCAGCTATTCTCTTGGTCGTTATCGACACCGAACGTGCGACAA'
'ENSMUSG00000001995_probe_5_exon_R'	'TAATACGACTCACTATAGCGTCATCCGTAGTATTGAAGCTTAGAGTGTTACCTCTATCATCCAGAATGGCCAAAATGACCAGGGTGCGACACCGAACGTGCGACAA'
'ENSMUSG00000001995_probe_6_exon_L'	'TAATACGACTCACTATAGCGTCATCCAGGCAGCCAGAGGAGCAGCTGGACCTGGACTTTGTAGAAGCAAATTCTCTTGGTCGTTATCGACACCGAACGTGCGACAA'
'ENSMUSG00000001995_probe_6_exon_R'	'TAATACGACTCACTATAGCGTCATCCGTAGTATTGAAGCTTACACCATTGGAGACATCTTTGTCCATTCTCCCCAGAGAGGGCTGCCGACACCGAACGTGCGACAA'
'ENSMUSG00000001995_probe_7_exon_L'	'TAATACGACTCACTATAGCGTCATCCCCCATACGACAGAGGAGCAACAGTGACATCACCATCAGTGATATTTCTCTTGGTCGTTATCGACACCGAACGTGCGACAA'
'ENSMUSG00000001995_probe_7_exon_R'	'TAATACGACTCACTATAGCGTCATCCGTAGTATTGAAGCTTATACGGAGGATGTCCTGGACCAACACGCAGTCAACCCCAACACGGCGACACCGAACGTGCGACAA'
'ENSMUSG00000001995_probe_8_exon_L'	'TAATACGACTCACTATAGCGTCATCAGCGGCCCTGCACAGGGAGTATGGGAGCACTTCATCTATTGACAGTTCTCTTGGTCGTTATCGACACCGAACGTGCGACAA'
'ENSMUSG00000001995_probe_8_exon_R'	'TAATACGACTCACTATAGCGTCATCCGTAGTATTGAAGCTTAGGGTCTGTCTGGAGAGAATGTTTTCGCCATGCTCCGAGGGTACCCGACACCGAACGTGCGACAA'
'ENSMUSG00000001995_probe_9_exon_L'	'TAATACGACTCACTATAGCGTCATCAATAGAGAGTTATGACCCTAAAGTGACTGGCTCCTTTGGGTTTCCTTCTCTTGGTCGTTATCGACACCGAACGTGCGACAA'
'ENSMUSG00000001995_probe_9_exon_R'	'TAATACGACTCACTATAGCGTCATCCGTAGTATTGAAGCTTATTTCTTTCCCTGTGACACTGCCATCTCCCCCAGCCTCCATGCAGCGACACCGAACGTGCGACAA'
'ENSMUSG00000001995_probe_10_exon_L'	'TAATACGACTCACTATAGCGTCATCAGCCCAGATTTCCAGAGGAGAATTTGTCCGCATCTCAGGGTTGGATTCTCTTGGTCGTTATCGACACCGAACGTGCGACAA'
'ENSMUSG00000001995_probe_10_exon_R'	'TAATACGACTCACTATAGCGTCATCCGTAGTATTGAAGCTTACATGGATGGCGGCCTCTTGATGGGGAGGGACAGAGACAAGCCCTCGACACCGAACGTGCGACAA'
'ENSMUSG00000001995_probe_11_exon_L'	'TAATACGACTCACTATAGCGTCATCCAAGCGCAGGCTAAAGTCAGAGTCTGTGGAAACCTCACTCTTCCGTTCTCTTGGTCGTTATCGACACCGAACGTGCGACAA'
'ENSMUSG00000001995_probe_11_exon_R'	'TAATACGACTCACTATAGCGTCATCCGTAGTATTGAAGCTTAACTTCGGGCAGTCAAGAGTGAGCATGAGACCTTCAAGTTCACGTCGACACCGAACGTGCGACAA'
'ENSMUSG00000001995_probe_12_exon_L'	'TAATACGACTCACTATAGCGTCATCCCTGGACCGAGGCATCCGCCCATGGAGTTGCCAGAGGTGCTTTGCTTCTCTTGGTCGTTATCGACACCGAACGTGCGACAA'
'ENSMUSG00000001995_probe_12_exon_R'	'TAATACGACTCACTATAGCGTCATCCGTAGTATTGAAGCTTATTACGATGTGCAGAGTATCCTGTTCAACATCAATGAAGCCATGGCGACACCGAACGTGCGACAA'
'ENSMUSG00000001995_probe_13_exon_L'	'TAATACGACTCACTATAGCGTCATCCCGGAGGCTGCGAGTCCCCGCTGGGCAGTAAGGAGGACCTCAACTTTCTCTTGGTCGTTATCGACACCGAACGTGCGACAA'
'ENSMUSG00000001995_probe_13_exon_R'	'TAATACGACTCACTATAGCGTCATCCGTAGTATTGAAGCTTAAGGAGAACCCAGATGCTGATGAGGGCGATGGGAAGAGCAACGACCGACACCGAACGTGCGACAA'
'ENSMUSG00000001995_probe_14_exon_L'	'TAATACGACTCACTATAGCGTCATCCCATACTTTCGCAATGAGACTGGTGGGGAGGGCGATAGACGCATTTTCTCTTGGTCGTTATCGACACCGAACGTGCGACAA'
'ENSMUSG00000001995_probe_14_exon_R'	'TAATACGACTCACTATAGCGTCATCCGTAGTATTGAAGCTTCCTCTCTCGGGCCAACTCAGCCTCTTTCAGCTCTGGGGAGAGCTGCGACACCGAACGTGCGACAA'
'ENSMUSG00000001995_probe_15_exon_L'	'TAATACGACTCACTATAGCGTCATCCTCACACTGTACCAATGCAGGTGTCTCTGTCTTGGAGGTGCCACGTTCTCTTGGTCGTTATCGACACCGAACGTGCGACAA'
'ENSMUSG00000001995_probe_15_exon_R'	'TAATACGACTCACTATAGCGTCATCCGTAGTATTGAAGCTTAGAGCCAGCCCATCCACAGGGAGAAGGTCAAACGCTACATCATAGCGACACCGAACGTGCGACAA'
'ENSMUSG00000001995_probe_16_exon_L'	'TAATACGACTCACTATAGCGTCATCCACGTCGACCTCGGGGCCTACTACTACCGCAAGTTCTTCTATGGCTTCTCTTGGTCGTTATCGACACCGAACGTGCGACAA'
'ENSMUSG00000001995_probe_16_exon_R'	'TAATACGACTCACTATAGCGTCATCCGTAGTATTGAAGCTTAGAGCACCAGAACTACTTTGGAATAGATGAAAATCTTGGCCCTGTCGACACCGAACGTGCGACAA'
'ENSMUSG00000001995_probe_17_exon_L'	'TAATACGACTCACTATAGCGTCATCATCCGGAGGGAGAAGGTGGAAGATCCCAGGGAGAAGGAAGGGTCGTTCTCTTGGTCGTTATCGACACCGAACGTGCGACAA'
'ENSMUSG00000001995_probe_17_exon_R'	'TAATACGACTCACTATAGCGTCATCCGTAGTATTGAAGCTTGTTCAACTACAGGGTGGCCTTCAGGACAAGCGAGCTCACAACTCTCGACACCGAACGTGCGACAA'
'ENSMUSG00000001995_probe_18_exon_L'	'TAATACGACTCACTATAGCGTCATCGCCCGGGGCCTACCCCTCAAGGAAGTCCTGGAGTATGTTATCCCATTCTCTTGGTCGTTATCGACACCGAACGTGCGACAA'
'ENSMUSG00000001995_probe_18_exon_R'	'TAATACGACTCACTATAGCGTCATCCGTAGTATTGAAGCTTACTGAGTATCCAGTGTCTGCGGCAAGCAGCCAACTCCCCCAAGGTCGACACCGAACGTGCGACAA'
'ENSMUSG00000001995_probe_19_exon_L'	'TAATACGACTCACTATAGCGTCATCAAGCTGGATGAACAAGGGCTGAGCTTCCAGCACAAAATTGGGATCTTCTCTTGGTCGTTATCGACACCGAACGTGCGACAA'
'ENSMUSG00000001995_probe_19_exon_R'	'TAATACGACTCACTATAGCGTCATCCGTAGTATTGAAGCTTGTACTGCAGAGCTGGGCAGAGCACGGAGGAGGAGATGTACAACAACGACACCGAACGTGCGACAA'
'ENSMUSG00000001995_probe_20_exon_L'	'TAATACGACTCACTATAGCGTCATCGCTGAAGGGTTTCAGCAAGTACCGTGCGCAGCTGGACAATAAGACTTCTCTTGGTCGTTATCGACACCGAACGTGCGACAA'
'ENSMUSG00000001995_probe_20_exon_R'	'TAATACGACTCACTATAGCGTCATCCGTAGTATTGAAGCTTATTCCACAGGGACTCACTCCCTCTATACCACATATAAAGACTTCGCGACACCGAACGTGCGACAA'
'ENSMUSG00000001995_probe_21_exon_L'	'TAATACGACTCACTATAGCGTCATCCTCATGTTCCATGTGTCGACGCTGCTTCCATACATGCCAAACAACTTCTCTTGGTCGTTATCGACACCGAACGTGCGACAA'
'ENSMUSG00000001995_probe_21_exon_R'	'TAATACGACTCACTATAGCGTCATCCGTAGTATTGAAGCTTGCAGCAGCTTCTGAGGAAGAGACACATCGGGAACGACATCGTCACCGACACCGAACGTGCGACAA'
'ENSMUSG00000001995_probe_22_exon_L'	'TAATACGACTCACTATAGCGTCATCGCGCCCTCCCCTTCACCCCCAAGAACATTCGTTCACACTTCCAGCTTCTCTTGGTCGTTATCGACACCGAACGTGCGACAA'
'ENSMUSG00000001995_probe_22_exon_R'	'TAATACGACTCACTATAGCGTCATCCGTAGTATTGAAGCTTGTCTTCGTCATAGTGAAGGTGCACAACCCCTGCACTGAAAACGTGCGACACCGAACGTGCGACAA'
'ENSMUSG00000001995_probe_23_exon_L'	'TAATACGACTCACTATAGCGTCATCTGTCCCTCCCTTCGGTCCCCCAATCCCCAAAGGTGTAACTTTTCCTTCTCTTGGTCGTTATCGACACCGAACGTGCGACAA'
'ENSMUSG00000001995_probe_23_exon_R'	'TAATACGACTCACTATAGCGTCATCCGTAGTATTGAAGCTTAGTCAGCTGTCTTCCGGGACTTCCTTTTAGCCAAAGTGATCAATGCGACACCGAACGTGCGACAA'
'ENSMUSG00000001995_probe_24_exon_L'	'TAATACGACTCACTATAGCGTCATCAGAAAATGCGGCCCATAAGTCAGAGAAATTCCGGGCCATGGCTACTTCTCTTGGTCGTTATCGACACCGAACGTGCGACAA'
'ENSMUSG00000001995_probe_24_exon_R'	'TAATACGACTCACTATAGCGTCATCCGTAGTATTGAAGCTTGAACAAGGCAAGAATACTTGAAGGATTTAGCCGAGAACTTTGTCACGACACCGAACGTGCGACAA'
'ENSMUSG00000001995_probe_25_exon_L'	'TAATACGACTCACTATAGCGTCATCGGACTTTGGCCAGTCCGCGGACATTGAGTGTCTCCTGGGGATCTCTTCTCTTGGTCGTTATCGACACCGAACGTGCGACAA'
'ENSMUSG00000001995_probe_25_exon_R'	'TAATACGACTCACTATAGCGTCATCCGTAGTATTGAAGCTTATGAGTTCATCATGCTGATCGAGAAGGATTCCAAGAATGTGGTGTCGACACCGAACGTGCGACAA'
'ENSMUSG00000019970_probe_1_exon_L'	'TAATACGACTCACTATAGCGTCATCGGAACCTACACAATCAAAAACAGCTCTCCTCCAGCAGCCTCCAGCTTCATAGTGACAGAGTCGACACCGAACGTGCGACAA'
'ENSMUSG00000019970_probe_1_exon_R'	'TAATACGACTCACTATAGCGTCATCAGAATGTGGAGAAGTTCGCATCACCTGGAGCAGAGCGAGTCGCTCGCTCCCCGCTCAGCCCCGACACCGAACGTGCGACAA'
'ENSMUSG00000019970_probe_2_exon_L'	'TAATACGACTCACTATAGCGTCATCCTCTCGCCTGAGCGCCCGCCAGAGCATCTCTGGATAGATTTGCTGTTCATAGTGACAGAGTCGACACCGAACGTGCGACAA'
'ENSMUSG00000019970_probe_2_exon_R'	'TAATACGACTCACTATAGCGTCATCAGAATGTGGAGAAGTTTCCCGCCATCCGGCCCCGGGGTCCTGTTGTGGTGATGCTTACGTTCGACACCGAACGTGCGACAA'
'ENSMUSG00000019970_probe_3_exon_L'	'TAATACGACTCACTATAGCGTCATCGAAAGAGAAAAGCCATTGCCAGTGGCCTCTGAAAGTGGGGCGAGTTTCATAGTGACAGAGTCGACACCGAACGTGCGACAA'
'ENSMUSG00000019970_probe_3_exon_R'	'TAATACGACTCACTATAGCGTCATCAGAATGTGGAGAAGTTCTGCAGTCGCTGCCGCAGCAGGATGAGCGAGTGAAAAACTGAGCCCGACACCGAACGTGCGACAA'
'ENSMUSG00000019970_probe_4_exon_L'	'TAATACGACTCACTATAGCGTCATCTAGCCTCTCCATCCCGTTCGGTCTTCATTCACCGTCTCCAGGAAGTTCATAGTGACAGAGTCGACACCGAACGTGCGACAA'
'ENSMUSG00000019970_probe_4_exon_R'	'TAATACGACTCACTATAGCGTCATCAGAATGTGGAGAAGTTGGATCGGGATACAGATGCAGTAAACCAAGCCGGTGCCACCCTGGACGACACCGAACGTGCGACAA'
'ENSMUSG00000019970_probe_5_exon_L'	'TAATACGACTCACTATAGCGTCATCCTTCCCCCTGGGGAGTCAGACTTTGAGGCCATGTGTCAATCATGCTTCATAGTGACAGAGTCGACACCGAACGTGCGACAA'
'ENSMUSG00000019970_probe_5_exon_R'	'TAATACGACTCACTATAGCGTCATCAGAATGTGGAGAAGTTGGGTGACCATGCTTTCCAAAGGGGGATGCTCCCTCCAGAGGAGTCCGACACCGAACGTGCGACAA'
'ENSMUSG00000019970_probe_6_exon_L'	'TAATACGACTCACTATAGCGTCATCTGTTCCTGGGAGATCCAACCTGGGTGTGAAGTGAAAGAACAATGTTTCATAGTGACAGAGTCGACACCGAACGTGCGACAA'
'ENSMUSG00000019970_probe_6_exon_R'	'TAATACGACTCACTATAGCGTCATCAGAATGTGGAGAAGTTTCATGCCAACATCCTGACCAAGCCGGACCCAAGAACCTTCTGGACCGACACCGAACGTGCGACAA'
'ENSMUSG00000019970_probe_7_exon_L'	'TAATACGACTCACTATAGCGTCATCAATGATGATGCAGCTTTTATGAAACAGAGAAGGATGGGCCTGAACTTCATAGTGACAGAGTCGACACCGAACGTGCGACAA'
'ENSMUSG00000019970_probe_7_exon_R'	'TAATACGACTCACTATAGCGTCATCAGAATGTGGAGAAGTTTTTTATTCAGAAGATTGCCAGCAACACCTATGCATGCAAACACGCCGACACCGAACGTGCGACAA'
'ENSMUSG00000019970_probe_8_exon_L'	'TAATACGACTCACTATAGCGTCATCGAAGTTCAGTCCATTTTGAAAATGTCCCATCCTCAGGAGCCGGAGTTCATAGTGACAGAGTCGACACCGAACGTGCGACAA'
'ENSMUSG00000019970_probe_8_exon_R'	'TAATACGACTCACTATAGCGTCATCAGAATGTGGAGAAGTTTATGAACGCTAACCCCTCTCCTCCGCCAAGTCCCTCTCAACAAATCGACACCGAACGTGCGACAA'
'ENSMUSG00000019970_probe_9_exon_L'	'TAATACGACTCACTATAGCGTCATCTGGGTCCGTCCTCCAACCCTCACGCCAAACCCTCCGACTTTCACTTTCATAGTGACAGAGTCGACACCGAACGTGCGACAA'
'ENSMUSG00000019970_probe_9_exon_R'	'TAATACGACTCACTATAGCGTCATCAGAATGTGGAGAAGTTTTGAAAGTGATCGGAAAGGGCAGTTTTGGAAAGGTTCTTCTGGCTCGACACCGAACGTGCGACAA'
'ENSMUSG00000019970_probe_10_exon_L'	'TAATACGACTCACTATAGCGTCATCGGCACAAGGCAGAAGAAGTATTCTATGCAGTCAAAGTTTTACAGATTCATAGTGACAGAGTCGACACCGAACGTGCGACAA'
'ENSMUSG00000019970_probe_10_exon_R'	'TAATACGACTCACTATAGCGTCATCAGAATGTGGAGAAGTTAAAGCCATCCTGAAGAAGAAAGAGGAGAAGCATATTATGTCAGAGCGACACCGAACGTGCGACAA'
'ENSMUSG00000019970_probe_11_exon_L'	'TAATACGACTCACTATAGCGTCATCGGAATGTTCTGTTGAAGAATGTGAAGCACCCTTTCCTGGTGGGCCTTCATAGTGACAGAGTCGACACCGAACGTGCGACAA'
'ENSMUSG00000019970_probe_11_exon_R'	'TAATACGACTCACTATAGCGTCATCAGAATGTGGAGAAGTTCACTTCTCATTCCAGACCGCTGACAAGCTCTACTTTGTCCTGGACCGACACCGAACGTGCGACAA'
'ENSMUSG00000019970_probe_12_exon_L'	'TAATACGACTCACTATAGCGTCATCGCTGCTTCCTGGAACCACGGGCTCGATTCTACGCAGCTGAAATAGTTCATAGTGACAGAGTCGACACCGAACGTGCGACAA'
'ENSMUSG00000019970_probe_12_exon_R'	'TAATACGACTCACTATAGCGTCATCAGAATGTGGAGAAGTTAGTGCCCTGGGCTATCTGCACTCCCTAAACATCGTTTATAGAGACCGACACCGAACGTGCGACAA'
'ENSMUSG00000019970_probe_13_exon_L'	'TAATACGACTCACTATAGCGTCATCTAAAACCTGAGAATATTCTCCTAGACTCCCAGGGGCACATCGTCCTTCATAGTGACAGAGTCGACACCGAACGTGCGACAA'
'ENSMUSG00000019970_probe_13_exon_R'	'TAATACGACTCACTATAGCGTCATCAGAATGTGGAGAAGTTACTGACTTTGGGCTCTGCAAAGAGAATATTGAGCATAACGGGACACGACACCGAACGTGCGACAA'
'ENSMUSG00000019970_probe_14_exon_L'	'TAATACGACTCACTATAGCGTCATCGGTGGTGTCTTGGGGCTGTCCTGTATGAGATGCTCTACGGCCTGCTTCATAGTGACAGAGTCGACACCGAACGTGCGACAA'
'ENSMUSG00000019970_probe_14_exon_R'	'TAATACGACTCACTATAGCGTCATCAGAATGTGGAGAAGTTCCGTTTTATAGCCGGAACACGGCTGAGATGTACGACAATATTCTGCGACACCGAACGTGCGACAA'
'ENSMUSG00000019970_probe_16_exon_L'	'TAATACGACTCACTATAGCGTCATCTTTAATTAACTGGGATGATCTCATCAATAAGAAGATTACACCCCCTTCATAGTGACAGAGTCGACACCGAACGTGCGACAA'
'ENSMUSG00000019970_probe_16_exon_R'	'TAATACGACTCACTATAGCGTCATCAGAATGTGGAGAAGTTTTAACCCAAATGTGAGTGGGCCCAGTGACCTTCGGCACTTCGATCCGACACCGAACGTGCGACAA'
'ENSMUSG00000019970_probe_17_exon_L'	'TAATACGACTCACTATAGCGTCATCCTGACAGCATCCTTGTCACGGCCAGTGTGAAGGAAGCAGCAGAAGTTCATAGTGACAGAGTCGACACCGAACGTGCGACAA'
'ENSMUSG00000019970_probe_17_exon_R'	'TAATACGACTCACTATAGCGTCATCAGAATGTGGAGAAGTTTTCCTCGGCTTCTCCTATGCACCTCCTGTGGATTCCTTCCTCTGACGACACCGAACGTGCGACAA'
'ENSMUSG00000019970_probe_18_exon_L'	'TAATACGACTCACTATAGCGTCATCTGCTCCCGGGATGGTTCTGAAGGACTTCCTCAGCGTTTCCTAAAGTTCATAGTGACAGAGTCGACACCGAACGTGCGACAA'
'ENSMUSG00000019970_probe_18_exon_R'	'TAATACGACTCACTATAGCGTCATCAGAATGTGGAGAAGTTTTTTCGTTAGCCTTTGGTGGAGTTGCCAGCTGACAGAACATTTTACGACACCGAACGTGCGACAA'
'ENSMUSG00000019970_probe_19_exon_L'	'TAATACGACTCACTATAGCGTCATCCGCTGCTTGATGGGAGCTTTCCGAAGAGCACACCCTCCTCTCAATTTCATAGTGACAGAGTCGACACCGAACGTGCGACAA'
'ENSMUSG00000019970_probe_19_exon_R'	'TAATACGACTCACTATAGCGTCATCAGAATGTGGAGAAGTTGCTTGTGAGGTCTTCTTTTCTTCTCTTCCTTCCAACGTGGTGCTACGACACCGAACGTGCGACAA'
'ENSMUSG00000019970_probe_20_exon_L'	'TAATACGACTCACTATAGCGTCATCGAGAGTGCCGCCTGAGACAGACACCTTGGTCTCAGTTAGAAGGAATTCATAGTGACAGAGTCGACACCGAACGTGCGACAA'
'ENSMUSG00000019970_probe_20_exon_R'	'TAATACGACTCACTATAGCGTCATCAGAATGTGGAGAAGTTTGCAGGTCTAAGAGGAATCCCCGCAGGTCTGTCTGAGCTGTGATCCGACACCGAACGTGCGACAA'
'ENSMUSG00000019970_probe_21_exon_L'	'TAATACGACTCACTATAGCGTCATCAGAATATTCTGCAATGTGCCTTTTCTGAGATCGTGTTAGCTCCAATTCATAGTGACAGAGTCGACACCGAACGTGCGACAA'
'ENSMUSG00000019970_probe_21_exon_R'	'TAATACGACTCACTATAGCGTCATCAGAATGTGGAGAAGTTCTTTTTCCTATCGCAGAGTGTTCAGTTTGTGTTTGTTTGTTTTTGCGACACCGAACGTGCGACAA'
'ENSMUSG00000019970_probe_22_exon_L'	'TAATACGACTCACTATAGCGTCATCTTTGTTTTGTTTTTCCCTTGGCGGATTTCCCGTGTGTGCAGTGGCTTCATAGTGACAGAGTCGACACCGAACGTGCGACAA'
'ENSMUSG00000019970_probe_22_exon_R'	'TAATACGACTCACTATAGCGTCATCAGAATGTGGAGAAGTTGAGTGTGCTATGCCTGATCACAGACGGTTTTGTTGTGAGCATCAACGACACCGAACGTGCGACAA'
'ENSMUSG00000019970_probe_23_exon_L'	'TAATACGACTCACTATAGCGTCATCTAGTTAATAACTAAAACCTATTGAAACGGTCTTGCAATGACGAGCTTCATAGTGACAGAGTCGACACCGAACGTGCGACAA'
'ENSMUSG00000019970_probe_23_exon_R'	'TAATACGACTCACTATAGCGTCATCAGAATGTGGAGAAGTTTCAGATGCTTAAGGAAAGCATTGCTGCTACAAATATTTCTATTTTCGACACCGAACGTGCGACAA'
'ENSMUSG00000000632_probe_1_exon_L'	'TAATACGACTCACTATAGCGTCATCTGCCGCTGGGTCTTCTGCGCCTTTGCTTGAGACTTTACGGTAAGCTTCCTAAGTAGTGGAACGACACCGAACGTGCGACAA'
'ENSMUSG00000000632_probe_1_exon_R'	'TAATACGACTCACTATAGCGTCATCCATAAGAGGTCTGATTCTCCTCCTGCGCCCCCGCCCCCAGCCCCGCGCGGCGATCCCGGGCCGACACCGAACGTGCGACAA'
'ENSMUSG00000000632_probe_2_exon_L'	'TAATACGACTCACTATAGCGTCATCCGCAAGCAGCACCATGCGCCCAGCAGCCCTGCTGCTCCTGCCCTCTTCCTAAGTAGTGGAACGACACCGAACGTGCGACAA'
'ENSMUSG00000000632_probe_2_exon_R'	'TAATACGACTCACTATAGCGTCATCCATAAGAGGTCTGATTTGCTGGCGCTCCTGGCTCACGGACTCTCCTCAGAGGCTCCGATCACGACACCGAACGTGCGACAA'
'ENSMUSG00000000632_probe_3_exon_L'	'TAATACGACTCACTATAGCGTCATCAGCTGACCGCAGCCCCTACACCTGAGCAGTCAGACCGAGGCGTCCTTCCTAAGTAGTGGAACGACACCGAACGTGCGACAA'
'ENSMUSG00000000632_probe_3_exon_R'	'TAATACGACTCACTATAGCGTCATCCATAAGAGGTCTGATTTTCGTCACCACAGCCCCTACCCTCAAGCTGCTCAACCACCACCCACGACACCGAACGTGCGACAA'
'ENSMUSG00000000632_probe_4_exon_L'	'TAATACGACTCACTATAGCGTCATCCACTGCCCTTCCAGCCGGACTCACCTACACACTTTACTCCAAGCCTTCCTAAGTAGTGGAACGACACCGAACGTGCGACAA'
'ENSMUSG00000000632_probe_4_exon_R'	'TAATACGACTCACTATAGCGTCATCCATAAGAGGTCTGATTCTCCCCCGCCTCACCAACCAGGACAACCGCCCCGTCTTTACCAGTCGACACCGAACGTGCGACAA'
'ENSMUSG00000000632_probe_5_exon_L'	'TAATACGACTCACTATAGCGTCATCCAGCACCCACCCAGCCCCACTCCAGGGAGAAACCTTGGAACCTAGTTCCTAAGTAGTGGAACGACACCGAACGTGCGACAA'
'ENSMUSG00000000632_probe_5_exon_R'	'TAATACGACTCACTATAGCGTCATCCATAAGAGGTCTGATTTCCAAACCCCCTGAGCTTTCTATCACATCGTCCCTTCCTCCAGGGCGACACCGAACGTGCGACAA'
'ENSMUSG00000000632_probe_6_exon_L'	'TAATACGACTCACTATAGCGTCATCCGAGGGAACCATTGCCACCTCCACAGCTTCAGGGGATGACGAAGATTCCTAAGTAGTGGAACGACACCGAACGTGCGACAA'
'ENSMUSG00000000632_probe_6_exon_R'	'TAATACGACTCACTATAGCGTCATCCATAAGAGGTCTGATTCCACTACCACCATCATTACCACTACTGTCACCACAGTTCAGCCACCGACACCGAACGTGCGACAA'
'ENSMUSG00000000632_probe_7_exon_L'	'TAATACGACTCACTATAGCGTCATCCTGGAATTTCTCAGGCCCAGAGGGCTCTCTGGATTCCCCCACGGCTTCCTAAGTAGTGGAACGACACCGAACGTGCGACAA'
'ENSMUSG00000000632_probe_7_exon_R'	'TAATACGACTCACTATAGCGTCATCCATAAGAGGTCTGATTCCAGCTCACCCTCTGATGTTGGCCTGGACTGTTTCTACTATATCTCGACACCGAACGTGCGACAA'
'ENSMUSG00000000632_probe_8_exon_L'	'TAATACGACTCACTATAGCGTCATCACTTTCCATTTCCGCTACCAAGCCTATCTCCTGAGCTGCCACTTTTTCCTAAGTAGTGGAACGACACCGAACGTGCGACAA'
'ENSMUSG00000000632_probe_8_exon_R'	'TAATACGACTCACTATAGCGTCATCCATAAGAGGTCTGATTCCGACGTCCAGCGTATGGAGATGTGACTGTCACCAGTCTCCACCCCGACACCGAACGTGCGACAA'
'ENSMUSG00000000632_probe_9_exon_L'	'TAATACGACTCACTATAGCGTCATCCCTTCCAGCAAGGACATTGCTATGAGCCCTTTGTCAAATACGGCATTCCTAAGTAGTGGAACGACACCGAACGTGCGACAA'
'ENSMUSG00000000632_probe_9_exon_R'	'TAATACGACTCACTATAGCGTCATCCATAAGAGGTCTGATTTTCAGCAGCAGTGCACCGTCCTACCCTGTGGGTACAACTGTGGAGCGACACCGAACGTGCGACAA'
'ENSMUSG00000000632_probe_10_exon_L'	'TAATACGACTCACTATAGCGTCATCCTTTACCTCCATGGCCGATGTCACCATCCAGTTCCAGTCAGACCCTTCCTAAGTAGTGGAACGACACCGAACGTGCGACAA'
'ENSMUSG00000000632_probe_10_exon_R'	'TAATACGACTCACTATAGCGTCATCCATAAGAGGTCTGATTGGACCTCGGCGCTGGGTTACCAGCAAGGATTTGTCATCCACTTCTCGACACCGAACGTGCGACAA'
'ENSMUSG00000000632_probe_11_exon_L'	'TAATACGACTCACTATAGCGTCATCGAGGACCTGCCTTCATGCCAGAGAGTGACATCTTGCCATGACCCATTCCTAAGTAGTGGAACGACACCGAACGTGCGACAA'
'ENSMUSG00000000632_probe_11_exon_R'	'TAATACGACTCACTATAGCGTCATCCATAAGAGGTCTGATTGGATGTGGAGCACAGCCGACGCCTCATATCCAGCCCCAAGTTTCCCGACACCGAACGTGCGACAA'
'ENSMUSG00000000632_probe_12_exon_L'	'TAATACGACTCACTATAGCGTCATCTGGGAGGAGTGTACCTCTATTTTTCCAGATTCCAGGGGAAAAGTCTTCCTAAGTAGTGGAACGACACCGAACGTGCGACAA'
'ENSMUSG00000000632_probe_12_exon_R'	'TAATACGACTCACTATAGCGTCATCCATAAGAGGTCTGATTCTGCAACTTCCCCGAACTCATCCTCGCCCCTATAACCGCATCACGCGACACCGAACGTGCGACAA'
'ENSMUSG00000000632_probe_13_exon_L'	'TAATACGACTCACTATAGCGTCATCTAGAGTCAGCATTTGACAATCCAACTTATGAGACTGGATCTCTTTTTCCTAAGTAGTGGAACGACACCGAACGTGCGACAA'
'ENSMUSG00000000632_probe_13_exon_R'	'TAATACGACTCACTATAGCGTCATCCATAAGAGGTCTGATTTTTGCAGGAGACGAGAGAATATGAAGTTTCCATCTAGGTGGGAGCCGACACCGAACGTGCGACAA'
'ENSMUSG00000000632_probe_14_exon_L'	'TAATACGACTCACTATAGCGTCATCCTCTCTGCTGTCCCTCACCTCCTGTACATACTGCCTGGGAAGAGATTCCTAAGTAGTGGAACGACACCGAACGTGCGACAA'
'ENSMUSG00000000632_probe_14_exon_R'	'TAATACGACTCACTATAGCGTCATCCATAAGAGGTCTGATTCCACCAACCCCTTCCCCGCCTGCAATGCCCACAGTGACCTATTTTCGACACCGAACGTGCGACAA'
'ENSMUSG00000000632_probe_15_exon_L'	'TAATACGACTCACTATAGCGTCATCCCCTCAGGGAGGTTTCTAGTCCCTCTCTAAAGGCTCAGAATTGGATTCCTAAGTAGTGGAACGACACCGAACGTGCGACAA'
'ENSMUSG00000000632_probe_15_exon_R'	'TAATACGACTCACTATAGCGTCATCCATAAGAGGTCTGATTGTTAAGCCTTCTGCCCTGTCCTGGGAGGTGATGATTTAAGAATCCCGACACCGAACGTGCGACAA'
'ENSMUSG00000000632_probe_16_exon_L'	'TAATACGACTCACTATAGCGTCATCTCTATTCCAAGCTCAGGCTGGGCCCCACTGGATGGATACTCACGCTTCCTAAGTAGTGGAACGACACCGAACGTGCGACAA'
'ENSMUSG00000000632_probe_16_exon_R'	'TAATACGACTCACTATAGCGTCATCCATAAGAGGTCTGATTCACACCAAAGCAGGACACCCTACGGCTCTCCGGCATCCCTCTACTCGACACCGAACGTGCGACAA'
'ENSMUSG00000000632_probe_17_exon_L'	'TAATACGACTCACTATAGCGTCATCTGAGGAGGGAGAGCCCTTCCTTGAAGTTTATCTGGCTGTTACAAATTCCTAAGTAGTGGAACGACACCGAACGTGCGACAA'
'ENSMUSG00000000632_probe_17_exon_R'	'TAATACGACTCACTATAGCGTCATCCATAAGAGGTCTGATTTCTCCTTCCCCACCAGTCCCTCCTCTGAGCCACTTACCATGTTCCCGACACCGAACGTGCGACAA'
'ENSMUSG00000030223_probe_1_exon_L'	'TAATACGACTCACTATAGCGTCATCCATTAAACAACGCCGGCTCCAAGCACGTTCTAGCAGGACTCGGGCTTACACATAACTCAGTCGACACCGAACGTGCGACAA'
'ENSMUSG00000030223_probe_1_exon_R'	'TAATACGACTCACTATAGCGTCATCCATTCACTAAGACGTTAGAAGAGGAGAGCGATCCATCCGGGGGCACAGGACGACCTGCCAGCGACACCGAACGTGCGACAA'
'ENSMUSG00000030223_probe_2_exon_L'	'TAATACGACTCACTATAGCGTCATCCCCGGGCGCCCGAAGTCTGAGGCTGCCAGCCGGGACTGGTCATTGTTACACATAACTCAGTCGACACCGAACGTGCGACAA'
'ENSMUSG00000030223_probe_2_exon_R'	'TAATACGACTCACTATAGCGTCATCCATTCACTAAGACGTTAGCGCCACGGAGAACTGCTGGCGCTGCCGTTCCCTCCCCGGTCCCCGACACCGAACGTGCGACAA'
'ENSMUSG00000030223_probe_3_exon_L'	'TAATACGACTCACTATAGCGTCATCCCGCCTGCTACCTCTGCTCGGGCTCTTTGTGCTGCTCAAGATTGTTTACACATAACTCAGTCGACACCGAACGTGCGACAA'
'ENSMUSG00000030223_probe_3_exon_R'	'TAATACGACTCACTATAGCGTCATCCATTCACTAAGACGTTCGACGTTCCACGTGGCTGTGCAAGATGACAACAATATCGTTGTGTCGACACCGAACGTGCGACAA'
'ENSMUSG00000030223_probe_4_exon_L'	'TAATACGACTCACTATAGCGTCATCAAAAACTATTTCTTCGAATTTGAGGAATTTAACAGCACATTGCCTTTACACATAACTCAGTCGACACCGAACGTGCGACAA'
'ENSMUSG00000030223_probe_4_exon_R'	'TAATACGACTCACTATAGCGTCATCCATTCACTAAGACGTTTCCTGTGGTCTTTAAGGCCACATATCACGGTCTTTATTACATAATCGACACCGAACGTGCGACAA'
'ENSMUSG00000030223_probe_5_exon_L'	'TAATACGACTCACTATAGCGTCATCCTGGTGGTAGTCAACGGGAATGTGGTCACCAAACCATCCAGATCATTACACATAACTCAGTCGACACCGAACGTGCGACAA'
'ENSMUSG00000030223_probe_5_exon_R'	'TAATACGACTCACTATAGCGTCATCCATTCACTAAGACGTTCACCGTGTTGACAAAACCCTTGCCTGTAACCAGTGTGTCTATCTACGACACCGAACGTGCGACAA'
'ENSMUSG00000030223_probe_6_exon_L'	'TAATACGACTCACTATAGCGTCATCGACTATAAACCTTCTCCTGAGACAGGAGTCCTGTTTGAAATCCATTTACACATAACTCAGTCGACACCGAACGTGCGACAA'
'ENSMUSG00000030223_probe_6_exon_R'	'TAATACGACTCACTATAGCGTCATCCATTCACTAAGACGTTTCCGGAAAAATACAATGTGTTCAGCAGAGTGAACATCAGCTACTGCGACACCGAACGTGCGACAA'
'ENSMUSG00000030223_probe_7_exon_L'	'TAATACGACTCACTATAGCGTCATCGAAGGGAGGGACTTCAGGACGATGCTGTACAAAGATTTCTTTAAGTTACACATAACTCAGTCGACACCGAACGTGCGACAA'
'ENSMUSG00000030223_probe_7_exon_R'	'TAATACGACTCACTATAGCGTCATCCATTCACTAAGACGTTGAAAACGGTGTTTAATCACTGGCTACCAGGACTATGTTACAGTAACGACACCGAACGTGCGACAA'
'ENSMUSG00000030223_probe_8_exon_L'	'TAATACGACTCACTATAGCGTCATCATCACTTTCCAGCTGGTATCGGAGGCAACTTTTAATAAAAGTACCTTACACATAACTCAGTCGACACCGAACGTGCGACAA'
'ENSMUSG00000030223_probe_8_exon_R'	'TAATACGACTCACTATAGCGTCATCCATTCACTAAGACGTTTGTGGAGTACAGTGGTGTGAGCCATGAACCCAAACAGCACAGAACCGACACCGAACGTGCGACAA'
'ENSMUSG00000030223_probe_9_exon_L'	'TAATACGACTCACTATAGCGTCATCTCTGTTCGCTTTGTCAACTTGAACAAGAACAACTGGGAGGAGCCGTTACACATAACTCAGTCGACACCGAACGTGCGACAA'
'ENSMUSG00000030223_probe_9_exon_R'	'TAATACGACTCACTATAGCGTCATCCATTCACTAAGACGTTCGGGAGCTTCCCCGAGGACTCGTTCATCAAACCACCGCAAGATTCCGACACCGAACGTGCGACAA'
'ENSMUSG00000030223_probe_10_exon_L'	'TAATACGACTCACTATAGCGTCATCCCCGAATAGCACAGACTATGAAAGCACATCACAGCCCTTCTGGTGTTACACATAACTCAGTCGACACCGAACGTGCGACAA'
'ENSMUSG00000030223_probe_10_exon_R'	'TAATACGACTCACTATAGCGTCATCCATTCACTAAGACGTTACAGTGCATCCGCGGCCCCTGAAAACGAGGAGGACTTTGTCAGTGCGACACCGAACGTGCGACAA'
'ENSMUSG00000030223_probe_11_exon_L'	'TAATACGACTCACTATAGCGTCATCACAGAGAAGCCCACAGCCGACCCTTTCTCTGCCTTCCCTGTGCAGTTACACATAACTCAGTCGACACCGAACGTGCGACAA'
'ENSMUSG00000030223_probe_11_exon_R'	'TAATACGACTCACTATAGCGTCATCCATTCACTAAGACGTTGACTCTGAGCTGGTTACCACCCAAACCGCCCACAGCCTTTGATGGCGACACCGAACGTGCGACAA'
'ENSMUSG00000030223_probe_12_exon_L'	'TAATACGACTCACTATAGCGTCATCTAGAGAGGGAAGAGAACTTTACTGACTATTTGACAGTGGATGAAGTTACACATAACTCAGTCGACACCGAACGTGCGACAA'
'ENSMUSG00000030223_probe_12_exon_R'	'TAATACGACTCACTATAGCGTCATCCATTCACTAAGACGTTGCCCATGAATTCGTTGCAGAACTGAAGGAGCCTGGGAAATACAAACGACACCGAACGTGCGACAA'
'ENSMUSG00000030223_probe_13_exon_L'	'TAATACGACTCACTATAGCGTCATCCCTTTAGCTCCTCGGGGGCCTGTGAGACTCGGAAAAGCCAGTCAGTTACACATAACTCAGTCGACACCGAACGTGCGACAA'
'ENSMUSG00000030223_probe_13_exon_R'	'TAATACGACTCACTATAGCGTCATCCATTCACTAAGACGTTAAATCGCTCAGCTTCTACATCAGCCCCACAGGCGAGTGGATTGAACGACACCGAACGTGCGACAA'
'ENSMUSG00000030223_probe_14_exon_L'	'TAATACGACTCACTATAGCGTCATCAACTGACCGAGAAACCTCAGCATGTGAGTGTCCACGTCTTAAGCTTTACACATAACTCAGTCGACACCGAACGTGCGACAA'
'ENSMUSG00000030223_probe_14_exon_R'	'TAATACGACTCACTATAGCGTCATCCATTCACTAAGACGTTACCACCGCCTTGATGTCGTGGACATCTTCTCAGGAGAACTACAACCGACACCGAACGTGCGACAA'
'ENSMUSG00000030223_probe_15_exon_L'	'TAATACGACTCACTATAGCGTCATCCCATTGTGTCTGTGGTGTCCTTGACCTGCCAGAAACAGAAGGAGATTACACATAACTCAGTCGACACCGAACGTGCGACAA'
'ENSMUSG00000030223_probe_15_exon_R'	'TAATACGACTCACTATAGCGTCATCCATTCACTAAGACGTTCAGCGGCTGGAGAAGCAGTATTGTACCCAGGTGAACTCAAGCAAACGACACCGAACGTGCGACAA'
'ENSMUSG00000030223_probe_16_exon_L'	'TAATACGACTCACTATAGCGTCATCCTGTAATTGAGAACCTGGTTCCTGGTGCCCAGTACCAGGTTGTGATTACACATAACTCAGTCGACACCGAACGTGCGACAA'
'ENSMUSG00000030223_probe_16_exon_R'	'TAATACGACTCACTATAGCGTCATCCATTCACTAAGACGTTTACTTAAGAAAAGGCCCTTTGATTGGGCCACCTTCCGATCCTGTGCGACACCGAACGTGCGACAA'
'ENSMUSG00000030223_probe_17_exon_L'	'TAATACGACTCACTATAGCGTCATCTGTTCCCACTGGGATCAAAGATTTAATGCTCTACCCCTTGGGTCCTTACACATAACTCAGTCGACACCGAACGTGCGACAA'
'ENSMUSG00000030223_probe_17_exon_R'	'TAATACGACTCACTATAGCGTCATCCATTCACTAAGACGTTCTGCTGTCGTGCTGAGCTGGACCCGACCTATCCTGGGAGTCTTCACGACACCGAACGTGCGACAA'
'ENSMUSG00000030223_probe_18_exon_L'	'TAATACGACTCACTATAGCGTCATCAAAATACGTGGTTGAAATGTTCTACTTCAACCCCACCACCATGACTTACACATAACTCAGTCGACACCGAACGTGCGACAA'
'ENSMUSG00000030223_probe_18_exon_R'	'TAATACGACTCACTATAGCGTCATCCATTCACTAAGACGTTCAGAGTGGACGACCTACTATGAGATAGCAGCCACAGTTTCCTTAACGACACCGAACGTGCGACAA'
'ENSMUSG00000030223_probe_19_exon_L'	'TAATACGACTCACTATAGCGTCATCATCCGTGAGAATAGCAAGCCTATTGCCAGCGTGGTACTACAACTTTTACACATAACTCAGTCGACACCGAACGTGCGACAA'
'ENSMUSG00000030223_probe_19_exon_R'	'TAATACGACTCACTATAGCGTCATCCATTCACTAAGACGTTGCGTAACCATGGTGACATGGGGAGATCCAGAGCTGAGCTGTTGTGCGACACCGAACGTGCGACAA'
'ENSMUSG00000030223_probe_20_exon_L'	'TAATACGACTCACTATAGCGTCATCATGGGGATGCCACCACTGACCTGTCCCACTCTAGAATGCTGCACTTTACACATAACTCAGTCGACACCGAACGTGCGACAA'
'ENSMUSG00000030223_probe_20_exon_R'	'TAATACGACTCACTATAGCGTCATCCATTCACTAAGACGTTATGGTCGTTGCAGAAGGGAGGAAGAAAATTAAAAAGAGTGTGACACGACACCGAACGTGCGACAA'
'ENSMUSG00000030223_probe_21_exon_L'	'TAATACGACTCACTATAGCGTCATCCCCCGCCTTGTCAAGCTCGAACCAGCCCCTCCGAAGTCACTCTTCTTACACATAACTCAGTCGACACCGAACGTGCGACAA'
'ENSMUSG00000030223_probe_21_exon_R'	'TAATACGACTCACTATAGCGTCATCCATTCACTAAGACGTTAGTGAACAAAACACAGACGTCAGTGACCCTGCTGTGGGTTGAGGACGACACCGAACGTGCGACAA'
'ENSMUSG00000030223_probe_22_exon_L'	'TAATACGACTCACTATAGCGTCATCGTGACCATCTCCAGCCTCCTCCCAGCCACTGCCTACAACTGCAGTTTACACATAACTCAGTCGACACCGAACGTGCGACAA'
'ENSMUSG00000030223_probe_22_exon_R'	'TAATACGACTCACTATAGCGTCATCCATTCACTAAGACGTTCACCAGCTTCAGCCACGACACTCCCAGTGTCCCTACATTCATAGCCGACACCGAACGTGCGACAA'
'ENSMUSG00000030223_probe_23_exon_L'	'TAATACGACTCACTATAGCGTCATCGTCTCCACAATGGTTACAGAGGTGAACCCTAACGTGGTGGTGATCTTACACATAACTCAGTCGACACCGAACGTGCGACAA'
'ENSMUSG00000030223_probe_23_exon_R'	'TAATACGACTCACTATAGCGTCATCCATTCACTAAGACGTTGGTGCTGGCCATCCTCAGCACACTTTTAATTGGACTGCTCTTAGTCGACACCGAACGTGCGACAA'
'ENSMUSG00000030223_probe_24_exon_L'	'TAATACGACTCACTATAGCGTCATCTCATTCTCCGAAAGAAGCACCTGCAGATGGCTAGGGAATGTGGAGTTACACATAACTCAGTCGACACCGAACGTGCGACAA'
'ENSMUSG00000030223_probe_24_exon_R'	'TAATACGACTCACTATAGCGTCATCCATTCACTAAGACGTTGGCACGTTTGTTAACTTTGCATCCTTAGAAAGGGAAGGGAAACTCCGACACCGAACGTGCGACAA'
'ENSMUSG00000030223_probe_25_exon_L'	'TAATACGACTCACTATAGCGTCATCCCTACAGTTGGCGTAGGAGTGTGTTTGCTCTCTTAACCCTGCTGCTTACACATAACTCAGTCGACACCGAACGTGCGACAA'
'ENSMUSG00000030223_probe_25_exon_R'	'TAATACGACTCACTATAGCGTCATCCATTCACTAAGACGTTTCATGTCTTTGGACTGACTATCTTTTGGCATTTTATATTAACCCTCGACACCGAACGTGCGACAA'
'ENSMUSG00000021948_probe_1_exon_L'	'TAATACGACTCACTATAGCGTCATCACTTCCGTGTGCCGCGGCGCCAGAGCAGGAGGCGGCGGCCGCGGGTTCACTCCACTTATTACGACACCGAACGTGCGACAA'
'ENSMUSG00000021948_probe_1_exon_R'	'TAATACGACTCACTATAGCGTCATCGCCTATTCAGAACCTTTCCCGCGAGCGGCCCGTGGACATCTACCCTTCGAGCCGGGACCCGCGACACCGAACGTGCGACAA'
'ENSMUSG00000021948_probe_2_exon_L'	'TAATACGACTCACTATAGCGTCATCCATCTCCTTCAATTCCTATGAGCTGGGCTCCCTGCAAGTTGAGGATTCACTCCACTTATTACGACACCGAACGTGCGACAA'
'ENSMUSG00000021948_probe_2_exon_R'	'TAATACGACTCACTATAGCGTCATCGCCTATTCAGAACCTTAAGCAAGCCAGCCTTTCTGTGCTGTGAAGATGAAGGAGGCACTCACGACACCGAACGTGCGACAA'
'ENSMUSG00000021948_probe_3_exon_L'	'TAATACGACTCACTATAGCGTCATCGTGTCAGTACTGGCTGAGCGCTGCAAGAAGAACAACGGCAAGGCTTTCACTCCACTTATTACGACACCGAACGTGCGACAA'
'ENSMUSG00000021948_probe_3_exon_R'	'TAATACGACTCACTATAGCGTCATCGCCTATTCAGAACCTTGTTCTGGCTGGATCTGCAGCCTCAGGCCAAGGTGCTGATGTGTGTCGACACCGAACGTGCGACAA'
'ENSMUSG00000021948_probe_4_exon_L'	'TAATACGACTCACTATAGCGTCATCAGTATTTCCTGGAGGATGGGGATTGCAAACAGTCTATGCGTAGTGTTCACTCCACTTATTACGACACCGAACGTGCGACAA'
'ENSMUSG00000021948_probe_4_exon_R'	'TAATACGACTCACTATAGCGTCATCGCCTATTCAGAACCTTGAGGAGGCAAAGTTTCCAACCATGAACCGTCGTGGAGCCATTAAACGACACCGAACGTGCGACAA'
'ENSMUSG00000021948_probe_5_exon_L'	'TAATACGACTCACTATAGCGTCATCAGCCCACCTTCTGTTCTGTGTGCAAAGAGTTTGTCTGGGGCCTCATTCACTCCACTTATTACGACACCGAACGTGCGACAA'
'ENSMUSG00000021948_probe_5_exon_R'	'TAATACGACTCACTATAGCGTCATCGCCTATTCAGAACCTTAAGCAAGGCTACAAATGCAGGCAATGCAACGCTGCCATCCACAAGCGACACCGAACGTGCGACAA'
'ENSMUSG00000021948_probe_6_exon_L'	'TAATACGACTCACTATAGCGTCATCGACACCATCTTCCAGAAAGAACGCTTCAACATCGACATGCCTCACTTCACTCCACTTATTACGACACCGAACGTGCGACAA'
'ENSMUSG00000021948_probe_6_exon_R'	'TAATACGACTCACTATAGCGTCATCGCCTATTCAGAACCTTATTCAAGGTTTATAACTACATGAGCCCCACCTTCTGTGACCACTGCGACACCGAACGTGCGACAA'
'ENSMUSG00000021948_probe_7_exon_L'	'TAATACGACTCACTATAGCGTCATCTTGCTCTGGGGACTGGTGAAGCAGGGATTAAAGTGTGAAGATTGTTTCACTCCACTTATTACGACACCGAACGTGCGACAA'
'ENSMUSG00000021948_probe_7_exon_R'	'TAATACGACTCACTATAGCGTCATCGCCTATTCAGAACCTTCATGAATGTGCACCACAAATGCCGGGAGAAGGTGGCCAACCTGTGCGACACCGAACGTGCGACAA'
'ENSMUSG00000021948_probe_8_exon_L'	'TAATACGACTCACTATAGCGTCATCGTATCAACCAAAAGCTCTTGGCTGAGGCCTTGAACCAAGTGACCCTTCACTCCACTTATTACGACACCGAACGTGCGACAA'
'ENSMUSG00000021948_probe_8_exon_R'	'TAATACGACTCACTATAGCGTCATCGCCTATTCAGAACCTTAGATCTTCCCGGAAGCTGGACACAACAGAGTCTGTCGGAATATACCGACACCGAACGTGCGACAA'
'ENSMUSG00000021948_probe_9_exon_L'	'TAATACGACTCACTATAGCGTCATCAGGGATTTGAGAAGAAGCCAGAAGTCTCTGGGAGTGACATCCTAGTTCACTCCACTTATTACGACACCGAACGTGCGACAA'
'ENSMUSG00000021948_probe_9_exon_R'	'TAATACGACTCACTATAGCGTCATCGCCTATTCAGAACCTTGAAGCTGGGTCACATATCTCTTTAAAGCTATCATTCCCCAGCAGGCGACACCGAACGTGCGACAA'
'ENSMUSG00000021948_probe_10_exon_L'	'TAATACGACTCACTATAGCGTCATCTTGAGAACTTCACCTTCCAAAAAGTACTTGGCAAAGGCAGCTTTGTTCACTCCACTTATTACGACACCGAACGTGCGACAA'
'ENSMUSG00000021948_probe_10_exon_R'	'TAATACGACTCACTATAGCGTCATCGCCTATTCAGAACCTTAAGGTGCTGCTGGCAGAGCTGAAGGGCAAAGACAAGTACTTTGCACGACACCGAACGTGCGACAA'
'ENSMUSG00000021948_probe_11_exon_L'	'TAATACGACTCACTATAGCGTCATCGGAGAGTCCCTTCCTCACCCACCTCATCTGTACCTTCCAGACCAATTCACTCCACTTATTACGACACCGAACGTGCGACAA'
'ENSMUSG00000021948_probe_11_exon_R'	'TAATACGACTCACTATAGCGTCATCGCCTATTCAGAACCTTACCACCTGTTCTTCGTGATGGAGTTTCTCAATGGGGGTGACCTGACGACACCGAACGTGCGACAA'
'ENSMUSG00000021948_probe_12_exon_L'	'TAATACGACTCACTATAGCGTCATCAACTCTACCGGGCTACGTTTTATGCAGCTGAGATCATCTGCGGACTTCACTCCACTTATTACGACACCGAACGTGCGACAA'
'ENSMUSG00000021948_probe_12_exon_R'	'TAATACGACTCACTATAGCGTCATCGCCTATTCAGAACCTTCAGTTTCTACACAGCAAAGGCATTATTTACAGGGACCTCAAGCTGCGACACCGAACGTGCGACAA'
'ENSMUSG00000021948_probe_13_exon_L'	'TAATACGACTCACTATAGCGTCATCTGTGATGCTAGACAGGGACGGCCACATCAAGATCGCTGACTTTGGTTCACTCCACTTATTACGACACCGAACGTGCGACAA'
'ENSMUSG00000021948_probe_13_exon_R'	'TAATACGACTCACTATAGCGTCATCGCCTATTCAGAACCTTTGTGCAAAGAGAATATATTTGGGGAGGGCCGGGCCAGCACATTCTCGACACCGAACGTGCGACAA'
'ENSMUSG00000021948_probe_14_exon_L'	'TAATACGACTCACTATAGCGTCATCGGTGGACACACCACACTATCCCCGTTGGATCACCAAGGAATCCAATTCACTCCACTTATTACGACACCGAACGTGCGACAA'
'ENSMUSG00000021948_probe_14_exon_R'	'TAATACGACTCACTATAGCGTCATCGCCTATTCAGAACCTTACATCATGGAGAAGCTATTCGAGAGGGACCCTGACAAGAGGCTGGCGACACCGAACGTGCGACAA'
'ENSMUSG00000021948_probe_15_exon_L'	'TAATACGACTCACTATAGCGTCATCAAACATCAGGATTCACCCCTTTTTCAAGACTATCAACTGGTCCCTTTCACTCCACTTATTACGACACCGAACGTGCGACAA'
'ENSMUSG00000021948_probe_15_exon_R'	'TAATACGACTCACTATAGCGTCATCGCCTATTCAGAACCTTTGGAGAAGCGGAAGGTGGAGCCGCCCTTTAAGCCCAAAGTGAAATCGACACCGAACGTGCGACAA'
'ENSMUSG00000021948_probe_16_exon_L'	'TAATACGACTCACTATAGCGTCATCTTCAGACTACAGCAACTTTGACCCAGAGTTCCTGAATGAGAAACCTTCACTCCACTTATTACGACACCGAACGTGCGACAA'
'ENSMUSG00000021948_probe_16_exon_R'	'TAATACGACTCACTATAGCGTCATCGCCTATTCAGAACCTTAGCTTTCCTTCAGTGACAAGAACCTCATCGACTCTATGGACCAGGCGACACCGAACGTGCGACAA'
'ENSMUSG00000042834_probe_1_exon_L'	'TAATACGACTCACTATAGCGTCATCCCCCCGGGGCCCTGTGCCCTACGGCGGCGGCGGCGCGGGTGCGGGTTATCCTCATTAGACACGACACCGAACGTGCGACAA'
'ENSMUSG00000042834_probe_1_exon_R'	'TAATACGACTCACTATAGCGTCATCTACAACGACGATTCTTCCGGGGAGCGCGCGCAAGTTGGCCGCGCGCCCACGGGGCCGCGAGCGACACCGAACGTGCGACAA'
'ENSMUSG00000042834_probe_2_exon_L'	'TAATACGACTCACTATAGCGTCATCTTTTGTCTGTTGGTCTCCCTGGACTGAAGGAAGGGAGAATAGAAGTTATCCTCATTAGACACGACACCGAACGTGCGACAA'
'ENSMUSG00000042834_probe_2_exon_R'	'TAATACGACTCACTATAGCGTCATCTACAACGACGATTCTTGCCCAAGACTATTAAGAGTCTCAAAATGGTTTACTACCCAGAACTCGACACCGAACGTGCGACAA'
'ENSMUSG00000042834_probe_3_exon_L'	'TAATACGACTCACTATAGCGTCATCCCAGTTACCTCCACCCTTTTTAATCGTCCCACCTCCATTTGTATTTTATCCTCATTAGACACGACACCGAACGTGCGACAA'
'ENSMUSG00000042834_probe_3_exon_R'	'TAATACGACTCACTATAGCGTCATCTACAACGACGATTCTTATATGGTGTATGGGGTTTTGATGAGGTCTTGGTATCATATATGGGCGACACCGAACGTGCGACAA'
'ENSMUSG00000042834_probe_4_exon_L'	'TAATACGACTCACTATAGCGTCATCTGTGTAAATCATCAACTATAAGAAGAAACTATGGGACTCTAAGCCTTATCCTCATTAGACACGACACCGAACGTGCGACAA'
'ENSMUSG00000042834_probe_4_exon_R'	'TAATACGACTCACTATAGCGTCATCTACAACGACGATTCTTGCTTTAGAGAATTTACAGTGGACAAATAGGTTTCATCAAACCAGTCGACACCGAACGTGCGACAA'
'ENSMUSG00000042834_probe_5_exon_L'	'TAATACGACTCACTATAGCGTCATCAGTTTGAAACTCATTGTTTCCTTGTGGTAAGTGACTGAGACGCTGTTATCCTCATTAGACACGACACCGAACGTGCGACAA'
'ENSMUSG00000042834_probe_5_exon_R'	'TAATACGACTCACTATAGCGTCATCTACAACGACGATTCTTACAGGGCCTGAGACACTGATGAATGGTGCTATTTTGGACTTTCAACGACACCGAACGTGCGACAA'
'ENSMUSG00000042834_probe_6_exon_L'	'TAATACGACTCACTATAGCGTCATCATGCTCCTTGGCGAGGTAGCTCTGGTGGAGTTGTTTTTATTTCCATTATCCTCATTAGACACGACACCGAACGTGCGACAA'
'ENSMUSG00000042834_probe_6_exon_R'	'TAATACGACTCACTATAGCGTCATCTACAACGACGATTCTTTTCTAAGAAGGTGTCGGTACTTTGTTTCCTGGAATGTTCTTCTCTCGACACCGAACGTGCGACAA'
'ENSMUSG00000042834_probe_7_exon_L'	'TAATACGACTCACTATAGCGTCATCGTAGCGGGAGCAATCACAAAACTGTAATTGACCTACCAGATCTCTTTATCCTCATTAGACACGACACCGAACGTGCGACAA'
'ENSMUSG00000042834_probe_7_exon_R'	'TAATACGACTCACTATAGCGTCATCTACAACGACGATTCTTCTTTCTGCAGCCTCACCTGCCTGACTTAGAAAAAGAAAAGCAATACGACACCGAACGTGCGACAA'
'ENSMUSG00000042834_probe_8_exon_L'	'TAATACGACTCACTATAGCGTCATCTGGCATTTGAGTAGGAATTTGAAAATTATCCCTTTCCCAAAGTTGTTATCCTCATTAGACACGACACCGAACGTGCGACAA'
'ENSMUSG00000042834_probe_8_exon_R'	'TAATACGACTCACTATAGCGTCATCTACAACGACGATTCTTATTGGAAAAATGTCTTTACAAAATAGTGATGATGAAGGTGATGACCGACACCGAACGTGCGACAA'
'ENSMUSG00000042834_probe_10_exon_L'	'TAATACGACTCACTATAGCGTCATCGATAAGCAAGGTGTAGATTTTACATTTTTGTCCTTGCTCCCAATGTTATCCTCATTAGACACGACACCGAACGTGCGACAA'
'ENSMUSG00000042834_probe_10_exon_R'	'TAATACGACTCACTATAGCGTCATCTACAACGACGATTCTTATGGATAAACAAAAATAAAATCTGACAATGCCATCTCCTCACAGACGACACCGAACGTGCGACAA'
'ENSMUSG00000042834_probe_11_exon_L'	'TAATACGACTCACTATAGCGTCATCTTAGCCAGACTGAAAGCCCACCTTAATTTTTATATAACGTCTTTGTTATCCTCATTAGACACGACACCGAACGTGCGACAA'
'ENSMUSG00000042834_probe_11_exon_R'	'TAATACGACTCACTATAGCGTCATCTACAACGACGATTCTTTCTTCCTTTGACAGGGCAGGCCTTGTTCTGAACTGTTTGCGCTTCCGACACCGAACGTGCGACAA'
'ENSMUSG00000042834_probe_12_exon_L'	'TAATACGACTCACTATAGCGTCATCTCACTCTTTCTCTCGCTTCCCCTCTGGCTTGAGTTTCTTGTGCATTTATCCTCATTAGACACGACACCGAACGTGCGACAA'
'ENSMUSG00000042834_probe_12_exon_R'	'TAATACGACTCACTATAGCGTCATCTACAACGACGATTCTTTCGCTACCCCCACCTCTGTTAGGGTAGGTATATCAGCTATGTAAACGACACCGAACGTGCGACAA'
'ENSMUSG00000022206_probe_1_exon_L'	'TAATACGACTCACTATAGCGTCATCATGCGGTCCTTGCTGCTGTTCACTTTCTCGGCGTGCGTGCTGCTGTTCCAAGTTACTGACACGACACCGAACGTGCGACAA'
'ENSMUSG00000022206_probe_1_exon_R'	'TAATACGACTCACTATAGCGTCATCAGTCTTAGTGGAAGTTCCGGGTGCTGCTGGCTGGCGGCGCGAGCAGCGGCGCCGGGGACACCGACACCGAACGTGCGACAA'
'ENSMUSG00000022206_probe_2_exon_L'	'TAATACGACTCACTATAGCGTCATCACTCGAGAGGAACTGTTATTTCACCCTCGAGGGGGTCCACGAGGTTTCCAAGTTACTGACACGACACCGAACGTGCGACAA'
'ENSMUSG00000022206_probe_2_exon_R'	'TAATACGACTCACTATAGCGTCATCAGTCTTAGTGGAAGTTTTCAGGAGGAGGGGTTGCACACGTCTGCCTACAATTTCGACGAGACGACACCGAACGTGCGACAA'
'ENSMUSG00000022206_probe_3_exon_L'	'TAATACGACTCACTATAGCGTCATCTACATCCAAGGCAGCGAGCGAGTGGTGATCATGTGTGCCAGTGGTTTCCAAGTTACTGACACGACACCGAACGTGCGACAA'
'ENSMUSG00000022206_probe_3_exon_R'	'TAATACGACTCACTATAGCGTCATCAGTCTTAGTGGAAGTTCACCATTCGGAGAATCATGTTGGCGGTGCACAGACACGGCATGACCGACACCGAACGTGCGACAA'
'ENSMUSG00000022206_probe_4_exon_L'	'TAATACGACTCACTATAGCGTCATCAGACTACGCTTTCTTCAACATTGAACTCTTCAACAGTTCTTCCTATTCCAAGTTACTGACACGACACCGAACGTGCGACAA'
'ENSMUSG00000022206_probe_4_exon_R'	'TAATACGACTCACTATAGCGTCATCAGTCTTAGTGGAAGTTGAGATGGCTCGTGGAGGAGAGGAGACAAACACGACTCTGAAGCTACGACACCGAACGTGCGACAA'
'ENSMUSG00000022206_probe_5_exon_L'	'TAATACGACTCACTATAGCGTCATCACAAGCATACTCGTCCCTCCAAACAGTCACCCTACTGAGGACCGTTTCCAAGTTACTGACACGACACCGAACGTGCGACAA'
'ENSMUSG00000022206_probe_5_exon_R'	'TAATACGACTCACTATAGCGTCATCAGTCTTAGTGGAAGTTAACCTGAGTTTGAGAAGTTTTCCATGGAGGTGAAAAGTTCTGTTGCGACACCGAACGTGCGACAA'
'ENSMUSG00000022206_probe_6_exon_L'	'TAATACGACTCACTATAGCGTCATCGTGAACATGTTTGTTGAAGGGTTCCATGACGCCATCCTCCTCTACTTCCAAGTTACTGACACGACACCGAACGTGCGACAA'
'ENSMUSG00000022206_probe_6_exon_R'	'TAATACGACTCACTATAGCGTCATCAGTCTTAGTGGAAGTTTCTGGCTTTACATGAAGTACTCAGAGCTGGCTACAGCAAGAAGGACGACACCGAACGTGCGACAA'
'ENSMUSG00000022206_probe_7_exon_L'	'TAATACGACTCACTATAGCGTCATCGGAAAATCATCCAGCAGACTTGGAACAGGACATTTGAAGGTATCGTTCCAAGTTACTGACACGACACCGAACGTGCGACAA'
'ENSMUSG00000022206_probe_7_exon_R'	'TAATACGACTCACTATAGCGTCATCAGTCTTAGTGGAAGTTGGGCAGGTGTCCATAGATGCCAACGGGGACCGGTATGGGGACTTCCGACACCGAACGTGCGACAA'
'ENSMUSG00000022206_probe_8_exon_L'	'TAATACGACTCACTATAGCGTCATCTTGCCATGACTGACACTGAAGCAGGCACCCAAGAGGTCATTGGTGTTCCAAGTTACTGACACGACACCGAACGTGCGACAA'
'ENSMUSG00000022206_probe_8_exon_R'	'TAATACGACTCACTATAGCGTCATCAGTCTTAGTGGAAGTTTACTTTGGGAAAGAAGGCCGGTTCCAAATGCGATCGAATGTCAAACGACACCGAACGTGCGACAA'
'ENSMUSG00000022206_probe_9_exon_L'	'TAATACGACTCACTATAGCGTCATCCTTGGGGCCCTTTGAAACTGAGACTAGATGAGACCAGAATCGTGGTTCCAAGTTACTGACACGACACCGAACGTGCGACAA'
'ENSMUSG00000022206_probe_9_exon_R'	'TAATACGACTCACTATAGCGTCATCAGTCTTAGTGGAAGTTCATACCAACAGCTCTCCTTGCAAATCATCAGGTGGCCTAGAAGAACGACACCGAACGTGCGACAA'
'ENSMUSG00000022206_probe_10_exon_L'	'TAATACGACTCACTATAGCGTCATCGTGCTGGCTTGCTAATGGCCTTCTACTTTTTCAGGAAGAAATACATTCCAAGTTACTGACACGACACCGAACGTGCGACAA'
'ENSMUSG00000022206_probe_10_exon_R'	'TAATACGACTCACTATAGCGTCATCAGTCTTAGTGGAAGTTATAACCATTGAGAGGCGAAATCAGCAAGAGGAAAGCAACATCGGGCGACACCGAACGTGCGACAA'
'ENSMUSG00000022206_probe_11_exon_L'	'TAATACGACTCACTATAGCGTCATCGAGAGCTGCGAGAAGATTCCATCAGATCACATTTTTCGGTGGCTTTTCCAAGTTACTGACACGACACCGAACGTGCGACAA'
'ENSMUSG00000022206_probe_11_exon_R'	'TAATACGACTCACTATAGCGTCATCAGTCTTAGTGGAAGTTAAGAGATGCCCCTCTCGCTTCGTCTACTTGAGATTCCTTAAAGAGCGACACCGAACGTGCGACAA'
'ENSMUSG00000022206_probe_12_exon_L'	'TAATACGACTCACTATAGCGTCATCACAGACATCAACGGAGCAGAAAGGGCGTTCTCGGAGAAGTCATTCTTCCAAGTTACTGACACGACACCGAACGTGCGACAA'
'ENSMUSG00000022206_probe_12_exon_R'	'TAATACGACTCACTATAGCGTCATCAGTCTTAGTGGAAGTTTTAAGCAGTAGTCATTTCATTTTACATTTTCTTTAGAAGCTCAGGCGACACCGAACGTGCGACAA'
'ENSMUSG00000022206_probe_13_exon_L'	'TAATACGACTCACTATAGCGTCATCGTTAATCACTATCTGCCTTCTGGCCTCTCATCTCATGGCAAACTATTCCAAGTTACTGACACGACACCGAACGTGCGACAA'
'ENSMUSG00000022206_probe_13_exon_R'	'TAATACGACTCACTATAGCGTCATCAGTCTTAGTGGAAGTTATAATGAAACAACGCAATGCTGTTAAGTGTTCTGGCTGCTGGAGGCGACACCGAACGTGCGACAA'
'ENSMUSG00000022206_probe_14_exon_L'	'TAATACGACTCACTATAGCGTCATCCATCAGAGGAGATTTATGTCTTGAAAGTCTGCTGCGTCCATATCTTTCCAAGTTACTGACACGACACCGAACGTGCGACAA'
'ENSMUSG00000022206_probe_14_exon_R'	'TAATACGACTCACTATAGCGTCATCAGTCTTAGTGGAAGTTATTGCTTTGGGGGCAGTTCACACGAGGATAGAAAAATGTGGCTTTCGACACCGAACGTGCGACAA'
'ENSMUSG00000022206_probe_15_exon_L'	'TAATACGACTCACTATAGCGTCATCACAAGGAGAATATTCTTGGAAAGAATTTAACACCCAATAAGAGGATTCCAAGTTACTGACACGACACCGAACGTGCGACAA'
'ENSMUSG00000022206_probe_15_exon_R'	'TAATACGACTCACTATAGCGTCATCAGTCTTAGTGGAAGTTATGGAATGAAAGAAATCTCCAGGCTGGGAATGCAGTGCCCCTCTCCGACACCGAACGTGCGACAA'
'ENSMUSG00000022206_probe_16_exon_L'	'TAATACGACTCACTATAGCGTCATCTGGAACTGGGGGACAGGTTTGTGGTTGATGAAGGCTGCGTCCAACTTCCAAGTTACTGACACGACACCGAACGTGCGACAA'
'ENSMUSG00000022206_probe_16_exon_R'	'TAATACGACTCACTATAGCGTCATCAGTCTTAGTGGAAGTTCCACATTCAGGTCTGAATTCATATCTCAAGAAAGGATCCTCCCTGCGACACCGAACGTGCGACAA'
'ENSMUSG00000022206_probe_17_exon_L'	'TAATACGACTCACTATAGCGTCATCTGAAGATTAAATTTCACTTATATTTTAAGAGCACGGAGGAGGTGTTTCCAAGTTACTGACACGACACCGAACGTGCGACAA'
'ENSMUSG00000022206_probe_17_exon_R'	'TAATACGACTCACTATAGCGTCATCAGTCTTAGTGGAAGTTGACAAATCTGTGGAGAGGGAGGAACGGTTCTCGTTTTCTCTGCTGCGACACCGAACGTGCGACAA'
'ENSMUSG00000022206_probe_18_exon_L'	'TAATACGACTCACTATAGCGTCATCCTTGGCTGTCTCTAGTCTAACTGCTAGTCTGGCTGAAGATGTACATTCCAAGTTACTGACACGACACCGAACGTGCGACAA'
'ENSMUSG00000022206_probe_18_exon_R'	'TAATACGACTCACTATAGCGTCATCAGTCTTAGTGGAAGTTAGTCTGTTCAGCTTACAAACTCTGAAGGAATACGTTGATGTTAAGCGACACCGAACGTGCGACAA'
'ENSMUSG00000022206_probe_19_exon_L'	'TAATACGACTCACTATAGCGTCATCCGTTGTTCATTTTCAACTGTTTTAAATGGATGTTATTGGAGGGCTTTCCAAGTTACTGACACGACACCGAACGTGCGACAA'
'ENSMUSG00000022206_probe_19_exon_R'	'TAATACGACTCACTATAGCGTCATCAGTCTTAGTGGAAGTTATTCTTTCTAACTATGGTCAAATGATGCCCTTCAAAACCAGTAGACGACACCGAACGTGCGACAA'
'ENSMUSG00000022206_probe_20_exon_L'	'TAATACGACTCACTATAGCGTCATCTTAAGTGGAGTCTATAAAGAAACACAACCCCTTTCCCTCAAGAATTTCCAAGTTACTGACACGACACCGAACGTGCGACAA'
'ENSMUSG00000022206_probe_20_exon_R'	'TAATACGACTCACTATAGCGTCATCAGTCTTAGTGGAAGTTGCAGACAGTGAGAATTTGACAGCAAGACACAGTGGTGATACGTTTCGACACCGAACGTGCGACAA'
'ENSMUSG00000022206_probe_21_exon_L'	'TAATACGACTCACTATAGCGTCATCATGATTTTAATTTAAAAAGGGAATGTTGATATCTGCTGTGTCCCTTTCCAAGTTACTGACACGACACCGAACGTGCGACAA'
'ENSMUSG00000022206_probe_21_exon_R'	'TAATACGACTCACTATAGCGTCATCAGTCTTAGTGGAAGTTAACCTTATAGAGTTTTGCAGCCACCACAAATGATGCATAGCTTGGCGACACCGAACGTGCGACAA'
'ENSMUSG00000022206_probe_22_exon_L'	'TAATACGACTCACTATAGCGTCATCCTGGGTATCCTCTTTGCACTCAATCCTGGGTGCAGAGGTTTCAATTTCCAAGTTACTGACACGACACCGAACGTGCGACAA'
'ENSMUSG00000022206_probe_22_exon_R'	'TAATACGACTCACTATAGCGTCATCAGTCTTAGTGGAAGTTTGGTTCCGACTTTATCATTTGAGGAGAGAACAAGGGTACCGTCTTCGACACCGAACGTGCGACAA'
'ENSMUSG00000022206_probe_23_exon_L'	'TAATACGACTCACTATAGCGTCATCGGGGAAATTAAATAATTTCTTGGAGGTCCTATCCATCCAGGTTAATTCCAAGTTACTGACACGACACCGAACGTGCGACAA'
'ENSMUSG00000022206_probe_23_exon_R'	'TAATACGACTCACTATAGCGTCATCAGTCTTAGTGGAAGTTGTGGAGGAGTCCAAGCAAGCTTAGCAAGCTCTGGAAGCTGGCTTCCGACACCGAACGTGCGACAA'
'ENSMUSG00000022206_probe_24_exon_L'	'TAATACGACTCACTATAGCGTCATCGGACCACACCTCATTCTCTCAGTGGAGTCAAAGTGAATGGGCTGCTTCCAAGTTACTGACACGACACCGAACGTGCGACAA'
'ENSMUSG00000022206_probe_24_exon_R'	'TAATACGACTCACTATAGCGTCATCAGTCTTAGTGGAAGTTCTGTGTGGGGCTCAGGAAACGGGATGCAAACCGCATGATAAAATGCGACACCGAACGTGCGACAA'
'ENSMUSG00000022206_probe_25_exon_L'	'TAATACGACTCACTATAGCGTCATCAAAAAGTAGGCCAGAAAGGCAAACTTTAAAATGCTAATCCAGGAGTTCCAAGTTACTGACACGACACCGAACGTGCGACAA'
'ENSMUSG00000022206_probe_25_exon_R'	'TAATACGACTCACTATAGCGTCATCAGTCTTAGTGGAAGTTGCGTTTGTGGAGCACAACTCAGGAAGGCTGCAGCTGATGGTCAGGCGACACCGAACGTGCGACAA'
'ENSMUSG00000026259_probe_6_exon_L'	'TAATACGACTCACTATAGCGTCATCACACAGGCACAAGGCCAGGAGCACGTCTGAGCGGAGAGCCAGTGATTTTCACAATCAGGAGCGACACCGAACGTGCGACAA'
'ENSMUSG00000026259_probe_6_exon_R'	'TAATACGACTCACTATAGCGTCATCGTAAGAGACATTGCTTAAGCAGATTTGCCAAAAATGGGGAAATCTGTAAATGAACGGTCGGCGACACCGAACGTGCGACAA'
'ENSMUSG00000026259_probe_7_exon_L'	'TAATACGACTCACTATAGCGTCATCCCCCACCACTCTCACGGAGGCCCTGCAGATGATCCATCCCATTCCTTTTCACAATCAGGAGCGACACCGAACGTGCGACAA'
'ENSMUSG00000026259_probe_7_exon_R'	'TAATACGACTCACTATAGCGTCATCGTAAGAGACATTGCTTCCGACTCCTGGAGAAACCTCATTGAACAAATAGGGCTCCTGTATCCGACACCGAACGTGCGACAA'
'ENSMUSG00000026259_probe_8_exon_L'	'TAATACGACTCACTATAGCGTCATCAGAGTATAGAGACAAATCGACTCTCCAAGAAATTGAAACACGGAGTTTTCACAATCAGGAGCGACACCGAACGTGCGACAA'
'ENSMUSG00000026259_probe_8_exon_R'	'TAATACGACTCACTATAGCGTCATCGTAAGAGACATTGCTTAGCAGGATGCAGAAATCCAAGGCAACTCCGATGGGTCCCAGGTTGCGACACCGAACGTGCGACAA'
'ENSMUSG00000026259_probe_9_exon_L'	'TAATACGACTCACTATAGCGTCATCAGAGGAGGAGGAGGAGGAGGAGGAGGGAGAGGAGGAGGAGCTGGCTTTTCACAATCAGGAGCGACACCGAACGTGCGACAA'
'ENSMUSG00000026259_probe_9_exon_R'	'TAATACGACTCACTATAGCGTCATCGTAAGAGACATTGCTTGCCCTCCTGAGAGGAGAGCTCTGCCTCAGATCTGCCTGCTCAGCACGACACCGAACGTGCGACAA'
'ENSMUSG00000026259_probe_10_exon_L'	'TAATACGACTCACTATAGCGTCATCCAAGACCTTCCTGAGATCCAGAGCAGTGGCGTGCTGGACATTCTCTTTTCACAATCAGGAGCGACACCGAACGTGCGACAA'
'ENSMUSG00000026259_probe_10_exon_R'	'TAATACGACTCACTATAGCGTCATCGTAAGAGACATTGCTTGCCGGAGGAGATCAGGCTGCAGGAGGCCATGTTTGAGTTGGTTACCGACACCGAACGTGCGACAA'
'ENSMUSG00000026259_probe_11_exon_L'	'TAATACGACTCACTATAGCGTCATCTCTGAGGCCTCCTACTATAAGAGCCTGAACCTGCTGGTGTCGCACTTTTCACAATCAGGAGCGACACCGAACGTGCGACAA'
'ENSMUSG00000026259_probe_11_exon_R'	'TAATACGACTCACTATAGCGTCATCGTAAGAGACATTGCTTCATGGAGAACGAGCGTCTGAAGAAGATCCTGCATCCATCTGAGGCCGACACCGAACGTGCGACAA'
'ENSMUSG00000026259_probe_12_exon_L'	'TAATACGACTCACTATAGCGTCATCCACATCCTCTTTTCCAATGTCCTGGATGTCATGGCTGTCAGTGAGTTTTCACAATCAGGAGCGACACCGAACGTGCGACAA'
'ENSMUSG00000026259_probe_12_exon_R'	'TAATACGACTCACTATAGCGTCATCGTAAGAGACATTGCTTGTTTTTGCTGGAGCTAGAGCACCGCATGGAGGAGAACATTGTTATCGACACCGAACGTGCGACAA'
'ENSMUSG00000026259_probe_13_exon_L'	'TAATACGACTCACTATAGCGTCATCTCGGATGTGTGCGACATCGTGTACCGTTACGCAGCTGATCACTTCTTTTCACAATCAGGAGCGACACCGAACGTGCGACAA'
'ENSMUSG00000026259_probe_13_exon_R'	'TAATACGACTCACTATAGCGTCATCGTAAGAGACATTGCTTGGTCTATATCACTTACGTCAGTAACCAGACCTACCAGGAAAGGACCGACACCGAACGTGCGACAA'
'ENSMUSG00000026259_probe_14_exon_L'	'TAATACGACTCACTATAGCGTCATCGCAAGGGCCTGCCTTTCTCCTCCTTCCTCATCTTGCCTTTCCAGATTTTCACAATCAGGAGCGACACCGAACGTGCGACAA'
'ENSMUSG00000026259_probe_14_exon_R'	'TAATACGACTCACTATAGCGTCATCGTAAGAGACATTGCTTATCACGAGACTCAAGCTGCTGGTCCAGAATATCCTGAAGAGAGTGCGACACCGAACGTGCGACAA'
'ENSMUSG00000026259_probe_15_exon_L'	'TAATACGACTCACTATAGCGTCATCGGTCTGAACGTGAAGGCACCGCCTTGGATGCCCACAAGGAGCTAGTTTTCACAATCAGGAGCGACACCGAACGTGCGACAA'
'ENSMUSG00000026259_probe_15_exon_R'	'TAATACGACTCACTATAGCGTCATCGTAAGAGACATTGCTTATGGTGGTAAAGGCATGCAATGAGGGTGTCCGGAAGATGAGCCGCCGACACCGAACGTGCGACAA'
'ENSMUSG00000026259_probe_16_exon_L'	'TAATACGACTCACTATAGCGTCATCAACAGATGATCAGCATTCAGAAGAAGATGGAGTTCAAGATCAAGTTTTTCACAATCAGGAGCGACACCGAACGTGCGACAA'
'ENSMUSG00000026259_probe_16_exon_R'	'TAATACGACTCACTATAGCGTCATCGTAAGAGACATTGCTTGTACCCATCATCTCACACTCCCGGTGGCTGCTGAAGCAGGGTGAGCGACACCGAACGTGCGACAA'
'ENSMUSG00000026259_probe_17_exon_L'	'TAATACGACTCACTATAGCGTCATCCCAAGACCTCCCGCACCCTGCGGACCAAGAAGCTCTTCAGAGAAATTTTCACAATCAGGAGCGACACCGAACGTGCGACAA'
'ENSMUSG00000026259_probe_17_exon_R'	'TAATACGACTCACTATAGCGTCATCGTAAGAGACATTGCTTTACCTCTTCCTCTTCAATGACCTGCTGGTGATCTGCCGGCAGATCCGACACCGAACGTGCGACAA'
'ENSMUSG00000026259_probe_18_exon_L'	'TAATACGACTCACTATAGCGTCATCCCTGCTTCGAGTGGAGGAGCTGGAGGACCAGGGTCAAACACTGGCTTTTCACAATCAGGAGCGACACCGAACGTGCGACAA'
'ENSMUSG00000026259_probe_18_exon_R'	'TAATACGACTCACTATAGCGTCATCGTAAGAGACATTGCTTATGTGTTCATCCTGCGGCTGCTGGAAAATGCAGATGACCGAGAGGCGACACCGAACGTGCGACAA'
'ENSMUSG00000026259_probe_19_exon_L'	'TAATACGACTCACTATAGCGTCATCGGCATCCTCCCAGAGCGAGATGAAGCGCTGGATGACCTCACTGGCTTTTCACAATCAGGAGCGACACCGAACGTGCGACAA'
'ENSMUSG00000026259_probe_19_exon_R'	'TAATACGACTCACTATAGCGTCATCGTAAGAGACATTGCTTCCAACAGGAGGACCAAGTTTGTATCCTTCACATCTCGGCTGTTGGCGACACCGAACGTGCGACAA'
'ENSMUSG00000026259_probe_20_exon_L'	'TAATACGACTCACTATAGCGTCATCACCCGTATGTGGCCCAGCAGCCTGATGAACTGACGCTGGAACTGGTTTTCACAATCAGGAGCGACACCGAACGTGCGACAA'
'ENSMUSG00000026259_probe_20_exon_R'	'TAATACGACTCACTATAGCGTCATCGTAAGAGACATTGCTTGATATCCTGAACATCCTGGAGAAGACAGAGGATGGGTGGATCTTTCGACACCGAACGTGCGACAA'
'ENSMUSG00000026259_probe_21_exon_L'	'TAATACGACTCACTATAGCGTCATCCGGCTGCATGACCAGGAGAGAGGCTGGTTCCCCAGTTCCATGACATTTTCACAATCAGGAGCGACACCGAACGTGCGACAA'
'ENSMUSG00000026259_probe_21_exon_R'	'TAATACGACTCACTATAGCGTCATCGTAAGAGACATTGCTTGGAGATCCTGAACCCCAAGATCCGCTCCCAGAACCTCAAGGAATGCGACACCGAACGTGCGACAA'
'ENSMUSG00000026259_probe_22_exon_L'	'TAATACGACTCACTATAGCGTCATCCCCTGCCCATGCTGTGGAAGCTCTAGTGTCCTGGCCACTTGTTTGTTTTCACAATCAGGAGCGACACCGAACGTGCGACAA'
'ENSMUSG00000026259_probe_22_exon_R'	'TAATACGACTCACTATAGCGTCATCGTAAGAGACATTGCTTTGCACACTGGTGAAAAGCTAAGTACTTAGGCAGTATTACACCACCCGACACCGAACGTGCGACAA'
'ENSMUSG00000026259_probe_23_exon_L'	'TAATACGACTCACTATAGCGTCATCTGGAAGGTAACCACTGTCAGGATCCCCTGAACTGCACGTGTCCTTTTTTCACAATCAGGAGCGACACCGAACGTGCGACAA'
'ENSMUSG00000026259_probe_23_exon_R'	'TAATACGACTCACTATAGCGTCATCGTAAGAGACATTGCTTCTACTTTGGAAGCTGTTAAGAGTCTACCAGGCACACAGATGGCCGCGACACCGAACGTGCGACAA'
'ENSMUSG00000026259_probe_24_exon_L'	'TAATACGACTCACTATAGCGTCATCCCCTGCCCTCAGCAGGCTTCCCAAAGCTTAGCTGAGGGTTCATGCTTTTCACAATCAGGAGCGACACCGAACGTGCGACAA'
'ENSMUSG00000026259_probe_24_exon_R'	'TAATACGACTCACTATAGCGTCATCGTAAGAGACATTGCTTCCTCTAGCTCCTTGAAGGGCTTGATATCACTTGTGTCTCCTGGCCCGACACCGAACGTGCGACAA'
'ENSMUSG00000027210_probe_1_exon_L'	'TAATACGACTCACTATAGCGTCATCAAAAAGGACTCTTCAACCTAGCTCACTTTCTTATCCGGACTGGGATTTTATGTCTTGTGGCCGACACCGAACGTGCGACAA'
'ENSMUSG00000027210_probe_1_exon_R'	'TAATACGACTCACTATAGCGTCATCACAGTTCTACGAATTTTTAAATATACGACACATCCAGGAGTTTATTGGAGCGCAGACTGATCGACACCGAACGTGCGACAA'
'ENSMUSG00000027210_probe_2_exon_L'	'TAATACGACTCACTATAGCGTCATCGCGCAAAGGTACGATGAGCTGCCCCATTACGGCGGGATGGACGGATTTTATGTCTTGTGGCCGACACCGAACGTGCGACAA'
'ENSMUSG00000027210_probe_2_exon_R'	'TAATACGACTCACTATAGCGTCATCACAGTTCTACGAATTTAGGGGTTCCCGCTTCCATGTACGGAGACCCTCACGCGCCGCGGCCCGACACCGAACGTGCGACAA'
'ENSMUSG00000027210_probe_3_exon_L'	'TAATACGACTCACTATAGCGTCATCCACTACGGCGCGCACGCCCCGCACCCCAATGTCATGCCAGCCAGCTTTTATGTCTTGTGGCCGACACCGAACGTGCGACAA'
'ENSMUSG00000027210_probe_3_exon_R'	'TAATACGACTCACTATAGCGTCATCACAGTTCTACGAATTTGGGATCTGCTGTCAACGACGCCTTGAAAAGAGACAAGGACGCAATCGACACCGAACGTGCGACAA'
'ENSMUSG00000027210_probe_4_exon_L'	'TAATACGACTCACTATAGCGTCATCAACCCGGAGTGGCCGGCGGAGACGTCTGTTCCTCTGACTCCTTCATTTTATGTCTTGTGGCCGACACCGAACGTGCGACAA'
'ENSMUSG00000027210_probe_4_exon_R'	'TAATACGACTCACTATAGCGTCATCACAGTTCTACGAATTTGAGGACATCGCGGTCTTCGCCAAGCAGGTTCGCGCCGAAAAGCCTCGACACCGAACGTGCGACAA'
'ENSMUSG00000027210_probe_5_exon_L'	'TAATACGACTCACTATAGCGTCATCTTTTTCCTCAAACCCAGAGCTGGATAATTTGATGATACAAGCAATTTTTATGTCTTGTGGCCGACACCGAACGTGCGACAA'
'ENSMUSG00000027210_probe_5_exon_R'	'TAATACGACTCACTATAGCGTCATCACAGTTCTACGAATTTAAGTACTAAGGTTTCATCTTCTGGAGTTAGAAAAGGTCCACGAACCGACACCGAACGTGCGACAA'
'ENSMUSG00000027210_probe_6_exon_L'	'TAATACGACTCACTATAGCGTCATCATGTGATAACTTCTGCCACCGGTACATTAGCTGTTTGAAGGGAAATTTTATGTCTTGTGGCCGACACCGAACGTGCGACAA'
'ENSMUSG00000027210_probe_6_exon_R'	'TAATACGACTCACTATAGCGTCATCACAGTTCTACGAATTTTGCCCATTGACCTCGTGATTGATGAGAGAGATGGAAGCTCCAAGTCGACACCGAACGTGCGACAA'
'ENSMUSG00000027210_probe_7_exon_L'	'TAATACGACTCACTATAGCGTCATCAGATCATGAAGAACTTTCAGGCTCCTCCACAAATCTCGCCGACCATTTTATGTCTTGTGGCCGACACCGAACGTGCGACAA'
'ENSMUSG00000027210_probe_7_exon_R'	'TAATACGACTCACTATAGCGTCATCACAGTTCTACGAATTTACCCTTCATCCTGGCGAGACCACGATGACGCAACCTCAACGCACTCGACACCGAACGTGCGACAA'
'ENSMUSG00000027210_probe_8_exon_L'	'TAATACGACTCACTATAGCGTCATCCCCAGAGTGGAGACAACAGCAGTGAGCAAGGCGATGGGTTAGACATTTTATGTCTTGTGGCCGACACCGAACGTGCGACAA'
'ENSMUSG00000027210_probe_8_exon_R'	'TAATACGACTCACTATAGCGTCATCACAGTTCTACGAATTTAGCGTAGCTTCACCTGGCACAGGTGATGACGACGATCCAGACAAGCGACACCGAACGTGCGACAA'
'ENSMUSG00000027210_probe_9_exon_L'	'TAATACGACTCACTATAGCGTCATCAAAAACGCCAGAAGAAAAGAGGCATATTCCCCAAAGTCGCGACAATTTTATGTCTTGTGGCCGACACCGAACGTGCGACAA'
'ENSMUSG00000027210_probe_9_exon_R'	'TAATACGACTCACTATAGCGTCATCACAGTTCTACGAATTTATCATGAGAGCGTGGCTCTTCCAGCATCTCACACACCCGTACCCTCGACACCGAACGTGCGACAA'
'ENSMUSG00000027210_probe_10_exon_L'	'TAATACGACTCACTATAGCGTCATCCAGAAGAACAGAAGAAACAGTTAGCGCAAGACACGGGACTGACAATTTTATGTCTTGTGGCCGACACCGAACGTGCGACAA'
'ENSMUSG00000027210_probe_10_exon_R'	'TAATACGACTCACTATAGCGTCATCACAGTTCTACGAATTTCTGCAAGTGAACAACTGGTTTATCAATGCCAGAAGAAGAATAGTGCGACACCGAACGTGCGACAA'
'ENSMUSG00000027210_probe_11_exon_L'	'TAATACGACTCACTATAGCGTCATCTTCTTCTTGATCCTTCAGTGAGCCAAGGAGCAGCGTATAGTCCAGTTTTATGTCTTGTGGCCGACACCGAACGTGCGACAA'
'ENSMUSG00000027210_probe_11_exon_R'	'TAATACGACTCACTATAGCGTCATCACAGTTCTACGAATTTGGTCAGCCCATGGGGAGCTTTGTGTTGGATGGTCAGCAACACATGCGACACCGAACGTGCGACAA'
'ENSMUSG00000027210_probe_12_exon_L'	'TAATACGACTCACTATAGCGTCATCCAGAGCATGCCAGGGGACTACGTTTCTCAGGGTGGTCCAATGGGATTTTATGTCTTGTGGCCGACACCGAACGTGCGACAA'
'ENSMUSG00000027210_probe_12_exon_R'	'TAATACGACTCACTATAGCGTCATCACAGTTCTACGAATTTGGGTATGGCCCAGCCAAGTTACACTCCTCCCCAGATGACCCCACACGACACCGAACGTGCGACAA'
'ENSMUSG00000027210_probe_13_exon_L'	'TAATACGACTCACTATAGCGTCATCCATGGACCCCCAATGCATTCATATTTGCCAAGCCATCCCCACCACTTTTATGTCTTGTGGCCGACACCGAACGTGCGACAA'
'ENSMUSG00000027210_probe_13_exon_R'	'TAATACGACTCACTATAGCGTCATCACAGTTCTACGAATTTAGCCATGGTGATGCACGGAGGACCCCCTACCCACCCTGGAATGACCGACACCGAACGTGCGACAA'
'ENSMUSG00000027210_probe_14_exon_L'	'TAATACGACTCACTATAGCGTCATCATGTCAGCACAGAGCCCCACAATGTTAAATTCTGTAGATCCCAATTTTTATGTCTTGTGGCCGACACCGAACGTGCGACAA'
'ENSMUSG00000027210_probe_14_exon_R'	'TAATACGACTCACTATAGCGTCATCACAGTTCTACGAATTTTGGCGGACAGGTTATGGACATTCATGCCCAATAGTATAAGGGAACCGACACCGAACGTGCGACAA'
'ENSMUSG00000027210_probe_15_exon_L'	'TAATACGACTCACTATAGCGTCATCCAAGGAAGAAGGAAACACACGCAAAAACTATTTTAAGACTCTCTGTTTTATGTCTTGTGGCCGACACCGAACGTGCGACAA'
'ENSMUSG00000027210_probe_15_exon_R'	'TAATACGACTCACTATAGCGTCATCACAGTTCTACGAATTTCTTTGACCAGATGTGACACTTAATATGAAACTCCAGACAGCTGTGCGACACCGAACGTGCGACAA'
'ENSMUSG00000027210_probe_16_exon_L'	'TAATACGACTCACTATAGCGTCATCTTTTTACTTTTTGTCATTTTTCATCAAGCAACAGAGGACCAATGGTTTTATGTCTTGTGGCCGACACCGAACGTGCGACAA'
'ENSMUSG00000027210_probe_16_exon_R'	'TAATACGACTCACTATAGCGTCATCACAGTTCTACGAATTTCAAGAACACAAATGTGAAGCGACGGGCTCATCGAGACAATTTTGTCGACACCGAACGTGCGACAA'
'ENSMUSG00000027210_probe_17_exon_L'	'TAATACGACTCACTATAGCGTCATCCATGCAAAGATCCTCTGGAGAAAGACTCCGAGAGTTATAACTACTTTTTATGTCTTGTGGCCGACACCGAACGTGCGACAA'
'ENSMUSG00000027210_probe_17_exon_R'	'TAATACGACTCACTATAGCGTCATCACAGTTCTACGAATTTAGCATAAACATAGGGACTAAGTTAAACTTGTACATTTCTGTTGATCGACACCGAACGTGCGACAA'
'ENSMUSG00000027210_probe_18_exon_L'	'TAATACGACTCACTATAGCGTCATCAAAAATATATCCTTGTTTTCCACACTATGTGTGTTGTTCCCAAAATTTTATGTCTTGTGGCCGACACCGAACGTGCGACAA'
'ENSMUSG00000027210_probe_18_exon_R'	'TAATACGACTCACTATAGCGTCATCACAGTTCTACGAATTTATGACTGTCTTGGTTCATCAGTGAATTCACTATCCAGAAGAGACTCGACACCGAACGTGCGACAA'
'ENSMUSG00000027210_probe_19_exon_L'	'TAATACGACTCACTATAGCGTCATCTGGTATATTTTAAACCTGTTGGGCCAATGAGAAAAGAACCATGCTTTTTATGTCTTGTGGCCGACACCGAACGTGCGACAA'
'ENSMUSG00000027210_probe_19_exon_R'	'TAATACGACTCACTATAGCGTCATCACAGTTCTACGAATTTGGAGCGAGATGGACACTTGTCTGAACCTCATCACTAACTCCAGCGCGACACCGAACGTGCGACAA'
'ENSMUSG00000027210_probe_20_exon_L'	'TAATACGACTCACTATAGCGTCATCCCCCCGTCCATGTGTCCTTTAGTTTCAAACAGATCTTTATAGTTTTTTTATGTCTTGTGGCCGACACCGAACGTGCGACAA'
'ENSMUSG00000027210_probe_20_exon_R'	'TAATACGACTCACTATAGCGTCATCACAGTTCTACGAATTTGCTTCATAAGCCAATTCTTATTATGATTTTGGGGGACTGTTCTTCCGACACCGAACGTGCGACAA'
'ENSMUSG00000027210_probe_21_exon_L'	'TAATACGACTCACTATAGCGTCATCAAGAGCTTGCCAGTGAAGATCTAGAGACAGAGCGAAGGCTTCTTCTTTTATGTCTTGTGGCCGACACCGAACGTGCGACAA'
'ENSMUSG00000027210_probe_21_exon_R'	'TAATACGACTCACTATAGCGTCATCACAGTTCTACGAATTTGTTCTGAGCCTTGGCTGTGGACAAAACAATCTTAAGTTGGGCAGCCGACACCGAACGTGCGACAA'
'ENSMUSG00000027210_probe_22_exon_L'	'TAATACGACTCACTATAGCGTCATCTTCCTCAACGCACATACACACACACACACACACAAGTTATTCATGTTTTATGTCTTGTGGCCGACACCGAACGTGCGACAA'
'ENSMUSG00000027210_probe_22_exon_R'	'TAATACGACTCACTATAGCGTCATCACAGTTCTACGAATTTCGTTGCACCATAAGTAGGATTCTATCAGGAACTCAAAGCTTGGGGCGACACCGAACGTGCGACAA'
'ENSMUSG00000026355_probe_1_exon_L'	'TAATACGACTCACTATAGCGTCATCGGAAGGAGCTACGCGTGGAACCTGCGGCCGGGCTATCTGCAGCTGTTGTTCATTCAAGAGCCGACACCGAACGTGCGACAA'
'ENSMUSG00000026355_probe_1_exon_R'	'TAATACGACTCACTATAGCGTCATCCCAATAGTAAGGCTTTGACTCTCCTCCGCGGTGGTCTTCCCTCAGCAGCGCGTACTCTCGGCGACACCGAACGTGCGACAA'
'ENSMUSG00000026355_probe_2_exon_L'	'TAATACGACTCACTATAGCGTCATCCGACGAGGTGGCCGAGAAATGCCAGAAGCTGTTCCTAGACTTCCTTTGTTCATTCAAGAGCCGACACCGAACGTGCGACAA'
'ENSMUSG00000026355_probe_2_exon_R'	'TAATACGACTCACTATAGCGTCATCCCAATAGTAAGGCTTTAAGAGTTCCAGGGTAGTGATGGAGAAATTAAATACTTGCAGTTTGCGACACCGAACGTGCGACAA'
'ENSMUSG00000026355_probe_3_exon_L'	'TAATACGACTCACTATAGCGTCATCAGAGGAGCTAATTCGTCCTGAGAGAAACACGCTGGTTGTGAGTTTTTGTTCATTCAAGAGCCGACACCGAACGTGCGACAA'
'ENSMUSG00000026355_probe_3_exon_R'	'TAATACGACTCACTATAGCGTCATCCCAATAGTAAGGCTTTCAGACCTGGAACAATTTAACCAACAACTTTCTACCACCATTCAGGCGACACCGAACGTGCGACAA'
'ENSMUSG00000026355_probe_4_exon_L'	'TAATACGACTCACTATAGCGTCATCAGAGTTCTATAGAGTCTACCCTTACCTGTGTCGAGCCTTGAAGACTTGTTCATTCAAGAGCCGACACCGAACGTGCGACAA'
'ENSMUSG00000026355_probe_4_exon_R'	'TAATACGACTCACTATAGCGTCATCCCAATAGTAAGGCTTTTTGTCAAAGACCGAAAGGAGATCCCTTTTGCTAAGGATTTTTATGCGACACCGAACGTGCGACAA'
'ENSMUSG00000026355_probe_5_exon_L'	'TAATACGACTCACTATAGCGTCATCGACACAAGATTCGTGAGCTCACTTCATCCAGGATTGGGCTGCTCATTGTTCATTCAAGAGCCGACACCGAACGTGCGACAA'
'ENSMUSG00000026355_probe_5_exon_R'	'TAATACGACTCACTATAGCGTCATCCCAATAGTAAGGCTTTCGAATCAGTGGCCAGGTGGTGCGCACTCACCCAGTTCACCCTGAGCGACACCGAACGTGCGACAA'
'ENSMUSG00000026355_probe_6_exon_L'	'TAATACGACTCACTATAGCGTCATCTTGTGAGTGGAACTTTCCTGTGCCTTGACTGTCAAACAGTGATTATTGTTCATTCAAGAGCCGACACCGAACGTGCGACAA'
'ENSMUSG00000026355_probe_6_exon_R'	'TAATACGACTCACTATAGCGTCATCCCAATAGTAAGGCTTTGACGTAGAGCAGCAGTTCAAATACACACAGCCGAATATCTGCCGACGACACCGAACGTGCGACAA'
'ENSMUSG00000026355_probe_7_exon_L'	'TAATACGACTCACTATAGCGTCATCATCCAGTGTGTGCCAACAGGAAGAGGTTCCTTCTAGACACTAATATTGTTCATTCAAGAGCCGACACCGAACGTGCGACAA'
'ENSMUSG00000026355_probe_7_exon_R'	'TAATACGACTCACTATAGCGTCATCCCAATAGTAAGGCTTTTCAAGATTTGTTGATTTTCAAAAGGTTCGCATTCAAGAGACTCAACGACACCGAACGTGCGACAA'
'ENSMUSG00000026355_probe_8_exon_L'	'TAATACGACTCACTATAGCGTCATCACTTCCCCGGGGAAGTATTCCCCGGAGTTTAGAGGTTATCCTGAGTTGTTCATTCAAGAGCCGACACCGAACGTGCGACAA'
'ENSMUSG00000026355_probe_8_exon_R'	'TAATACGACTCACTATAGCGTCATCCCAATAGTAAGGCTTTCTGAAGCTGTGGAGTCAGCCCAAGCTGGTGACAGATGTGATTTCACGACACCGAACGTGCGACAA'
'ENSMUSG00000026355_probe_9_exon_L'	'TAATACGACTCACTATAGCGTCATCGGGCACTGATTGTTGTGCCTGATGTCTCCAAGCTTAGCACACCAGTTGTTCATTCAAGAGCCGACACCGAACGTGCGACAA'
'ENSMUSG00000026355_probe_9_exon_R'	'TAATACGACTCACTATAGCGTCATCCCAATAGTAAGGCTTTGCACGTGCAGAGACTAACTCCCGAGTCAGTGGAGCTGATGGGTATCGACACCGAACGTGCGACAA'
'ENSMUSG00000026355_probe_10_exon_L'	'TAATACGACTCACTATAGCGTCATCGACAGAAGGCATTCGAGGGCTCCGGGCCCTTGGTGTCAGAGATCTTTGTTCATTCAAGAGCCGACACCGAACGTGCGACAA'
'ENSMUSG00000026355_probe_10_exon_R'	'TAATACGACTCACTATAGCGTCATCCCAATAGTAAGGCTTTCATACAGGCTGGTCTTCCTTGCCTGCCATGTTGCACCAACCAACCCGACACCGAACGTGCGACAA'
'ENSMUSG00000026355_probe_11_exon_L'	'TAATACGACTCACTATAGCGTCATCAAGGTTTGGAGGGAAAGAACTCAGAGATGAGGAACAGACCGCTGATTGTTCATTCAAGAGCCGACACCGAACGTGCGACAA'
'ENSMUSG00000026355_probe_11_exon_R'	'TAATACGACTCACTATAGCGTCATCCCAATAGTAAGGCTTTGCATTAAGAACCAAATGACGGTGAAGGAATGGGAAAAGGTGTTTGCGACACCGAACGTGCGACAA'
'ENSMUSG00000026355_probe_12_exon_L'	'TAATACGACTCACTATAGCGTCATCAATGAGTCAGGACAAAAACCTGTACCACAATCTCTGCACGAGCCTTTGTTCATTCAAGAGCCGACACCGAACGTGCGACAA'
'ENSMUSG00000026355_probe_12_exon_R'	'TAATACGACTCACTATAGCGTCATCCCAATAGTAAGGCTTTTCCCTACTATACATGGCAATGATGAAGTAAAACGCGGTGTCTTACCGACACCGAACGTGCGACAA'
'ENSMUSG00000026355_probe_13_exon_L'	'TAATACGACTCACTATAGCGTCATCGATGTTGTTCGGTGGTGTTCCTAAGACAACAGGGGAAGGAACCTCTTGTTCATTCAAGAGCCGACACCGAACGTGCGACAA'
'ENSMUSG00000026355_probe_13_exon_R'	'TAATACGACTCACTATAGCGTCATCCCAATAGTAAGGCTTTTTCGTGGGGATATAAATGTTTGCATTGTTGGTGATCCAAGTACAGCGACACCGAACGTGCGACAA'
'ENSMUSG00000026355_probe_14_exon_L'	'TAATACGACTCACTATAGCGTCATCACGAGTTCAGTCCCAGAGCTGTCTATACCAGTGGCAAAGCCTCCATTGTTCATTCAAGAGCCGACACCGAACGTGCGACAA'
'ENSMUSG00000026355_probe_14_exon_R'	'TAATACGACTCACTATAGCGTCATCCCAATAGTAAGGCTTTGCTGCCGGCTTAACAGCAGCTGTGGTGAGAGATGAAGAATCTCACCGACACCGAACGTGCGACAA'
'ENSMUSG00000026355_probe_15_exon_L'	'TAATACGACTCACTATAGCGTCATCAATTTGTCATTGAGGCTGGAGCGTTGATGCTGGCTGATAATGGTGTTGTTCATTCAAGAGCCGACACCGAACGTGCGACAA'
'ENSMUSG00000026355_probe_15_exon_R'	'TAATACGACTCACTATAGCGTCATCCCAATAGTAAGGCTTTTGTTGTATTGATGAATTTGATAAGATGGACATGCGGGACCAAGTTCGACACCGAACGTGCGACAA'
'ENSMUSG00000026355_probe_16_exon_L'	'TAATACGACTCACTATAGCGTCATCCTATTCACGAAGCTATGGAGCAGCAGACCATCTCTATCACGAAAGTTGTTCATTCAAGAGCCGACACCGAACGTGCGACAA'
'ENSMUSG00000026355_probe_16_exon_R'	'TAATACGACTCACTATAGCGTCATCCCAATAGTAAGGCTTTGGAGTGAAGGCAACTCTGAATGCCAGGACATCCATTTTAGCTGCACGACACCGAACGTGCGACAA'
'ENSMUSG00000026355_probe_17_exon_L'	'TAATACGACTCACTATAGCGTCATCCAAACCCTGTCAGCGGACACTATGACAGATCAAAATCTTTGAAACTTGTTCATTCAAGAGCCGACACCGAACGTGCGACAA'
'ENSMUSG00000026355_probe_17_exon_R'	'TAATACGACTCACTATAGCGTCATCCCAATAGTAAGGCTTTAACATCAATCTGTCAGCGCCCATCATGTCCCGCTTTGATCTCTTCCGACACCGAACGTGCGACAA'
'ENSMUSG00000026355_probe_18_exon_L'	'TAATACGACTCACTATAGCGTCATCTCATTCTGGTGGATGAATGCAATGAGGTGACAGATTATGCTATTGTTGTTCATTCAAGAGCCGACACCGAACGTGCGACAA'
'ENSMUSG00000026355_probe_18_exon_R'	'TAATACGACTCACTATAGCGTCATCCCAATAGTAAGGCTTTAGGCGCATAGTAGACTTGCATTCAAGAATTGAAGAATCGATCGATCGACACCGAACGTGCGACAA'
'ENSMUSG00000026355_probe_19_exon_L'	'TAATACGACTCACTATAGCGTCATCGAGTTTATTCCCTTGATGATATAAGAAGGTACCTTCTCTTTGCCCTTGTTCATTCAAGAGCCGACACCGAACGTGCGACAA'
'ENSMUSG00000026355_probe_19_exon_R'	'TAATACGACTCACTATAGCGTCATCCCAATAGTAAGGCTTTCAGTTTAAACCCAAGATTTCCAAAGAGTCAGAAGACTTCATTGTGCGACACCGAACGTGCGACAA'
'ENSMUSG00000026355_probe_20_exon_L'	'TAATACGACTCACTATAGCGTCATCGTACAAACGTCTCCGCCAGAGGGATGGCTCTGGGGTCACCAAGTCTTGTTCATTCAAGAGCCGACACCGAACGTGCGACAA'
'ENSMUSG00000026355_probe_20_exon_R'	'TAATACGACTCACTATAGCGTCATCCCAATAGTAAGGCTTTCGTGGAGAATCACCGTGCGACAGCTTGAGAGCATGATCCGACTCTCGACACCGAACGTGCGACAA'
'ENSMUSG00000026355_probe_21_exon_L'	'TAATACGACTCACTATAGCGTCATCCCCGCATGCACTGCTGTGACGAGGTTCAGCCTAAACATGTGAAGGTTGTTCATTCAAGAGCCGACACCGAACGTGCGACAA'
'ENSMUSG00000026355_probe_21_exon_R'	'TAATACGACTCACTATAGCGTCATCCCAATAGTAAGGCTTTGCTTTTCGATTACTGAATAAATCAATCATCCGTGTAGAGACGCCTCGACACCGAACGTGCGACAA'
'ENSMUSG00000026355_probe_22_exon_L'	'TAATACGACTCACTATAGCGTCATCGAAGAGATCCAGATGGAGACGGATGAGGGACAAGGAGGCGTCAATTTGTTCATTCAAGAGCCGACACCGAACGTGCGACAA'
'ENSMUSG00000026355_probe_22_exon_R'	'TAATACGACTCACTATAGCGTCATCCCAATAGTAAGGCTTTTCATGCCGACAGCCCTGCCCCTGTGAATAGGTTCAACGGCTCCAGCGACACCGAACGTGCGACAA'
'ENSMUSG00000026355_probe_23_exon_L'	'TAATACGACTCACTATAGCGTCATCCTGAGGCTGGGCTTTGCTGAATACTGCCGAATCTCGAACCTCATCTTGTTCATTCAAGAGCCGACACCGAACGTGCGACAA'
'ENSMUSG00000026355_probe_23_exon_R'	'TAATACGACTCACTATAGCGTCATCCCAATAGTAAGGCTTTGCTCCACCTCAGGAAAATGGAAGAAGAGGAGGACGAGTCGGCACTCGACACCGAACGTGCGACAA'
'ENSMUSG00000026355_probe_24_exon_L'	'TAATACGACTCACTATAGCGTCATCAAGAGAAGCGAGCTTGTCAACTGGTACCTGAAGGAAATCGAATCATTGTTCATTCAAGAGCCGACACCGAACGTGCGACAA'
'ENSMUSG00000026355_probe_24_exon_R'	'TAATACGACTCACTATAGCGTCATCCCAATAGTAAGGCTTTGATAGACTCTGAAGAAGAGCTCATAAATAAAAAGACGATCATTGACGACACCGAACGTGCGACAA'
'ENSMUSG00000026355_probe_25_exon_L'	'TAATACGACTCACTATAGCGTCATCGTTGTTCATCGTCTCACACACTACGATCACGTTCTGATTGAGCTCTTGTTCATTCAAGAGCCGACACCGAACGTGCGACAA'
'ENSMUSG00000026355_probe_25_exon_R'	'TAATACGACTCACTATAGCGTCATCCCAATAGTAAGGCTTTCCAGGCTGGGCTGAAAGGCTCCAGTGAAGGAAGCGAGAGCTATGACGACACCGAACGTGCGACAA'
'ENSMUSG00000024085_probe_2_exon_L'	'TAATACGACTCACTATAGCGTCATCCGAGGAAAATGAAGTTAAGTCGCCAGTTCACCGTGTTTGGCAGCGTTATCCATACTCAACGCGACACCGAACGTGCGACAA'
'ENSMUSG00000024085_probe_2_exon_R'	'TAATACGACTCACTATAGCGTCATCCAGGAGTAAACAGATTATCTTCTGCGTCGTAATCTTCTCACTCTACCTGATGCTGGACAGGCGACACCGAACGTGCGACAA'
'ENSMUSG00000024085_probe_3_exon_L'	'TAATACGACTCACTATAGCGTCATCGGCTCCTTTCCGCAGGGCCAGCTTTCAATATTGCAAGAAAAGATTTTATCCATACTCAACGCGACACCGAACGTGCGACAA'
'ENSMUSG00000024085_probe_3_exon_R'	'TAATACGACTCACTATAGCGTCATCCAGGAGTAAACAGATTCCATTTGGAGCGTTTGCTCGCTGAGAACAACGAGATCATCTCAAACGACACCGAACGTGCGACAA'
'ENSMUSG00000024085_probe_4_exon_L'	'TAATACGACTCACTATAGCGTCATCCCCGGGATGTGCAGATGTTGGATGTTTACGATCTGATTCCTTTTGTTATCCATACTCAACGCGACACCGAACGTGCGACAA'
'ENSMUSG00000024085_probe_4_exon_R'	'TAATACGACTCACTATAGCGTCATCCAGGAGTAAACAGATTAATCCAGATGGTGGAGTTTGGAAGCAAGGATTTGACATTAAGTATCGACACCGAACGTGCGACAA'
'ENSMUSG00000024085_probe_5_exon_L'	'TAATACGACTCACTATAGCGTCATCCCCTGCAAGTGTTTGTGGTGCCTCACTCCCATAATGACCCAGGTTTTATCCATACTCAACGCGACACCGAACGTGCGACAA'
'ENSMUSG00000024085_probe_5_exon_R'	'TAATACGACTCACTATAGCGTCATCCAGGAGTAAACAGATTTTGAAGACTTTCAATGACTACTTTAGAGACAAGACTCAGTATATTCGACACCGAACGTGCGACAA'
'ENSMUSG00000024085_probe_6_exon_L'	'TAATACGACTCACTATAGCGTCATCTTAATAACATGGTCCTAAAGCTGAAAGAAGACTCAAGCAGGAAGTTTATCCATACTCAACGCGACACCGAACGTGCGACAA'
'ENSMUSG00000024085_probe_6_exon_R'	'TAATACGACTCACTATAGCGTCATCCAGGAGTAAACAGATTATGTGGTCTGAGATCTCTTACCTTGCAAAATGGTGGGATATTATACGACACCGAACGTGCGACAA'
'ENSMUSG00000024085_probe_7_exon_L'	'TAATACGACTCACTATAGCGTCATCGGAAGCTGTTAAAAGTTTACTACAGAATGGTCAGCTGGAAATTGTTTATCCATACTCAACGCGACACCGAACGTGCGACAA'
'ENSMUSG00000024085_probe_7_exon_R'	'TAATACGACTCACTATAGCGTCATCCAGGAGTAAACAGATTCCGGTGGCTGGGTTATGCCTGATGAAGCCACTCCACATTATTTTGCGACACCGAACGTGCGACAA'
'ENSMUSG00000024085_probe_8_exon_L'	'TAATACGACTCACTATAGCGTCATCGGCCATAGATCCCTTTGGTCATTCACCCACAATGGCTTATCTTCTTTATCCATACTCAACGCGACACCGAACGTGCGACAA'
'ENSMUSG00000024085_probe_8_exon_R'	'TAATACGACTCACTATAGCGTCATCCAGGAGTAAACAGATTAGCGTGCTGGATTTTCACACATGCTCATCCAGAGAGTCCATTATGCGACACCGAACGTGCGACAA'
'ENSMUSG00000024085_probe_9_exon_L'	'TAATACGACTCACTATAGCGTCATCAAAAACACTTCTCTTTGCATAAAACGCTGGAGTTTTTCTGGAGACTTATCCATACTCAACGCGACACCGAACGTGCGACAA'
'ENSMUSG00000024085_probe_9_exon_R'	'TAATACGACTCACTATAGCGTCATCCAGGAGTAAACAGATTAATTGGGATCTTGGATCTGCTACAGACATTTTGTGCCATATGATGCGACACCGAACGTGCGACAA'
'ENSMUSG00000024085_probe_10_exon_L'	'TAATACGACTCACTATAGCGTCATCCCTGTGGGCCTGATCCTAAAATATGCTGCCAGTTTGATTTTAAACTTATCCATACTCAACGCGACACCGAACGTGCGACAA'
'ENSMUSG00000024085_probe_10_exon_R'	'TAATACGACTCACTATAGCGTCATCCAGGAGTAAACAGATTCTTCCTGGAGGCAGATATGGTTGTCCCTGGGGAGTTCCCCCAGAACGACACCGAACGTGCGACAA'
'ENSMUSG00000024085_probe_11_exon_L'	'TAATACGACTCACTATAGCGTCATCTCCTGGAAATGTCCAAAGCAGGGCTCAGATGCTATTGGATCAGTATTATCCATACTCAACGCGACACCGAACGTGCGACAA'
'ENSMUSG00000024085_probe_11_exon_R'	'TAATACGACTCACTATAGCGTCATCCAGGAGTAAACAGATTGGAAAAAGTCAAAACTTTTCCGCACTAAAGTTCTGCTGGCTCCACCGACACCGAACGTGCGACAA'
'ENSMUSG00000024085_probe_12_exon_L'	'TAATACGACTCACTATAGCGTCATCTGGGATCTGCAGTGCAGGAACTACGAGCAACTGTTCAGTTACATGTTATCCATACTCAACGCGACACCGAACGTGCGACAA'
'ENSMUSG00000024085_probe_12_exon_R'	'TAATACGACTCACTATAGCGTCATCCAGGAGTAAACAGATTCTCGCAGCCTCATCTGAAAGTGAAGATCCAGTTTGGAACCTTGTCCGACACCGAACGTGCGACAA'
'ENSMUSG00000024085_probe_13_exon_L'	'TAATACGACTCACTATAGCGTCATCACTTCTTCACGTACGCTGACAGAGACGACCATTACTGGAGTGGCTTTATCCATACTCAACGCGACACCGAACGTGCGACAA'
'ENSMUSG00000024085_probe_13_exon_R'	'TAATACGACTCACTATAGCGTCATCCAGGAGTAAACAGATTTTCACGTCCAGACCTTTCTACAAACGAATGGACAGAATAATGGAACGACACCGAACGTGCGACAA'
'ENSMUSG00000024085_probe_14_exon_L'	'TAATACGACTCACTATAGCGTCATCTGCTGAAATTCTTTACCAGTTGGCCTTGAAACAAGCTCAGAAATATTATCCATACTCAACGCGACACCGAACGTGCGACAA'
'ENSMUSG00000024085_probe_14_exon_R'	'TAATACGACTCACTATAGCGTCATCCAGGAGTAAACAGATTAGATAAATAAATTTCTTTCATCACCTCATTACACAACACTGACAGCGACACCGAACGTGCGACAA'
'ENSMUSG00000024085_probe_15_exon_L'	'TAATACGACTCACTATAGCGTCATCGACTATTTCAGCATCATGATGCCATCACAGGAACCGCGAAAGACTTTATCCATACTCAACGCGACACCGAACGTGCGACAA'
'ENSMUSG00000024085_probe_15_exon_R'	'TAATACGACTCACTATAGCGTCATCCAGGAGTAAACAGATTGTGGTTGTGGACTATGGTACCAGACTCTTTCAGTCATTAAATTCTCGACACCGAACGTGCGACAA'
'ENSMUSG00000024085_probe_16_exon_L'	'TAATACGACTCACTATAGCGTCATCTTGGAGATTCTGCATTTCTTCTCATTTTAAAGGACAAAAAGCTGTTTATCCATACTCAACGCGACACCGAACGTGCGACAA'
'ENSMUSG00000024085_probe_16_exon_R'	'TAATACGACTCACTATAGCGTCATCCAGGAGTAAACAGATTCAGTCAGATCCTTCCAAAGCCTTCTTAGAGATGGATACGAAGCAACGACACCGAACGTGCGACAA'
'ENSMUSG00000024085_probe_17_exon_L'	'TAATACGACTCACTATAGCGTCATCGGTACCTTGTGGTCTACAATCCCTTTGAACAAGAACGGCATTCAGTTATCCATACTCAACGCGACACCGAACGTGCGACAA'
'ENSMUSG00000024085_probe_17_exon_R'	'TAATACGACTCACTATAGCGTCATCCAGGAGTAAACAGATTGTGTCCATCCGGGTAAACTCCGCCACAGTGAAAGTGCTGTCTGATCGACACCGAACGTGCGACAA'
'ENSMUSG00000024085_probe_18_exon_L'	'TAATACGACTCACTATAGCGTCATCAGGTTCAAGTCAGTGCAGTTTGGAACGACATGAGGACAATTTCACTTATCCATACTCAACGCGACACCGAACGTGCGACAA'
'ENSMUSG00000024085_probe_18_exon_R'	'TAATACGACTCACTATAGCGTCATCCAGGAGTAAACAGATTGCAGCCTATGAGGTTTCTTTTCTAGCTCATATACCACCACTGGGACGACACCGAACGTGCGACAA'
'ENSMUSG00000024085_probe_19_exon_L'	'TAATACGACTCACTATAGCGTCATCTGAAAGTGTTTAAGATCTTAGAGTCACAAAGTTCAAGCTCACACTTTATCCATACTCAACGCGACACCGAACGTGCGACAA'
'ENSMUSG00000024085_probe_19_exon_R'	'TAATACGACTCACTATAGCGTCATCCAGGAGTAAACAGATTGCTGATTATGTCCTATATAATAATGATGGACTAGCAGAAAATGGACGACACCGAACGTGCGACAA'
'ENSMUSG00000024085_probe_20_exon_L'	'TAATACGACTCACTATAGCGTCATCTCCACGTGAAGAACATGGTGGATGCTGGAGATGCCATAACAATAGTTATCCATACTCAACGCGACACCGAACGTGCGACAA'
'ENSMUSG00000024085_probe_20_exon_R'	'TAATACGACTCACTATAGCGTCATCCAGGAGTAAACAGATTAATCCCTTCCTGGCGATTTGGTTTGACCGATCTGGGCTGATGGAGCGACACCGAACGTGCGACAA'
'ENSMUSG00000024085_probe_21_exon_L'	'TAATACGACTCACTATAGCGTCATCGTGAGAAGGAAAGAAGACAGTAGACAGCATGAACTGAAGGTCCAGTTATCCATACTCAACGCGACACCGAACGTGCGACAA'
'ENSMUSG00000024085_probe_21_exon_R'	'TAATACGACTCACTATAGCGTCATCCAGGAGTAAACAGATTCCTGTGGTACGGAACCACCAACAAAAGGGACAAGAGCGGTGCCTACGACACCGAACGTGCGACAA'
'ENSMUSG00000024085_probe_22_exon_L'	'TAATACGACTCACTATAGCGTCATCGCAGGGCCAGCCATATGTTTCCCTAAGACCGCCCTTTGTCAGAGTTTATCCATACTCAACGCGACACCGAACGTGCGACAA'
'ENSMUSG00000024085_probe_22_exon_R'	'TAATACGACTCACTATAGCGTCATCCAGGAGTAAACAGATTCACGTGGAAGGATCTACTCAGATGTGACCTGTTTCCTCGAACACGCGACACCGAACGTGCGACAA'
'ENSMUSG00000024085_probe_23_exon_L'	'TAATACGACTCACTATAGCGTCATCTACTCACAAAGTCCGCCTGTACAACATTCAGGGAATAGAAGGTCATTATCCATACTCAACGCGACACCGAACGTGCGACAA'
'ENSMUSG00000024085_probe_23_exon_R'	'TAATACGACTCACTATAGCGTCATCCAGGAGTAAACAGATTCCATGGAAGTTTCTAATATTGTAAACATCAGGAATGTGCATAACCCGACACCGAACGTGCGACAA'
'ENSMUSG00000024085_probe_24_exon_L'	'TAATACGACTCACTATAGCGTCATCTATTATACTGACCTAAATGGATATCAGATTCAGCCTAGAAGGACCTTATCCATACTCAACGCGACACCGAACGTGCGACAA'
'ENSMUSG00000024085_probe_24_exon_R'	'TAATACGACTCACTATAGCGTCATCCAGGAGTAAACAGATTGAGCAAATTGCCTCTTCAAGCCAACGTTTACCCGATGTGCACAATCGACACCGAACGTGCGACAA'
'ENSMUSG00000024085_probe_25_exon_L'	'TAATACGACTCACTATAGCGTCATCGATTGAAGTCTTCATGGATCGAAGGCTCATGCAGGATGATAACCGTTATCCATACTCAACGCGACACCGAACGTGCGACAA'
'ENSMUSG00000024085_probe_25_exon_R'	'TAATACGACTCACTATAGCGTCATCCAGGAGTAAACAGATTGCCTTGGGCAAGGCGTCCATGACAATAAGATTACAGCTAATTTGTCGACACCGAACGTGCGACAA'
'ENSMUSG00000024085_probe_26_exon_L'	'TAATACGACTCACTATAGCGTCATCCCTCGAGAAGAGAAGCGCTGTGAACATGGAAGAAGAAAAGAAGAGTTATCCATACTCAACGCGACACCGAACGTGCGACAA'
'ENSMUSG00000024085_probe_26_exon_R'	'TAATACGACTCACTATAGCGTCATCCAGGAGTAAACAGATTCTGTCAGCTACCCTTCCCTCCTCAGCCACATGACTTCGTCCTTCCCGACACCGAACGTGCGACAA'
'ENSMUSG00000003746_probe_2_exon_L'	'TAATACGACTCACTATAGCGTCATCAGCATAAAACTGTCTTCTTTGAATGGAAAATTTGACCAACTGCGATTCTCGTATCCTTCTTCGACACCGAACGTGCGACAA'
'ENSMUSG00000003746_probe_2_exon_R'	'TAATACGACTCACTATAGCGTCATCCCGTCATCACATTATTAGGGGCTGCAGCCAGCGGTTTGCCGCGCGTGCCTGTTTGCCAAAGCGACACCGAACGTGCGACAA'
'ENSMUSG00000003746_probe_3_exon_L'	'TAATACGACTCACTATAGCGTCATCTTCGTGCTGCTGCTGGTGTTCAGCGCCTTCATCACGCTCTGCTTCTTCTCGTATCCTTCTTCGACACCGAACGTGCGACAA'
'ENSMUSG00000003746_probe_3_exon_R'	'TAATACGACTCACTATAGCGTCATCCCGTCATCACATTATTGGCAATCTTCTTCCTGCCTGACTCCTCCAAGCTGCTCAGCGGGGTCGACACCGAACGTGCGACAA'
'ENSMUSG00000003746_probe_4_exon_L'	'TAATACGACTCACTATAGCGTCATCACCACGAGCGGGCTCTCAGGGAAGCCAAGGAGACCCTGCAGAAGCTTCTCGTATCCTTCTTCGACACCGAACGTGCGACAA'
'ENSMUSG00000003746_probe_4_exon_R'	'TAATACGACTCACTATAGCGTCATCCCGTCATCACATTATTCCGGAGGAGATCCAAAGAGACATTCTGCTGGAGAAGGAAAAGGTGCGACACCGAACGTGCGACAA'
'ENSMUSG00000003746_probe_5_exon_L'	'TAATACGACTCACTATAGCGTCATCGAGCCCGCTGACGCCACCATCCGTGAGAAGAGGGCAAAGATCAAATTCTCGTATCCTTCTTCGACACCGAACGTGCGACAA'
'ENSMUSG00000003746_probe_5_exon_R'	'TAATACGACTCACTATAGCGTCATCCCGTCATCACATTATTGATGATGACCCATGCTTGGAATAATTATAAACGCTATGCGTGGGGCGACACCGAACGTGCGACAA'
'ENSMUSG00000003746_probe_6_exon_L'	'TAATACGACTCACTATAGCGTCATCTTGAACGAACTGAAACCTATATCAAAAGAAGGCCATTCAAGCAGTTTCTCGTATCCTTCTTCGACACCGAACGTGCGACAA'
'ENSMUSG00000003746_probe_6_exon_R'	'TAATACGACTCACTATAGCGTCATCCCGTCATCACATTATTGTTTGGCAACATCAAAGGAGCTACAATAGTAGATGCCCTGGATACCGACACCGAACGTGCGACAA'
'ENSMUSG00000003746_probe_7_exon_L'	'TAATACGACTCACTATAGCGTCATCTTTAATGTGAATGCTGAAGTTTCTGTTTTTGAAGTCAACATACGCTTCTCGTATCCTTCTTCGACACCGAACGTGCGACAA'
'ENSMUSG00000003746_probe_7_exon_R'	'TAATACGACTCACTATAGCGTCATCCCGTCATCACATTATTCGTCGGTGGACTGCTGTCAGCCTACTATTTGTCCGGAGAGGAGATCGACACCGAACGTGCGACAA'
'ENSMUSG00000003746_probe_8_exon_L'	'TAATACGACTCACTATAGCGTCATCTTTCGAAAGAAAGCAGTGGAACTTGGGGTAAAATTGCTACCTGCATTCTCGTATCCTTCTTCGACACCGAACGTGCGACAA'
'ENSMUSG00000003746_probe_8_exon_R'	'TAATACGACTCACTATAGCGTCATCCCGTCATCACATTATTTCATACTCCCTCTGGAATACCTTGGGCATTGCTGAATATGAAAAGCGACACCGAACGTGCGACAA'
'ENSMUSG00000003746_probe_9_exon_L'	'TAATACGACTCACTATAGCGTCATCGGGCCTCTGGAGGCAGCAGTATCCTGGCCGAATTTGGAACTCTGCTTCTCGTATCCTTCTTCGACACCGAACGTGCGACAA'
'ENSMUSG00000003746_probe_9_exon_R'	'TAATACGACTCACTATAGCGTCATCCCGTCATCACATTATTTTAGAGTTTATGCACTTGTCCCACTTATCAGGAGACCCAGTCTTTCGACACCGAACGTGCGACAA'
'ENSMUSG00000003746_probe_10_exon_L'	'TAATACGACTCACTATAGCGTCATCCCGAAAAGGTTATGAAAATTCGAACAGTGTTGAACAAACTGGACATTCTCGTATCCTTCTTCGACACCGAACGTGCGACAA'
'ENSMUSG00000003746_probe_10_exon_R'	'TAATACGACTCACTATAGCGTCATCCCGTCATCACATTATTCCAGAAGGCCTTTATCCTAACTATCTGAACCCCAGTAGTGGACAGCGACACCGAACGTGCGACAA'
'ENSMUSG00000003746_probe_11_exon_L'	'TAATACGACTCACTATAGCGTCATCGGGGTCAACATCATGTGTCGGTTGGAGGACTTGGAGACAGCTTTTTTCTCGTATCCTTCTTCGACACCGAACGTGCGACAA'
'ENSMUSG00000003746_probe_11_exon_R'	'TAATACGACTCACTATAGCGTCATCCCGTCATCACATTATTGAATATTTGCTTAAGGCGTGGTTAATGTCTGACAAGACAGATCTCCGACACCGAACGTGCGACAA'
'ENSMUSG00000003746_probe_12_exon_L'	'TAATACGACTCACTATAGCGTCATCCCAAGAAGATGTATTTTGATGCTGTTCAGGCCATCGAGACTCACTTTCTCGTATCCTTCTTCGACACCGAACGTGCGACAA'
'ENSMUSG00000003746_probe_12_exon_R'	'TAATACGACTCACTATAGCGTCATCCCGTCATCACATTATTATCCGCAAGTCAAGTGGGGGACTAACGTACATCGCAGAGTGGAAGCGACACCGAACGTGCGACAA'
'ENSMUSG00000003746_probe_13_exon_L'	'TAATACGACTCACTATAGCGTCATCGCTTTGCAGGAGGCATGTTTGCACTTGGGGCAGATGGAGCTCCGGTTCTCGTATCCTTCTTCGACACCGAACGTGCGACAA'
'ENSMUSG00000003746_probe_13_exon_R'	'TAATACGACTCACTATAGCGTCATCCCGTCATCACATTATTGCCCGGGCCCAACACTACCTTGAACTCGGAGCTGAAATTGCCCGCCGACACCGAACGTGCGACAA'
'ENSMUSG00000003746_probe_14_exon_L'	'TAATACGACTCACTATAGCGTCATCTTGTCATGAATCTTATAATCGTACATATGTGAAGTTGGGACCGGATTCTCGTATCCTTCTTCGACACCGAACGTGCGACAA'
'ENSMUSG00000003746_probe_14_exon_R'	'TAATACGACTCACTATAGCGTCATCCCGTCATCACATTATTCGTTTCGATTTGATGGCGGTGTGGAAGCTATTGCCACGAGGCAAACGACACCGAACGTGCGACAA'
'ENSMUSG00000003746_probe_15_exon_L'	'TAATACGACTCACTATAGCGTCATCCATGTACATGTGGCGACTGACTCACGACCCCAAGTACAGGACCTGTTCTCGTATCCTTCTTCGACACCGAACGTGCGACAA'
'ENSMUSG00000003746_probe_15_exon_R'	'TAATACGACTCACTATAGCGTCATCCCGTCATCACATTATTCCTGGGAAGCCGTGGAGGCTCTAGAAAGTCACTGCAGAGTGAACGCGACACCGAACGTGCGACAA'
'ENSMUSG00000003746_probe_16_exon_L'	'TAATACGACTCACTATAGCGTCATCGGCTACTCAGGCTTACGGGATGTTTACATTGCCCGTGAGAGTTATTTCTCGTATCCTTCTTCGACACCGAACGTGCGACAA'
'ENSMUSG00000003746_probe_16_exon_R'	'TAATACGACTCACTATAGCGTCATCCCGTCATCACATTATTCGATGTCCAGCAAAGTTTCTTCCTGGCAGAGACACTGAAGTATTTCGACACCGAACGTGCGACAA'
'ENSMUSG00000022587_probe_1_exon_L'	'TAATACGACTCACTATAGCGTCATCGACCTCCTTCCCGAGGAATTTCTGTCCTGCCGCCTCATCCCCAAATTACTGTAACCTAAGACGACACCGAACGTGCGACAA'
'ENSMUSG00000022587_probe_1_exon_R'	'TAATACGACTCACTATAGCGTCATCTCTAACTATGACCGTTAGGGATGGCCCAGACGGGCTCAGCCCAGAGGGACCTGACAACCTGCGACACCGAACGTGCGACAA'
'ENSMUSG00000022587_probe_2_exon_L'	'TAATACGACTCACTATAGCGTCATCAGGGCGGGTGATGAGGCATCCTTGGTCCAGGACTTCCTCAGCCTTTTACTGTAACCTAAGACGACACCGAACGTGCGACAA'
'ENSMUSG00000022587_probe_2_exon_R'	'TAATACGACTCACTATAGCGTCATCTCTAACTATGACCGTTAGCAGCAGAGATTCCCATGAGCGTTTCAGGATGCAGTCTGTCCCCCGACACCGAACGTGCGACAA'
'ENSMUSG00000022587_probe_3_exon_L'	'TAATACGACTCACTATAGCGTCATCACTCCTTCCGGAAGCAAGCTAAGCCTGCGCACAGGTCTTAGTATCTTACTGTAACCTAAGACGACACCGAACGTGCGACAA'
'ENSMUSG00000022587_probe_3_exon_R'	'TAATACGACTCACTATAGCGTCATCTCTAACTATGACCGTTTGATTGCCAGAAGCCCTGGCCTTTCCACCCTCCCTAGGTCTGTCCCGACACCGAACGTGCGACAA'
'ENSMUSG00000022587_probe_4_exon_L'	'TAATACGACTCACTATAGCGTCATCCCGCCATCTGTGCTCCGCTCCGCCTGCTTGGGTGCATTCAGCCTTTTACTGTAACCTAAGACGACACCGAACGTGCGACAA'
'ENSMUSG00000022587_probe_4_exon_R'	'TAATACGACTCACTATAGCGTCATCTCTAACTATGACCGTTGTGATCCTCCAGGACCTAAGGTTTCGGTATTATCTTCGGGGCCTCCGACACCGAACGTGCGACAA'
'ENSMUSG00000022587_probe_5_exon_L'	'TAATACGACTCACTATAGCGTCATCCACCCGGAGTAGGCTTCTTTGGCTTGCGAACCTTCAGCAGATGTCTTACTGTAACCTAAGACGACACCGAACGTGCGACAA'
'ENSMUSG00000022587_probe_5_exon_R'	'TAATACGACTCACTATAGCGTCATCTCTAACTATGACCGTTCCACTTCCAACATGAGAGTCTTCCTGCCTGTGCTGTTGGCAGCCCCGACACCGAACGTGCGACAA'
'ENSMUSG00000022587_probe_6_exon_L'	'TAATACGACTCACTATAGCGTCATCTCTGGGCATGGAGCAAGTTCATTCCCTGATGTGCTTCTCATGTACTTACTGTAACCTAAGACGACACCGAACGTGCGACAA'
'ENSMUSG00000022587_probe_6_exon_R'	'TAATACGACTCACTATAGCGTCATCTCTAACTATGACCGTTATCAGAAGAACAATATAAACTGCCTGTGGCCAGTTTCATGCCAGGCGACACCGAACGTGCGACAA'
'ENSMUSG00000022587_probe_7_exon_L'	'TAATACGACTCACTATAGCGTCATCTGTATCACGTTATCTGCCGCTGCGGGCTTTGGGAATGTCAACCTTTTACTGTAACCTAAGACGACACCGAACGTGCGACAA'
'ENSMUSG00000022587_probe_7_exon_R'	'TAATACGACTCACTATAGCGTCATCTCTAACTATGACCGTTCTACACCCTGAACAAGGGCTGCTCCCCGATCTGCCCCAGTGAAAACGACACCGAACGTGCGACAA'
'ENSMUSG00000022587_probe_8_exon_L'	'TAATACGACTCACTATAGCGTCATCCTACTGCTGCCAAAGCTCCTTCTGCAACTTCAGCGCAGCTGGCCTTTACTGTAACCTAAGACGACACCGAACGTGCGACAA'
'ENSMUSG00000022587_probe_8_exon_R'	'TAATACGACTCACTATAGCGTCATCTCTAACTATGACCGTTGACTTCGTGCCAGTATCCCACTACTGGGCCTTGGACTCCTGCTTACGACACCGAACGTGCGACAA'
'ENSMUSG00000022587_probe_9_exon_L'	'TAATACGACTCACTATAGCGTCATCCCCAGCTCAGGAAAAGCCCAGCTCCTTTTAGGTCCCAGGGGACCCTTACTGTAACCTAAGACGACACCGAACGTGCGACAA'
'ENSMUSG00000022587_probe_9_exon_R'	'TAATACGACTCACTATAGCGTCATCTCTAACTATGACCGTTGGAACCTTCAGCTCCTCCTGGGTGTGTCTAGTTCCCCCTCCACACCGACACCGAACGTGCGACAA'
'ENSMUSG00000022587_probe_10_exon_L'	'TAATACGACTCACTATAGCGTCATCCTCTCAACGTCAGGGCTAAGTACCAAACTCACCCATACCTGCTCTTTACTGTAACCTAAGACGACACCGAACGTGCGACAA'
'ENSMUSG00000022587_probe_10_exon_R'	'TAATACGACTCACTATAGCGTCATCTCTAACTATGACCGTTTGAAGTGGTACTGGCTACCCTTGCTTCCAGAGCCAATCCTATAACCGACACCGAACGTGCGACAA'
'ENSMUSG00000022587_probe_11_exon_L'	'TAATACGACTCACTATAGCGTCATCGGAACCAGCGAAGGGGTGAAGATCTCCTTGGAGTCTCAAGAGTACTTACTGTAACCTAAGACGACACCGAACGTGCGACAA'
'ENSMUSG00000022587_probe_11_exon_R'	'TAATACGACTCACTATAGCGTCATCTCTAACTATGACCGTTGAGTCAGCGCCGAATCTTGTGGACACACTGACAAGGATGTCTAATCGACACCGAACGTGCGACAA'
'ENSMUSG00000022587_probe_13_exon_L'	'TAATACGACTCACTATAGCGTCATCCAGAAGGCCTGTGTCGCCACCAAAACCCCTCCCCCTGGTATCATTTTACTGTAACCTAAGACGACACCGAACGTGCGACAA'
'ENSMUSG00000022587_probe_13_exon_R'	'TAATACGACTCACTATAGCGTCATCTCTAACTATGACCGTTACCCACCTTGTACTCTGTTCAGGAGGCTGCCCATGGAGGACTGCCCGACACCGAACGTGCGACAA'
'ENSMUSG00000022587_probe_15_exon_L'	'TAATACGACTCACTATAGCGTCATCGGATCCTGCAGGCCCACAGCCCTGCTTAAGCGATTCTGAAAGACCTTACTGTAACCTAAGACGACACCGAACGTGCGACAA'
'ENSMUSG00000022587_probe_15_exon_R'	'TAATACGACTCACTATAGCGTCATCTCTAACTATGACCGTTCCCCGATACAGTGATACATTCCTATGATGCCATCATAGCAGAAGCCGACACCGAACGTGCGACAA'
'ENSMUSG00000022587_probe_16_exon_L'	'TAATACGACTCACTATAGCGTCATCTCTCTGGGAGGCCAGCCTGGTGCATAGCAAATCCCAGGAATCTAGTTACTGTAACCTAAGACGACACCGAACGTGCGACAA'
'ENSMUSG00000022587_probe_16_exon_R'	'TAATACGACTCACTATAGCGTCATCTCTAACTATGACCGTTCCATTTAGTGAGACAGGCCTGAGAGAAAAGAGAGAGAGCAAAGGCCGACACCGAACGTGCGACAA'
'ENSMUSG00000022587_probe_17_exon_L'	'TAATACGACTCACTATAGCGTCATCAGAGAACTTGAAAGTGTGCTGTCTCAGGCTGAAAGCTGAGAAGTATTACTGTAACCTAAGACGACACCGAACGTGCGACAA'
'ENSMUSG00000022587_probe_17_exon_R'	'TAATACGACTCACTATAGCGTCATCTCTAACTATGACCGTTGCTACCCATAAAGGCAGGCCCATCAGGCTGGTCACACATTCCCAACGACACCGAACGTGCGACAA'
'ENSMUSG00000022587_probe_18_exon_L'	'TAATACGACTCACTATAGCGTCATCGAGACTTCAGAGGCCTGCTGTTGCCACTTGTCCTTCATAAACTACTTACTGTAACCTAAGACGACACCGAACGTGCGACAA'
'ENSMUSG00000022587_probe_18_exon_R'	'TAATACGACTCACTATAGCGTCATCTCTAACTATGACCGTTTGTAGTCTAAGCCATGGGAGTCTGGCCCAGGCAAGTGATACTTGTCGACACCGAACGTGCGACAA'
'ENSMUSG00000015568_probe_1_exon_L'	'TAATACGACTCACTATAGCGTCATCATAGGTGATGAGTCTTATTTGCATATTTCCAGTCACTTAAACAGCTTGTCCAGGCAATAAGCGACACCGAACGTGCGACAA'
'ENSMUSG00000015568_probe_1_exon_R'	'TAATACGACTCACTATAGCGTCATCGCAGTTCTTAGACATTTGCAGTGGAAACAGTGTCAGACTCTCGATTTCTCCTCCTACTCCTCGACACCGAACGTGCGACAA'
'ENSMUSG00000015568_probe_2_exon_L'	'TAATACGACTCACTATAGCGTCATCCTCCGAGGAATTCTGCCCCTTGTAACTGTTCTGCCCTCCCCTTTATTGTCCAGGCAATAAGCGACACCGAACGTGCGACAA'
'ENSMUSG00000015568_probe_2_exon_R'	'TAATACGACTCACTATAGCGTCATCGCAGTTCTTAGACATTGGTTGACTTGCCCTACGGCGCTCCACCGCGCTCCAGTCCTCTTGCCGACACCGAACGTGCGACAA'
'ENSMUSG00000015568_probe_3_exon_L'	'TAATACGACTCACTATAGCGTCATCCCTCCTGCTCAACCCGCTCCTGACTGCCCCACGCCGCGTAGTTCCTTGTCCAGGCAATAAGCGACACCGAACGTGCGACAA'
'ENSMUSG00000015568_probe_3_exon_R'	'TAATACGACTCACTATAGCGTCATCGCAGTTCTTAGACATTCAGCAAAGCAGAAGGGTGCACCGGGAGATGGAGAGCAAAGCCCTGCGACACCGAACGTGCGACAA'
'ENSMUSG00000015568_probe_4_exon_L'	'TAATACGACTCACTATAGCGTCATCGGGGTGGCCGCAGCAGACGCGGGAAGAGATTTCTCAGACATCGAATTGTCCAGGCAATAAGCGACACCGAACGTGCGACAA'
'ENSMUSG00000015568_probe_4_exon_R'	'TAATACGACTCACTATAGCGTCATCGCAGTTCTTAGACATTCAAATTTGCCCTAAGGACCCCTGAAGACACAGCTGAGGACACTTGCGACACCGAACGTGCGACAA'
'ENSMUSG00000015568_probe_5_exon_L'	'TAATACGACTCACTATAGCGTCATCCATCTCATTCCTGGATTAGCAGACTCTGTGTCTAACTGCCACTTCTTGTCCAGGCAATAAGCGACACCGAACGTGCGACAA'
'ENSMUSG00000015568_probe_5_exon_R'	'TAATACGACTCACTATAGCGTCATCGCAGTTCTTAGACATTCCACAGCAGCAAGACCTTCGTGGTGATCCATGGATGGACGGTAACCGACACCGAACGTGCGACAA'
'ENSMUSG00000015568_probe_6_exon_L'	'TAATACGACTCACTATAGCGTCATCGGAATGTATGAGAGTTGGGTGCCCAAACTTGTGGCCGCCCTGTACTTGTCCAGGCAATAAGCGACACCGAACGTGCGACAA'
'ENSMUSG00000015568_probe_6_exon_R'	'TAATACGACTCACTATAGCGTCATCGCAGTTCTTAGACATTGAGAGAACCTGACTCCAATGTCATTGTAGTAGACTGGTTGTATCGCGACACCGAACGTGCGACAA'
'ENSMUSG00000015568_probe_7_exon_L'	'TAATACGACTCACTATAGCGTCATCGCCCAGCAACATTATCCAGTGTCAGCTGGCTACACCAAGCTGGTGTTGTCCAGGCAATAAGCGACACCGAACGTGCGACAA'
'ENSMUSG00000015568_probe_7_exon_R'	'TAATACGACTCACTATAGCGTCATCGCAGTTCTTAGACATTAAATGATGTGGCCAGATTCATCAACTGGATGGAGGAGGAGTTTAACGACACCGAACGTGCGACAA'
'ENSMUSG00000015568_probe_8_exon_L'	'TAATACGACTCACTATAGCGTCATCCCTAGACAACGTCCACCTCTTAGGGTACAGCCTTGGAGCCCATGCTTGTCCAGGCAATAAGCGACACCGAACGTGCGACAA'
'ENSMUSG00000015568_probe_8_exon_R'	'TAATACGACTCACTATAGCGTCATCGCAGTTCTTAGACATTCTGGCGTAGCAGGAAGTCTGACCAATAAGAAGGTCAATAGAATTACGACACCGAACGTGCGACAA'
'ENSMUSG00000015568_probe_9_exon_L'	'TAATACGACTCACTATAGCGTCATCTGGTTTGGATCCAGCTGGGCCTAACTTTGAGTATGCAGAAGCCCCTTGTCCAGGCAATAAGCGACACCGAACGTGCGACAA'
'ENSMUSG00000015568_probe_9_exon_R'	'TAATACGACTCACTATAGCGTCATCGCAGTTCTTAGACATTGTCGCCTTTCTCCTGATGACGCTGATTTTGTAGATGTCTTACACACGACACCGAACGTGCGACAA'
'ENSMUSG00000015568_probe_10_exon_L'	'TAATACGACTCACTATAGCGTCATCATTTACCAGGGGGTCACCTGGTCGAAGTATTGGAATCCAGAAACCTTGTCCAGGCAATAAGCGACACCGAACGTGCGACAA'
'ENSMUSG00000015568_probe_10_exon_R'	'TAATACGACTCACTATAGCGTCATCGCAGTTCTTAGACATTTAGGGCATGTTGACATTTATCCCAATGGAGGCACTTTCCAGCCAGCGACACCGAACGTGCGACAA'
'ENSMUSG00000015568_probe_11_exon_L'	'TAATACGACTCACTATAGCGTCATCGAGAAGCCATCCGTGTGATTGCAGAGAGAGGACTCGGAGACGTGGTTGTCCAGGCAATAAGCGACACCGAACGTGCGACAA'
'ENSMUSG00000015568_probe_11_exon_R'	'TAATACGACTCACTATAGCGTCATCGCAGTTCTTAGACATTCAGCTGGTGAAGTGCTCGCACGAGCGCTCCATTCATCTCTTCATTCGACACCGAACGTGCGACAA'
'ENSMUSG00000015568_probe_12_exon_L'	'TAATACGACTCACTATAGCGTCATCACTCCCTGCTGAATGAAGAAAACCCCAGCAAGGCATACAGGTGCATTGTCCAGGCAATAAGCGACACCGAACGTGCGACAA'
'ENSMUSG00000015568_probe_12_exon_R'	'TAATACGACTCACTATAGCGTCATCGCAGTTCTTAGACATTTCCAAGGAAGCCTTTGAGAAAGGGCTCTGCCTGAGTTGTAGAAAGCGACACCGAACGTGCGACAA'
'ENSMUSG00000015568_probe_13_exon_L'	'TAATACGACTCACTATAGCGTCATCATCGCTGTAACAATCTGGGCTATGAGATCAACAAGGTCAGAGCCATTGTCCAGGCAATAAGCGACACCGAACGTGCGACAA'
'ENSMUSG00000015568_probe_13_exon_R'	'TAATACGACTCACTATAGCGTCATCGCAGTTCTTAGACATTAGAAGCAGCAAGATGTACCTGAAGACTCGCTCTCAGATGCCCTACCGACACCGAACGTGCGACAA'
'ENSMUSG00000015568_probe_14_exon_L'	'TAATACGACTCACTATAGCGTCATCAAGTGTTCCATTACCAAGTCAAGATTCACTTTTCTGGGACTGAGGTTGTCCAGGCAATAAGCGACACCGAACGTGCGACAA'
'ENSMUSG00000015568_probe_14_exon_R'	'TAATACGACTCACTATAGCGTCATCGCAGTTCTTAGACATTGGCAAGCAACACAACCAGGCCTTCGAGATTTCTCTGTACGGCACACGACACCGAACGTGCGACAA'
'ENSMUSG00000015568_probe_15_exon_L'	'TAATACGACTCACTATAGCGTCATCGAGAGCGAGAACATTCCCTTCACCCTGCCCGAGGTTTCCACAAATTTGTCCAGGCAATAAGCGACACCGAACGTGCGACAA'
'ENSMUSG00000015568_probe_15_exon_R'	'TAATACGACTCACTATAGCGTCATCGCAGTTCTTAGACATTAACCTACTCCTTCTTGATTTACACGGAGGTGGACATCGGAGAACTCGACACCGAACGTGCGACAA'
'ENSMUSG00000015568_probe_16_exon_L'	'TAATACGACTCACTATAGCGTCATCGTGGATAAGCGACTCCTACTTCAGCTGGCCTGACTGGTGGAGCAGTTGTCCAGGCAATAAGCGACACCGAACGTGCGACAA'
'ENSMUSG00000015568_probe_16_exon_R'	'TAATACGACTCACTATAGCGTCATCGCAGTTCTTAGACATTCCAGCTTCGTCATCGAGAGGATCCGAGTGAAAGCCGGAGAGACTCCGACACCGAACGTGCGACAA'
'ENSMUSG00000015568_probe_17_exon_L'	'TAATACGACTCACTATAGCGTCATCGAAAAAGGTCATCTTCTGTGCTAGGGAGAAAGTTTCTCATCTGCATTGTCCAGGCAATAAGCGACACCGAACGTGCGACAA'
'ENSMUSG00000015568_probe_17_exon_R'	'TAATACGACTCACTATAGCGTCATCGCAGTTCTTAGACATTAGGGAAAGGACTCAGCAGTGTTTGTGAAATGCCATGACAAGTCTCCGACACCGAACGTGCGACAA'
'ENSMUSG00000015568_probe_18_exon_L'	'TAATACGACTCACTATAGCGTCATCAAAAATAATACCCTTGTTTGGGTGTTTGAAAGTGGGTTTTCCTGATTGTCCAGGCAATAAGCGACACCGAACGTGCGACAA'
'ENSMUSG00000015568_probe_18_exon_R'	'TAATACGACTCACTATAGCGTCATCGCAGTTCTTAGACATTATTAATCCCAGCTCTATCTTGTTAGTTAAACAGAAGACAGTCTCACGACACCGAACGTGCGACAA'
'ENSMUSG00000015568_probe_19_exon_L'	'TAATACGACTCACTATAGCGTCATCATATTAAACGGTGGCTAACCCAGGGTGAGGAATCTAATGGCCCATTTGTCCAGGCAATAAGCGACACCGAACGTGCGACAA'
'ENSMUSG00000015568_probe_19_exon_R'	'TAATACGACTCACTATAGCGTCATCGCAGTTCTTAGACATTCAGGTCTTCCAGCATTAGAAGACAGCAGGCAGGAGAAACATGCTGCGACACCGAACGTGCGACAA'
'ENSMUSG00000015568_probe_20_exon_L'	'TAATACGACTCACTATAGCGTCATCCTTGTATCCCTTAAGAAGGAATCATTTGCTCCCAACAATATAAGATTGTCCAGGCAATAAGCGACACCGAACGTGCGACAA'
'ENSMUSG00000015568_probe_20_exon_R'	'TAATACGACTCACTATAGCGTCATCGCAGTTCTTAGACATTCCATCATGTGACCCATTTGGTCATGGTCTAAAATTAGTAAGAACTCGACACCGAACGTGCGACAA'
'ENSMUSG00000015568_probe_21_exon_L'	'TAATACGACTCACTATAGCGTCATCAAAAAGTAACCAGGAACGTGTGACTTGGCAAAAGCAGTTGAAGACTTGTCCAGGCAATAAGCGACACCGAACGTGCGACAA'
'ENSMUSG00000015568_probe_21_exon_R'	'TAATACGACTCACTATAGCGTCATCGCAGTTCTTAGACATTGGCTCATGAAGTCCTGACCCTTGGTCCCACCACAACAAAGTACAACGACACCGAACGTGCGACAA'
'ENSMUSG00000015568_probe_22_exon_L'	'TAATACGACTCACTATAGCGTCATCTTTGTCAGATATTTTAACATTGTTCTCTGGAGCTTGTAAGCTGGGTTGTCCAGGCAATAAGCGACACCGAACGTGCGACAA'
'ENSMUSG00000015568_probe_22_exon_R'	'TAATACGACTCACTATAGCGTCATCGCAGTTCTTAGACATTATGGTGGCACTCACCTTTAATCCCAGCACTTGGCAGGCAGAGGCACGACACCGAACGTGCGACAA'
'ENSMUSG00000015568_probe_24_exon_L'	'TAATACGACTCACTATAGCGTCATCGAAAGAAAGAAAGAAAGAAAATGAGCTTGTAATTGAGGTGACACATTGTCCAGGCAATAAGCGACACCGAACGTGCGACAA'
'ENSMUSG00000015568_probe_24_exon_R'	'TAATACGACTCACTATAGCGTCATCGCAGTTCTTAGACATTAATTTTGCTGAAAGACAAAAATGCCTAGGTTGATTTTACTTCTTCCGACACCGAACGTGCGACAA'
'ENSMUSG00000015568_probe_25_exon_L'	'TAATACGACTCACTATAGCGTCATCAAAAAGTCACAATTGTCCCATGCTGTAACCAAGTCTGGCCTCGAATTGTCCAGGCAATAAGCGACACCGAACGTGCGACAA'
'ENSMUSG00000015568_probe_25_exon_R'	'TAATACGACTCACTATAGCGTCATCGCAGTTCTTAGACATTAAACTATGTATTTCAGGCTGGCCTTGAACTCTCAACCATCCTGCCCGACACCGAACGTGCGACAA'
'ENSMUSG00000015568_probe_26_exon_L'	'TAATACGACTCACTATAGCGTCATCTTGAAATGCCCAATATCCAATACTTTGTATTTCATTTGAGACTCATTGTCCAGGCAATAAGCGACACCGAACGTGCGACAA'
'ENSMUSG00000015568_probe_26_exon_R'	'TAATACGACTCACTATAGCGTCATCGCAGTTCTTAGACATTTCCGCCATGCCTCTGTCACACTTCTAACACATCACATTAATTTCTCGACACCGAACGTGCGACAA'
'ENSMUSG00000019762_probe_1_exon_L'	'TAATACGACTCACTATAGCGTCATCGTTTGTATAAATGCCAGTGTGGGAAAGCGCACACATTCCAGGTCGTTAATCGTGGTATCTACGACACCGAACGTGCGACAA'
'ENSMUSG00000019762_probe_1_exon_R'	'TAATACGACTCACTATAGCGTCATCTGTGGTTGTAGTATTTCTTCAGACCATGTTTCTCCTCACCCCAGTCTTGGTAGCAGTTGTCCGACACCGAACGTGCGACAA'
'ENSMUSG00000019762_probe_2_exon_L'	'TAATACGACTCACTATAGCGTCATCGTATCTTGGTTGTATGGGTCTTTAAAAATGCCGACAGGAACCTAGTTAATCGTGGTATCTACGACACCGAACGTGCGACAA'
'ENSMUSG00000019762_probe_2_exon_R'	'TAATACGACTCACTATAGCGTCATCTGTGGTTGTAGTATTTAAAAAGAAGGAGGAGGCTCAAGTTCAGCCCTGGGTGGATGAAGACCGACACCGAACGTGCGACAA'
'ENSMUSG00000019762_probe_3_exon_L'	'TAATACGACTCACTATAGCGTCATCTGAAAGACAGCACAGAAGACCTTCAAGTGGAAGAAGATGCTGAGGTTAATCGTGGTATCTACGACACCGAACGTGCGACAA'
'ENSMUSG00000019762_probe_3_exon_R'	'TAATACGACTCACTATAGCGTCATCTGTGGTTGTAGTATTTTGGCAAGAGGCAGAGGAGAGTGTGGAGCACATCCCGTTCTCTCACCGACACCGAACGTGCGACAA'
'ENSMUSG00000019762_probe_4_exon_L'	'TAATACGACTCACTATAGCGTCATCCCCGATACCCAGAACAGGAAATGAGGATGAGGTCCCAGGAATTCTTTAATCGTGGTATCTACGACACCGAACGTGCGACAA'
'ENSMUSG00000019762_probe_4_exon_R'	'TAATACGACTCACTATAGCGTCATCTGTGGTTGTAGTATTTGAGCTCCTCAATAAGAGACGCTCCGTCAGGTTTATCAGCAGCGAGCGACACCGAACGTGCGACAA'
'ENSMUSG00000019762_probe_5_exon_L'	'TAATACGACTCACTATAGCGTCATCACGTCCCAATGGAAGTCATTGAAAATGTCATCAAAGCAGCAGGAATTAATCGTGGTATCTACGACACCGAACGTGCGACAA'
'ENSMUSG00000019762_probe_5_exon_R'	'TAATACGACTCACTATAGCGTCATCTGTGGTTGTAGTATTTGCTCCAAGTGGGGCCCATACAGAGCCCTGGACCTTTGTGGTGGTGCGACACCGAACGTGCGACAA'
'ENSMUSG00000019762_probe_6_exon_L'	'TAATACGACTCACTATAGCGTCATCAGGACCCAGACATGAAGCATAAGATCAGAGAGATTATCGAAGAGGTTAATCGTGGTATCTACGACACCGAACGTGCGACAA'
'ENSMUSG00000019762_probe_6_exon_R'	'TAATACGACTCACTATAGCGTCATCTGTGGTTGTAGTATTTGAAGAAATAAATTACATGAAAAGGATGGGAAAGCGATGGGTCACACGACACCGAACGTGCGACAA'
'ENSMUSG00000019762_probe_7_exon_L'	'TAATACGACTCACTATAGCGTCATCACCTGAAGAAACTGAGAACCAACTGGATTAAGGAGTACTTGGACATTAATCGTGGTATCTACGACACCGAACGTGCGACAA'
'ENSMUSG00000019762_probe_7_exon_R'	'TAATACGACTCACTATAGCGTCATCTGTGGTTGTAGTATTTGCCCCAGTTCTGATCCTCATTTTCAAACAAGTCCATGGTTTTGCTCGACACCGAACGTGCGACAA'
'ENSMUSG00000019762_probe_8_exon_L'	'TAATACGACTCACTATAGCGTCATCGGAAAGAAGAAGGTCCACTACTACAACGAGATCAGTGTGTCCATCTTAATCGTGGTATCTACGACACCGAACGTGCGACAA'
'ENSMUSG00000019762_probe_8_exon_R'	'TAATACGACTCACTATAGCGTCATCTGTGGTTGTAGTATTTCTGTGGCCTCCTGCTGGCTGCACTGCAGAATGCAGGGCTAGTGACCGACACCGAACGTGCGACAA'
'ENSMUSG00000019762_probe_9_exon_L'	'TAATACGACTCACTATAGCGTCATCAGAAGCTGTTGGTGCTACTTCCTGTGGGGTACCCCAGCAGAGATGTTAATCGTGGTATCTACGACACCGAACGTGCGACAA'
'ENSMUSG00000019762_probe_9_exon_R'	'TAATACGACTCACTATAGCGTCATCTGTGGTTGTAGTATTTACAGTGCCTGACCTCAAGCGGAAAGCTCTGGACCAGATCATGGTGCGACACCGAACGTGCGACAA'
'ENSMUSG00000019762_probe_10_exon_L'	'TAATACGACTCACTATAGCGTCATCCAGTATAGCCAGCCAACCTAAGGAGATGCTGGAATGCTGGGATGATTAATCGTGGTATCTACGACACCGAACGTGCGACAA'
'ENSMUSG00000019762_probe_10_exon_R'	'TAATACGACTCACTATAGCGTCATCTGTGGTTGTAGTATTTCCCACTTCTTTCCTCCCGGGGCTGCTGGCACCTCTTACTCTCTGACGACACCGAACGTGCGACAA'
'ENSMUSG00000019762_probe_11_exon_L'	'TAATACGACTCACTATAGCGTCATCTTAATTTAAATATTGACTAATCAAGTGGTCCTTCTGCTCTCTGCTTTAATCGTGGTATCTACGACACCGAACGTGCGACAA'
'ENSMUSG00000019762_probe_11_exon_R'	'TAATACGACTCACTATAGCGTCATCTGTGGTTGTAGTATTTCTGGTGGCATTGAGTCTAAGAATTTACTACTGAGATCTATTCTGTCGACACCGAACGTGCGACAA'
'ENSMUSG00000019762_probe_12_exon_L'	'TAATACGACTCACTATAGCGTCATCACTAAGCCTCATAGGGATTCTGCCAATCTTGAATGAGTGACCTTTTTAATCGTGGTATCTACGACACCGAACGTGCGACAA'
'ENSMUSG00000019762_probe_12_exon_R'	'TAATACGACTCACTATAGCGTCATCTGTGGTTGTAGTATTTCATAAGCAAAATATGACACTCACAGAACCAGAGAGGCATGTCTAACGACACCGAACGTGCGACAA'
'ENSMUSG00000030102_probe_1_exon_L'	'TAATACGACTCACTATAGCGTCATCGCAGTAACCATGTGGATGTTCTGCTGAAGCGTTTCCTCAAGCCTGTTCGTTGTGATACTTCCGACACCGAACGTGCGACAA'
'ENSMUSG00000030102_probe_1_exon_R'	'TAATACGACTCACTATAGCGTCATCTAGTATTGGTCACCTTGGGGTGGGAGGAGAGGAGGAGGTGGTGGTGGTGGAGGAGGTGGAGCGACACCGAACGTGCGACAA'
'ENSMUSG00000030102_probe_2_exon_L'	'TAATACGACTCACTATAGCGTCATCGAGGGTGGAGAGAGAGAAAGCGCACGCCGAGAGGAGGTGTGGGTGTTCGTTGTGATACTTCCGACACCGAACGTGCGACAA'
'ENSMUSG00000030102_probe_2_exon_R'	'TAATACGACTCACTATAGCGTCATCTAGTATTGGTCACCTTCCGCTCCCATCCTAACGGAACGAGCTCCCTCTTCGCGGACATGGGCGACACCGAACGTGCGACAA'
'ENSMUSG00000030102_probe_3_exon_L'	'TAATACGACTCACTATAGCGTCATCTTGCCCAGCGGCTGCTAACCCCTCTCCTGGTCCTGATCCCCCAAATTCGTTGTGATACTTCCGACACCGAACGTGCGACAA'
'ENSMUSG00000030102_probe_3_exon_R'	'TAATACGACTCACTATAGCGTCATCTAGTATTGGTCACCTTGGCGTGGCTCCCCGGTCACCAAGGAGCTGATTACAAGGGACCAGGCGACACCGAACGTGCGACAA'
'ENSMUSG00000030102_probe_4_exon_L'	'TAATACGACTCACTATAGCGTCATCCCATTGGCTACAGAGTGCCTGACCTGGGTCAGGCTTTCCAACACGTTCGTTGTGATACTTCCGACACCGAACGTGCGACAA'
'ENSMUSG00000030102_probe_4_exon_R'	'TAATACGACTCACTATAGCGTCATCTAGTATTGGTCACCTTCATGTCTGACAAAATGTCGAGTTTCCTACATATTGGAGACATTTGCGACACCGAACGTGCGACAA'
'ENSMUSG00000030102_probe_5_exon_L'	'TAATACGACTCACTATAGCGTCATCTCTCTGTATGCGGAGGGATCTACGAATGGATTTATCAGCACCTTATTCGTTGTGATACTTCCGACACCGAACGTGCGACAA'
'ENSMUSG00000030102_probe_5_exon_R'	'TAATACGACTCACTATAGCGTCATCTAGTATTGGTCACCTTCTTGGTTGATGACCGTTGTGTTGTACAGCCAGAAGCCGGGGACCTCGACACCGAACGTGCGACAA'
'ENSMUSG00000030102_probe_6_exon_L'	'TAATACGACTCACTATAGCGTCATCAACAATCCACCCAAGAAATTCAGAGACTGCCTCTTTAAGCTATGTTTCGTTGTGATACTTCCGACACCGAACGTGCGACAA'
'ENSMUSG00000030102_probe_6_exon_R'	'TAATACGACTCACTATAGCGTCATCTAGTATTGGTCACCTTTATGAATCGATACTCCGCACAGAAACAGTTCTGGAAAGCTGCTAACGACACCGAACGTGCGACAA'
'ENSMUSG00000030102_probe_7_exon_L'	'TAATACGACTCACTATAGCGTCATCCCCGGGGCCAACAGCACTACAGATGCAGTGCTGCTCAACAAATTGTTCGTTGTGATACTTCCGACACCGAACGTGCGACAA'
'ENSMUSG00000030102_probe_7_exon_R'	'TAATACGACTCACTATAGCGTCATCTAGTATTGGTCACCTTTCATGCTGCAGACTTGGAAAAGAAGCAGAATGAGACAGAAAACAGCGACACCGAACGTGCGACAA'
'ENSMUSG00000030102_probe_8_exon_L'	'TAATACGACTCACTATAGCGTCATCAAATTGTTGGGGACCGTCATCCAATATGGCAACGTGATCCAGCTCTTCGTTGTGATACTTCCGACACCGAACGTGCGACAA'
'ENSMUSG00000030102_probe_8_exon_R'	'TAATACGACTCACTATAGCGTCATCTAGTATTGGTCACCTTGCATTTGAAAAGCAATAAATACCTGACTGTGAATAAGAGGCTCCCCGACACCGAACGTGCGACAA'
'ENSMUSG00000030102_probe_9_exon_L'	'TAATACGACTCACTATAGCGTCATCGCCTTGCTAGAGAAGAACGCCATGAGGGTGACGTTGGACGAGGCTTTCGTTGTGATACTTCCGACACCGAACGTGCGACAA'
'ENSMUSG00000030102_probe_9_exon_R'	'TAATACGACTCACTATAGCGTCATCTAGTATTGGTCACCTTAAATGAAGGGTCCTGGTTTTACATTCAACCATTCTACAAGCTTCGCGACACCGAACGTGCGACAA'
'ENSMUSG00000030102_probe_10_exon_L'	'TAATACGACTCACTATAGCGTCATCCCATCGGAGACAGTGTGGTCATAGGCGACAAGGTAGTTTTGAATCTTCGTTGTGATACTTCCGACACCGAACGTGCGACAA'
'ENSMUSG00000030102_probe_10_exon_R'	'TAATACGACTCACTATAGCGTCATCTAGTATTGGTCACCTTGTCAATGCTGGCCAGCCTCTACATGCCAGCAGTCATCAGCTGGTGCGACACCGAACGTGCGACAA'
'ENSMUSG00000030102_probe_11_exon_L'	'TAATACGACTCACTATAGCGTCATCATAACCCAGGCTGCAATGAGGTCAACTCCGTCAACTGTAATACAATTCGTTGTGATACTTCCGACACCGAACGTGCGACAA'
'ENSMUSG00000030102_probe_11_exon_R'	'TAATACGACTCACTATAGCGTCATCTAGTATTGGTCACCTTTGGAAGATAGTGCTTTTCATGAAATGGAGTGATAACAAAGACGATCGACACCGAACGTGCGACAA'
'ENSMUSG00000030102_probe_12_exon_L'	'TAATACGACTCACTATAGCGTCATCTTCTCAAAGGAGGTGATGTGGTGAGGCTCTTCCATGCCGAGCAAGTTCGTTGTGATACTTCCGACACCGAACGTGCGACAA'
'ENSMUSG00000030102_probe_12_exon_R'	'TAATACGACTCACTATAGCGTCATCTAGTATTGGTCACCTTAAGTTTCTCACCTGCGATGAGCACCGGAAGAAGCAGCATGTGTTCCGACACCGAACGTGCGACAA'
'ENSMUSG00000030102_probe_13_exon_L'	'TAATACGACTCACTATAGCGTCATCCATCGGCCACCAGTTCCAAAGCCCTGTGGGAAGTGGAGGTAGTCCTTCGTTGTGATACTTCCGACACCGAACGTGCGACAA'
'ENSMUSG00000030102_probe_13_exon_R'	'TAATACGACTCACTATAGCGTCATCTAGTATTGGTCACCTTCACGACCCATGTCGGGGTGGAGCTGGGTACTGGAATAGCCTCTTCCGACACCGAACGTGCGACAA'
'ENSMUSG00000030102_probe_14_exon_L'	'TAATACGACTCACTATAGCGTCATCCACCTGGCTACAGGGCATTACTTGGCTGCAGAGGTAGACCCTGACTTCGTTGTGATACTTCCGACACCGAACGTGCGACAA'
'ENSMUSG00000030102_probe_14_exon_R'	'TAATACGACTCACTATAGCGTCATCTAGTATTGGTCACCTTTGAGGAAGAATGCCTGGAGTTTCAGCCCTCAGTGGACCCTGATCACGACACCGAACGTGCGACAA'
'ENSMUSG00000030102_probe_15_exon_L'	'TAATACGACTCACTATAGCGTCATCAAAAATGGTATACTCTCTGGTCTCCGTGCCTGAAGGCAACGACATTTCGTTGTGATACTTCCGACACCGAACGTGCGACAA'
'ENSMUSG00000030102_probe_15_exon_R'	'TAATACGACTCACTATAGCGTCATCTAGTATTGGTCACCTTCCTCCATCTTTGAGCTAGACCCCACGACTCTGCGTGGAGGTGACACGACACCGAACGTGCGACAA'
'ENSMUSG00000030102_probe_16_exon_L'	'TAATACGACTCACTATAGCGTCATCTTGTCCCAAGGAACTCCTATGTCCGTCTCAGACACCTGTGCACCATTCGTTGTGATACTTCCGACACCGAACGTGCGACAA'
'ENSMUSG00000030102_probe_16_exon_R'	'TAATACGACTCACTATAGCGTCATCTAGTATTGGTCACCTTACCTGGGTACACAGCACAAACATCCCCATCGACAAGGAAGAGGAGCGACACCGAACGTGCGACAA'
'ENSMUSG00000030102_probe_17_exon_L'	'TAATACGACTCACTATAGCGTCATCTGTGATGCTGAAAATTGGTACCTCTCCCCTGAAGGAGGACAAGGATTCGTTGTGATACTTCCGACACCGAACGTGCGACAA'
'ENSMUSG00000030102_probe_17_exon_R'	'TAATACGACTCACTATAGCGTCATCTAGTATTGGTCACCTTCATTTGCCATAGTTCCTGTTTCCCCTGCTGAGGTTCGGGACCTGGCGACACCGAACGTGCGACAA'
'ENSMUSG00000030102_probe_18_exon_L'	'TAATACGACTCACTATAGCGTCATCGGCTCCATCGCTGGGAAGTTGGAAAAGGGCACAATCACCCAGAATTTCGTTGTGATACTTCCGACACCGAACGTGCGACAA'
'ENSMUSG00000030102_probe_18_exon_R'	'TAATACGACTCACTATAGCGTCATCTAGTATTGGTCACCTTGAGAAGGTCTGTCACGAAGCTTTTGGAAGACTTGGTTTACTTTGTCGACACCGAACGTGCGACAA'
'ENSMUSG00000030102_probe_19_exon_L'	'TAATACGACTCACTATAGCGTCATCACGGGTGGAACTAACTCTGGCCAAGACGTGCTTGAAGTTGTCTTCTTCGTTGTGATACTTCCGACACCGAACGTGCGACAA'
'ENSMUSG00000030102_probe_19_exon_R'	'TAATACGACTCACTATAGCGTCATCTAGTATTGGTCACCTTTAAGCCCAATCGAGAGCGGCAGAAGCTGATGAGGGAACAGAATATCGACACCGAACGTGCGACAA'
'ENSMUSG00000030102_probe_20_exon_L'	'TAATACGACTCACTATAGCGTCATCCTGGAGGAGCTGGGGGATCAGCGCCATGCTCCTTTCAGACATATTTTCGTTGTGATACTTCCGACACCGAACGTGCGACAA'
'ENSMUSG00000030102_probe_20_exon_R'	'TAATACGACTCACTATAGCGTCATCTAGTATTGGTCACCTTCCGACTCTGCTACAGGGTCCTGCGACACTCACAGCAAGACTACAGCGACACCGAACGTGCGACAA'
'ENSMUSG00000030102_probe_21_exon_L'	'TAATACGACTCACTATAGCGTCATCCATAGCCAAGCAGTTTGGCTTCATGCAGAAGCAGATTGGCTATGATTCGTTGTGATACTTCCGACACCGAACGTGCGACAA'
'ENSMUSG00000030102_probe_21_exon_R'	'TAATACGACTCACTATAGCGTCATCTAGTATTGGTCACCTTTGCTGGCCGAAGACACCATCACTGCCCTGCTCCACAACAACCGGACGACACCGAACGTGCGACAA'
'ENSMUSG00000030102_probe_22_exon_L'	'TAATACGACTCACTATAGCGTCATCCTCCTGGAGAAGCACATCACCGCGGCAGAGATTGACACGTTTGTCTTCGTTGTGATACTTCCGACACCGAACGTGCGACAA'
'ENSMUSG00000030102_probe_22_exon_R'	'TAATACGACTCACTATAGCGTCATCTAGTATTGGTCACCTTCCTGGTGCGAAAGAACAGGGAGCCCAGGTTCTTGGATTACCTCTCCGACACCGAACGTGCGACAA'
'ENSMUSG00000030102_probe_23_exon_L'	'TAATACGACTCACTATAGCGTCATCGACCTCTGCGTATCCATGAACAAGTCAATCCCTGTGACACAGGAGTTCGTTGTGATACTTCCGACACCGAACGTGCGACAA'
'ENSMUSG00000030102_probe_23_exon_R'	'TAATACGACTCACTATAGCGTCATCTAGTATTGGTCACCTTCATCTGTAAAGCTGTGCTCAATCCCACCAATGCTGACATCCTGATCGACACCGAACGTGCGACAA'
'ENSMUSG00000030102_probe_24_exon_L'	'TAATACGACTCACTATAGCGTCATCACCAAGCTGGTTCTTTCTCGTTTTGAGTTTGAAGGCGTTTCCACTTTCGTTGTGATACTTCCGACACCGAACGTGCGACAA'
'ENSMUSG00000030102_probe_24_exon_R'	'TAATACGACTCACTATAGCGTCATCTAGTATTGGTCACCTTAGAGAATGCTCTGGAAGCCGGGGAGGATGAGGAAGAGGTGTGGCTCGACACCGAACGTGCGACAA'
'ENSMUSG00000030102_probe_25_exon_L'	'TAATACGACTCACTATAGCGTCATCAGGGACAGCAACAAAGAGATCCGTAGTAAGAGTGTCCGGGAATTGTTCGTTGTGATACTTCCGACACCGAACGTGCGACAA'
'ENSMUSG00000030102_probe_25_exon_R'	'TAATACGACTCACTATAGCGTCATCTAGTATTGGTCACCTTGCAAGATGCTAAAGAGGGACAGAAGGAAGACAGGGACATCCTCAGCGACACCGAACGTGCGACAA'
'ENSMUSG00000026185_probe_1_exon_L'	'TAATACGACTCACTATAGCGTCATCCCCCCTCGGTCTGCACCCTTCTCCGGACTTCACGCAGAACCTGCGTTCTCATACGGTCATACGACACCGAACGTGCGACAA'
'ENSMUSG00000026185_probe_1_exon_R'	'TAATACGACTCACTATAGCGTCATCCGTTCTATTGATGGTTTTTCGAAGAGGTGGTGACAGAGCAGGTGTTGGGGTCCAGGTTTGGCGACACCGAACGTGCGACAA'
'ENSMUSG00000026185_probe_2_exon_L'	'TAATACGACTCACTATAGCGTCATCCCCCCTCGATTTCAACATTTTCCCGATCTTGTTGTCAGCCGCCGATTCTCATACGGTCATACGACACCGAACGTGCGACAA'
'ENSMUSG00000026185_probe_2_exon_R'	'TAATACGACTCACTATAGCGTCATCCGTTCTATTGATGGTTCCTCTTACCTGTTCTGCGGCAGCAGCGCAGCTGGCCGCTGAGACCCGACACCGAACGTGCGACAA'
'ENSMUSG00000026185_probe_3_exon_L'	'TAATACGACTCACTATAGCGTCATCTTTTTCTTCACCTCCTCCCTTTTCAAGGCCTCCAAGCTAATTATTTTCTCATACGGTCATACGACACCGAACGTGCGACAA'
'ENSMUSG00000026185_probe_3_exon_R'	'TAATACGACTCACTATAGCGTCATCCGTTCTATTGATGGTTTGTTGCTTTGGAGTGAGCAATTCTGTGGTTCTCTCCACCACCACCCGACACCGAACGTGCGACAA'
'ENSMUSG00000026185_probe_4_exon_L'	'TAATACGACTCACTATAGCGTCATCTTTTTCACCCCCAACCTGTTGCAAGTCTTTAATCCTCGCAATTGGTTCTCATACGGTCATACGACACCGAACGTGCGACAA'
'ENSMUSG00000026185_probe_4_exon_R'	'TAATACGACTCACTATAGCGTCATCCGTTCTATTGATGGTTCTTGCGTGCAGGCATCTGAATCCTCCTTGCCTCATATTTTGCAAGCGACACCGAACGTGCGACAA'
'ENSMUSG00000026185_probe_5_exon_L'	'TAATACGACTCACTATAGCGTCATCAAAATCTCCAGGCTCCCTCTTTCTCCACACACTCTCGCTCTCCTGTTCTCATACGGTCATACGACACCGAACGTGCGACAA'
'ENSMUSG00000026185_probe_5_exon_R'	'TAATACGACTCACTATAGCGTCATCCGTTCTATTGATGGTTCCGCCCCGAGGTAAAGCCAGACTCCGAGAAAATGGTGATCAGCGTCGACACCGAACGTGCGACAA'
'ENSMUSG00000026185_probe_6_exon_L'	'TAATACGACTCACTATAGCGTCATCCCTCAACGAAAAGAGCTACGGCGAGCAAACCAAGATAGAGAGAGATTCTCATACGGTCATACGACACCGAACGTGCGACAA'
'ENSMUSG00000026185_probe_6_exon_R'	'TAATACGACTCACTATAGCGTCATCCGTTCTATTGATGGTTCTCGGGAACACGAGGAACCCACCACCTCCGAGATGGCTGAAGAGACGACACCGAACGTGCGACAA'
'ENSMUSG00000026185_probe_7_exon_L'	'TAATACGACTCACTATAGCGTCATCCTACTCCCCCAAGGTCTTCCGGCCCAAGCACACTCGCATTTCCGATTCTCATACGGTCATACGACACCGAACGTGCGACAA'
'ENSMUSG00000026185_probe_7_exon_R'	'TAATACGACTCACTATAGCGTCATCCGTTCTATTGATGGTTTGAAGGCTGAGGCTGTGAAGAAGGACCGCAGAAAGAAGCTGACCCCGACACCGAACGTGCGACAA'
'ENSMUSG00000026185_probe_8_exon_L'	'TAATACGACTCACTATAGCGTCATCGTGCAGAGAACACTGCCCACCCCAGAGTCATCCCTGCACCTGAGATTCTCATACGGTCATACGACACCGAACGTGCGACAA'
'ENSMUSG00000026185_probe_8_exon_R'	'TAATACGACTCACTATAGCGTCATCCGTTCTATTGATGGTTAGACAGGAATCCGAACAAGGCCCCTGCCGCAGACACATGGAAGCTCGACACCGAACGTGCGACAA'
'ENSMUSG00000026185_probe_9_exon_L'	'TAATACGACTCACTATAGCGTCATCCCCCGTGCTGTGTACCTGCCCAACTGTGACCGCAAAGGATTCTACTTCTCATACGGTCATACGACACCGAACGTGCGACAA'
'ENSMUSG00000026185_probe_9_exon_R'	'TAATACGACTCACTATAGCGTCATCCGTTCTATTGATGGTTGAGAAAGCAGTGTAAGCCCTCCCGTGGCCGCAAACGTGGCATCTGCGACACCGAACGTGCGACAA'
'ENSMUSG00000026185_probe_10_exon_L'	'TAATACGACTCACTATAGCGTCATCCAGCGCCTCCCTCCACCCCAGGACGTCACTCATTTCATCTCATTTTTCTCATACGGTCATACGACACCGAACGTGCGACAA'
'ENSMUSG00000026185_probe_10_exon_R'	'TAATACGACTCACTATAGCGTCATCCGTTCTATTGATGGTTGGGAAATATATATACATATATATTTGAGGAAACTGAGGACCTCGGCGACACCGAACGTGCGACAA'
'ENSMUSG00000026185_probe_11_exon_L'	'TAATACGACTCACTATAGCGTCATCATCTCTAGCAAGGGCTAAGGAGACACTCCCCACCATGACCCCGGATTCTCATACGGTCATACGACACCGAACGTGCGACAA'
'ENSMUSG00000026185_probe_11_exon_R'	'TAATACGACTCACTATAGCGTCATCCGTTCTATTGATGGTTTGTATTCCTTTTTGAAGCAAGTTGAACGGACAGAGAAGGGAAGGACGACACCGAACGTGCGACAA'
'ENSMUSG00000026185_probe_12_exon_L'	'TAATACGACTCACTATAGCGTCATCAGAAGAAGCAAGAGGGAGCGAGAGATGGAAAGAAAGCAAAGCGTTTTCTCATACGGTCATACGACACCGAACGTGCGACAA'
'ENSMUSG00000026185_probe_12_exon_R'	'TAATACGACTCACTATAGCGTCATCCGTTCTATTGATGGTTAATAGAGGAAAAGAGGGAAGGACAGATAGGATTAGAGAGAGAAGACGACACCGAACGTGCGACAA'
'ENSMUSG00000026185_probe_13_exon_L'	'TAATACGACTCACTATAGCGTCATCAGAAACAGCAAGGCAGAAAGGACTCCACAACCAAGGCTGAATCTGTTCTCATACGGTCATACGACACCGAACGTGCGACAA'
'ENSMUSG00000026185_probe_13_exon_R'	'TAATACGACTCACTATAGCGTCATCCGTTCTATTGATGGTTCTTTTGCTTTCAGCTCTAGCCTGGGGTCAGAAAAAGTGTGGCATTCGACACCGAACGTGCGACAA'
'ENSMUSG00000026185_probe_14_exon_L'	'TAATACGACTCACTATAGCGTCATCGGAGAAAAGAAACAAGGTGTGTCAGTGCCTCTCGGGTCTGTCCCCTTCTCATACGGTCATACGACACCGAACGTGCGACAA'
'ENSMUSG00000026185_probe_14_exon_R'	'TAATACGACTCACTATAGCGTCATCCGTTCTATTGATGGTTCTGCAGCCAGCAGTGTGGATGGCTAGACCCCTCACCCTCCTCTCCCGACACCGAACGTGCGACAA'
'ENSMUSG00000026185_probe_15_exon_L'	'TAATACGACTCACTATAGCGTCATCCTTACCCAAGTGCAGGGTGATTTCATCCCCAAATTTACAAAGACTTTCTCATACGGTCATACGACACCGAACGTGCGACAA'
'ENSMUSG00000026185_probe_15_exon_R'	'TAATACGACTCACTATAGCGTCATCCGTTCTATTGATGGTTAATGCATTCCATCCCTCTGAAAATAAACAAAAGTGAGTGATTGAACGACACCGAACGTGCGACAA'
'ENSMUSG00000026185_probe_16_exon_L'	'TAATACGACTCACTATAGCGTCATCGAAGTCAGTACGCACCCCCAACACTGGAAAGACTTGATTCTCCAGTTCTCATACGGTCATACGACACCGAACGTGCGACAA'
'ENSMUSG00000026185_probe_16_exon_R'	'TAATACGACTCACTATAGCGTCATCCGTTCTATTGATGGTTTGACAAGCAATTCAGAAGCGCGTGGCTTCGGCCCTTGATTTCACTCGACACCGAACGTGCGACAA'
'ENSMUSG00000026185_probe_17_exon_L'	'TAATACGACTCACTATAGCGTCATCTGTGGAGGAGGATGAGAGGTGGAGAAAACCAAGGGGCTTGTACTCTTCTCATACGGTCATACGACACCGAACGTGCGACAA'
'ENSMUSG00000026185_probe_17_exon_R'	'TAATACGACTCACTATAGCGTCATCCGTTCTATTGATGGTTCCACAAGACTCCATGTAGACTTTATAGGCATATAAATCTATTTTCCGACACCGAACGTGCGACAA'
'ENSMUSG00000026185_probe_18_exon_L'	'TAATACGACTCACTATAGCGTCATCGGAAAAATCCATATTTCACAAATACAACCCAGAACGCCAGCTTGGTTCTCATACGGTCATACGACACCGAACGTGCGACAA'
'ENSMUSG00000026185_probe_18_exon_R'	'TAATACGACTCACTATAGCGTCATCCGTTCTATTGATGGTTTGCGTCCAGGCAGCCTTTCTCGTGAGCTACAAGTGTGGCTCTTTTCGACACCGAACGTGCGACAA'
'ENSMUSG00000026185_probe_19_exon_L'	'TAATACGACTCACTATAGCGTCATCGGGGCACCGATTTGGATCTTCTCATGATTCCAAACGTGTGTTGAATTCTCATACGGTCATACGACACCGAACGTGCGACAA'
'ENSMUSG00000026185_probe_19_exon_R'	'TAATACGACTCACTATAGCGTCATCCGTTCTATTGATGGTTGAATCCACCAAGCCAGGTAACTGCCAGCACCCAAGGGTGCATCAACGACACCGAACGTGCGACAA'
'ENSMUSG00000026185_probe_20_exon_L'	'TAATACGACTCACTATAGCGTCATCGCATAGCCCAGGTCACCCCATTTCAGCCTTCCAACCCGCAGAAAGTTCTCATACGGTCATACGACACCGAACGTGCGACAA'
'ENSMUSG00000026185_probe_20_exon_R'	'TAATACGACTCACTATAGCGTCATCCGTTCTATTGATGGTTACTGTCTCACACCACACCACATAAACCTGCCAGATCCATCTGTAACGACACCGAACGTGCGACAA'
'ENSMUSG00000026185_probe_21_exon_L'	'TAATACGACTCACTATAGCGTCATCTTTTTGAACTGCATTTTGAAAGCCTCCCTCAGATGCCAGGCTGACTTCTCATACGGTCATACGACACCGAACGTGCGACAA'
'ENSMUSG00000026185_probe_21_exon_R'	'TAATACGACTCACTATAGCGTCATCCGTTCTATTGATGGTTATCAGAGAGAAACTAACATGAGAGATGACAGAGGAGGAGGAAGTGCGACACCGAACGTGCGACAA'
'ENSMUSG00000026185_probe_22_exon_L'	'TAATACGACTCACTATAGCGTCATCGGGCAGAGACTTCCACAGAGAGACATAGAAGATGGAGCAGAGGTCTTCTCATACGGTCATACGACACCGAACGTGCGACAA'
'ENSMUSG00000026185_probe_22_exon_R'	'TAATACGACTCACTATAGCGTCATCCGTTCTATTGATGGTTGGGGTGGGGAGGACAAGAAAGAGACAGAGAGAGGAAAATACCAATCGACACCGAACGTGCGACAA'
'ENSMUSG00000026185_probe_23_exon_L'	'TAATACGACTCACTATAGCGTCATCGAATTTTCCTTGGTGTCTCCCATCTAATCAACTCTCTGAGATTTGTTCTCATACGGTCATACGACACCGAACGTGCGACAA'
'ENSMUSG00000026185_probe_23_exon_R'	'TAATACGACTCACTATAGCGTCATCCGTTCTATTGATGGTTAGGAAAAAGAAGGCAGGGGAAGAACTTGAGGTAGAAATGAGGTCACGACACCGAACGTGCGACAA'
'ENSMUSG00000026185_probe_24_exon_L'	'TAATACGACTCACTATAGCGTCATCAGATGGTGGGTAACTGAGGCAGGATCCAGACTTGAGACACACGGTTTCTCATACGGTCATACGACACCGAACGTGCGACAA'
'ENSMUSG00000026185_probe_24_exon_R'	'TAATACGACTCACTATAGCGTCATCCGTTCTATTGATGGTTGAAACAAGGCTGGTTAGCCTGACTGGGTATTGAAGGGTGAAGAGGCGACACCGAACGTGCGACAA'
'ENSMUSG00000026185_probe_25_exon_L'	'TAATACGACTCACTATAGCGTCATCTGCCTTGGAAAGACAGCACAACTTCAGTTCAACTTCAGGCCCCCATTCTCATACGGTCATACGACACCGAACGTGCGACAA'
'ENSMUSG00000026185_probe_25_exon_R'	'TAATACGACTCACTATAGCGTCATCCGTTCTATTGATGGTTGAGGAACTGAGGCCAAAGAATCCTTCAAGTGCTTCATGAGTCTCCCGACACCGAACGTGCGACAA'
'ENSMUSG00000014959_probe_2_exon_L'	'TAATACGACTCACTATAGCGTCATCCGAGGGCTACCACGTTTTGCGGGTACAGGAAAACTCCCCAGGACATTAAGATAAGTTCCTCCGACACCGAACGTGCGACAA'
'ENSMUSG00000014959_probe_2_exon_R'	'TAATACGACTCACTATAGCGTCATCCGTATTCTTCCGAATTGAGCTGGACTGGAGCCTTTCTTTGATTTTATTGTTTCTATTAACGCGACACCGAACGTGCGACAA'
'ENSMUSG00000014959_probe_3_exon_L'	'TAATACGACTCACTATAGCGTCATCTTCAAGATTAAATAAAGACAATGACACTCTGAAGGATCTGCTGAATTAAGATAAGTTCCTCCGACACCGAACGTGCGACAA'
'ENSMUSG00000014959_probe_3_exon_R'	'TAATACGACTCACTATAGCGTCATCCGTATTCTTCCGAATTCCAACGTTGAGAAGCCTGTAAAAATGCTCATCTACAGCAGCAAAACGACACCGAACGTGCGACAA'
'ENSMUSG00000014959_probe_4_exon_L'	'TAATACGACTCACTATAGCGTCATCTTAGCATTCGTTTCTGCAGCTTTGACGGGGCCAACGAAAACGTTTTTAAGATAAGTTCCTCCGACACCGAACGTGCGACAA'
'ENSMUSG00000014959_probe_4_exon_R'	'TAATACGACTCACTATAGCGTCATCCGTATTCTTCCGAATTCATGTGCTGGAAGTGGAATCCAATTCCCCAGCAGCGCTGGCAGGACGACACCGAACGTGCGACAA'
'ENSMUSG00000014959_probe_5_exon_L'	'TAATACGACTCACTATAGCGTCATCAGACCTCACAGTGATTACATCATTGGAGCTGATACCGTCATGAATTTAAGATAAGTTCCTCCGACACCGAACGTGCGACAA'
'ENSMUSG00000014959_probe_5_exon_R'	'TAATACGACTCACTATAGCGTCATCCGTATTCTTCCGAATTGTCTGAAGACCTGTTCAGCCTTATTGAGACCCACGAAGCAAAGCCCGACACCGAACGTGCGACAA'
'ENSMUSG00000014959_probe_6_exon_L'	'TAATACGACTCACTATAGCGTCATCCACAGACACAGACAACTGCAGAGAAGTGATCATCACACCAAACTCTTAAGATAAGTTCCTCCGACACCGAACGTGCGACAA'
'ENSMUSG00000014959_probe_6_exon_R'	'TAATACGACTCACTATAGCGTCATCCGTATTCTTCCGAATTCATGGGGCGGAGAAGGCAGCCTTGGATGTGGCATTGGCTATGGTTCGACACCGAACGTGCGACAA'
'ENSMUSG00000014959_probe_7_exon_L'	'TAATACGACTCACTATAGCGTCATCTTTGCACCGAATACCTACACGCCCCTTTGAAGAAGGAAAGAAGATTTAAGATAAGTTCCTCCGACACCGAACGTGCGACAA'
'ENSMUSG00000014959_probe_7_exon_R'	'TAATACGACTCACTATAGCGTCATCCGTATTCTTCCGAATTCCCTTCCAGGACAAATGACTGGTACCCCCATTACTCCTCTTAAGGCGACACCGAACGTGCGACAA'
'ENSMUSG00000014959_probe_8_exon_L'	'TAATACGACTCACTATAGCGTCATCGGGTTTACAGAGGTCCAGCTGTCTTCAGTCAGTCCTCCATCTTTGTTAAGATAAGTTCCTCCGACACCGAACGTGCGACAA'
'ENSMUSG00000014959_probe_8_exon_R'	'TAATACGACTCACTATAGCGTCATCCGTATTCTTCCGAATTACCACCAGGAACTACAGGAGTTGAGCAGAGTCTGTCTGGACTCTCCGACACCGAACGTGCGACAA'
'ENSMUSG00000014959_probe_9_exon_L'	'TAATACGACTCACTATAGCGTCATCCAGCAATGTTCTCAGTACAGGCGTACCAACTGTACCATTGTTGCCTTAAGATAAGTTCCTCCGACACCGAACGTGCGACAA'
'ENSMUSG00000014959_probe_9_exon_R'	'TAATACGACTCACTATAGCGTCATCCGTATTCTTCCGAATTCACAAGTAAACCAGTCCCTTGCTTCTATGCCACCAATGAACCCAGCGACACCGAACGTGCGACAA'
'ENSMUSG00000014959_probe_10_exon_L'	'TAATACGACTCACTATAGCGTCATCCCATGGGCCCACCTTCTGACCCTGTCATGACTACTGCAAAGGCAGTTAAGATAAGTTCCTCCGACACCGAACGTGCGACAA'
'ENSMUSG00000014959_probe_10_exon_R'	'TAATACGACTCACTATAGCGTCATCCGTATTCTTCCGAATTGCCTCTTCCCTCACTGTGGATGTGACGTCTCCTGCTTCCAAGGTCCGACACCGAACGTGCGACAA'
'ENSMUSG00000014959_probe_11_exon_L'	'TAATACGACTCACTATAGCGTCATCGCAGATGCTTCAGAGCCTTCTTAACTGGGAACCAATGTTCAGAACTTAAGATAAGTTCCTCCGACACCGAACGTGCGACAA'
'ENSMUSG00000014959_probe_11_exon_R'	'TAATACGACTCACTATAGCGTCATCCGTATTCTTCCGAATTACGTGGTCTGTTTAGTTAACCACGGGGTCAGGTCTGGAATCGCAACGACACCGAACGTGCGACAA'
'ENSMUSG00000014959_probe_12_exon_L'	'TAATACGACTCACTATAGCGTCATCCTACCATTGATTTCATACTAGTGTGTACCGTATCTGTAGGTGTCCTTAAGATAAGTTCCTCCGACACCGAACGTGCGACAA'
'ENSMUSG00000014959_probe_12_exon_R'	'TAATACGACTCACTATAGCGTCATCCGTATTCTTCCGAATTTACATAATTCTAAGGGGAAACTACGCAAGAGGCTGAGGGCTTGCCCGACACCGAACGTGCGACAA'
'ENSMUSG00000014959_probe_13_exon_L'	'TAATACGACTCACTATAGCGTCATCCTTGCTGCCAGGCATCTACTGCCGTTCTGGGAGGTTCATCTTTGGTTAAGATAAGTTCCTCCGACACCGAACGTGCGACAA'
'ENSMUSG00000014959_probe_13_exon_R'	'TAATACGACTCACTATAGCGTCATCCGTATTCTTCCGAATTGAGAGATGGCGGGGTACCCACTGGGTTCCCTGTACCACTGCTATGCGACACCGAACGTGCGACAA'
'ENSMUSG00000014959_probe_14_exon_L'	'TAATACGACTCACTATAGCGTCATCCTTGTGTAAGGAAATGAAATATTTTATGCCTAGTGCCCACATGCATTAAGATAAGTTCCTCCGACACCGAACGTGCGACAA'
'ENSMUSG00000014959_probe_14_exon_R'	'TAATACGACTCACTATAGCGTCATCCGTATTCTTCCGAATTATTTCTTGTACTTTGTAAGTCGTTTGCAAGAACACAGACCACCTCCGACACCGAACGTGCGACAA'
'ENSMUSG00000014959_probe_15_exon_L'	'TAATACGACTCACTATAGCGTCATCCTAAACTGTACAAGGAAACAAGAATTTACTGTTGGTCTCTGTGAGTTAAGATAAGTTCCTCCGACACCGAACGTGCGACAA'
'ENSMUSG00000014959_probe_15_exon_R'	'TAATACGACTCACTATAGCGTCATCCGTATTCTTCCGAATTGCATCTCTATTACGGTTTACACAAAACTCCCAGTTGCAGATGTTTCGACACCGAACGTGCGACAA'
'ENSMUSG00000014959_probe_16_exon_L'	'TAATACGACTCACTATAGCGTCATCGTTCCGGTCCATGGCACACTATTAATTGAACATCTTTTTATTCTGTTAAGATAAGTTCCTCCGACACCGAACGTGCGACAA'
'ENSMUSG00000014959_probe_16_exon_R'	'TAATACGACTCACTATAGCGTCATCCGTATTCTTCCGAATTTGTACACAGATCTTGTTTTGAACTCAGAATTATTCAGACACCATTCGACACCGAACGTGCGACAA'
'ENSMUSG00000027004_probe_1_exon_L'	'TAATACGACTCACTATAGCGTCATCGTGGGGACCAAGGGTTCGTCTATGGATCCAGAGCCGGGGGTGGAGTTTACTTGACCTAACCCGACACCGAACGTGCGACAA'
'ENSMUSG00000027004_probe_1_exon_R'	'TAATACGACTCACTATAGCGTCATCGCTAATACACACCATTGGGAAAGGTGTGCGGCTCCTGTCGGGAGCTGCCTGGGGCTACAGCCGACACCGAACGTGCGACAA'
'ENSMUSG00000027004_probe_2_exon_L'	'TAATACGACTCACTATAGCGTCATCCCACCAAATCTCCTCCCTCGGAGGTCCCCTATCCATCTCACTTTGTTTACTTGACCTAACCCGACACCGAACGTGCGACAA'
'ENSMUSG00000027004_probe_2_exon_R'	'TAATACGACTCACTATAGCGTCATCGCTAATACACACCATTGAATTTATCGCTTCTTCCAACACCTTTTTGCAACACCCCAGAACTCGACACCGAACGTGCGACAA'
'ENSMUSG00000027004_probe_3_exon_L'	'TAATACGACTCACTATAGCGTCATCCGAGTCCCTTAACTGAATTTGACTTTTGTTTTTATTTCTCTCTGGTTTACTTGACCTAACCCGACACCGAACGTGCGACAA'
'ENSMUSG00000027004_probe_3_exon_R'	'TAATACGACTCACTATAGCGTCATCGCTAATACACACCATTTCCTCTTCTGCCCCCTCATCTGATTGATGTGCTAAGGCTGATGTCCGACACCGAACGTGCGACAA'
'ENSMUSG00000027004_probe_4_exon_L'	'TAATACGACTCACTATAGCGTCATCGCCAAGCTAGTGGACCGGACCTGGGAGCACTTGGATCCAAGAGAATTTACTTGACCTAACCCGACACCGAACGTGCGACAA'
'ENSMUSG00000027004_probe_4_exon_R'	'TAATACGACTCACTATAGCGTCATCGCTAATACACACCATTGTGATTGTCCCAGGGGTGGGGGCAGCTCCCCAGGTCGTTGGGATCCGACACCGAACGTGCGACAA'
'ENSMUSG00000027004_probe_5_exon_L'	'TAATACGACTCACTATAGCGTCATCCTGGAACATGACCAAGATGCCCAACCACCTGCACCACAGCACCCATTTACTTGACCTAACCCGACACCGAACGTGCGACAA'
'ENSMUSG00000027004_probe_5_exon_R'	'TAATACGACTCACTATAGCGTCATCGCTAATACACACCATTCTAACGCCATCCTGGCCATGGAACAGTTCGAAGGGCTGCTGGGCACGACACCGAACGTGCGACAA'
'ENSMUSG00000027004_probe_6_exon_L'	'TAATACGACTCACTATAGCGTCATCAGCCCGGATCTTCTCTTCTTCCTCTGTGCAATGTACGCACCCATTTTTACTTGACCTAACCCGACACCGAACGTGCGACAA'
'ENSMUSG00000027004_probe_6_exon_R'	'TAATACGACTCACTATAGCGTCATCGCTAATACACACCATTCACCATCGACTTCCAGCACGAGCCCATCAAGCCCTGCAAGTCTGTCGACACCGAACGTGCGACAA'
'ENSMUSG00000027004_probe_7_exon_L'	'TAATACGACTCACTATAGCGTCATCTGCATCTCTCCTGAGGCCATCGTCACCGCGGACGGAGCGGATTTTTTTACTTGACCTAACCCGACACCGAACGTGCGACAA'
'ENSMUSG00000027004_probe_7_exon_R'	'TAATACGACTCACTATAGCGTCATCGCTAATACACACCATTTATGGATTCAAGTACTGGACACTGCAGAGGGGCAAGCAGCGAACGCGACACCGAACGTGCGACAA'
'ENSMUSG00000027004_probe_8_exon_L'	'TAATACGACTCACTATAGCGTCATCTGCAAATGTAAGCCTGTCAGAGCTACACAGAAGACCTATTTCCGGTTTACTTGACCTAACCCGACACCGAACGTGCGACAA'
'ENSMUSG00000027004_probe_8_exon_R'	'TAATACGACTCACTATAGCGTCATCGCTAATACACACCATTCAATTACAACTATGTCATCCGGGCTAAAGTTAAAGAGGTAAAGATCGACACCGAACGTGCGACAA'
'ENSMUSG00000027004_probe_9_exon_L'	'TAATACGACTCACTATAGCGTCATCAAATGTCATGATGTGACCGCCGTTGTGGAAGTGAAGGAAATTCTATTTACTTGACCTAACCCGACACCGAACGTGCGACAA'
'ENSMUSG00000027004_probe_9_exon_R'	'TAATACGACTCACTATAGCGTCATCGCTAATACACACCATTGGCATCACTGGTAAACATTCCAAGGGACACCGTCAATCTTTATACCGACACCGAACGTGCGACAA'
'ENSMUSG00000027004_probe_10_exon_L'	'TAATACGACTCACTATAGCGTCATCACCTCTGGCTGCCTCTGTCCTCCACTTACTGTCAATGAGGAATATTTTACTTGACCTAACCCGACACCGAACGTGCGACAA'
'ENSMUSG00000027004_probe_10_exon_R'	'TAATACGACTCACTATAGCGTCATCGCTAATACACACCATTCATCATGGGCTATGAAGACGAGGAACGTTCCAGGTTACTCTTGGTCGACACCGAACGTGCGACAA'
'ENSMUSG00000027004_probe_11_exon_L'	'TAATACGACTCACTATAGCGTCATCGAAGGCTCTATAGCTGAGAAGTGGAAGGATCGGCTTGGTAAGAAATTTACTTGACCTAACCCGACACCGAACGTGCGACAA'
'ENSMUSG00000027004_probe_11_exon_R'	'TAATACGACTCACTATAGCGTCATCGCTAATACACACCATTCAAGCGCTGGGATATGAAACTCCGACACCTTGGACTGGGTAAAACCGACACCGAACGTGCGACAA'
'ENSMUSG00000027004_probe_12_exon_L'	'TAATACGACTCACTATAGCGTCATCGATGCTAGCGATTCCACTCAGAATCAGAAGTCTGGCAGGAACTCTTTTACTTGACCTAACCCGACACCGAACGTGCGACAA'
'ENSMUSG00000027004_probe_12_exon_R'	'TAATACGACTCACTATAGCGTCATCGCTAATACACACCATTTCCCCGGCCAGCACGCAGCTAAATCCTGAAATGTAAAAGGCCACACGACACCGAACGTGCGACAA'
'ENSMUSG00000027004_probe_13_exon_L'	'TAATACGACTCACTATAGCGTCATCCCACGGACTCCCTTCTAAGACTGGCGCTGCTGGACTAACAAAGGATTTACTTGACCTAACCCGACACCGAACGTGCGACAA'
'ENSMUSG00000027004_probe_13_exon_R'	'TAATACGACTCACTATAGCGTCATCGCTAATACACACCATTACCGCACAGTTGTGCTCGTGACCGATTGTTTACCGCAGACACCGCCGACACCGAACGTGCGACAA'
'ENSMUSG00000027004_probe_14_exon_L'	'TAATACGACTCACTATAGCGTCATCTGGCTACCGAAGTTACTTCCGGTCCCCTTTCTCCTGCTTCTTAATTTTACTTGACCTAACCCGACACCGAACGTGCGACAA'
'ENSMUSG00000027004_probe_14_exon_R'	'TAATACGACTCACTATAGCGTCATCGCTAATACACACCATTCCTGGGGTTAGATCCTTTAATATGTTATATATTCTGTTTCATCAACGACACCGAACGTGCGACAA'
'ENSMUSG00000027004_probe_15_exon_L'	'TAATACGACTCACTATAGCGTCATCCACGTGGGGACTGTTCTTTTGCAACCAGAATAGTAAATTAAATATTTTACTTGACCTAACCCGACACCGAACGTGCGACAA'
'ENSMUSG00000027004_probe_15_exon_R'	'TAATACGACTCACTATAGCGTCATCGCTAATACACACCATTTGATGCTAAGGTTTCTGTACTGGACTCCCTGGGTTTAATTTGGTGCGACACCGAACGTGCGACAA'
'ENSMUSG00000027004_probe_16_exon_L'	'TAATACGACTCACTATAGCGTCATCTCTGTACCCTGATTGAGAATGCAATGTTTCATGTAAAGAGAGAATTTTACTTGACCTAACCCGACACCGAACGTGCGACAA'
'ENSMUSG00000027004_probe_16_exon_R'	'TAATACGACTCACTATAGCGTCATCGCTAATACACACCATTTGGTCATATCTCAAGAACTAGATATTGCTGTAAGACAGCCTCTGCCGACACCGAACGTGCGACAA'
'ENSMUSG00000027004_probe_17_exon_L'	'TAATACGACTCACTATAGCGTCATCGCTGCGCTTATAGTCTTGTGTTTGTATGCCTTTGGCCATTTCCCTTTTACTTGACCTAACCCGACACCGAACGTGCGACAA'
'ENSMUSG00000027004_probe_17_exon_R'	'TAATACGACTCACTATAGCGTCATCGCTAATACACACCATTTGCTGTGAAAGTTATACATGTTTATAAAGGTAGAACGGCATTTTGCGACACCGAACGTGCGACAA'
'ENSMUSG00000027004_probe_18_exon_L'	'TAATACGACTCACTATAGCGTCATCCAGACACTGCACAAGCAGAGTAGCCCAACACCAGGAAGCATTTATTTTACTTGACCTAACCCGACACCGAACGTGCGACAA'
'ENSMUSG00000027004_probe_18_exon_R'	'TAATACGACTCACTATAGCGTCATCGCTAATACACACCATTGGAAACGCCACACAGCATGACTTATTTTCAAGATTGGCAGGCAGCCGACACCGAACGTGCGACAA'
'ENSMUSG00000027004_probe_19_exon_L'	'TAATACGACTCACTATAGCGTCATCAAATAAATAGTGTTGGGAGCCAAGAAAAGAATATTTTGCCTGGTTTTTACTTGACCTAACCCGACACCGAACGTGCGACAA'
'ENSMUSG00000027004_probe_19_exon_R'	'TAATACGACTCACTATAGCGTCATCGCTAATACACACCATTGGGGCACACTGGAATCAGTAGCCCTTGAGCCATTAACAGCAGTGTCGACACCGAACGTGCGACAA'
'ENSMUSG00000027004_probe_20_exon_L'	'TAATACGACTCACTATAGCGTCATCCTTCTGGCAACGTTTTTGATTTGTTCATAAATGTATTCACGAGCATTTACTTGACCTAACCCGACACCGAACGTGCGACAA'
'ENSMUSG00000027004_probe_20_exon_R'	'TAATACGACTCACTATAGCGTCATCGCTAATACACACCATTAGAGATGAACTTATAACTAGACATCTGTTGTTATCACTATAGCTCCGACACCGAACGTGCGACAA'
'ENSMUSG00000027004_probe_21_exon_L'	'TAATACGACTCACTATAGCGTCATCGCTTCCTTCTAAATCAAACCCATTGTTGGATGCTCCCTCTCCATTTTTACTTGACCTAACCCGACACCGAACGTGCGACAA'
'ENSMUSG00000027004_probe_21_exon_R'	'TAATACGACTCACTATAGCGTCATCGCTAATACACACCATTTAAATAAATTTGGCTTGCTGTATTGGCCAGGAAAAGAAAGTATTACGACACCGAACGTGCGACAA'
'ENSMUSG00000027004_probe_22_exon_L'	'TAATACGACTCACTATAGCGTCATCAGTATGCATGCATGTGCACCAGGGTGTTATTTAACAGAGGTATGTTTTACTTGACCTAACCCGACACCGAACGTGCGACAA'
'ENSMUSG00000027004_probe_22_exon_R'	'TAATACGACTCACTATAGCGTCATCGCTAATACACACCATTCTCTATAAAAGACTATAATTTACAGGACACGGAAATGTGCACATTCGACACCGAACGTGCGACAA'
'ENSMUSG00000027004_probe_23_exon_L'	'TAATACGACTCACTATAGCGTCATCGGGGGTGGGTAGGTTTAAGCCATTGCACATTCAAGTTGAACTAGATTTACTTGACCTAACCCGACACCGAACGTGCGACAA'
'ENSMUSG00000027004_probe_23_exon_R'	'TAATACGACTCACTATAGCGTCATCGCTAATACACACCATTAGAGTAGACTAGGCTCATTGGCCTAGACATTATGATTTGAATTTGCGACACCGAACGTGCGACAA'
'ENSMUSG00000027004_probe_24_exon_L'	'TAATACGACTCACTATAGCGTCATCAATGCTCCATCAAGATGTCTAATAAAAGGAATATGGTTGTCAACATTTACTTGACCTAACCCGACACCGAACGTGCGACAA'
'ENSMUSG00000027004_probe_24_exon_R'	'TAATACGACTCACTATAGCGTCATCGCTAATACACACCATTGACGACAACAACAACAAAAATGTTTTTCTTATGTGTGCTGCACTGCGACACCGAACGTGCGACAA'
'ENSMUSG00000004151_probe_1_exon_L'	'TAATACGACTCACTATAGCGTCATCAGTAGTTTCCCTCGGTGGCTTTTCCTGGGTGCGGACCCTGCGACTTTGGAATAATCAGCCTCGACACCGAACGTGCGACAA'
'ENSMUSG00000004151_probe_1_exon_R'	'TAATACGACTCACTATAGCGTCATCAATGTTCAAGACGATTTCCCAGAGTGGTCGCAAAGGCATAGGGGCGCAGGAGACCCAAGGGCGACACCGAACGTGCGACAA'
'ENSMUSG00000004151_probe_2_exon_L'	'TAATACGACTCACTATAGCGTCATCCCGAAAGCTGCCTGATTGACAGCCCGAAATCTGATCTTGTGAAAGTTGGAATAATCAGCCTCGACACCGAACGTGCGACAA'
'ENSMUSG00000004151_probe_2_exon_R'	'TAATACGACTCACTATAGCGTCATCAATGTTCAAGACGATTACGTGGAGCCAATGGGAGGCAGCGATCCATCAGTTTGGATTGGAGCGACACCGAACGTGCGACAA'
'ENSMUSG00000004151_probe_3_exon_L'	'TAATACGACTCACTATAGCGTCATCCCCTGGAGGAGAAGTAGAGGAAAAACCACCGAATTCAGCTCTGTCTTGGAATAATCAGCCTCGACACCGAACGTGCGACAA'
'ENSMUSG00000004151_probe_3_exon_R'	'TAATACGACTCACTATAGCGTCATCAATGTTCAAGACGATTAGGCGCTTTCGGCTTCCAAGGGGAAGTGCTGGGCAATAATTAATGCGACACCGAACGTGCGACAA'
'ENSMUSG00000004151_probe_4_exon_L'	'TAATACGACTCACTATAGCGTCATCTTTTTGCAGCCGTTCGCCTAGCGTGGCCTTCAGGTTGATAGAAGTTTGGAATAATCAGCCTCGACACCGAACGTGCGACAA'
'ENSMUSG00000004151_probe_4_exon_R'	'TAATACGACTCACTATAGCGTCATCAATGTTCAAGACGATTAGATCCCGAGGAAATCTCCAGCTAAATGCTCAAAATATAAAACACCGACACCGAACGTGCGACAA'
'ENSMUSG00000004151_probe_13_exon_L'	'TAATACGACTCACTATAGCGTCATCCCCCCTCCTTTGATGATCAAACAGGAACCCAGAGATTTTGCATATTTGGAATAATCAGCCTCGACACCGAACGTGCGACAA'
'ENSMUSG00000004151_probe_13_exon_R'	'TAATACGACTCACTATAGCGTCATCAATGTTCAAGACGATTCTCAGAAGTGCCTAGCTGCCACTCCATTTATATGAGGCAAGAAGGCGACACCGAACGTGCGACAA'
'ENSMUSG00000004151_probe_15_exon_L'	'TAATACGACTCACTATAGCGTCATCACATTAAGCAAGAGCCTGGAATGTACCGGGAAGGACCCACGTACCTTGGAATAATCAGCCTCGACACCGAACGTGCGACAA'
'ENSMUSG00000004151_probe_15_exon_R'	'TAATACGACTCACTATAGCGTCATCAATGTTCAAGACGATTAGGCGAGGATCCCTCCAGCTCTGGCAGTTTTTGGTAGCTCTTCTGCGACACCGAACGTGCGACAA'
'ENSMUSG00000004151_probe_19_exon_L'	'TAATACGACTCACTATAGCGTCATCACACAGTGCCTCTGTCTCACTTTGATGAGAGCATGACCTACATGCTTGGAATAATCAGCCTCGACACCGAACGTGCGACAA'
'ENSMUSG00000004151_probe_19_exon_R'	'TAATACGACTCACTATAGCGTCATCAATGTTCAAGACGATTGAAGGGGGCTGCTGCAACCCTCACCCCTACAACGAAGGATACGTGCGACACCGAACGTGCGACAA'
'ENSMUSG00000004151_probe_20_exon_L'	'TAATACGACTCACTATAGCGTCATCAAATGATAATACAAAAGGGGGCTTTTCCTGTTGCATTATTCTATGTTGGAATAATCAGCCTCGACACCGAACGTGCGACAA'
'ENSMUSG00000004151_probe_20_exon_R'	'TAATACGACTCACTATAGCGTCATCAATGTTCAAGACGATTCTGCCATGGACTGCGCACTTTATTTGCTGGTGGGCGGGAGTAATCCGACACCGAACGTGCGACAA'
'ENSMUSG00000004151_probe_21_exon_L'	'TAATACGACTCACTATAGCGTCATCAGACATTCATTCTTTGTAACAGGAAGATGGCGGATGAGTGGGCAGTTGGAATAATCAGCCTCGACACCGAACGTGCGACAA'
'ENSMUSG00000004151_probe_21_exon_R'	'TAATACGACTCACTATAGCGTCATCAATGTTCAAGACGATTGGAGCTGAGGGATTCCTTTTTGCTTAGGCTTGGAATGGAGTCCTACGACACCGAACGTGCGACAA'
'ENSMUSG00000004151_probe_22_exon_L'	'TAATACGACTCACTATAGCGTCATCTCGATTTCATAATAACGTAAGATAATTTTCCCTGGGTATCTACGGTTGGAATAATCAGCCTCGACACCGAACGTGCGACAA'
'ENSMUSG00000004151_probe_22_exon_R'	'TAATACGACTCACTATAGCGTCATCAATGTTCAAGACGATTCAGTTGATTTCACGTTGTGTAAATATCTTCTTGGAGACCATTTGCCGACACCGAACGTGCGACAA'
'ENSMUSG00000004151_probe_23_exon_L'	'TAATACGACTCACTATAGCGTCATCTTGGGCATTTCCCCCATCATTACTGAGTCTCTGCAGGTGTACAAATTGGAATAATCAGCCTCGACACCGAACGTGCGACAA'
'ENSMUSG00000004151_probe_23_exon_R'	'TAATACGACTCACTATAGCGTCATCAATGTTCAAGACGATTTCTACTGTAAATGGCAGTTTAATGTTAGAAATTACTGTTTTGCACCGACACCGAACGTGCGACAA'
'ENSMUSG00000004151_probe_24_exon_L'	'TAATACGACTCACTATAGCGTCATCTAGCAATTGCATTTGTTGTTCTTTCTGTTTCATAATGCTTTACAGTTGGAATAATCAGCCTCGACACCGAACGTGCGACAA'
'ENSMUSG00000004151_probe_24_exon_R'	'TAATACGACTCACTATAGCGTCATCAATGTTCAAGACGATTGACTTGTAGAGGAAAACCCTAAATGTGGGCAATTCTCTCTGAAGTCGACACCGAACGTGCGACAA'
'ENSMUSG00000004151_probe_25_exon_L'	'TAATACGACTCACTATAGCGTCATCGAGTAATCACCATGACTGTAAATGAGGGCCACCGTTTTGGACTCTTTGGAATAATCAGCCTCGACACCGAACGTGCGACAA'
'ENSMUSG00000004151_probe_25_exon_R'	'TAATACGACTCACTATAGCGTCATCAATGTTCAAGACGATTCTCCAACTGAGTCACAGGCCAGTAGCATTTTATGTATCTGGTGCCCGACACCGAACGTGCGACAA'
'ENSMUSG00000004151_probe_26_exon_L'	'TAATACGACTCACTATAGCGTCATCTGGTACTACAAATACTGTCTTTTAAATATGTTGATGCCCATCTCATTGGAATAATCAGCCTCGACACCGAACGTGCGACAA'
'ENSMUSG00000004151_probe_26_exon_R'	'TAATACGACTCACTATAGCGTCATCAATGTTCAAGACGATTTAAATAATGACATGTCATGATCCTTCGGAATCTTCATTTAAGTGTCGACACCGAACGTGCGACAA'
'ENSMUSG00000004151_probe_27_exon_L'	'TAATACGACTCACTATAGCGTCATCACATATGATGCTGTTCTAGTTACAGCAAGCACTCTTTAAGAAAAATTGGAATAATCAGCCTCGACACCGAACGTGCGACAA'
'ENSMUSG00000004151_probe_27_exon_R'	'TAATACGACTCACTATAGCGTCATCAATGTTCAAGACGATTTCCACTACACTAAATAGGTACTATAGTAATTTTTAGACATGGTACCGACACCGAACGTGCGACAA'
'ENSMUSG00000004151_probe_28_exon_L'	'TAATACGACTCACTATAGCGTCATCTTGATATGCATTTAAATGTTTCACTGCTGTGTTCTGTTGATAACATTGGAATAATCAGCCTCGACACCGAACGTGCGACAA'
'ENSMUSG00000004151_probe_28_exon_R'	'TAATACGACTCACTATAGCGTCATCAATGTTCAAGACGATTTATAAATATTAGATAATGCTAATGCTTCCGCTGCTGTCCTTTCTGCGACACCGAACGTGCGACAA'
'ENSMUSG00000004151_probe_29_exon_L'	'TAATACGACTCACTATAGCGTCATCAAAAATAGCTTACCACCTTGCTATGCTATAAGCAGCTTCTATGCATTGGAATAATCAGCCTCGACACCGAACGTGCGACAA'
'ENSMUSG00000004151_probe_29_exon_R'	'TAATACGACTCACTATAGCGTCATCAATGTTCAAGACGATTTTGACAAACGAAGAGTGAGCCTCAGCTTGCTAAAGGAAACTGGGGCGACACCGAACGTGCGACAA'
'ENSMUSG00000004151_probe_30_exon_L'	'TAATACGACTCACTATAGCGTCATCTTGTTTATGAACTGTTAAAGAATATGAGGAAGTTCCTGTGTGACATTGGAATAATCAGCCTCGACACCGAACGTGCGACAA'
'ENSMUSG00000004151_probe_30_exon_R'	'TAATACGACTCACTATAGCGTCATCAATGTTCAAGACGATTGTGCTGGCACTGATGTTGTCCTTCATCTCCTTTGGACACACCTGTCGACACCGAACGTGCGACAA'
'ENSMUSG00000004151_probe_31_exon_L'	'TAATACGACTCACTATAGCGTCATCAATGTGATCAGATTGTACGAAAGACGATTCAAAGATCTGAAATCTTTGGAATAATCAGCCTCGACACCGAACGTGCGACAA'
'ENSMUSG00000004151_probe_31_exon_R'	'TAATACGACTCACTATAGCGTCATCAATGTTCAAGACGATTAAGTTTCTGCCTTGTTTTCATTTTGTTTGCTGTTCGTTTGGTTTACGACACCGAACGTGCGACAA'
'ENSMUSG00000004151_probe_32_exon_L'	'TAATACGACTCACTATAGCGTCATCTGTCCATCCGAAAATGACAGCATTGAGCGTGTGCCTTGCTGTTTCTTGGAATAATCAGCCTCGACACCGAACGTGCGACAA'
'ENSMUSG00000004151_probe_32_exon_R'	'TAATACGACTCACTATAGCGTCATCAATGTTCAAGACGATTTCACTCTGAAAACCATAAGGAAATGGTGTCTAAATACCCCCTGAGCGACACCGAACGTGCGACAA'
'ENSMUSG00000004151_probe_33_exon_L'	'TAATACGACTCACTATAGCGTCATCAGCTGCTTACCAGATCCAAGCAAAGAAAATGAATTGTGTTCACTTTTGGAATAATCAGCCTCGACACCGAACGTGCGACAA'
'ENSMUSG00000004151_probe_33_exon_R'	'TAATACGACTCACTATAGCGTCATCAATGTTCAAGACGATTTTACTACTCTGGAAGAACAGCTTCATAAAGAGCCTATAGGAAAACCGACACCGAACGTGCGACAA'
'ENSMUSG00000004151_probe_34_exon_L'	'TAATACGACTCACTATAGCGTCATCCTATTTCTTAGAAAACCATTAAAGACCAAATAAACCCAGGGAAGCTTGGAATAATCAGCCTCGACACCGAACGTGCGACAA'
'ENSMUSG00000004151_probe_34_exon_R'	'TAATACGACTCACTATAGCGTCATCAATGTTCAAGACGATTTTCACCAGCACAAGAAAGAACTTGTGAAGACGAGCCCTCAGTATCCGACACCGAACGTGCGACAA'
'ENSMUSG00000004151_probe_35_exon_L'	'TAATACGACTCACTATAGCGTCATCCCCCCAACCCTCTGCAGATCACAGTTGTTTCCGTAACATAACTGTTTGGAATAATCAGCCTCGACACCGAACGTGCGACAA'
'ENSMUSG00000004151_probe_35_exon_R'	'TAATACGACTCACTATAGCGTCATCAATGTTCAAGACGATTCTTCACTTACTCTCCCCATGCACAAATGGGCACTATCCACATCCTCGACACCGAACGTGCGACAA'
'ENSMUSG00000004151_probe_36_exon_L'	'TAATACGACTCACTATAGCGTCATCCAGAAATATTCTGATCCCTGCAGATGTCTATAAATGATTCCCTCGTTGGAATAATCAGCCTCGACACCGAACGTGCGACAA'
'ENSMUSG00000004151_probe_36_exon_R'	'TAATACGACTCACTATAGCGTCATCAATGTTCAAGACGATTTGTGCTGCATGTGTTTCTTCTGGCCCTTCATGGGCTGATAAGTATCGACACCGAACGTGCGACAA'
'ENSMUSG00000004151_probe_37_exon_L'	'TAATACGACTCACTATAGCGTCATCCCTTAAAAATCAGGACAGCCACCATGACCATGTGGCTTTTTACAGTTGGAATAATCAGCCTCGACACCGAACGTGCGACAA'
'ENSMUSG00000004151_probe_37_exon_R'	'TAATACGACTCACTATAGCGTCATCAATGTTCAAGACGATTCTTGGACTTTCTAAGTAACCAGCGAAGTATTTATTGGATAGACACCGACACCGAACGTGCGACAA'
'ENSMUSG00000024772_probe_1_exon_L'	'TAATACGACTCACTATAGCGTCATCCCAGCGTGCGGGAACGCCGGGCTCCGGCTTATTATAAAGGGGCGGTTCTCATAACCTACCTCGACACCGAACGTGCGACAA'
'ENSMUSG00000024772_probe_1_exon_R'	'TAATACGACTCACTATAGCGTCATCTGACACTATGATGTTTCGACGAGGTTCGCGCGACCCTCGGCAGAGGGCGCTGTCGTGGTCCCGACACCGAACGTGCGACAA'
'ENSMUSG00000024772_probe_2_exon_L'	'TAATACGACTCACTATAGCGTCATCCGCGCTGGAGGACGCTGACTTCGACAACAAGCCGATGGTGCTCCTTTCTCATAACCTACCTCGACACCGAACGTGCGACAA'
'ENSMUSG00000024772_probe_2_exon_R'	'TAATACGACTCACTATAGCGTCATCTGACACTATGATGTTTTCGGCCAGTACAGCACCGGCAAGACCACCTTCATCCGCCACCTGACGACACCGAACGTGCGACAA'
'ENSMUSG00000024772_probe_3_exon_L'	'TAATACGACTCACTATAGCGTCATCCAAGCTCAACGCCTTCGGCAACGCCTTCCTCAACAGGTTCATGTGTTCTCATAACCTACCTCGACACCGAACGTGCGACAA'
'ENSMUSG00000024772_probe_3_exon_R'	'TAATACGACTCACTATAGCGTCATCTGACACTATGATGTTTCACAGCTGCCCAACCCAGTACTGGACAGCATCAGCATCATTGACACGACACCGAACGTGCGACAA'
'ENSMUSG00000024772_probe_4_exon_L'	'TAATACGACTCACTATAGCGTCATCAGTGGTTCGCAGAGCGTGTGGACCGCATCATCTTGTTGTTCGACGTTCTCATAACCTACCTCGACACCGAACGTGCGACAA'
'ENSMUSG00000024772_probe_4_exon_R'	'TAATACGACTCACTATAGCGTCATCTGACACTATGATGTTTCACAAGCTGGACATCTCAGACGAGTTCTCAGAAGTCATCAAGGCCCGACACCGAACGTGCGACAA'
'ENSMUSG00000024772_probe_5_exon_L'	'TAATACGACTCACTATAGCGTCATCACAAGATCCGTGTGGTGCTGAACAAGGCTGATCAGATCGAGACGCTTCTCATAACCTACCTCGACACCGAACGTGCGACAA'
'ENSMUSG00000024772_probe_5_exon_R'	'TAATACGACTCACTATAGCGTCATCTGACACTATGATGTTTCAGCTGATGCGAGTATACGGGGCCCTCATGTGGTCCCTGGGGAAGCGACACCGAACGTGCGACAA'
'ENSMUSG00000024772_probe_6_exon_L'	'TAATACGACTCACTATAGCGTCATCCCCCCGAGGTGGTCAGAGTCTACATCGGCTCCTTCTGGTCACACCTTCTCATAACCTACCTCGACACCGAACGTGCGACAA'
'ENSMUSG00000024772_probe_6_exon_R'	'TAATACGACTCACTATAGCGTCATCTGACACTATGATGTTTCTGCTCATCCCTGACAACCGGAAGCTCTTCGAGGCAGAGGAGCAGCGACACCGAACGTGCGACAA'
'ENSMUSG00000024772_probe_7_exon_L'	'TAATACGACTCACTATAGCGTCATCCCGCCCTCAGGAAGCTCAATGACCTCATCAAGCGGGCCAGGCTGGTTCTCATAACCTACCTCGACACCGAACGTGCGACAA'
'ENSMUSG00000024772_probe_7_exon_R'	'TAATACGACTCACTATAGCGTCATCTGACACTATGATGTTTAAGGTCCATGCCTACATCATCAGCTCCCTCAAGAAGGAGATGCCCCGACACCGAACGTGCGACAA'
'ENSMUSG00000024772_probe_8_exon_L'	'TAATACGACTCACTATAGCGTCATCAACTCCTGCAGACCCAGGACTTCAGCAAGTTCCAGGCCTTGAAGCTTCTCATAACCTACCTCGACACCGAACGTGCGACAA'
'ENSMUSG00000024772_probe_8_exon_R'	'TAATACGACTCACTATAGCGTCATCTGACACTATGATGTTTAAGCTGCTGGATACAGTGGATGATATGCTGGCCAACGATATAGCTCGACACCGAACGTGCGACAA'
'ENSMUSG00000024772_probe_9_exon_L'	'TAATACGACTCACTATAGCGTCATCCTGGCGAGGGCATTGATGATGTTGAGTGGGTAGTTGGCAAGGACATTCTCATAACCTACCTCGACACCGAACGTGCGACAA'
'ENSMUSG00000024772_probe_9_exon_R'	'TAATACGACTCACTATAGCGTCATCTGACACTATGATGTTTCCCACCTATGATGAGATCTTCTACACACTGTCTCCTGTCAACGGCCGACACCGAACGTGCGACAA'
'ENSMUSG00000024772_probe_10_exon_L'	'TAATACGACTCACTATAGCGTCATCAGATCACAGGTGCTAATGCCAAGAAGGAGATGGTGAAGTCCAAGCTTCTCATAACCTACCTCGACACCGAACGTGCGACAA'
'ENSMUSG00000024772_probe_10_exon_R'	'TAATACGACTCACTATAGCGTCATCTGACACTATGATGTTTCCCAACACAGTGCTGGGGAAGATCTGGAAGTTGGCAGATGTGGACCGACACCGAACGTGCGACAA'
'ENSMUSG00000024772_probe_11_exon_L'	'TAATACGACTCACTATAGCGTCATCCCCTGGCCAACCACCTTATCAAGGTGAAGCTAGAGGGCCACGAGCTTCTCATAACCTACCTCGACACCGAACGTGCGACAA'
'ENSMUSG00000024772_probe_11_exon_R'	'TAATACGACTCACTATAGCGTCATCTGACACTATGATGTTTCCCGCTGACCTTCCTCCACATCTCATTCCACCCTCCAAACGGAGGCGACACCGAACGTGCGACAA'
'ENSMUSG00000024772_probe_12_exon_L'	'TAATACGACTCACTATAGCGTCATCGGGGCAGAAATTGGGGGAGGGAAAGGGTCACCATTTTTCAAGGTCTTCTCATAACCTACCTCGACACCGAACGTGCGACAA'
'ENSMUSG00000024772_probe_12_exon_R'	'TAATACGACTCACTATAGCGTCATCTGACACTATGATGTTTTAAAGACTGAGCGGTGTTTCCTCAGCTCTTGAATAGGAAAACCACCGACACCGAACGTGCGACAA'
'ENSMUSG00000024772_probe_13_exon_L'	'TAATACGACTCACTATAGCGTCATCATCTTTCTTTTAAAGCTGTTCCGGGGTTCAGCGGGAGGCATGGGTTTCTCATAACCTACCTCGACACCGAACGTGCGACAA'
'ENSMUSG00000024772_probe_13_exon_R'	'TAATACGACTCACTATAGCGTCATCTGACACTATGATGTTTTGCTTGGATATGAACAGTGGGATTTTGTGCACAGGAACCATGATACGACACCGAACGTGCGACAA'
'ENSMUSG00000024772_probe_14_exon_L'	'TAATACGACTCACTATAGCGTCATCATATATAACATTAGAGGCAGCCTTCTTTCTTGCCTCTTCTGTCTGTTCTCATAACCTACCTCGACACCGAACGTGCGACAA'
'ENSMUSG00000024772_probe_14_exon_R'	'TAATACGACTCACTATAGCGTCATCTGACACTATGATGTTTAGCCCCACACTCATCCTCTCCCCTATCCAAGCCAGGCACCTCTCCCGACACCGAACGTGCGACAA'
'ENSMUSG00000024772_probe_15_exon_L'	'TAATACGACTCACTATAGCGTCATCGGGGTGCACACCTTACTCTGTCCACATCCCCTGACACCCCAGCCATTCTCATAACCTACCTCGACACCGAACGTGCGACAA'
'ENSMUSG00000024772_probe_15_exon_R'	'TAATACGACTCACTATAGCGTCATCTGACACTATGATGTTTACAGCAGCCACAGGTAGAAGACCCAACCACTGTTATTTGTTGTGGCGACACCGAACGTGCGACAA'
'ENSMUSG00000024772_probe_16_exon_L'	'TAATACGACTCACTATAGCGTCATCGGCAGGAGGAGTTGCGAGACAGTCCATGACGTCTAGGAAAATGCATTCTCATAACCTACCTCGACACCGAACGTGCGACAA'
'ENSMUSG00000024772_probe_16_exon_R'	'TAATACGACTCACTATAGCGTCATCTGACACTATGATGTTTAGCTACTTAGTGTTCTGTAGTGACACTTGATACTTGACCAAGACTCGACACCGAACGTGCGACAA'
'ENSMUSG00000024772_probe_17_exon_L'	'TAATACGACTCACTATAGCGTCATCCACTCGTTCAAAACTGTGATTTTTGTCTCCTCTTTCCTATACTCCTTCTCATAACCTACCTCGACACCGAACGTGCGACAA'
'ENSMUSG00000024772_probe_17_exon_R'	'TAATACGACTCACTATAGCGTCATCTGACACTATGATGTTTCCTTGGAGCATTTCCACCCCAGAGCCAGCATAGAGCTGACATCCTCGACACCGAACGTGCGACAA'
'ENSMUSG00000054889_probe_2_exon_L'	'TAATACGACTCACTATAGCGTCATCTCCGACGGCTACTGTCAAACCGGCACCATGTCTAGACATCAGAATTTGCCTTCATTCTAATCGACACCGAACGTGCGACAA'
'ENSMUSG00000054889_probe_2_exon_R'	'TAATACGACTCACTATAGCGTCATCCCTTCTTACATCCATTGAACACCATCCAAGAAATGCTGCAAAATTGCTCAGACTGTCTGATCGACACCGAACGTGCGACAA'
'ENSMUSG00000054889_probe_3_exon_L'	'TAATACGACTCACTATAGCGTCATCCGGAACTGAAATTCGGAGAAGGGATGCAGCTGGCATGGAACCGAGTTGCCTTCATTCTAATCGACACCGAACGTGCGACAA'
'ENSMUSG00000054889_probe_3_exon_R'	'TAATACGACTCACTATAGCGTCATCCCTTCTTACATCCATTCTGGATGAGTATTTTACACAAGCCAACGATCAGATGGAAATCATACGACACCGAACGTGCGACAA'
'ENSMUSG00000054889_probe_4_exon_L'	'TAATACGACTCACTATAGCGTCATCATCCGAGAGATGAGGCAGATGGGCCAGCCCTGTGATGCGTATCAGTTGCCTTCATTCTAATCGACACCGAACGTGCGACAA'
'ENSMUSG00000054889_probe_4_exon_R'	'TAATACGACTCACTATAGCGTCATCCCTTCTTACATCCATTAAGACTGCTTCAGCTCCAGGAACAAATGCGAGCCCTTTACAAGGCCGACACCGAACGTGCGACAA'
'ENSMUSG00000054889_probe_5_exon_L'	'TAATACGACTCACTATAGCGTCATCGTTCACCAAACGCCTCACGGGCGAGTGTCTGGGCTGGATGAGGCATTGCCTTCATTCTAATCGACACCGAACGTGCGACAA'
'ENSMUSG00000054889_probe_5_exon_R'	'TAATACGACTCACTATAGCGTCATCCCTTCTTACATCCATTAGAGGGAGGAAATGGACCTGATGGCCTGGGGTGTGGACGCTGGTTCGACACCGAACGTGCGACAA'
'ENSMUSG00000054889_probe_6_exon_L'	'TAATACGACTCACTATAGCGTCATCGAACAGCACATCAATAGCCACAGGAGCATCCACAACACCATTGGGTTGCCTTCATTCTAATCGACACCGAACGTGCGACAA'
'ENSMUSG00000054889_probe_6_exon_R'	'TAATACGACTCACTATAGCGTCATCCCTTCTTACATCCATTCTACCGCTGGCAGCTGGACAAGATCAAAGCAGACCTGCGTGAGAACGACACCGAACGTGCGACAA'
'ENSMUSG00000054889_probe_7_exon_L'	'TAATACGACTCACTATAGCGTCATCTCAGCAATCTACCAGTTGGAGGAGGAATATGAAAACCTGCTGAAATTGCCTTCATTCTAATCGACACCGAACGTGCGACAA'
'ENSMUSG00000054889_probe_7_exon_R'	'TAATACGACTCACTATAGCGTCATCCCTTCTTACATCCATTCTCCTTCGAGAGGATGGACCACCTGCGCCAGCTGCAGAACATCATCGACACCGAACGTGCGACAA'
'ENSMUSG00000054889_probe_8_exon_L'	'TAATACGACTCACTATAGCGTCATCTCATGTGGATCAATGACTGCGAGGAGGAGGAGCTGCTCTATGACTTTGCCTTCATTCTAATCGACACCGAACGTGCGACAA'
'ENSMUSG00000054889_probe_8_exon_R'	'TAATACGACTCACTATAGCGTCATCCCTTCTTACATCCATTAGCGACAAGAACACCAACATCGCTCAGAAGCAGGAGGCCTTCTCTCGACACCGAACGTGCGACAA'
'ENSMUSG00000054889_probe_9_exon_L'	'TAATACGACTCACTATAGCGTCATCTACGCATGAGTCAACTGGAGGTCAAGGAAAAGGAACTCAATAAGCTTGCCTTCATTCTAATCGACACCGAACGTGCGACAA'
'ENSMUSG00000054889_probe_9_exon_R'	'TAATACGACTCACTATAGCGTCATCCCTTCTTACATCCATTAAACAAGAAAGTGACCAGCTTGTCCTCAATCAGCATCCAGCTTCACGACACCGAACGTGCGACAA'
'ENSMUSG00000054889_probe_10_exon_L'	'TAATACGACTCACTATAGCGTCATCACAAAATTGAGGCATACATGGACACTCTTCAGACGCAGTGGAGCTTTGCCTTCATTCTAATCGACACCGAACGTGCGACAA'
'ENSMUSG00000054889_probe_10_exon_R'	'TAATACGACTCACTATAGCGTCATCCCTTCTTACATCCATTATTCTGCAGATCACCAAGTGCATTGATGTCCATCTCAAAGAAAACCGACACCGAACGTGCGACAA'
'ENSMUSG00000054889_probe_11_exon_L'	'TAATACGACTCACTATAGCGTCATCAAGCCTACCTGAAGGGCCTGCAGGACTCCATCAGGAAGAAATACCTTGCCTTCATTCTAATCGACACCGAACGTGCGACAA'
'ENSMUSG00000054889_probe_11_exon_R'	'TAATACGACTCACTATAGCGTCATCCCTTCTTACATCCATTTGTGACAAGAATATGCCTCTCCAGCACCTGCTGGAGCAGATCAAACGACACCGAACGTGCGACAA'
'ENSMUSG00000054889_probe_12_exon_L'	'TAATACGACTCACTATAGCGTCATCAGCTGGAGAAAGAACGGGAGAAGATCATTGAATACAAGCGTCAGGTTGCCTTCATTCTAATCGACACCGAACGTGCGACAA'
'ENSMUSG00000054889_probe_12_exon_R'	'TAATACGACTCACTATAGCGTCATCCCTTCTTACATCCATTCAGAACTTGGTAAACAAGTCCAAGAAGATCGTGCAGCTGAAACCTCGACACCGAACGTGCGACAA'
'ENSMUSG00000054889_probe_13_exon_L'	'TAATACGACTCACTATAGCGTCATCAACCCAGACTACAGGAGCAACAAGCCCATTATCCTCAGGGCTCTCTTGCCTTCATTCTAATCGACACCGAACGTGCGACAA'
'ENSMUSG00000054889_probe_13_exon_R'	'TAATACGACTCACTATAGCGTCATCCCTTCTTACATCCATTCGACTACAAACAAGACCAGAAAATCGTACACAAAGGGGATGAGTGCGACACCGAACGTGCGACAA'
'ENSMUSG00000054889_probe_14_exon_L'	'TAATACGACTCACTATAGCGTCATCCCTCCGAACCCACTGGCTGTGGACCTTTCTTGCAAGATTGAGCAGTTGCCTTCATTCTAATCGACACCGAACGTGCGACAA'
'ENSMUSG00000054889_probe_14_exon_R'	'TAATACGACTCACTATAGCGTCATCCCTTCTTACATCCATTCTATGAAGCCATCTTGGCTCTGTGGAACCAGCTCTACATCAACATCGACACCGAACGTGCGACAA'
'ENSMUSG00000054889_probe_15_exon_L'	'TAATACGACTCACTATAGCGTCATCAAGAGCCTGGTGTCTTGGCACTACTGCATGATTGACATCGAGAAGTTGCCTTCATTCTAATCGACACCGAACGTGCGACAA'
'ENSMUSG00000054889_probe_15_exon_R'	'TAATACGACTCACTATAGCGTCATCCCTTCTTACATCCATTCAGAGCCATGACTATTGCCAAGCTGAAAACGATGAGACAAGAAGACGACACCGAACGTGCGACAA'
'ENSMUSG00000054889_probe_16_exon_L'	'TAATACGACTCACTATAGCGTCATCCAGTTCACCGATGCCCAGAAGCATTACCAGACCCTGGTCATTCAGTTGCCTTCATTCTAATCGACACCGAACGTGCGACAA'
'ENSMUSG00000054889_probe_16_exon_R'	'TAATACGACTCACTATAGCGTCATCCCTTCTTACATCCATTTCCTGGCCACCCCCAGCACCAGACAGTCACCAAAACCGAAATCACCGACACCGAACGTGCGACAA'
'ENSMUSG00000054889_probe_17_exon_L'	'TAATACGACTCACTATAGCGTCATCCACCTGGGTACCTGCCAAGATGTCAACCACAATAAAGTGATCGAATTGCCTTCATTCTAATCGACACCGAACGTGCGACAA'
'ENSMUSG00000054889_probe_17_exon_R'	'TAATACGACTCACTATAGCGTCATCCCTTCTTACATCCATTGAACCGAGAAAACGACAAACAGGAGACATGGTTGCTGATGGAGCTCGACACCGAACGTGCGACAA'
'ENSMUSG00000054889_probe_18_exon_L'	'TAATACGACTCACTATAGCGTCATCGCAGATGGAGCATTGTGAGGCCAGGATGACGCTTAAAAATCTCCTTTGCCTTCATTCTAATCGACACCGAACGTGCGACAA'
'ENSMUSG00000054889_probe_18_exon_R'	'TAATACGACTCACTATAGCGTCATCCCTTCTTACATCCATTTGGCAGAGCAAGGCTCTACACACCACATCACCGTGAAAATCAACGCGACACCGAACGTGCGACAA'
'ENSMUSG00000054889_probe_19_exon_L'	'TAATACGACTCACTATAGCGTCATCACTCCCAAGCCCTGGCCGAGGTTCTCAATCAGCTTAAAGACATGCTTGCCTTCATTCTAATCGACACCGAACGTGCGACAA'
'ENSMUSG00000054889_probe_19_exon_R'	'TAATACGACTCACTATAGCGTCATCCCTTCTTACATCCATTGCCAACTTCCGAGGCTCTGAAAAGTACTGCTACCTGCAGAATGAGCGACACCGAACGTGCGACAA'
'ENSMUSG00000054889_probe_20_exon_L'	'TAATACGACTCACTATAGCGTCATCATTTGGACTGTTTCAGAAGCTGGAAAATATCAATGGTGTCTCGGATTGCCTTCATTCTAATCGACACCGAACGTGCGACAA'
'ENSMUSG00000054889_probe_20_exon_R'	'TAATACGACTCACTATAGCGTCATCCCTTCTTACATCCATTGCTACTTAAACAGCCTGTGTTCCGTGAGAGCCCTTCTCCAGGCTACGACACCGAACGTGCGACAA'
'ENSMUSG00000054889_probe_21_exon_L'	'TAATACGACTCACTATAGCGTCATCTCTGCAAACGGAAGACATGCTGAAGGTCTATGAAGCGAGGCTGACTTGCCTTCATTCTAATCGACACCGAACGTGCGACAA'
'ENSMUSG00000054889_probe_21_exon_R'	'TAATACGACTCACTATAGCGTCATCCCTTCTTACATCCATTAAGAGGAAACTGTCTGTCTGGACCTGGATAAAGTAGAGGCTTACCCGACACCGAACGTGCGACAA'
'ENSMUSG00000054889_probe_22_exon_L'	'TAATACGACTCACTATAGCGTCATCGCAGTACCCGCTCTATGACCTGGACCTGGGCAAATTCACTGAGAATTGCCTTCATTCTAATCGACACCGAACGTGCGACAA'
'ENSMUSG00000054889_probe_22_exon_R'	'TAATACGACTCACTATAGCGTCATCCCTTCTTACATCCATTTGACCCAGCTGACGGACCGCTGGCAAAAGATAGATAAACAGATAGCGACACCGAACGTGCGACAA'
'ENSMUSG00000054889_probe_23_exon_L'	'TAATACGACTCACTATAGCGTCATCCTTCAGATTGTGGGACCTGGAGAAACAAATCAAACAACTGAGGAATTGCCTTCATTCTAATCGACACCGAACGTGCGACAA'
'ENSMUSG00000054889_probe_23_exon_R'	'TAATACGACTCACTATAGCGTCATCCCTTCTTACATCCATTATCGGGACAACTATCAGAGCTTCTGCAAGTGGCTATATGATGCCACGACACCGAACGTGCGACAA'
'ENSMUSG00000054889_probe_24_exon_L'	'TAATACGACTCACTATAGCGTCATCACGCCGCCAGGACTCTTTAGAGTCCATGAAGTTTGGAGATTCCAATTGCCTTCATTCTAATCGACACCGAACGTGCGACAA'
'ENSMUSG00000054889_probe_24_exon_R'	'TAATACGACTCACTATAGCGTCATCCCTTCTTACATCCATTCAGTCATGCGGTTTTTGAATGAGCAGAAGAACCTGCACAGTGAAACGACACCGAACGTGCGACAA'
'ENSMUSG00000054889_probe_25_exon_L'	'TAATACGACTCACTATAGCGTCATCCTGGCAAACGAGACAAATCAGAAGAAGTGCATAAAATCGCTGAACTTGCCTTCATTCTAATCGACACCGAACGTGCGACAA'
'ENSMUSG00000054889_probe_25_exon_R'	'TAATACGACTCACTATAGCGTCATCCCTTCTTACATCCATTTGCGCAAACTCAATTAAGGATTATGAACTGCAGCTGGCATCGTACCGACACCGAACGTGCGACAA'
'ENSMUSG00000054889_probe_26_exon_L'	'TAATACGACTCACTATAGCGTCATCCTCAGGGCTGGAAACTCTACTGAACATACCTATCAAGAGGACCATTTGCCTTCATTCTAATCGACACCGAACGTGCGACAA'
'ENSMUSG00000054889_probe_26_exon_R'	'TAATACGACTCACTATAGCGTCATCCCTTCTTACATCCATTTTCAGTCCCCATCCGGGGTGATTCTGCAAGAGGCTGCGGACATTCCGACACCGAACGTGCGACAA'
'ENSMUSG00000030747_probe_1_exon_L'	'TAATACGACTCACTATAGCGTCATCCCGTGGCCGCGCTTCGCTGGCTTTCTGCTCATCTAGGGTGGCAGCTTTCCGTCTAATACTGCGACACCGAACGTGCGACAA'
'ENSMUSG00000030747_probe_1_exon_R'	'TAATACGACTCACTATAGCGTCATCTATTCATCTGCTCTTTCTACCTACCTCAGCTCTCGCCCTGCTGCCGCCACGGCCTGGGCGCCGACACCGAACGTGCGACAA'
'ENSMUSG00000030747_probe_2_exon_L'	'TAATACGACTCACTATAGCGTCATCGCTTCAGCATGAAGACCCTCATCGCCGCCTACTCCGGGGTCCTGCTTTCCGTCTAATACTGCGACACCGAACGTGCGACAA'
'ENSMUSG00000030747_probe_2_exon_R'	'TAATACGACTCACTATAGCGTCATCTATTCATCTGCTCTTTGGTGAGCGTCGGGCGGAAGCTGCCCGCAGCGAAAACAAGAATAAACGACACCGAACGTGCGACAA'
'ENSMUSG00000030747_probe_3_exon_L'	'TAATACGACTCACTATAGCGTCATCCTCCAGCATCCTCTCAGCCCTCCAAGACATCTTCTCTGTCACCTGTTTCCGTCTAATACTGCGACACCGAACGTGCGACAA'
'ENSMUSG00000030747_probe_3_exon_R'	'TAATACGACTCACTATAGCGTCATCTATTCATCTGCTCTTTTCAACAGATCTAAGGTGGAAAAACAGCTGCAGGTCATCTCAGTACCGACACCGAACGTGCGACAA'
'ENSMUSG00000030747_probe_4_exon_L'	'TAATACGACTCACTATAGCGTCATCGTGCTAGGAGTGGCCTGCAGTGTCATCCTCATGTACACCTTCTGCTTTCCGTCTAATACTGCGACACCGAACGTGCGACAA'
'ENSMUSG00000030747_probe_4_exon_R'	'TAATACGACTCACTATAGCGTCATCTATTCATCTGCTCTTTAGACTGCTGGCTGATAGCTGTGCTCTACTTCACCTGGCTGGCATTCGACACCGAACGTGCGACAA'
'ENSMUSG00000030747_probe_5_exon_L'	'TAATACGACTCACTATAGCGTCATCTCCGAGACTACTTTCCCATCCAGCTGGTGAAGACACACAACCTGCTTTCCGTCTAATACTGCGACACCGAACGTGCGACAA'
'ENSMUSG00000030747_probe_5_exon_R'	'TAATACGACTCACTATAGCGTCATCTATTCATCTGCTCTTTACCACCAGGAACTATATCTTTGGATACCACCCCCATGGCATCATGCGACACCGAACGTGCGACAA'
'ENSMUSG00000030747_probe_6_exon_L'	'TAATACGACTCACTATAGCGTCATCTCTGTAACTTCAGCACAGAGGCTACTGAAGTCAGCAAGAAGTTTCTTTCCGTCTAATACTGCGACACCGAACGTGCGACAA'
'ENSMUSG00000030747_probe_6_exon_R'	'TAATACGACTCACTATAGCGTCATCTATTCATCTGCTCTTTGGCATAAGGCCCTATTTGGCTACGTTGGCTGGTAACTTCCGGATGCGACACCGAACGTGCGACAA'
'ENSMUSG00000030747_probe_7_exon_L'	'TAATACGACTCACTATAGCGTCATCTGTGCTTCGCGAGTACCTGATGTCTGGAGGCATCTGCCCTGTCAATTTCCGTCTAATACTGCGACACCGAACGTGCGACAA'
'ENSMUSG00000030747_probe_7_exon_R'	'TAATACGACTCACTATAGCGTCATCTATTCATCTGCTCTTTGAGACACCATAGACTACTTGCTCTCCAAGAATGGGAGTGGCAATGCGACACCGAACGTGCGACAA'
'ENSMUSG00000030747_probe_8_exon_L'	'TAATACGACTCACTATAGCGTCATCGGCAAGAACGCAGTCACCCTGAAGAACCGCAAAGGCTTTGTGAAGTTTCCGTCTAATACTGCGACACCGAACGTGCGACAA'
'ENSMUSG00000030747_probe_8_exon_R'	'TAATACGACTCACTATAGCGTCATCTATTCATCTGCTCTTTGGCCCTGCGCCATGGAGCTGATCTGGTTCCCACTTATTCCTTTGGCGACACCGAACGTGCGACAA'
'ENSMUSG00000030747_probe_9_exon_L'	'TAATACGACTCACTATAGCGTCATCGAGAATGAGGTATACAAGCAGGTGATCTTTGAGGAGGGTTCCTGGTTTCCGTCTAATACTGCGACACCGAACGTGCGACAA'
'ENSMUSG00000030747_probe_9_exon_R'	'TAATACGACTCACTATAGCGTCATCTATTCATCTGCTCTTTCCGATGGGTCCAGAAGAAGTTCCAGAAGTATATTGGTTTCGCCCCCGACACCGAACGTGCGACAA'
'ENSMUSG00000030747_probe_10_exon_L'	'TAATACGACTCACTATAGCGTCATCCCCCAAGCTGGAGCACCCGACCCAGAAAGACATCGACCTGTACCATTTCCGTCTAATACTGCGACACCGAACGTGCGACAA'
'ENSMUSG00000030747_probe_10_exon_R'	'TAATACGACTCACTATAGCGTCATCTATTCATCTGCTCTTTCCATGTACATGGAGGCCCTGGTGAAGCTCTTTGACAATCACAAGACGACACCGAACGTGCGACAA'
'ENSMUSG00000030747_probe_11_exon_L'	'TAATACGACTCACTATAGCGTCATCGTGCCAGCTCCTGGGAGGGACGACTGCAGATCCTTTTCTACCGAGTTTCCGTCTAATACTGCGACACCGAACGTGCGACAA'
'ENSMUSG00000030747_probe_11_exon_R'	'TAATACGACTCACTATAGCGTCATCTATTCATCTGCTCTTTCTTGAGTGCATTTTGTTCTGTAAATTTGGAAGCGTCATGGGTGTCCGACACCGAACGTGCGACAA'
'ENSMUSG00000030747_probe_12_exon_L'	'TAATACGACTCACTATAGCGTCATCAGTCAGTATTTTAAGCTCACTTCTAGTGTGTCCTGCTCAAGGTGGTTTCCGTCTAATACTGCGACACCGAACGTGCGACAA'
'ENSMUSG00000030747_probe_12_exon_R'	'TAATACGACTCACTATAGCGTCATCTATTCATCTGCTCTTTGCTGATATTTATGGGCCTTGGTGGTTTCTTACCCACCCCTTCTAGCGACACCGAACGTGCGACAA'
'ENSMUSG00000030747_probe_13_exon_L'	'TAATACGACTCACTATAGCGTCATCCGTCTTGGGTTATCTCGCTGCTGTTGGCTGGTTTCACTCTGGAGGTTTCCGTCTAATACTGCGACACCGAACGTGCGACAA'
'ENSMUSG00000030747_probe_13_exon_R'	'TAATACGACTCACTATAGCGTCATCTATTCATCTGCTCTTTGGCACCATGGACACAGCTCAGCGTTGCTCTGGCGCATATCCTCCTCGACACCGAACGTGCGACAA'
'ENSMUSG00000026883_probe_1_exon_L'	'TAATACGACTCACTATAGCGTCATCGGTCTTGCCTGCTGCTGCACCAGAGCGCGGGAGAGAGTGCGGGGCTTTAGAGAGGTAGCAACGACACCGAACGTGCGACAA'
'ENSMUSG00000026883_probe_1_exon_R'	'TAATACGACTCACTATAGCGTCATCGCAAGAATAGACCATTCCGCCGGGCGGTCCGGAGCGGCCGATGGGGCCCGTGTGAGCGCCCCGACACCGAACGTGCGACAA'
'ENSMUSG00000026883_probe_2_exon_L'	'TAATACGACTCACTATAGCGTCATCATATCCTGAAGCTGTGGGTGATTGAGGCCAAGGATCTGCCGGCCATTTAGAGAGGTAGCAACGACACCGAACGTGCGACAA'
'ENSMUSG00000026883_probe_2_exon_R'	'TAATACGACTCACTATAGCGTCATCGCAAGAATAGACCATTAAGAAGTATCTATGTGAACTGTGCCTGGACGATGTGCTGTATGCCCGACACCGAACGTGCGACAA'
'ENSMUSG00000026883_probe_3_exon_L'	'TAATACGACTCACTATAGCGTCATCGAGGAATACCTCAAACTTGTGGGCCAGAAGTACCTGCAGGACGCATTTAGAGAGGTAGCAACGACACCGAACGTGCGACAA'
'ENSMUSG00000026883_probe_3_exon_R'	'TAATACGACTCACTATAGCGTCATCGCAAGAATAGACCATTAGGTGAGTTCATCAAAGCTCTGTATGAGTCAGATGAAAATTGTGACGACACCGAACGTGCGACAA'
'ENSMUSG00000026883_probe_4_exon_L'	'TAATACGACTCACTATAGCGTCATCTCATTGCCAAAGTCACCCAGAACCTGGCCAACTTTGCCAAGTTTGTTTAGAGAGGTAGCAACGACACCGAACGTGCGACAA'
'ENSMUSG00000026883_probe_4_exon_R'	'TAATACGACTCACTATAGCGTCATCGCAAGAATAGACCATTAGCAAGGAAGAATACATGTCCTTCATGAACCAGTTCCTGGAGCACCGACACCGAACGTGCGACAA'
'ENSMUSG00000026883_probe_5_exon_L'	'TAATACGACTCACTATAGCGTCATCTCTGCTGGGCTTCAGAAGATGGTGATTGAAAATGACCTCTCTGGTTTTAGAGAGGTAGCAACGACACCGAACGTGCGACAA'
'ENSMUSG00000026883_probe_5_exon_R'	'TAATACGACTCACTATAGCGTCATCGCAAGAATAGACCATTGATAGATTTCACCCGGTTACCGTCTCCAACCCCCGAAAACAAGGACGACACCGAACGTGCGACAA'
'ENSMUSG00000026883_probe_6_exon_L'	'TAATACGACTCACTATAGCGTCATCGGGATAGGCTAAGGAGTAAGGAGGAACTCAGCCAAGCAGAAAAGGTTTAGAGAGGTAGCAACGACACCGAACGTGCGACAA'
'ENSMUSG00000026883_probe_6_exon_R'	'TAATACGACTCACTATAGCGTCATCGCAAGAATAGACCATTCTGGCAGTGCTACAAGACAAGCTACGGATCTCCACCAAGAAGCTGCGACACCGAACGTGCGACAA'
'ENSMUSG00000026883_probe_7_exon_L'	'TAATACGACTCACTATAGCGTCATCCTGGAAGAAGGTGAGGAGCGGCTGCGGCGGCAGCAGGAAGACAAGTTTAGAGAGGTAGCAACGACACCGAACGTGCGACAA'
'ENSMUSG00000026883_probe_7_exon_R'	'TAATACGACTCACTATAGCGTCATCGCAAGAATAGACCATTTATCCAGATGAAAGGCATCATCAGCAGGTTGATGTCAGTGGAAGACGACACCGAACGTGCGACAA'
'ENSMUSG00000026883_probe_8_exon_L'	'TAATACGACTCACTATAGCGTCATCTGAGGAACTGAAGAACAGAACCTCGGTCCTATGCCCATCCCAGACTTTAGAGAGGTAGCAACGACACCGAACGTGCGACAA'
'ENSMUSG00000026883_probe_8_exon_R'	'TAATACGACTCACTATAGCGTCATCGCAAGAATAGACCATTGACACCCTCCACCCTCCTTCCCTTCCTTCCTTGCATTGCCAAACACGACACCGAACGTGCGACAA'
'ENSMUSG00000026883_probe_9_exon_L'	'TAATACGACTCACTATAGCGTCATCGACAGAGAAGGGCAGGAGCTTGGGTCTTTCTTGGGTCCCCATCTGTTTAGAGAGGTAGCAACGACACCGAACGTGCGACAA'
'ENSMUSG00000026883_probe_9_exon_R'	'TAATACGACTCACTATAGCGTCATCGCAAGAATAGACCATTCCCACACTCTAGATTCCAAGCCCTGGTTCTGAGTCACCTAGGGCACGACACCGAACGTGCGACAA'
'ENSMUSG00000026883_probe_10_exon_L'	'TAATACGACTCACTATAGCGTCATCTTAGCTCTCAGGCCGAGAGCCTTATTTACCTAGTGCAAAAACTGTTTTAGAGAGGTAGCAACGACACCGAACGTGCGACAA'
'ENSMUSG00000026883_probe_10_exon_R'	'TAATACGACTCACTATAGCGTCATCGCAAGAATAGACCATTAAGTGTACAGACTCTCCACAGATTTTTATCTTAATTGCAAGTCTGCGACACCGAACGTGCGACAA'
'ENSMUSG00000026883_probe_11_exon_L'	'TAATACGACTCACTATAGCGTCATCAAATGTTCTTGGTGTTTGACTGTAATGGAACTATTTCACCCAAGGTTTAGAGAGGTAGCAACGACACCGAACGTGCGACAA'
'ENSMUSG00000026883_probe_11_exon_R'	'TAATACGACTCACTATAGCGTCATCGCAAGAATAGACCATTTGTACATAGTCCTTTAGTCCTGGTGCTGCGAGGGCTGGCCAGGACCGACACCGAACGTGCGACAA'
'ENSMUSG00000037362_probe_1_exon_L'	'TAATACGACTCACTATAGCGTCATCACACACACACACACAGAGGCATACTCAGGCCGGGCGCCACGCCCTTTTAGGACTCTACAGACGACACCGAACGTGCGACAA'
'ENSMUSG00000037362_probe_1_exon_R'	'TAATACGACTCACTATAGCGTCATCCCTTGATTATCGTCTTGGAGAGCTGCCTTGGGGCCCATCACCAAGGCAACCGCGGAGCTCCCGACACCGAACGTGCGACAA'
'ENSMUSG00000037362_probe_2_exon_L'	'TAATACGACTCACTATAGCGTCATCGCCAGACCTGGGTGAAGGGGCAGTCCCATCTCCAGCCTGTAACAGTTTAGGACTCTACAGACGACACCGAACGTGCGACAA'
'ENSMUSG00000037362_probe_2_exon_R'	'TAATACGACTCACTATAGCGTCATCCCTTGATTATCGTCTTCTAGCAGGCAGAACATGAGCCTCTTCCTGCGAAAGCGATGCCTCTCGACACCGAACGTGCGACAA'
'ENSMUSG00000037362_probe_3_exon_L'	'TAATACGACTCACTATAGCGTCATCCCTAGGCTTCCTGCTCTTCCATCTCTTAAGTCAAGTCTCTGCATCTTTAGGACTCTACAGACGACACCGAACGTGCGACAA'
'ENSMUSG00000037362_probe_3_exon_R'	'TAATACGACTCACTATAGCGTCATCCCTTGATTATCGTCTTTGCGCTGCCCTTCTCGGTGCCCACCCAAGTGCCCCAGTATATCACCGACACCGAACGTGCGACAA'
'ENSMUSG00000037362_probe_4_exon_L'	'TAATACGACTCACTATAGCGTCATCGTTCTGAGATGAGACCCTGTGACCAGAGCAGTGGTCTCTACTGTGTTTAGGACTCTACAGACGACACCGAACGTGCGACAA'
'ENSMUSG00000037362_probe_4_exon_R'	'TAATACGACTCACTATAGCGTCATCCCTTGATTATCGTCTTCGCAGCGCAGACCCCAACAACCAGACTGGCATTTGCATGGTTCCACGACACCGAACGTGCGACAA'
'ENSMUSG00000037362_probe_5_exon_L'	'TAATACGACTCACTATAGCGTCATCAGGGAGACAACTGTGTGTTCGATGGGGTCATTTACCGCAACGGAGTTTAGGACTCTACAGACGACACCGAACGTGCGACAA'
'ENSMUSG00000037362_probe_5_exon_R'	'TAATACGACTCACTATAGCGTCATCCCTTGATTATCGTCTTAAGTTTGAGCCGAACTGTCAGTACTTCTGCACCTGCAGAGATGGGCGACACCGAACGTGCGACAA'
'ENSMUSG00000037362_probe_6_exon_L'	'TAATACGACTCACTATAGCGTCATCCAGCCTATAGACCGGAAGCCACCGTAGGAGTTGAAGTCTCTGACTTTTAGGACTCTACAGACGACACCGAACGTGCGACAA'
'ENSMUSG00000037362_probe_6_exon_R'	'TAATACGACTCACTATAGCGTCATCCCTTGATTATCGTCTTAGCATTAACTGCATTGAGCAGACGACGGAGTGGAGCGCATGTTCCCGACACCGAACGTGCGACAA'
'ENSMUSG00000037362_probe_7_exon_L'	'TAATACGACTCACTATAGCGTCATCGCGTGTCCACCCGGGTCACCAACAGGAATCGCCAGTGTGAGATGGTTTAGGACTCTACAGACGACACCGAACGTGCGACAA'
'ENSMUSG00000037362_probe_7_exon_R'	'TAATACGACTCACTATAGCGTCATCCCTTGATTATCGTCTTAAACAGACTCGTCTCTGCATCGTTCGGCCTTGTGAACAAGAGCCCCGACACCGAACGTGCGACAA'
'ENSMUSG00000037362_probe_8_exon_L'	'TAATACGACTCACTATAGCGTCATCAGGAAGTAACAGACAAGAAAGGTAAAAAGTGTCTCCGCACCAAGATTTAGGACTCTACAGACGACACCGAACGTGCGACAA'
'ENSMUSG00000037362_probe_8_exon_R'	'TAATACGACTCACTATAGCGTCATCCCTTGATTATCGTCTTTCCCTGAAAGCCATCCACCTACAGTTCGAGAATTGCACTAGCTTGCGACACCGAACGTGCGACAA'
'ENSMUSG00000037362_probe_9_exon_L'	'TAATACGACTCACTATAGCGTCATCCCCCCACAACACCAAAACCATCCAGGTGGAGTTTCAGTGTCTCCCTTTAGGACTCTACAGACGACACCGAACGTGCGACAA'
'ENSMUSG00000037362_probe_9_exon_R'	'TAATACGACTCACTATAGCGTCATCCCTTGATTATCGTCTTGGGAAATCATCAAGAAACCAGTCATGGTCATTGGAACCTGTACCTCGACACCGAACGTGCGACAA'
'ENSMUSG00000037362_probe_10_exon_L'	'TAATACGACTCACTATAGCGTCATCCTACTCCAACTGCCCTCAGAACAATGAGGCCTTCCTCCAAGATCTTTTAGGACTCTACAGACGACACCGAACGTGCGACAA'
'ENSMUSG00000037362_probe_10_exon_R'	'TAATACGACTCACTATAGCGTCATCCCTTGATTATCGTCTTAGCTGAAGACAAGCAGAGGAGAAATTTAACAGGTGCTCAGGGAAGCGACACCGAACGTGCGACAA'
'ENSMUSG00000037362_probe_11_exon_L'	'TAATACGACTCACTATAGCGTCATCTGAGGCAAATGGTTGCTGCGGCATGGCCCACCATCTGTATATAGGTTTAGGACTCTACAGACGACACCGAACGTGCGACAA'
'ENSMUSG00000037362_probe_11_exon_R'	'TAATACGACTCACTATAGCGTCATCCCTTGATTATCGTCTTACATAATGAAGTTGTCCCACGTATGTTGCTGTGATCATATGAGGCCGACACCGAACGTGCGACAA'
'ENSMUSG00000037362_probe_12_exon_L'	'TAATACGACTCACTATAGCGTCATCAATGAAAGATGTTCCGAATGTAAACTTAGAATCAAGGTAAGCTCATTTAGGACTCTACAGACGACACCGAACGTGCGACAA'
'ENSMUSG00000037362_probe_12_exon_R'	'TAATACGACTCACTATAGCGTCATCCCTTGATTATCGTCTTATATGGCTTAAAGGTGACTTCCTTTCCTGTGCTGTTTATTACAAGCGACACCGAACGTGCGACAA'
'ENSMUSG00000037362_probe_13_exon_L'	'TAATACGACTCACTATAGCGTCATCATGATCTAGTTAGTAGAATGTGGTCACATCACATTCATTTTCTGTTTTAGGACTCTACAGACGACACCGAACGTGCGACAA'
'ENSMUSG00000037362_probe_13_exon_R'	'TAATACGACTCACTATAGCGTCATCCCTTGATTATCGTCTTACTAGTTAAATCCCAATAAATGTTACAGAAATGATTGACACAGTGCGACACCGAACGTGCGACAA'
'ENSMUSG00000037362_probe_14_exon_L'	'TAATACGACTCACTATAGCGTCATCTATATATAATACCAAGGTTGACTTGAGGGATCTCTACTGAGTTCCTTTAGGACTCTACAGACGACACCGAACGTGCGACAA'
'ENSMUSG00000037362_probe_14_exon_R'	'TAATACGACTCACTATAGCGTCATCCCTTGATTATCGTCTTGTTGGGGTAGGTCAACTTGTGCTTCCAAGTGTAAGATCAAAGAAACGACACCGAACGTGCGACAA'
'ENSMUSG00000037362_probe_15_exon_L'	'TAATACGACTCACTATAGCGTCATCACATCTCTTGAACATGAAGTTCAGAGACTGATTTTCTACTTAGTGTTTAGGACTCTACAGACGACACCGAACGTGCGACAA'
'ENSMUSG00000037362_probe_15_exon_R'	'TAATACGACTCACTATAGCGTCATCCCTTGATTATCGTCTTCCAGGAAATATGCTATAGTTACAGCAGTAGAGTGTCTCTTAATTACGACACCGAACGTGCGACAA'
'ENSMUSG00000037362_probe_16_exon_L'	'TAATACGACTCACTATAGCGTCATCGTGGGCTAGTGTCATGAACTTTCTCCATTATAGACAAACCGACTCTTTAGGACTCTACAGACGACACCGAACGTGCGACAA'
'ENSMUSG00000037362_probe_16_exon_R'	'TAATACGACTCACTATAGCGTCATCCCTTGATTATCGTCTTTTCCAATAGAAAGAAGCTGAACCAAAAACTCCCAATGCAGAGATGCGACACCGAACGTGCGACAA'
'ENSMUSG00000037362_probe_17_exon_L'	'TAATACGACTCACTATAGCGTCATCTGGTTTGTACCCCGGAGGCTGCTGAGGCCCACTTCTTCAAAATTATTTAGGACTCTACAGACGACACCGAACGTGCGACAA'
'ENSMUSG00000037362_probe_17_exon_R'	'TAATACGACTCACTATAGCGTCATCCCTTGATTATCGTCTTCAGGGACTCTTTCATAGTTAAAGTACACTGAAGACCAAGCCACCTCGACACCGAACGTGCGACAA'
'ENSMUSG00000037362_probe_18_exon_L'	'TAATACGACTCACTATAGCGTCATCTGATTTTCAAATGTGCTTTTAGTGCAATTTTGAAAAGGAAGAGCATTTAGGACTCTACAGACGACACCGAACGTGCGACAA'
'ENSMUSG00000037362_probe_18_exon_R'	'TAATACGACTCACTATAGCGTCATCCCTTGATTATCGTCTTATCTACAAAATTTTATGAAAGTTTAAAGTAGCTGAAGACCTGCTCCGACACCGAACGTGCGACAA'
'ENSMUSG00000037362_probe_19_exon_L'	'TAATACGACTCACTATAGCGTCATCTCAATCATTAGCGTCTAGAAAGCAATGTAGATATTTTGTGATGGGTTTAGGACTCTACAGACGACACCGAACGTGCGACAA'
'ENSMUSG00000037362_probe_19_exon_R'	'TAATACGACTCACTATAGCGTCATCCCTTGATTATCGTCTTCATAACTTTTTATCAGAGGAAAATTATCTCTATCACCAAAAGAGCCGACACCGAACGTGCGACAA'
'ENSMUSG00000003657_probe_1_exon_L'	'TAATACGACTCACTATAGCGTCATCACCAGAGCCAAGCGGCACCGAGTGACAGCGCGCTGAGAGAGAGGCTTACACGATGAACTACCGACACCGAACGTGCGACAA'
'ENSMUSG00000003657_probe_1_exon_R'	'TAATACGACTCACTATAGCGTCATCAGAGTAGGAGTCTCTTAAGATCTCCGGAGCGGCTCGCCATGGCTGGCCCGCAGCAGCAGCCCGACACCGAACGTGCGACAA'
'ENSMUSG00000003657_probe_2_exon_L'	'TAATACGACTCACTATAGCGTCATCGCACCTGGCCGAGCTGACTGCATCCCAGTTCCTGGAAATCTGGAATTACACGATGAACTACCGACACCGAACGTGCGACAA'
'ENSMUSG00000003657_probe_2_exon_R'	'TAATACGACTCACTATAGCGTCATCAGAGTAGGAGTCTCTTACTTTGATGCTGACGGAAATGGGTACATTGAAGGTAAAGAGCTAGCGACACCGAACGTGCGACAA'
'ENSMUSG00000003657_probe_3_exon_L'	'TAATACGACTCACTATAGCGTCATCGAACTTCTTCCAGGAGCTGGAGAAGGCAAGGAAGGGTTCTGGCATTTACACGATGAACTACCGACACCGAACGTGCGACAA'
'ENSMUSG00000003657_probe_3_exon_R'	'TAATACGACTCACTATAGCGTCATCAGAGTAGGAGTCTCTTTGTCCAAGAGCGACAATTTTGGAGAGAAGATGAAGGAGTTCATGCCGACACCGAACGTGCGACAA'
'ENSMUSG00000003657_probe_4_exon_L'	'TAATACGACTCACTATAGCGTCATCGAAGTATGATAAGAACTCAGATGGGAAAATTGAGATGGCGGAGCTTTACACGATGAACTACCGACACCGAACGTGCGACAA'
'ENSMUSG00000003657_probe_4_exon_R'	'TAATACGACTCACTATAGCGTCATCAGAGTAGGAGTCTCTTCGCAGATCCTGCCGACCGAAGAGAATTTCCTTTTGTGCTTCAGGCCGACACCGAACGTGCGACAA'
'ENSMUSG00000003657_probe_5_exon_L'	'TAATACGACTCACTATAGCGTCATCCCAGCGCTGAGTTTATGGAGGCTTGGCGGAAGTATGACACAGACATTACACGATGAACTACCGACACCGAACGTGCGACAA'
'ENSMUSG00000003657_probe_5_exon_R'	'TAATACGACTCACTATAGCGTCATCAGAGTAGGAGTCTCTTAGTGGCTACATCGAAGCCAATGAGCTCAAGGGATTCCTGTCTGACCGACACCGAACGTGCGACAA'
'ENSMUSG00000003657_probe_6_exon_L'	'TAATACGACTCACTATAGCGTCATCTCCTGAAGAAGGCCAACAGGCCCTATGATGAACCTAAGCTCCAGGTTACACGATGAACTACCGACACCGAACGTGCGACAA'
'ENSMUSG00000003657_probe_6_exon_R'	'TAATACGACTCACTATAGCGTCATCAGAGTAGGAGTCTCTTTACACCCAGACCATACTACGGATGTTTGACTTAAATGGAGATGGCCGACACCGAACGTGCGACAA'
'ENSMUSG00000003657_probe_7_exon_L'	'TAATACGACTCACTATAGCGTCATCAATTGGGTCTCTCAGAGATGTCTAGACTCTTGCCTGTACAAGAGATTACACGATGAACTACCGACACCGAACGTGCGACAA'
'ENSMUSG00000003657_probe_7_exon_R'	'TAATACGACTCACTATAGCGTCATCAGAGTAGGAGTCTCTTTTCCTGCTGAAATTTCAGGGTATGAAGCTGACCTCAGAAGAGTTCCGACACCGAACGTGCGACAA'
'ENSMUSG00000003657_probe_8_exon_L'	'TAATACGACTCACTATAGCGTCATCATGCCATCTTCACATTTTATGACAAGGATGGAAGCGGCTATATTGTTACACGATGAACTACCGACACCGAACGTGCGACAA'
'ENSMUSG00000003657_probe_8_exon_R'	'TAATACGACTCACTATAGCGTCATCAGAGTAGGAGTCTCTTGAGAATGAACTGGACGCCCTCCTGAAGGATCTGTATGAGAAGAACCGACACCGAACGTGCGACAA'
'ENSMUSG00000003657_probe_9_exon_L'	'TAATACGACTCACTATAGCGTCATCACATCCAACAGCTCACCACCTACAGGAAGAGTGTCATGTCCTTGGTTACACGATGAACTACCGACACCGAACGTGCGACAA'
'ENSMUSG00000003657_probe_9_exon_R'	'TAATACGACTCACTATAGCGTCATCAGAGTAGGAGTCTCTTGAGGCAGGGAAGCTCTACAGAAAGGACCTGGAGATTGTGCTCTGCCGACACCGAACGTGCGACAA'
'ENSMUSG00000003657_probe_10_exon_L'	'TAATACGACTCACTATAGCGTCATCGCTGTCCTGACTCTCTTGACACTCCTTCCCAGACCTCCCCACCCCTTACACGATGAACTACCGACACCGAACGTGCGACAA'
'ENSMUSG00000003657_probe_10_exon_R'	'TAATACGACTCACTATAGCGTCATCAGAGTAGGAGTCTCTTGCCACCTGCACACACCAGCCTGTGGATCTGGAAAGGAGAGATGGACGACACCGAACGTGCGACAA'
'ENSMUSG00000003657_probe_11_exon_L'	'TAATACGACTCACTATAGCGTCATCGAAGCTTCTGTCGTCTCCGCTGCGATGCATGAGTTCCTTCGCTGTTTACACGATGAACTACCGACACCGAACGTGCGACAA'
'ENSMUSG00000003657_probe_11_exon_R'	'TAATACGACTCACTATAGCGTCATCAGAGTAGGAGTCTCTTGATTTAGGCTTCTGAGTCCCACAGAGTGGACTCCTTCCTCTTGCTCGACACCGAACGTGCGACAA'
'ENSMUSG00000003657_probe_12_exon_L'	'TAATACGACTCACTATAGCGTCATCCCCGGACTTCCAGGTTCTGCCCACCAGCTTGCTTAATGATCTAGCTTACACGATGAACTACCGACACCGAACGTGCGACAA'
'ENSMUSG00000003657_probe_12_exon_R'	'TAATACGACTCACTATAGCGTCATCAGAGTAGGAGTCTCTTTCTTCTCAGAGCTACTGTGGAGGGTGACTGCCCTCTCCTTGTGTTCGACACCGAACGTGCGACAA'
'ENSMUSG00000028222_probe_1_exon_L'	'TAATACGACTCACTATAGCGTCATCGGAGAACTCCGGAGGACGCCCGAACGGAGCAGCACCGCGGACAGCTTCCTGTAACGAATAGCGACACCGAACGTGCGACAA'
'ENSMUSG00000028222_probe_1_exon_R'	'TAATACGACTCACTATAGCGTCATCCAACCATTGAAGACTTCCCGCCGCGCCGCGCCCAGCTCAGCCTGCGCAGCCCTCTCGCCCGCGACACCGAACGTGCGACAA'
'ENSMUSG00000028222_probe_2_exon_L'	'TAATACGACTCACTATAGCGTCATCGAAAGAAGGCTGGATTGGAGCTATCACCGGAAATGAAATCCTTTGTTCCTGTAACGAATAGCGACACCGAACGTGCGACAA'
'ENSMUSG00000028222_probe_2_exon_R'	'TAATACGACTCACTATAGCGTCATCCAACCATTGAAGACTTGATCAATATGGACAGAGAGATGATGGAAAAATAGGAATTGTAGAGCGACACCGAACGTGCGACAA'
'ENSMUSG00000028222_probe_3_exon_L'	'TAATACGACTCACTATAGCGTCATCGCTCACGTCTTACCCACAGAAGAGAATTTCTTGCTGCTCTTTCGATTCCTGTAACGAATAGCGACACCGAACGTGCGACAA'
'ENSMUSG00000028222_probe_3_exon_R'	'TAATACGACTCACTATAGCGTCATCCAACCATTGAAGACTTCCAGCAACTGAAGTCCTGCGAGGAATTCATGAAGACTTGGAGAAACGACACCGAACGTGCGACAA'
'ENSMUSG00000028222_probe_4_exon_L'	'TAATACGACTCACTATAGCGTCATCATACTGACCACAGCGGCTTCATCGAAACCGAGGAACTTAAGAACTTTCCTGTAACGAATAGCGACACCGAACGTGCGACAA'
'ENSMUSG00000028222_probe_4_exon_R'	'TAATACGACTCACTATAGCGTCATCCAACCATTGAAGACTTCTAAAGGACCTACTAGAGAAAGCAAACAAGACTGTGGATGATACACGACACCGAACGTGCGACAA'
'ENSMUSG00000028222_probe_5_exon_L'	'TAATACGACTCACTATAGCGTCATCTCATGCTGAAACTATTTGATTCAAATAATGACGGAAAGCTGGAACTTCCTGTAACGAATAGCGACACCGAACGTGCGACAA'
'ENSMUSG00000028222_probe_5_exon_R'	'TAATACGACTCACTATAGCGTCATCCAACCATTGAAGACTTACAGAGATGGCCAGGTTACTACCAGTGCAGGAAAATTTCCTTCTTCGACACCGAACGTGCGACAA'
'ENSMUSG00000028222_probe_6_exon_L'	'TAATACGACTCACTATAGCGTCATCAATTCCAGGGAATCAAAATGTGTGGGAAAGAGTTCAATAAGGCTTTTCCTGTAACGAATAGCGACACCGAACGTGCGACAA'
'ENSMUSG00000028222_probe_6_exon_R'	'TAATACGACTCACTATAGCGTCATCCAACCATTGAAGACTTGAGTTATATGATCAGGATGGCAACGGATACATAGATGAAAATGAGCGACACCGAACGTGCGACAA'
'ENSMUSG00000028222_probe_7_exon_L'	'TAATACGACTCACTATAGCGTCATCATGCTTTGCTGAAAGATCTGTGTGAGAAGAACAAACAGGAATTGGTTCCTGTAACGAATAGCGACACCGAACGTGCGACAA'
'ENSMUSG00000028222_probe_7_exon_R'	'TAATACGACTCACTATAGCGTCATCCAACCATTGAAGACTTATTAACAATATTACTACATACAAGAAGAACATAATGGCCTTGTCGCGACACCGAACGTGCGACAA'
'ENSMUSG00000028222_probe_8_exon_L'	'TAATACGACTCACTATAGCGTCATCTGGAGGGAAGCTGTACCGAACAGACCTTGCTCTTATTCTTTCTGCTTCCTGTAACGAATAGCGACACCGAACGTGCGACAA'
'ENSMUSG00000028222_probe_8_exon_R'	'TAATACGACTCACTATAGCGTCATCCAACCATTGAAGACTTGAGACAACTAGAGTTGGTGACCACAACCACTTGCTAGTGATACATCGACACCGAACGTGCGACAA'
'ENSMUSG00000028222_probe_9_exon_L'	'TAATACGACTCACTATAGCGTCATCCTAAAACCATAACTGTGCGCTATAAAGAAGTAGGCTGTATTTTCTTTCCTGTAACGAATAGCGACACCGAACGTGCGACAA'
'ENSMUSG00000028222_probe_9_exon_R'	'TAATACGACTCACTATAGCGTCATCCAACCATTGAAGACTTTATATCTGTAAATTCTACTGCATATAGAGAACTATTCAGGATGTGCGACACCGAACGTGCGACAA'
'ENSMUSG00000028222_probe_10_exon_L'	'TAATACGACTCACTATAGCGTCATCGGCACATTCTTTTCTGCTTGTTTCTACACTGTTTGTAATGTACAGTTCCTGTAACGAATAGCGACACCGAACGTGCGACAA'
'ENSMUSG00000028222_probe_10_exon_R'	'TAATACGACTCACTATAGCGTCATCCAACCATTGAAGACTTTTTGTAAGCATATAAATGAAAAGAAGAAAGACCATGCTTAGGCCACGACACCGAACGTGCGACAA'
'ENSMUSG00000028222_probe_11_exon_L'	'TAATACGACTCACTATAGCGTCATCTCAGTACAATCAATTTTGAAAAATGAATCTACCATGGTTTTGCGTTTCCTGTAACGAATAGCGACACCGAACGTGCGACAA'
'ENSMUSG00000028222_probe_11_exon_R'	'TAATACGACTCACTATAGCGTCATCCAACCATTGAAGACTTATAAATACAGATGAACACTTGGATTTCCCCGAAAATCTACCATCTCGACACCGAACGTGCGACAA'
'ENSMUSG00000028222_probe_12_exon_L'	'TAATACGACTCACTATAGCGTCATCAAATGAATATCTGTCATTGAGTAAAAGAATAACTCATGGCAAGCCTTCCTGTAACGAATAGCGACACCGAACGTGCGACAA'
'ENSMUSG00000028222_probe_12_exon_R'	'TAATACGACTCACTATAGCGTCATCCAACCATTGAAGACTTCTGTTTTTATTTTAGGCAACCATAGGACTGTCACCCAAAGCACCTCGACACCGAACGTGCGACAA'
'ENSMUSG00000028222_probe_13_exon_L'	'TAATACGACTCACTATAGCGTCATCGATGGGCTTCTGCCTCTGAAGCACCAAATATCAACAGTTAATTATTTCCTGTAACGAATAGCGACACCGAACGTGCGACAA'
'ENSMUSG00000028222_probe_13_exon_R'	'TAATACGACTCACTATAGCGTCATCCAACCATTGAAGACTTCTTTATTCTGAAACGATCTCCCTAGAGATTTAGTGTACTGATCAGCGACACCGAACGTGCGACAA'
'ENSMUSG00000028222_probe_14_exon_L'	'TAATACGACTCACTATAGCGTCATCGACATGTCTACTGCTTAAATATAAACCACACTATTGACTCCAGCTTTCCTGTAACGAATAGCGACACCGAACGTGCGACAA'
'ENSMUSG00000028222_probe_14_exon_R'	'TAATACGACTCACTATAGCGTCATCCAACCATTGAAGACTTCTTGGTAAGGGAAGGTAGCCAGATGACACATAACTATGTCTGATTCGACACCGAACGTGCGACAA'
'ENSMUSG00000028222_probe_15_exon_L'	'TAATACGACTCACTATAGCGTCATCCCAAGAAGTCTACTGCCAGAGAGTATGACCATAGCCCATTTTCTATTCCTGTAACGAATAGCGACACCGAACGTGCGACAA'
'ENSMUSG00000028222_probe_15_exon_R'	'TAATACGACTCACTATAGCGTCATCCAACCATTGAAGACTTTTATTTTCATGTGTTCCAGATGACAATTATTCTAGTAAACTGCTGCGACACCGAACGTGCGACAA'
'ENSMUSG00000028222_probe_16_exon_L'	'TAATACGACTCACTATAGCGTCATCTATGTCATATTCTCTGTGTGCTCTCTGATTAAACTCAATGTACTGTTCCTGTAACGAATAGCGACACCGAACGTGCGACAA'
'ENSMUSG00000028222_probe_16_exon_R'	'TAATACGACTCACTATAGCGTCATCCAACCATTGAAGACTTTATTTTGGTGTCTAGTTTGCCTACTTCCTGGATTTTCTATGTAGACGACACCGAACGTGCGACAA'
'ENSMUSG00000028222_probe_17_exon_L'	'TAATACGACTCACTATAGCGTCATCTCACAGCAACCTGATTATTGAATGTTATTTCATCAAAACTTGTGTTTCCTGTAACGAATAGCGACACCGAACGTGCGACAA'
'ENSMUSG00000028222_probe_17_exon_R'	'TAATACGACTCACTATAGCGTCATCCAACCATTGAAGACTTTCTGTGGATTCTATGGTTCATATTGAGATCAGCATTCAAAATAGCCGACACCGAACGTGCGACAA'
'ENSMUSG00000028222_probe_18_exon_L'	'TAATACGACTCACTATAGCGTCATCTTCCAGATGAGTTGAAGACAGTAACAGAAGAGAAATACTAGTGTATTCCTGTAACGAATAGCGACACCGAACGTGCGACAA'
'ENSMUSG00000028222_probe_18_exon_R'	'TAATACGACTCACTATAGCGTCATCCAACCATTGAAGACTTCATTTATCTTATTAGCAAATGATATTCTAAAACCTTCACTGACCCCGACACCGAACGTGCGACAA'
'ENSMUSG00000028222_probe_19_exon_L'	'TAATACGACTCACTATAGCGTCATCAACTCTGTTTCGTGTATCCTTTAGCTAGTGTGTCCTCTGCTGGTTTTCCTGTAACGAATAGCGACACCGAACGTGCGACAA'
'ENSMUSG00000028222_probe_19_exon_R'	'TAATACGACTCACTATAGCGTCATCCAACCATTGAAGACTTTGGTGACAAAAATCTAATTAATTGCCTGGATTCTTTATTGTGAAGCGACACCGAACGTGCGACAA'
'ENSMUSG00000028222_probe_20_exon_L'	'TAATACGACTCACTATAGCGTCATCCAAAACCAAGTATGGACTCTTTCCCTCAAGAATGAATATAAAAGGTTCCTGTAACGAATAGCGACACCGAACGTGCGACAA'
'ENSMUSG00000028222_probe_20_exon_R'	'TAATACGACTCACTATAGCGTCATCCAACCATTGAAGACTTTCTGTCACACACAAAAACAAACAAATAAATAACAACAGAAACCCACGACACCGAACGTGCGACAA'
'ENSMUSG00000028222_probe_21_exon_L'	'TAATACGACTCACTATAGCGTCATCTATATCCCAGGATGGGGAGAAGTGATACACTGGCTTTACTTCGGCTTCCTGTAACGAATAGCGACACCGAACGTGCGACAA'
'ENSMUSG00000028222_probe_21_exon_R'	'TAATACGACTCACTATAGCGTCATCCAACCATTGAAGACTTGTATTTGGAAGCAGTGACTTTAGACTGAATTTAACTACCAAGAATCGACACCGAACGTGCGACAA'
'ENSMUSG00000028222_probe_22_exon_L'	'TAATACGACTCACTATAGCGTCATCTACCCCAAAGTGTTAATTGTCATGTAATCTGTTATCAATTAGGGTTTCCTGTAACGAATAGCGACACCGAACGTGCGACAA'
'ENSMUSG00000028222_probe_22_exon_R'	'TAATACGACTCACTATAGCGTCATCCAACCATTGAAGACTTAAAAGTAGATATCGTGAATCATTATAGCCGAAGGACTCTAATAAACGACACCGAACGTGCGACAA'
'ENSMUSG00000028222_probe_23_exon_L'	'TAATACGACTCACTATAGCGTCATCTGAATGACTTAGAGGTATGAGCAGTTTTAAAGATTAGCCAACAATTTCCTGTAACGAATAGCGACACCGAACGTGCGACAA'
'ENSMUSG00000028222_probe_23_exon_R'	'TAATACGACTCACTATAGCGTCATCCAACCATTGAAGACTTATCCTAGAATATGCAAATATTTAGAGATTTCCTTTTCCTCAAGTGCGACACCGAACGTGCGACAA'
'ENSMUSG00000028222_probe_24_exon_L'	'TAATACGACTCACTATAGCGTCATCAATAGTCACAGTTTTTCTGATGTTATTTTTATGGATTTGGGGGATTTCCTGTAACGAATAGCGACACCGAACGTGCGACAA'
'ENSMUSG00000028222_probe_24_exon_R'	'TAATACGACTCACTATAGCGTCATCCAACCATTGAAGACTTTCATCTATTCATTTTTGAAACAGGGTCTAACCACATAGCATATACCGACACCGAACGTGCGACAA'
'ENSMUSG00000028222_probe_25_exon_L'	'TAATACGACTCACTATAGCGTCATCGGCCTTGAACTCTTGATGCTTCTGCCTTAGCTACCTTAGTGACAGTTCCTGTAACGAATAGCGACACCGAACGTGCGACAA'
'ENSMUSG00000028222_probe_25_exon_R'	'TAATACGACTCACTATAGCGTCATCCAACCATTGAAGACTTTTACAGATGTGTGCCACCGTACACTGGTGGTAGCATTTCTCAAAACGACACCGAACGTGCGACAA'
'ENSMUSG00000054423_probe_1_exon_L'	'TAATACGACTCACTATAGCGTCATCGCGGCTGCAGATGGCATCCGGCTGCGGGCTCCGGGCTCGCAATTGTTAATGGAGAATACCACGACACCGAACGTGCGACAA'
'ENSMUSG00000054423_probe_1_exon_R'	'TAATACGACTCACTATAGCGTCATCTACATTAGCCTCCATTTCTCGCCCTTGCCCACCTCGGGTGCACACACGCACCTCTCCCTTCCGACACCGAACGTGCGACAA'
'ENSMUSG00000054423_probe_2_exon_L'	'TAATACGACTCACTATAGCGTCATCTCTCCCAGGCGCTACCATGCTGGACCCTTCGTCCAGCGAAGAGGATTAATGGAGAATACCACGACACCGAACGTGCGACAA'
'ENSMUSG00000054423_probe_2_exon_R'	'TAATACGACTCACTATAGCGTCATCTACATTAGCCTCCATTCAGATGAGATCCTGGAAGAGGAGAGGGGCAAGGATGTGCTGGGCTCGACACCGAACGTGCGACAA'
'ENSMUSG00000054423_probe_3_exon_L'	'TAATACGACTCACTATAGCGTCATCCTAGCCCGTCGGTGGTGAGCGAGAAGGAGAAGGAAGAGTTGGAGATTAATGGAGAATACCACGACACCGAACGTGCGACAA'
'ENSMUSG00000054423_probe_3_exon_R'	'TAATACGACTCACTATAGCGTCATCTACATTAGCCTCCATTCTGCAGAAGGAGGAGGAAGAGAGGAAGAAGAGGCTGCAGCTGTACCGACACCGAACGTGCGACAA'
'ENSMUSG00000054423_probe_4_exon_L'	'TAATACGACTCACTATAGCGTCATCCAACGCCAAGCAGCCCACCGACATGGCTCGGCGGCAGCAGAAGATTTAATGGAGAATACCACGACACCGAACGTGCGACAA'
'ENSMUSG00000054423_probe_4_exon_R'	'TAATACGACTCACTATAGCGTCATCTACATTAGCCTCCATTGCAAACAGCAGCTACAGACTGTCAAAGACCGGTTCCAGGCTTTTCCGACACCGAACGTGCGACAA'
'ENSMUSG00000054423_probe_5_exon_L'	'TAATACGACTCACTATAGCGTCATCTCTTCAAGAAACACATCGAGAAGAGGGTGCGCAGCCTACCTGAGATTAATGGAGAATACCACGACACCGAACGTGCGACAA'
'ENSMUSG00000054423_probe_5_exon_R'	'TAATACGACTCACTATAGCGTCATCTACATTAGCCTCCATTGACGGCCTCAGCAAGGAGACAGTGCTAAGCTCTTGGATGGCCAAGCGACACCGAACGTGCGACAA'
'ENSMUSG00000054423_probe_6_exon_L'	'TAATACGACTCACTATAGCGTCATCGCAGCAAGCCCGGATGACAGCCAGTGCAGCTTCTGAGTTGATTCTTTAATGGAGAATACCACGACACCGAACGTGCGACAA'
'ENSMUSG00000054423_probe_6_exon_R'	'TAATACGACTCACTATAGCGTCATCTACATTAGCCTCCATTGCAAGGAACAGCTCTATGAGATGTTTCAGAACATTCTTGGGATCACGACACCGAACGTGCGACAA'
'ENSMUSG00000054423_probe_7_exon_L'	'TAATACGACTCACTATAGCGTCATCTGTATAATGCCTGTCAGCTGGACAATCCAGATGAGCAGGCAGCCCTTAATGGAGAATACCACGACACCGAACGTGCGACAA'
'ENSMUSG00000054423_probe_7_exon_R'	'TAATACGACTCACTATAGCGTCATCTACATTAGCCTCCATTATCAGACGAGAGCTGGATGGACGTCTCCAAATGGCAGATCAAATACGACACCGAACGTGCGACAA'
'ENSMUSG00000054423_probe_8_exon_L'	'TAATACGACTCACTATAGCGTCATCCCAGGGAACGCAAATTTCCTAAGTTCGTATCCAAAGAAATGGAAATTAATGGAGAATACCACGACACCGAACGTGCGACAA'
'ENSMUSG00000054423_probe_8_exon_R'	'TAATACGACTCACTATAGCGTCATCTACATTAGCCTCCATTATGTACATTGAGGAGCTGAAGTCCTCCGTCAACCTGCTCATGGCCCGACACCGAACGTGCGACAA'
'ENSMUSG00000054423_probe_9_exon_L'	'TAATACGACTCACTATAGCGTCATCACTTGGAGAGCATGCCGGTGTCCAAGGGTGGAGAGTTCAAGCTACTTAATGGAGAATACCACGACACCGAACGTGCGACAA'
'ENSMUSG00000054423_probe_9_exon_R'	'TAATACGACTCACTATAGCGTCATCTACATTAGCCTCCATTAAACTGAAACGCAGTCACAATGCTTCCATCATTGACATGGGTGAGCGACACCGAACGTGCGACAA'
'ENSMUSG00000054423_probe_10_exon_L'	'TAATACGACTCACTATAGCGTCATCAGAGTGAGAACCAGCTTTCTAAGTCAGATGTCCTGCTGTCCTTCTTTAATGGAGAATACCACGACACCGAACGTGCGACAA'
'ENSMUSG00000054423_probe_10_exon_R'	'TAATACGACTCACTATAGCGTCATCTACATTAGCCTCCATTTTGGAGGTGGTGATCATGGAAGTCCAAGGCCTTAAGTCCTTGGCTCGACACCGAACGTGCGACAA'
'ENSMUSG00000054423_probe_11_exon_L'	'TAATACGACTCACTATAGCGTCATCATGGAGGTGGAGGGTGGAGAGAAACTTCAGACAGATCAAGCAGAGTTAATGGAGAATACCACGACACCGAACGTGCGACAA'
'ENSMUSG00000054423_probe_11_exon_R'	'TAATACGACTCACTATAGCGTCATCTACATTAGCCTCCATTTTCTAAACCAACCTGGGGCACTCAAGGCGACTTCTCCACAACCCACGACACCGAACGTGCGACAA'
'ENSMUSG00000054423_probe_12_exon_L'	'TAATACGACTCACTATAGCGTCATCCTGCCAGCTGTTAAAGTAAAACTATTCACAGAGAGCACTGGTGTCTTAATGGAGAATACCACGACACCGAACGTGCGACAA'
'ENSMUSG00000054423_probe_12_exon_R'	'TAATACGACTCACTATAGCGTCATCTACATTAGCCTCCATTGGCCTTGGAAGACAAGGAACTCGGGCGGGTGATCCTCCATCCCACCGACACCGAACGTGCGACAA'
'ENSMUSG00000054423_probe_13_exon_L'	'TAATACGACTCACTATAGCGTCATCCCAAATAGCCCCAAACAATCTGAGTGGCACAAAATGACAGTCTCCTTAATGGAGAATACCACGACACCGAACGTGCGACAA'
'ENSMUSG00000054423_probe_13_exon_R'	'TAATACGACTCACTATAGCGTCATCTACATTAGCCTCCATTAAACTGCCCCGATCAAGACCTCAAAATCAAACTTGCTGTCCGAATCGACACCGAACGTGCGACAA'
'ENSMUSG00000054423_probe_14_exon_L'	'TAATACGACTCACTATAGCGTCATCGATAAGCCTCAAAACATGAAGCACTCTGGGTACTTATGGACCATTTTAATGGAGAATACCACGACACCGAACGTGCGACAA'
'ENSMUSG00000054423_probe_14_exon_R'	'TAATACGACTCACTATAGCGTCATCTACATTAGCCTCCATTTAAGAATGTGTGGAAGAGGTGGAAGAAGAGGTTCTTTGTGTTGGTCGACACCGAACGTGCGACAA'
'ENSMUSG00000054423_probe_15_exon_L'	'TAATACGACTCACTATAGCGTCATCACACTTTTGCCATGTGCAGCTATCGAGAAAAGAAGGCAGAGCCTCTTAATGGAGAATACCACGACACCGAACGTGCGACAA'
'ENSMUSG00000054423_probe_15_exon_R'	'TAATACGACTCACTATAGCGTCATCTACATTAGCCTCCATTGAACTCCTACAGCTGGACGGCTACACCGTGGATTACACCGACCCTCGACACCGAACGTGCGACAA'
'ENSMUSG00000054423_probe_16_exon_L'	'TAATACGACTCACTATAGCGTCATCAGCCAGGTTTGGAGGGTGGCCGAGCCTTCTTCAATGCAGTCAAAGTTAATGGAGAATACCACGACACCGAACGTGCGACAA'
'ENSMUSG00000054423_probe_16_exon_R'	'TAATACGACTCACTATAGCGTCATCTACATTAGCCTCCATTGGAGACACGGTGATATTTGCAAGTGATGATGAACAAGATCGAATTCGACACCGAACGTGCGACAA'
'ENSMUSG00000054423_probe_17_exon_L'	'TAATACGACTCACTATAGCGTCATCGGAAATGTGCCTCAGCTGGATGCCCCCATCTCACAATTTTACGCATTAATGGAGAATACCACGACACCGAACGTGCGACAA'
'ENSMUSG00000054423_probe_17_exon_R'	'TAATACGACTCACTATAGCGTCATCTACATTAGCCTCCATTTAGAGCTCAGAAGCATGGCATGGATGAATTTATCTCTTCCAACCCCGACACCGAACGTGCGACAA'
'ENSMUSG00000054423_probe_18_exon_L'	'TAATACGACTCACTATAGCGTCATCTGTAACTTTGACCACGCTTCCCTCTTTGAGATGGTGCAGCGGCTGTTAATGGAGAATACCACGACACCGAACGTGCGACAA'
'ENSMUSG00000054423_probe_18_exon_R'	'TAATACGACTCACTATAGCGTCATCTACATTAGCCTCCATTTTTGGATCACAGACTTAATGATTCCTATTCTTGCCTGGGCTGGTTCGACACCGAACGTGCGACAA'
'ENSMUSG00000054423_probe_19_exon_L'	'TAATACGACTCACTATAGCGTCATCAGTCCTGGCCAGGTGTTTGTGTTAGATGAGTATTGCGCCAGAAATTTAATGGAGAATACCACGACACCGAACGTGCGACAA'
'ENSMUSG00000054423_probe_19_exon_R'	'TAATACGACTCACTATAGCGTCATCTACATTAGCCTCCATTAGTCCGAGGATGTCACCGGCATCTCTGCTACCTTAGAGACTTGCTCGACACCGAACGTGCGACAA'
'ENSMUSG00000054423_probe_20_exon_L'	'TAATACGACTCACTATAGCGTCATCGCGATGATTGACCCCACGCTTCTTCACTACAGCTTTGCCTTCTGCTTAATGGAGAATACCACGACACCGAACGTGCGACAA'
'ENSMUSG00000054423_probe_20_exon_R'	'TAATACGACTCACTATAGCGTCATCTACATTAGCCTCCATTGTCCCATGTCCATGGTAACAGGCCTGATGGAATCGGAACTGTGACCGACACCGAACGTGCGACAA'
'ENSMUSG00000054423_probe_21_exon_L'	'TAATACGACTCACTATAGCGTCATCGTTGAAGAAAAAGAACGCTTTGAAGAAATCAAAGAGAGACTCCGATTAATGGAGAATACCACGACACCGAACGTGCGACAA'
'ENSMUSG00000054423_probe_21_exon_R'	'TAATACGACTCACTATAGCGTCATCTACATTAGCCTCCATTTCTGCTGGAAAATCAAATTACACATTTCAGGTACTGCTTTCCATTCGACACCGAACGTGCGACAA'
'ENSMUSG00000054423_probe_22_exon_L'	'TAATACGACTCACTATAGCGTCATCGGTCGACCTGAAGGTGCTTTGAAAGCTACTCTCTCACTCTTGGAATTAATGGAGAATACCACGACACCGAACGTGCGACAA'
'ENSMUSG00000054423_probe_22_exon_R'	'TAATACGACTCACTATAGCGTCATCTACATTAGCCTCCATTGGTTTTGATGAAAGATATTGTCACTCCAGTACCACAAGAAGAGGTCGACACCGAACGTGCGACAA'
'ENSMUSG00000054423_probe_23_exon_L'	'TAATACGACTCACTATAGCGTCATCAAAACTGTCATCCGTAAATGCCTAGAGCAGGCTGCTCTAGTCAACTTAATGGAGAATACCACGACACCGAACGTGCGACAA'
'ENSMUSG00000054423_probe_23_exon_R'	'TAATACGACTCACTATAGCGTCATCTACATTAGCCTCCATTCTCACGCCTATCTGAGTATGCCAAAATTGAAGGGAAAAAGAGAGACGACACCGAACGTGCGACAA'
'ENSMUSG00000054423_probe_24_exon_L'	'TAATACGACTCACTATAGCGTCATCATGTATGAGCATCCTGTCTTCTGCTTGGCCTCCCAAGTGATGGATTTAATGGAGAATACCACGACACCGAACGTGCGACAA'
'ENSMUSG00000054423_probe_24_exon_R'	'TAATACGACTCACTATAGCGTCATCTACATTAGCCTCCATTAACCATTCAAAATGTAGGCCGCTTAATCACTCCCGCCAAAAAGCTCGACACCGAACGTGCGACAA'
'ENSMUSG00000054423_probe_25_exon_L'	'TAATACGACTCACTATAGCGTCATCCGTGGTGGTCAGACTTAATGGTGGAGCATGCGGAGACGTTCCTGTTTAATGGAGAATACCACGACACCGAACGTGCGACAA'
'ENSMUSG00000054423_probe_25_exon_R'	'TAATACGACTCACTATAGCGTCATCTACATTAGCCTCCATTCTCTTTGCAGTGGACATGGATGCAGCCTTAGAGGTGCAACCCCCACGACACCGAACGTGCGACAA'
'ENSMUSG00000028532_probe_1_exon_L'	'TAATACGACTCACTATAGCGTCATCGCCGGGAAGTGTACGGAGCCGGAGCGCAGCGTGGTGGCACCAGACTTATGACATTCAAGGACGACACCGAACGTGCGACAA'
'ENSMUSG00000028532_probe_1_exon_R'	'TAATACGACTCACTATAGCGTCATCGTAACGCTCCTATCTTCTCCCTTTTCCCCGCCGCTTTCTTTCCTTTCTCTTCTCTCACTTCCGACACCGAACGTGCGACAA'
'ENSMUSG00000028532_probe_2_exon_L'	'TAATACGACTCACTATAGCGTCATCCCGTGGAGCCGAGAGCGCAGGAGACGAGGAAAGTTTGGCGGGCTGTTATGACATTCAAGGACGACACCGAACGTGCGACAA'
'ENSMUSG00000028532_probe_2_exon_R'	'TAATACGACTCACTATAGCGTCATCGTAACGCTCCTATCTTCCTCCCGCGGCCAGCGCCCGAATCCCGTCGGCGGGAGTGGCCGGACGACACCGAACGTGCGACAA'
'ENSMUSG00000028532_probe_3_exon_L'	'TAATACGACTCACTATAGCGTCATCAGGAGCTGGGGGTGGTCACCATGCAGAGGATCTTCAATTCGTTGGTTATGACATTCAAGGACGACACCGAACGTGCGACAA'
'ENSMUSG00000028532_probe_3_exon_R'	'TAATACGACTCACTATAGCGTCATCGTAACGCTCCTATCTTTACACAGAGAAGATCTCAAATGGAGAGAGCGAAGTTCAGCAGCTACGACACCGAACGTGCGACAA'
'ENSMUSG00000028532_probe_4_exon_L'	'TAATACGACTCACTATAGCGTCATCCCATCCAGGACTGCTGCACAATTCCGCCTTCCATGATGGAGTTTGTTATGACATTCAAGGACGACACCGAACGTGCGACAA'
'ENSMUSG00000028532_probe_4_exon_R'	'TAATACGACTCACTATAGCGTCATCGTAACGCTCCTATCTTGGGAACTTCAACACCAATGTATCAAGAACAGTGAGTTGCGATCGACGACACCGAACGTGCGACAA'
'ENSMUSG00000028532_probe_5_exon_L'	'TAATACGACTCACTATAGCGTCATCTCTCTACTACCGTGAACAGCCGAGCCTTCAACCCAGGACGAGACTTTATGACATTCAAGGACGACACCGAACGTGCGACAA'
'ENSMUSG00000028532_probe_5_exon_R'	'TAATACGACTCACTATAGCGTCATCGTAACGCTCCTATCTTAATTCGGTTCTCGCAGACAACCTGAAATCTAACCCTGGAATCAAGCGACACCGAACGTGCGACAA'
'ENSMUSG00000028532_probe_6_exon_L'	'TAATACGACTCACTATAGCGTCATCCATTGATGAGCATGACAAGATTTCTGTGTTGACTGTGGCAGACGCTTATGACATTCAAGGACGACACCGAACGTGCGACAA'
'ENSMUSG00000028532_probe_6_exon_R'	'TAATACGACTCACTATAGCGTCATCGTAACGCTCCTATCTTTCAGGACCTGTTCGTTGGACCAGTGCTATAAGACGTACCTGTCTCCGACACCGAACGTGCGACAA'
'ENSMUSG00000028532_probe_7_exon_L'	'TAATACGACTCACTATAGCGTCATCGCAACAGCACTCGGTTCCAAGCAAACACAGACATGGTCATCATTTTTATGACATTCAAGGACGACACCGAACGTGCGACAA'
'ENSMUSG00000028532_probe_7_exon_R'	'TAATACGACTCACTATAGCGTCATCGTAACGCTCCTATCTTCTGTCAGCAGGCATCACATCAAAGGACTCCTCGGAAGAAGATAAACGACACCGAACGTGCGACAA'
'ENSMUSG00000028532_probe_8_exon_L'	'TAATACGACTCACTATAGCGTCATCGCGACTCTCCGCGTCATCAACGAAGAAAATGGCTTTCTGAACAACTTATGACATTCAAGGACGACACCGAACGTGCGACAA'
'ENSMUSG00000028532_probe_8_exon_R'	'TAATACGACTCACTATAGCGTCATCGTAACGCTCCTATCTTCGTAATGATTCTTACCTACGCCCTCATGAACGATGGGGTCACTGGCGACACCGAACGTGCGACAA'
'ENSMUSG00000028532_probe_9_exon_L'	'TAATACGACTCACTATAGCGTCATCAGCAACCTGGAGACCACAGTCGGCAGGTTCTACACTAACCTTCCCTTATGACATTCAAGGACGACACCGAACGTGCGACAA'
'ENSMUSG00000028532_probe_9_exon_R'	'TAATACGACTCACTATAGCGTCATCGTAACGCTCCTATCTTCCGGATGATTGATGAGGCTGTCTTCAGCCTCCCCTTCTCTGATGACGACACCGAACGTGCGACAA'
'ENSMUSG00000028532_probe_10_exon_L'	'TAATACGACTCACTATAGCGTCATCGGTTTGATAATGACTGTGAGTAAACCCTGTTACTTTGGAAACCTCTTATGACATTCAAGGACGACACCGAACGTGCGACAA'
'ENSMUSG00000028532_probe_10_exon_R'	'TAATACGACTCACTATAGCGTCATCGTAACGCTCCTATCTTCCTGGGAATCGTAGGCGTGGACGTGAATCTGGCTTACATCCTTGACGACACCGAACGTGCGACAA'
'ENSMUSG00000028532_probe_11_exon_L'	'TAATACGACTCACTATAGCGTCATCGATGTGACATATTACCAAGACTCTTTAGCTTCCTATACTTTCCTCTTATGACATTCAAGGACGACACCGAACGTGCGACAA'
'ENSMUSG00000028532_probe_11_exon_R'	'TAATACGACTCACTATAGCGTCATCGTAACGCTCCTATCTTAGATGACAAAGGGTATACTCTTATGCATCCGTCTCTCACCAGGCCCGACACCGAACGTGCGACAA'
'ENSMUSG00000028532_probe_12_exon_L'	'TAATACGACTCACTATAGCGTCATCTACTTACTGTCAGAGCCTCCCCTTCATACTGACATCATACATTATTTATGACATTCAAGGACGACACCGAACGTGCGACAA'
'ENSMUSG00000028532_probe_12_exon_R'	'TAATACGACTCACTATAGCGTCATCGTAACGCTCCTATCTTAAACATCCCCAAGTTTGAATTGGTTCGGCAAAATATCCTAAGCCTCGACACCGAACGTGCGACAA'
'ENSMUSG00000028532_probe_13_exon_L'	'TAATACGACTCACTATAGCGTCATCCCTGTGAACTCGTCCCTGTCTTGGCACATCAACAAGTTGAGGGAGTTATGACATTCAAGGACGACACCGAACGTGCGACAA'
'ENSMUSG00000028532_probe_13_exon_R'	'TAATACGACTCACTATAGCGTCATCGTAACGCTCCTATCTTTGGGAAGGAGGCCTACAACGTGAGCTACGCCTGGAAGATGGTACACGACACCGAACGTGCGACAA'
'ENSMUSG00000028532_probe_14_exon_L'	'TAATACGACTCACTATAGCGTCATCGACACTTCCTTCATTCTGTGTATTGTGGTGATACAACCGGAAATATTATGACATTCAAGGACGACACCGAACGTGCGACAA'
'ENSMUSG00000028532_probe_14_exon_R'	'TAATACGACTCACTATAGCGTCATCGTAACGCTCCTATCTTCGTCAAACAATTGAAAAACCTCAACACTGTACCGAGCAGCAAGCTCGACACCGAACGTGCGACAA'
'ENSMUSG00000028532_probe_15_exon_L'	'TAATACGACTCACTATAGCGTCATCGTGCTTGCCTCCACTTCAAGCAGCTGGCAACACTAGAAAGTCCAATTATGACATTCAAGGACGACACCGAACGTGCGACAA'
'ENSMUSG00000028532_probe_15_exon_R'	'TAATACGACTCACTATAGCGTCATCGTAACGCTCCTATCTTGTCATGCTGTCTGCCGGCAGCTTTTCCTCCCCCTATGAGCACCTCCGACACCGAACGTGCGACAA'
'ENSMUSG00000028532_probe_16_exon_L'	'TAATACGACTCACTATAGCGTCATCCAAACGCATGGTGGAGCATTACACGGCCTATCTCAGTGACAACACTTATGACATTCAAGGACGACACCGAACGTGCGACAA'
'ENSMUSG00000028532_probe_16_exon_R'	'TAATACGACTCACTATAGCGTCATCGTAACGCTCCTATCTTGCCTCATTGCTAACCCGGGGCTCAAATTCTCTGTCAGAAATGAAGCGACACCGAACGTGCGACAA'
'ENSMUSG00000028532_probe_17_exon_L'	'TAATACGACTCACTATAGCGTCATCCAGCCACGTCACAGATGAATGGATGACACAAATGGAAATGAGCAGTTATGACATTCAAGGACGACACCGAACGTGCGACAA'
'ENSMUSG00000028532_probe_17_exon_R'	'TAATACGACTCACTATAGCGTCATCGTAACGCTCCTATCTTTGAACACGTACATTGTCCGCCGTTACATAGCAACACCCAATGGCGCGACACCGAACGTGCGACAA'
'ENSMUSG00000028532_probe_18_exon_L'	'TAATACGACTCACTATAGCGTCATCATTTATCCTGGTTCCCTTATGGACAAAGCATTTGATCCCACTAGGTTATGACATTCAAGGACGACACCGAACGTGCGACAA'
'ENSMUSG00000028532_probe_18_exon_R'	'TAATACGACTCACTATAGCGTCATCGTAACGCTCCTATCTTACAGTGGTATCTTCATGCAGTAGCCAATCCAGGGCTGATTTCCTTCGACACCGAACGTGCGACAA'
'ENSMUSG00000028532_probe_19_exon_L'	'TAATACGACTCACTATAGCGTCATCCACACAATTCACTCATCCAGTACACAGCTGTCTTCCGGGCACACCTTATGACATTCAAGGACGACACCGAACGTGCGACAA'
'ENSMUSG00000028532_probe_19_exon_R'	'TAATACGACTCACTATAGCGTCATCGTAACGCTCCTATCTTGGCTGTGATGGGTATCGACTTCACACTGAGGTACTTCTACAAGGTCGACACCGAACGTGCGACAA'
'ENSMUSG00000028532_probe_20_exon_L'	'TAATACGACTCACTATAGCGTCATCGTCATGCACCTCTGGAGCAGCAACACATTACCCACAAGGAGCCCCTTATGACATTCAAGGACGACACCGAACGTGCGACAA'
'ENSMUSG00000028532_probe_20_exon_R'	'TAATACGACTCACTATAGCGTCATCGTAACGCTCCTATCTTGTAGCAAATGATATCCTGAACCATCCCAACTTTGTGAAGAAGAACCGACACCGAACGTGCGACAA'
'ENSMUSG00000028532_probe_21_exon_L'	'TAATACGACTCACTATAGCGTCATCTCGTCAACGAGACCTGCGACTCTCTTGCCTTCTGTGCTTGCAGCATTATGACATTCAAGGACGACACCGAACGTGCGACAA'
'ENSMUSG00000028532_probe_21_exon_R'	'TAATACGACTCACTATAGCGTCATCGTAACGCTCCTATCTTGTGGACCGTCTCTGTCTCAACTGCCACCGAATGGAGCAAAATGAACGACACCGAACGTGCGACAA'
'ENSMUSG00000028532_probe_22_exon_L'	'TAATACGACTCACTATAGCGTCATCTCGTGGGAGCCAAAAGTCCCTATGTTGATGACATGGGAGCCATCGTTATGACATTCAAGGACGACACCGAACGTGCGACAA'
'ENSMUSG00000028532_probe_22_exon_R'	'TAATACGACTCACTATAGCGTCATCGTAACGCTCCTATCTTGATGAGGTGATCACACTAAACATGATTAAGAGTGCTCCGGTGGGCCGACACCGAACGTGCGACAA'
'ENSMUSG00000028532_probe_23_exon_L'	'TAATACGACTCACTATAGCGTCATCCAGCCACCAGCACATGTCACCTCTTGCTGCTCAAGAAATGTCAGTTTATGACATTCAAGGACGACACCGAACGTGCGACAA'
'ENSMUSG00000028532_probe_23_exon_R'	'TAATACGACTCACTATAGCGTCATCGTAACGCTCCTATCTTGTATGTCCAACCTGGAGAATGACAGAGATGAAAGAGACGATGACACGACACCGAACGTGCGACAA'
'ENSMUSG00000028532_probe_24_exon_L'	'TAATACGACTCACTATAGCGTCATCTGCACACTGTGGATGCTGAGTGCTAACAACCCTCTCGCCTCCCGGTTATGACATTCAAGGACGACACCGAACGTGCGACAA'
'ENSMUSG00000028532_probe_24_exon_R'	'TAATACGACTCACTATAGCGTCATCGTAACGCTCCTATCTTCAGAGTGGCCCTGCGTGACACAGAATTCTCTGCGAAGAAATGAGCCGACACCGAACGTGCGACAA'
'ENSMUSG00000028532_probe_25_exon_L'	'TAATACGACTCACTATAGCGTCATCGTAACGGAGGGGGAGCCTGATGAACTGACCTGACATGATGGAATGTTATGACATTCAAGGACGACACCGAACGTGCGACAA'
'ENSMUSG00000028532_probe_25_exon_R'	'TAATACGACTCACTATAGCGTCATCGTAACGCTCCTATCTTACCGTAGGCACACCGCCAACACAGACAAACATAGAGGGAACTGAGCGACACCGAACGTGCGACAA'
'ENSMUSG00000036478_probe_1_exon_L'	'TAATACGACTCACTATAGCGTCATCTTCGCCCCTCGGAGCTGGAAATGCAACTCTCGGGATCCTCGGAGGTTGTATTTCCGATGACCGACACCGAACGTGCGACAA'
'ENSMUSG00000036478_probe_1_exon_R'	'TAATACGACTCACTATAGCGTCATCACTAAAGGACCTACTTACCGAGCTGGAGGCGGAGGCGGCTGGGGAGGTCCGAGCGATGTGACGACACCGAACGTGCGACAA'
'ENSMUSG00000036478_probe_2_exon_L'	'TAATACGACTCACTATAGCGTCATCATGATAGGCGAGATCGCCGCCGCGGTGTCCTTCATCTCCAAGTTCTTGTATTTCCGATGACCGACACCGAACGTGCGACAA'
'ENSMUSG00000036478_probe_2_exon_R'	'TAATACGACTCACTATAGCGTCATCACTAAAGGACCTACTTCCGCACCAAGGGGCTCACGAGCGAGCGACAGCTGCAGACTTTCAGCGACACCGAACGTGCGACAA'
'ENSMUSG00000036478_probe_3_exon_L'	'TAATACGACTCACTATAGCGTCATCAGAGCCTGCAGGAGCTGCTGGCAGAACATTACAAACATCACTGGTTTGTATTTCCGATGACCGACACCGAACGTGCGACAA'
'ENSMUSG00000036478_probe_3_exon_R'	'TAATACGACTCACTATAGCGTCATCACTAAAGGACCTACTTCCAGAAAAGCCGTGCAAGGGATCAGGTTACCGTTGTATTCGCATCCGACACCGAACGTGCGACAA'
'ENSMUSG00000036478_probe_4_exon_L'	'TAATACGACTCACTATAGCGTCATCACCATAAGATGGATCCTCTGATTGGACAGGCAGCCCAGCGGATTGTTGTATTTCCGATGACCGACACCGAACGTGCGACAA'
'ENSMUSG00000036478_probe_4_exon_R'	'TAATACGACTCACTATAGCGTCATCACTAAAGGACCTACTTCTGAGCAGTCAGGAGTTGTTCAGGCTTCTCCCAAGTGAACTCACACGACACCGAACGTGCGACAA'
'ENSMUSG00000036478_probe_7_exon_L'	'TAATACGACTCACTATAGCGTCATCTTTTTGCTTTGGGTGGGCTCCTCTTGGGGATGGATTATGGAATTTTTGTATTTCCGATGACCGACACCGAACGTGCGACAA'
'ENSMUSG00000036478_probe_7_exon_R'	'TAATACGACTCACTATAGCGTCATCACTAAAGGACCTACTTACCATGTCACAGCTGTGAAGATCTGGCACAAGATAGAGTGGTAATCGACACCGAACGTGCGACAA'
'ENSMUSG00000036478_probe_8_exon_L'	'TAATACGACTCACTATAGCGTCATCTTTTTAATTTAGTGACAGTGCCATAGTTTGGACAGTACCTTTCAGTTGTATTTCCGATGACCGACACCGAACGTGCGACAA'
'ENSMUSG00000036478_probe_8_exon_R'	'TAATACGACTCACTATAGCGTCATCACTAAAGGACCTACTTATTTAAATAGCCTGTGAGTCCAAGGAAAGGATCACTTTATTTGCTCGACACCGAACGTGCGACAA'
'ENSMUSG00000036478_probe_9_exon_L'	'TAATACGACTCACTATAGCGTCATCGGGAGTGAAGTCGAAGGGTGGTTTCAGTTTCTCCCAGACCTTATATTGTATTTCCGATGACCGACACCGAACGTGCGACAA'
'ENSMUSG00000036478_probe_9_exon_R'	'TAATACGACTCACTATAGCGTCATCACTAAAGGACCTACTTCAATTTGTCACAGCAGTCCCTTTAAGGAAATTCTGTCTTTCAAAGCGACACCGAACGTGCGACAA'
'ENSMUSG00000036478_probe_10_exon_L'	'TAATACGACTCACTATAGCGTCATCTTTTTGGCAGCTCAATAGGAAAGCTCAATGTTTTAAGCATGGTAGTTGTATTTCCGATGACCGACACCGAACGTGCGACAA'
'ENSMUSG00000036478_probe_10_exon_R'	'TAATACGACTCACTATAGCGTCATCACTAAAGGACCTACTTCTGGAAAAATTTTTACACGGAGACTTTTACCTAGCACTTAAAATGCGACACCGAACGTGCGACAA'
'ENSMUSG00000036478_probe_11_exon_L'	'TAATACGACTCACTATAGCGTCATCATAAATGTACATAAAGACAAACTTAGTACGCATGACCTGGGGGAATTGTATTTCCGATGACCGACACCGAACGTGCGACAA'
'ENSMUSG00000036478_probe_11_exon_R'	'TAATACGACTCACTATAGCGTCATCACTAAAGGACCTACTTGGTCAGACCTTGTGTTTTTGGCGTTGAGAGTAGGGAGCGACCAGGCGACACCGAACGTGCGACAA'
'ENSMUSG00000036478_probe_12_exon_L'	'TAATACGACTCACTATAGCGTCATCGCCATGGCAGCAGGCTTTGAAAAGACCCTTCAAAAAGACACTGTCTTGTATTTCCGATGACCGACACCGAACGTGCGACAA'
'ENSMUSG00000036478_probe_12_exon_R'	'TAATACGACTCACTATAGCGTCATCACTAAAGGACCTACTTAACTGTGGTTGTTAGCACCAGCCAGCTCTCTGTACATTTGCTAGCCGACACCGAACGTGCGACAA'
'ENSMUSG00000036478_probe_13_exon_L'	'TAATACGACTCACTATAGCGTCATCCTAAGACTGAGTGGAGTAAACTTCTTATTTTTAGAAAGTGGAGGTTTGTATTTCCGATGACCGACACCGAACGTGCGACAA'
'ENSMUSG00000036478_probe_13_exon_R'	'TAATACGACTCACTATAGCGTCATCACTAAAGGACCTACTTGGTTTGTAACTTTCCTTGTACTCAATTGGGTAAGAGTCTTTCCCACGACACCGAACGTGCGACAA'
'ENSMUSG00000036478_probe_14_exon_L'	'TAATACGACTCACTATAGCGTCATCATCTTGGCATTTTAATCAATCTCTTGTCATGATTACAGAGGTTCATTGTATTTCCGATGACCGACACCGAACGTGCGACAA'
'ENSMUSG00000036478_probe_14_exon_R'	'TAATACGACTCACTATAGCGTCATCACTAAAGGACCTACTTTACAAAATATTTTTCTCAGACGTCTTAGATTTGTAAGCTGTGTGGCGACACCGAACGTGCGACAA'
'ENSMUSG00000036478_probe_15_exon_L'	'TAATACGACTCACTATAGCGTCATCTTTTTAACTCAGGTTAAAAGCATGGACACATTCACAAGCTAATGATTGTATTTCCGATGACCGACACCGAACGTGCGACAA'
'ENSMUSG00000036478_probe_15_exon_R'	'TAATACGACTCACTATAGCGTCATCACTAAAGGACCTACTTTCATGAGGATAAAGACAGAGGTAACATCTTCCAAAAGTGGCGATGCGACACCGAACGTGCGACAA'
'ENSMUSG00000036478_probe_16_exon_L'	'TAATACGACTCACTATAGCGTCATCAAGGATCCCAGTCACTGCTTCCTGGGGAAGTGAAGATAACAATCCTTGTATTTCCGATGACCGACACCGAACGTGCGACAA'
'ENSMUSG00000036478_probe_16_exon_R'	'TAATACGACTCACTATAGCGTCATCACTAAAGGACCTACTTTCTGGCCCTCCTTTGAGAAACAGTTCTTTTGCCCCCTTGGATTTGCGACACCGAACGTGCGACAA'
'ENSMUSG00000036478_probe_17_exon_L'	'TAATACGACTCACTATAGCGTCATCCCTTTAGAAAATCCTGGGGCAGGTGACCTATAGCCTTAAAGAACATTGTATTTCCGATGACCGACACCGAACGTGCGACAA'
'ENSMUSG00000036478_probe_17_exon_R'	'TAATACGACTCACTATAGCGTCATCACTAAAGGACCTACTTCTTATCACAGCAGAGCCATCTGCCGCTTTCTGGTTCTCATCTTGCCGACACCGAACGTGCGACAA'
'ENSMUSG00000036478_probe_18_exon_L'	'TAATACGACTCACTATAGCGTCATCAGAGTTACATAAAATAAAATCCCCTAAGCTGGAATCCAACAACAGTTGTATTTCCGATGACCGACACCGAACGTGCGACAA'
'ENSMUSG00000036478_probe_18_exon_R'	'TAATACGACTCACTATAGCGTCATCACTAAAGGACCTACTTACGTTGATGCACTTCTTTTCTCAAAAGTTGAAGCCCTGGCTTTGTCGACACCGAACGTGCGACAA'
'ENSMUSG00000036478_probe_19_exon_L'	'TAATACGACTCACTATAGCGTCATCCGCATTTCCATAGCAGGGGAAACTGAGTGTTGTGCTGGAGGTTAGTTGTATTTCCGATGACCGACACCGAACGTGCGACAA'
'ENSMUSG00000036478_probe_19_exon_R'	'TAATACGACTCACTATAGCGTCATCACTAAAGGACCTACTTACGTGTACCTCATGGGCAAAGACATGCTGCTAGTTTGGGGGTTGTCGACACCGAACGTGCGACAA'
'ENSMUSG00000036478_probe_20_exon_L'	'TAATACGACTCACTATAGCGTCATCAAACTGATATTTTGGTGGAAATTGAAAGCAGAAATTTGAGTTCTGTTGTATTTCCGATGACCGACACCGAACGTGCGACAA'
'ENSMUSG00000036478_probe_20_exon_R'	'TAATACGACTCACTATAGCGTCATCACTAAAGGACCTACTTTTACAGTTAAAATTAACTGGATTGGGGGAGGGGCAGCATGTGAAACGACACCGAACGTGCGACAA'
'ENSMUSG00000036478_probe_21_exon_L'	'TAATACGACTCACTATAGCGTCATCTAAGTTTCCCTGATACTTTTATTAACGATCCAGAAACACATCACTTTGTATTTCCGATGACCGACACCGAACGTGCGACAA'
'ENSMUSG00000036478_probe_21_exon_R'	'TAATACGACTCACTATAGCGTCATCACTAAAGGACCTACTTACCCTAAACATGCCATGTATTTAAGAGTACGAATGGAATTCATATCGACACCGAACGTGCGACAA'
'ENSMUSG00000036478_probe_22_exon_L'	'TAATACGACTCACTATAGCGTCATCTTTTTGTCAGTAGGCTATTTGGAAGAGTTTGGATTTTGTTTCCCTTTGTATTTCCGATGACCGACACCGAACGTGCGACAA'
'ENSMUSG00000036478_probe_22_exon_R'	'TAATACGACTCACTATAGCGTCATCACTAAAGGACCTACTTTTTTGCTTTCTGAGATGGTCTCTTGTTCTATATGTAGCTCAGGCTCGACACCGAACGTGCGACAA'
'ENSMUSG00000036478_probe_23_exon_L'	'TAATACGACTCACTATAGCGTCATCCCCACTCTAGATCTTCCTGCTTTAGCCCCCAGAATGCAGGCGTCTTTGTATTTCCGATGACCGACACCGAACGTGCGACAA'
'ENSMUSG00000036478_probe_23_exon_R'	'TAATACGACTCACTATAGCGTCATCACTAAAGGACCTACTTGATAATATGGCACAGCTCCAGACCAGGAGCTCAGATTCTTCTTCTCGACACCGAACGTGCGACAA'
'ENSMUSG00000036478_probe_24_exon_L'	'TAATACGACTCACTATAGCGTCATCTTTTAAATGACATATTTCATCTAGCCCTTTCTCTAAAAGGTCCCTTTGTATTTCCGATGACCGACACCGAACGTGCGACAA'
'ENSMUSG00000036478_probe_24_exon_R'	'TAATACGACTCACTATAGCGTCATCACTAAAGGACCTACTTTTTCAAATTTGAGTTTGAGCATTATATCCCAGGCTGGTTTAAAGCCGACACCGAACGTGCGACAA'
'ENSMUSG00000036478_probe_25_exon_L'	'TAATACGACTCACTATAGCGTCATCGGTCTCACTCTCCTGCTGGCCAATTTGTGTATCATTTGGGAACTCTTGTATTTCCGATGACCGACACCGAACGTGCGACAA'
'ENSMUSG00000036478_probe_25_exon_R'	'TAATACGACTCACTATAGCGTCATCACTAAAGGACCTACTTTGGAAGCTGCCTGACTGGCTTTGAACACTGGACTCTTCCACACTGCGACACCGAACGTGCGACAA'
'ENSMUSG00000036478_probe_26_exon_L'	'TAATACGACTCACTATAGCGTCATCTCAGGTCTATCCTGAGTACCTAAGATGTCATCATCATAAATGAAATTGTATTTCCGATGACCGACACCGAACGTGCGACAA'
'ENSMUSG00000036478_probe_26_exon_R'	'TAATACGACTCACTATAGCGTCATCACTAAAGGACCTACTTGAGAAGTGTCTTTGACTTTGCTGTCAAGACTTTTTGTTGCTGCTTCGACACCGAACGTGCGACAA'
'ENSMUSG00000036478_probe_27_exon_L'	'TAATACGACTCACTATAGCGTCATCAACAAAAGAAGCGCCTATTCAAACTGCAGTTTTAGAGTTCAGGTGTTGTATTTCCGATGACCGACACCGAACGTGCGACAA'
'ENSMUSG00000036478_probe_27_exon_R'	'TAATACGACTCACTATAGCGTCATCACTAAAGGACCTACTTATCCGGCCTGTGAAGCCTGCAAGTATCTCAGACCTAGCATCCAGCCGACACCGAACGTGCGACAA'
'ENSMUSG00000005583_probe_1_exon_L'	'TAATACGACTCACTATAGCGTCATCTTTTTACCTGTCAGAGTTTGGACAACAAAGCCCTCAGCAGGTGCTTTCAGTATTCGTTAGGCGACACCGAACGTGCGACAA'
'ENSMUSG00000005583_probe_1_exon_R'	'TAATACGACTCACTATAGCGTCATCTGGTATGAATCTGATTCGGGAACAACTTCCTGGAGAAGCAGAAAGGCACTGGTGCCAACAACGACACCGAACGTGCGACAA'
'ENSMUSG00000005583_probe_2_exon_L'	'TAATACGACTCACTATAGCGTCATCAGCATTGAAAACTGTGAAGTAACCTCTGGAGAGATGAAGTGAAGCTTCAGTATTCGTTAGGCGACACCGAACGTGCGACAA'
'ENSMUSG00000005583_probe_2_exon_R'	'TAATACGACTCACTATAGCGTCATCTGGTATGAATCTGATTGGAAGGCCAATGGCTGTGGCAGTGAAGAAGTGCAGAGGCAGGAACCGACACCGAACGTGCGACAA'
'ENSMUSG00000005583_probe_3_exon_L'	'TAATACGACTCACTATAGCGTCATCAAAAAGATTCAGATTACGAGGATAATGGATGAGCGTAACAGACAGTTCAGTATTCGTTAGGCGACACCGAACGTGCGACAA'
'ENSMUSG00000005583_probe_3_exon_R'	'TAATACGACTCACTATAGCGTCATCTGGTATGAATCTGATTGACTTTTACGAAGAGGAAATTTGGATTGATGAAGAAGGCTTATGACGACACCGAACGTGCGACAA'
'ENSMUSG00000005583_probe_4_exon_L'	'TAATACGACTCACTATAGCGTCATCCTGAGCGTGCTGTGCGACTGTGAGATTGCACTGATCATCTTCAACTTCAGTATTCGTTAGGCGACACCGAACGTGCGACAA'
'ENSMUSG00000005583_probe_4_exon_R'	'TAATACGACTCACTATAGCGTCATCTGGTATGAATCTGATTCACCAACAAGCTGTTCCAGTACGCCAGCACTGACATGGATAAGGTCGACACCGAACGTGCGACAA'
'ENSMUSG00000005583_probe_5_exon_L'	'TAATACGACTCACTATAGCGTCATCTGCTCAAGTACACCGAGTACAACGAGCCGCACGAGAGCCGGACAATTCAGTATTCGTTAGGCGACACCGAACGTGCGACAA'
'ENSMUSG00000005583_probe_5_exon_R'	'TAATACGACTCACTATAGCGTCATCTGGTATGAATCTGATTTCAGACATTGTGGAGACATTGAGAAAGAAGGGCCTCAATGGCTGTCGACACCGAACGTGCGACAA'
'ENSMUSG00000005583_probe_6_exon_L'	'TAATACGACTCACTATAGCGTCATCACAGCCCAGATCCCGATGCAGACGATTCAGCATTGAACAAGAAAGTTCAGTATTCGTTAGGCGACACCGAACGTGCGACAA'
'ENSMUSG00000005583_probe_6_exon_R'	'TAATACGACTCACTATAGCGTCATCTGGTATGAATCTGATTAACAAAGGCTCTGAAAGCCCCGATCCTGACTCCTCTTATGCACTCCGACACCGAACGTGCGACAA'
'ENSMUSG00000005583_probe_7_exon_L'	'TAATACGACTCACTATAGCGTCATCTTTGATAATATGATCAAGAGTCATAAAATTCCTGCTGTTCCACCTTTCAGTATTCGTTAGGCGACACCGAACGTGCGACAA'
'ENSMUSG00000005583_probe_7_exon_R'	'TAATACGACTCACTATAGCGTCATCTGGTATGAATCTGATTCAGCTTTGAGATGCCAGTTACCATCCCAGTGTCCAGCCATAACAGCGACACCGAACGTGCGACAA'
'ENSMUSG00000005583_probe_8_exon_L'	'TAATACGACTCACTATAGCGTCATCTTGGTGTACAGCAATCCTGTCAGCACACTGGGAAACCCCAATCTTTTCAGTATTCGTTAGGCGACACCGAACGTGCGACAA'
'ENSMUSG00000005583_probe_8_exon_R'	'TAATACGACTCACTATAGCGTCATCTGGTATGAATCTGATTGCCACTGGCCCACCCGTCTCTGCAGAGGAATAGTATGTCTCCTGGCGACACCGAACGTGCGACAA'
'ENSMUSG00000005583_probe_9_exon_L'	'TAATACGACTCACTATAGCGTCATCTAACACATAGACCTCCAAGTGCAGGTAACACAGGCGGTCTGATGGTTCAGTATTCGTTAGGCGACACCGAACGTGCGACAA'
'ENSMUSG00000005583_probe_9_exon_R'	'TAATACGACTCACTATAGCGTCATCTGGTATGAATCTGATTGGAGATCTGACATCCGGTGCAGGCACCAGCGCAGGGAATGGATACCGACACCGAACGTGCGACAA'
'ENSMUSG00000005583_probe_10_exon_L'	'TAATACGACTCACTATAGCGTCATCAACCCCCGGAACTCACCAGGCCTGCTGGTCTCACCTGGTAACCTGTTCAGTATTCGTTAGGCGACACCGAACGTGCGACAA'
'ENSMUSG00000005583_probe_10_exon_R'	'TAATACGACTCACTATAGCGTCATCTGGTATGAATCTGATTCAAGAATATACAAGCCAAATCTCCTCCCCCTATGAATCTAGGAATCGACACCGAACGTGCGACAA'
'ENSMUSG00000005583_probe_11_exon_L'	'TAATACGACTCACTATAGCGTCATCAATAATCGTAAGCCAGATCTCCGCGTTCTTATCCCACCTGGCAGCTTCAGTATTCGTTAGGCGACACCGAACGTGCGACAA'
'ENSMUSG00000005583_probe_11_exon_R'	'TAATACGACTCACTATAGCGTCATCTGGTATGAATCTGATTGAACACGATGCCATCAGTGAATCAAAGGATAAATAACTCCCAGTCCGACACCGAACGTGCGACAA'
'ENSMUSG00000005583_probe_12_exon_L'	'TAATACGACTCACTATAGCGTCATCCTCAGTCATTGGCTACCCCGGTGGTTTCCGTAGCAACTCCTACTTTTCAGTATTCGTTAGGCGACACCGAACGTGCGACAA'
'ENSMUSG00000005583_probe_12_exon_R'	'TAATACGACTCACTATAGCGTCATCTGGTATGAATCTGATTCCAGGACAAGGAATGGGAGGATATCCATCAGCCATTTCAACAACACGACACCGAACGTGCGACAA'
'ENSMUSG00000005583_probe_13_exon_L'	'TAATACGACTCACTATAGCGTCATCATGGTACTGAGTACTCTCTGAGTAGCGCAGATCTGTCATCTCTGTTTCAGTATTCGTTAGGCGACACCGAACGTGCGACAA'
'ENSMUSG00000005583_probe_13_exon_R'	'TAATACGACTCACTATAGCGTCATCTGGTATGAATCTGATTGGCTTCAACACTGCCAGTGCGCTCCACCTCGGCTCTGTAACTGGCCGACACCGAACGTGCGACAA'
'ENSMUSG00000005583_probe_14_exon_L'	'TAATACGACTCACTATAGCGTCATCCAGCAGCACCTACATAACATGCCGCCATCTGCCCTCAGTCAGTTGTTCAGTATTCGTTAGGCGACACCGAACGTGCGACAA'
'ENSMUSG00000005583_probe_14_exon_R'	'TAATACGACTCACTATAGCGTCATCTGGTATGAATCTGATTAGCTTGCACTAGCACTCATTTATCTCAGAGTTCAAATCTCTCCCTCGACACCGAACGTGCGACAA'
'ENSMUSG00000005583_probe_15_exon_L'	'TAATACGACTCACTATAGCGTCATCCCTTCTACTCAAAGCCTCAGCATCAAGTCAGAACCTGTTTCTCCTTTCAGTATTCGTTAGGCGACACCGAACGTGCGACAA'
'ENSMUSG00000005583_probe_15_exon_R'	'TAATACGACTCACTATAGCGTCATCTGGTATGAATCTGATTTAGAGACCGTACCACCACCCCTTCGAGATACCCACAACACACCACCGACACCGAACGTGCGACAA'
'ENSMUSG00000005583_probe_16_exon_L'	'TAATACGACTCACTATAGCGTCATCTCCTGTTGACAGCTTGAGCAGCTGTAGCAGTTCCTACGATGGGAGTTCAGTATTCGTTAGGCGACACCGAACGTGCGACAA'
'ENSMUSG00000005583_probe_16_exon_R'	'TAATACGACTCACTATAGCGTCATCTGGTATGAATCTGATTACCGAGAGGATCACCGGAACGAATTCCACTCCCCCATTGGACTCACGACACCGAACGTGCGACAA'
'ENSMUSG00000005583_probe_17_exon_L'	'TAATACGACTCACTATAGCGTCATCCAGACCTTCGCCGGACGAAAGGGAAAGTCCTTCAGTCAAGCGCATTTCAGTATTCGTTAGGCGACACCGAACGTGCGACAA'
'ENSMUSG00000005583_probe_17_exon_R'	'TAATACGACTCACTATAGCGTCATCTGGTATGAATCTGATTGACTCTCTGAAGGATGGGCAACATGATCACATTATTACTTAATAGCGACACCGAACGTGCGACAA'
'ENSMUSG00000005583_probe_18_exon_L'	'TAATACGACTCACTATAGCGTCATCAAGTCAGGTACTCTGTTTTGTAAAAGTACTTTTAAATTGCCTCAGTTCAGTATTCGTTAGGCGACACCGAACGTGCGACAA'
'ENSMUSG00000005583_probe_18_exon_R'	'TAATACGACTCACTATAGCGTCATCTGGTATGAATCTGATTATACAGTATAAAGATAAACAGAAATGCTGAGATACGCTTAGCACTCGACACCGAACGTGCGACAA'
'ENSMUSG00000005583_probe_19_exon_L'	'TAATACGACTCACTATAGCGTCATCTACAAAATAGATTTTAAGGCTAACTTCTTTTCACTGTTGTGACCCTTCAGTATTCGTTAGGCGACACCGAACGTGCGACAA'
'ENSMUSG00000005583_probe_19_exon_R'	'TAATACGACTCACTATAGCGTCATCTGGTATGAATCTGATTTGCAAAATGTATGTTACAATAGATAGTGTCATGTTGCAGGTTCAACGACACCGAACGTGCGACAA'
'ENSMUSG00000005583_probe_20_exon_L'	'TAATACGACTCACTATAGCGTCATCTATTTACATGTAAATAGACAAAAGGAAACATTTGCCAAAAGCGGCTTCAGTATTCGTTAGGCGACACCGAACGTGCGACAA'
'ENSMUSG00000005583_probe_20_exon_R'	'TAATACGACTCACTATAGCGTCATCTGGTATGAATCTGATTATCTTTACTGAAAGAGAGAGCAGCTGTTATGCAACATATAGAAAACGACACCGAACGTGCGACAA'
'ENSMUSG00000005583_probe_21_exon_L'	'TAATACGACTCACTATAGCGTCATCGTATAGAGGTTTGGACAGACCCGGCAAGTGGTGACTACCGGTAATTTCAGTATTCGTTAGGCGACACCGAACGTGCGACAA'
'ENSMUSG00000005583_probe_21_exon_R'	'TAATACGACTCACTATAGCGTCATCTGGTATGAATCTGATTTAGGAACACGCCTGTCACCTAACATCCAAGCACGCTCACAAACCTCGACACCGAACGTGCGACAA'
'ENSMUSG00000005583_probe_22_exon_L'	'TAATACGACTCACTATAGCGTCATCCAGGCATATCATTGGCGTATGGCACTCATTCAAAAGGATCAGAAATTCAGTATTCGTTAGGCGACACCGAACGTGCGACAA'
'ENSMUSG00000005583_probe_22_exon_R'	'TAATACGACTCACTATAGCGTCATCTGGTATGAATCTGATTATTCAGAGAGGACCATACCTACCTTAAAAGAAAAGAGAAGAAAGGCGACACCGAACGTGCGACAA'
'ENSMUSG00000005583_probe_23_exon_L'	'TAATACGACTCACTATAGCGTCATCATTTTCATATAAAAGGTAAGAAAGAGTTTGCAAAGCATTTGTGGCTTCAGTATTCGTTAGGCGACACCGAACGTGCGACAA'
'ENSMUSG00000005583_probe_23_exon_R'	'TAATACGACTCACTATAGCGTCATCTGGTATGAATCTGATTTTTGTAGTTTACTTAAGCCAAAATGTGTTTTTCCCTCAATAGCTTCGACACCGAACGTGCGACAA'
'ENSMUSG00000005583_probe_24_exon_L'	'TAATACGACTCACTATAGCGTCATCGCTAATATTTTAAACAGTCCTGTAAAAACCCACCAAGGACTTTTTTTCAGTATTCGTTAGGCGACACCGAACGTGCGACAA'
'ENSMUSG00000005583_probe_24_exon_R'	'TAATACGACTCACTATAGCGTCATCTGGTATGAATCTGATTATAGAAAGCACTACCCTAAGCCATGAGGATCTCCATGCTTTGCTACGACACCGAACGTGCGACAA'
'ENSMUSG00000005583_probe_25_exon_L'	'TAATACGACTCACTATAGCGTCATCGGGGGTATATTTGTGCAGTTGCACATTTGAGTAACTATTTTCTTTTTCAGTATTCGTTAGGCGACACCGAACGTGCGACAA'
'ENSMUSG00000005583_probe_25_exon_R'	'TAATACGACTCACTATAGCGTCATCTGGTATGAATCTGATTGATTTCTTTTACTCTGCATACATTTTATAAGTTCAAGGTCAGCTGCGACACCGAACGTGCGACAA'
'ENSMUSG00000010175_probe_4_exon_L'	'TAATACGACTCACTATAGCGTCATCCGCGGTCCCGGGATTCTTGAGCTGTGCCCAGCTGACGAGCTTTTGTTCGATTGGTCTATTGCGACACCGAACGTGCGACAA'
'ENSMUSG00000010175_probe_4_exon_R'	'TAATACGACTCACTATAGCGTCATCTATCGTCGTCTAATTTGATGGCACAATAACTGTCCAGTGATGCCTGACCATGACAGCACAGCGACACCGAACGTGCGACAA'
'ENSMUSG00000010175_probe_5_exon_L'	'TAATACGACTCACTATAGCGTCATCTTTTTGCTAAGGCAAGGGCAACATTTTTCAGTGCCATGAATCCCCTTCGATTGGTCTATTGCGACACCGAACGTGCGACAA'
'ENSMUSG00000010175_probe_5_exon_R'	'TAATACGACTCACTATAGCGTCATCTATCGTCGTCTAATTTGGTTCAGAGCAGGATGTTGAATATTCTGTGGTGCAACACGCAGATCGACACCGAACGTGCGACAA'
'ENSMUSG00000010175_probe_6_exon_L'	'TAATACGACTCACTATAGCGTCATCTCGAACGTACTCCGCAAGCTGCTGAAGAGGGCGAACTCGTATGAATTCGATTGGTCTATTGCGACACCGAACGTGCGACAA'
'ENSMUSG00000010175_probe_6_exon_R'	'TAATACGACTCACTATAGCGTCATCTATCGTCGTCTAATTTTGCCATGATGCCTTTTCCAGGAGCAACTATAATTTCCCAGCTGTTCGACACCGAACGTGCGACAA'
'ENSMUSG00000010175_probe_7_exon_L'	'TAATACGACTCACTATAGCGTCATCAAAAATAACATGAACAAAAACGGTGGCACCGAGCCCAGTTTCCAATTCGATTGGTCTATTGCGACACCGAACGTGCGACAA'
'ENSMUSG00000010175_probe_7_exon_R'	'TAATACGACTCACTATAGCGTCATCTATCGTCGTCTAATTTCAGCGGACTCTCTAGCACAGGCTCCGAAGTACATCAGGAGGATATCGACACCGAACGTGCGACAA'
'ENSMUSG00000010175_probe_8_exon_L'	'TAATACGACTCACTATAGCGTCATCGCCTACTATGAGCCAGTTTGATGTGGATCGCTTATGTGATGAGCATTCGATTGGTCTATTGCGACACCGAACGTGCGACAA'
'ENSMUSG00000010175_probe_8_exon_R'	'TAATACGACTCACTATAGCGTCATCTATCGTCGTCTAATTTTGAGAGCAAAGCGCGCCCGGGTTGAGAATATCATTCGGGGTATGACGACACCGAACGTGCGACAA'
'ENSMUSG00000010175_probe_9_exon_L'	'TAATACGACTCACTATAGCGTCATCCATTCCCCCAGTGTGGCATTAAGGGGCAATGAAAACGAAAGAGAGTTCGATTGGTCTATTGCGACACCGAACGTGCGACAA'
'ENSMUSG00000010175_probe_9_exon_R'	'TAATACGACTCACTATAGCGTCATCTATCGTCGTCTAATTTGGCCCCGCAGTCTGTGAGTCCCCGAGAAAGTTACAGAGAAAACAACGACACCGAACGTGCGACAA'
'ENSMUSG00000010175_probe_10_exon_L'	'TAATACGACTCACTATAGCGTCATCCTGCAGGAGAAGTTCTACCAGGTCTATGACAGCACAGACTCCGAATTCGATTGGTCTATTGCGACACCGAACGTGCGACAA'
'ENSMUSG00000010175_probe_10_exon_R'	'TAATACGACTCACTATAGCGTCATCTATCGTCGTCTAATTTTGATGAAGATGGCGACCTGTCTGAAGACAGCATGCGCTCGGAGATCGACACCGAACGTGCGACAA'
'ENSMUSG00000010175_probe_11_exon_L'	'TAATACGACTCACTATAGCGTCATCAGCCAGAAGGCAAGCATCTGGCAGAGACCTTAAAACAGGAGCTGATTCGATTGGTCTATTGCGACACCGAACGTGCGACAA'
'ENSMUSG00000010175_probe_11_exon_R'	'TAATACGACTCACTATAGCGTCATCTATCGTCGTCTAATTTACGGCCATGTCGCAGGTTGTGGACACGGTGGTCAAAGTCTTCTCACGACACCGAACGTGCGACAA'
'ENSMUSG00000010175_probe_12_exon_L'	'TAATACGACTCACTATAGCGTCATCAACCCTCTCGCCAGGTTCCTCAGGTCTTCCCACCTCTCCAGATCCTTCGATTGGTCTATTGCGACACCGAACGTGCGACAA'
'ENSMUSG00000010175_probe_12_exon_R'	'TAATACGACTCACTATAGCGTCATCTATCGTCGTCTAATTTCAGGCCAGATTCGCAGTCAACGGGGAAAACCACAATTTCCACACGCGACACCGAACGTGCGACAA'
'ENSMUSG00000010175_probe_13_exon_L'	'TAATACGACTCACTATAGCGTCATCCTTCACCACCCCTAGCTTCCGCCATCCCTTTCCCCTGCCCTTGATTTCGATTGGTCTATTGCGACACCGAACGTGCGACAA'
'ENSMUSG00000010175_probe_13_exon_R'	'TAATACGACTCACTATAGCGTCATCTATCGTCGTCTAATTTCTTATCCATTTCAGAGTCCACTAGGTGCTCCCTCCGGCTCCTTCTCGACACCGAACGTGCGACAA'
'ENSMUSG00000010175_probe_14_exon_L'	'TAATACGACTCACTATAGCGTCATCGGGGAAGGACAGAGCCTCTCCTGAGTCCTTAGACTTGACTCGGGATTCGATTGGTCTATTGCGACACCGAACGTGCGACAA'
'ENSMUSG00000010175_probe_14_exon_R'	'TAATACGACTCACTATAGCGTCATCTATCGTCGTCTAATTTCAACAAGTCTGAGGACCAAGATGTCATCACACCATCTGAGCCACCCGACACCGAACGTGCGACAA'
'ENSMUSG00000010175_probe_15_exon_L'	'TAATACGACTCACTATAGCGTCATCCCCACCCAGCACCGCAGAAGGACTCTCTTTGTCACTCATAAAGTCTTCGATTGGTCTATTGCGACACCGAACGTGCGACAA'
'ENSMUSG00000010175_probe_15_exon_R'	'TAATACGACTCACTATAGCGTCATCTATCGTCGTCTAATTTAGTGTGGAGATCTTCAAGATATGTCCGACATCTCACCTTATTCAGCGACACCGAACGTGCGACAA'
'ENSMUSG00000010175_probe_16_exon_L'	'TAATACGACTCACTATAGCGTCATCAAGCGCAATGCAGGAAGGGCTATCACCCAATCACTTGAAAAAGGCTTCGATTGGTCTATTGCGACACCGAACGTGCGACAA'
'ENSMUSG00000010175_probe_16_exon_R'	'TAATACGACTCACTATAGCGTCATCTATCGTCGTCTAATTTAACTCATGTTCTTTTACACCCGCTACCCCAGCTCCAACATGCTGACGACACCGAACGTGCGACAA'
'ENSMUSG00000010175_probe_17_exon_L'	'TAATACGACTCACTATAGCGTCATCGACCTACTTCTCGGACGTGAAGTTCAACAGATGCATTACCTCGCATTCGATTGGTCTATTGCGACACCGAACGTGCGACAA'
'ENSMUSG00000010175_probe_17_exon_R'	'TAATACGACTCACTATAGCGTCATCTATCGTCGTCTAATTTTCATCAAGTGGTTCAGCAATTTCCGTGAGTTTTACTATATCCAGACGACACCGAACGTGCGACAA'
'ENSMUSG00000010175_probe_18_exon_L'	'TAATACGACTCACTATAGCGTCATCGCGTCAAGCCATCAATGATGGAGTCACCAGTACAGAAGAGCTCTCTTCGATTGGTCTATTGCGACACCGAACGTGCGACAA'
'ENSMUSG00000010175_probe_18_exon_R'	'TAATACGACTCACTATAGCGTCATCTATCGTCGTCTAATTTTCACCAGGGATTGTGAGCTATACCGAGCCCTCAACATGCACTACACGACACCGAACGTGCGACAA'
'ENSMUSG00000010175_probe_19_exon_L'	'TAATACGACTCACTATAGCGTCATCCAAAGCAAATGACTTTGAGGTTCCAGAGAGATTCCTGGAAGTTGCTTCGATTGGTCTATTGCGACACCGAACGTGCGACAA'
'ENSMUSG00000010175_probe_19_exon_R'	'TAATACGACTCACTATAGCGTCATCTATCGTCGTCTAATTTAGATCACGTTACGGGAGTTTTTCAATGCCATCATCGCGGGCAAAGCGACACCGAACGTGCGACAA'
'ENSMUSG00000010175_probe_20_exon_L'	'TAATACGACTCACTATAGCGTCATCTGTTGATCCTTCCTGGAAGAAGGCCATTTACAAGGTCATCTGCAATTCGATTGGTCTATTGCGACACCGAACGTGCGACAA'
'ENSMUSG00000010175_probe_20_exon_R'	'TAATACGACTCACTATAGCGTCATCTATCGTCGTCTAATTTTGGATAGTGAAGTTCCTGAGATTTTCAAATCCCCTAACTGCCTACCGACACCGAACGTGCGACAA'
'ENSMUSG00000010175_probe_21_exon_L'	'TAATACGACTCACTATAGCGTCATCAGAACTCCTTCACGAGTAGAGATTGCAACGCTCTTTTGAATGTATTTCGATTGGTCTATTGCGACACCGAACGTGCGACAA'
'ENSMUSG00000010175_probe_21_exon_R'	'TAATACGACTCACTATAGCGTCATCTATCGTCGTCTAATTTATAGAAGAATTCCCCCTTGGATGTCCAACTTCTCTGTGTCTAGATCGACACCGAACGTGCGACAA'
'ENSMUSG00000010175_probe_22_exon_L'	'TAATACGACTCACTATAGCGTCATCTTGGTTTTATATATTTGTGTGGGGGAGGCATGGATATGTTGTGATTTCGATTGGTCTATTGCGACACCGAACGTGCGACAA'
'ENSMUSG00000010175_probe_22_exon_R'	'TAATACGACTCACTATAGCGTCATCTATCGTCGTCTAATTTCAGCTGTTGGTTCCTGCTCATCTCTGGGTTCCTTTTCTTTTCCTTCGACACCGAACGTGCGACAA'
'ENSMUSG00000010175_probe_23_exon_L'	'TAATACGACTCACTATAGCGTCATCATCACAAGGGGATGGGATGGGCGTTTTCCTTTAGTTTACTTTTGCTTCGATTGGTCTATTGCGACACCGAACGTGCGACAA'
'ENSMUSG00000010175_probe_23_exon_R'	'TAATACGACTCACTATAGCGTCATCTATCGTCGTCTAATTTAAGGCCCTTAATATTTGGAGACTTAAGGTAGGGTTGGTTTTCAGGCGACACCGAACGTGCGACAA'
'ENSMUSG00000010175_probe_24_exon_L'	'TAATACGACTCACTATAGCGTCATCCCTGTGTAAAGTGCACGTGAGCTATGGAGTGAGCCAGTGACTGTGTTCGATTGGTCTATTGCGACACCGAACGTGCGACAA'
'ENSMUSG00000010175_probe_24_exon_R'	'TAATACGACTCACTATAGCGTCATCTATCGTCGTCTAATTTACAGCTCACATGCATACCCCATGCTGTGTCTCCTGTTTCTCTAGGCGACACCGAACGTGCGACAA'
'ENSMUSG00000010175_probe_25_exon_L'	'TAATACGACTCACTATAGCGTCATCTTAAGAAGTTCTGGAAGAACCCGAGGAAAACACTTCACACACTGGTTCGATTGGTCTATTGCGACACCGAACGTGCGACAA'
'ENSMUSG00000010175_probe_25_exon_R'	'TAATACGACTCACTATAGCGTCATCTATCGTCGTCTAATTTTACCTTGTTTGATTTGAGCCTGATAAGCAAGCTTTTCTTAAACATCGACACCGAACGTGCGACAA'
'ENSMUSG00000010175_probe_26_exon_L'	'TAATACGACTCACTATAGCGTCATCCCCTCGGCAGCTGGGTAGCTCACATCTCAAAAGTATCCTCAAAAGTTCGATTGGTCTATTGCGACACCGAACGTGCGACAA'
'ENSMUSG00000010175_probe_26_exon_R'	'TAATACGACTCACTATAGCGTCATCTATCGTCGTCTAATTTAGAGTTTTAGAAAGATTGTCACCAAGTCCTTTGTAAGAGAAATGGCGACACCGAACGTGCGACAA'
'ENSMUSG00000010175_probe_27_exon_L'	'TAATACGACTCACTATAGCGTCATCAAACCCCCAGACCCAAGTTTGTACAAAACCGACTCTCCTGAGACATTCGATTGGTCTATTGCGACACCGAACGTGCGACAA'
'ENSMUSG00000010175_probe_27_exon_R'	'TAATACGACTCACTATAGCGTCATCTATCGTCGTCTAATTTGCTGGGAACGCACGCAGGCCAACCTGCTGTCTCTGTGAACTTTAGCGACACCGAACGTGCGACAA'
'ENSMUSG00000010175_probe_28_exon_L'	'TAATACGACTCACTATAGCGTCATCCCGTGTGGACTTAGAGGAAACCCTGTGCTTTGTCACTAGTTGCTATTCGATTGGTCTATTGCGACACCGAACGTGCGACAA'
'ENSMUSG00000010175_probe_28_exon_R'	'TAATACGACTCACTATAGCGTCATCTATCGTCGTCTAATTTTACTTTGCTTCAGATATTAAAAGGCATGAACTTTCCAAATGTATCCGACACCGAACGTGCGACAA'
'ENSMUSG00000040929_probe_1_exon_L'	'TAATACGACTCACTATAGCGTCATCAGGAAACCTGTTTATCCGTGGTGCTATGGAAACTGTAAGAGAACTTTGAGGTTAGAGAAGCCGACACCGAACGTGCGACAA'
'ENSMUSG00000040929_probe_1_exon_R'	'TAATACGACTCACTATAGCGTCATCGATGAAGCCTATTATTTCTCTGATGTCTATCACCTACCCCCTCTGTCACCTCCAGCTGTCTCGACACCGAACGTGCGACAA'
'ENSMUSG00000040929_probe_2_exon_L'	'TAATACGACTCACTATAGCGTCATCAGAGATTTTTATCAGAGGAATGTAGACTGGAATCTGCAATGGTTCTTGAGGTTAGAGAAGCCGACACCGAACGTGCGACAA'
'ENSMUSG00000040929_probe_2_exon_R'	'TAATACGACTCACTATAGCGTCATCGATGAAGCCTATTATTAAAATCCCAAAGTGAGACCATCATGCAGACTTCAGAGACGGGTTCCGACACCGAACGTGCGACAA'
'ENSMUSG00000040929_probe_3_exon_L'	'TAATACGACTCACTATAGCGTCATCGACACAGGTTCGACAGTGACTCTGCAGACGTCTGTGGCTAGCCAATTGAGGTTAGAGAAGCCGACACCGAACGTGCGACAA'
'ENSMUSG00000040929_probe_3_exon_R'	'TAATACGACTCACTATAGCGTCATCGATGAAGCCTATTATTAGCAGTGCCTACACAGGTGGTACAGCAAGTGCCAGTGCAGCAGCACGACACCGAACGTGCGACAA'
'ENSMUSG00000040929_probe_4_exon_L'	'TAATACGACTCACTATAGCGTCATCGTGCAGCAGGTACAGACAGTTCAGCAGGTCCAACATGTCTACCCATTGAGGTTAGAGAAGCCGACACCGAACGTGCGACAA'
'ENSMUSG00000040929_probe_4_exon_R'	'TAATACGACTCACTATAGCGTCATCGATGAAGCCTATTATTTCAGGTGCAGTATGTGGAAGGAAGTGATACTGTCTATACCAATGGCGACACCGAACGTGCGACAA'
'ENSMUSG00000040929_probe_5_exon_L'	'TAATACGACTCACTATAGCGTCATCGCAATCCGAACAACAACTTATCCCTACACAGAAACACAGATGTACTTGAGGTTAGAGAAGCCGACACCGAACGTGCGACAA'
'ENSMUSG00000040929_probe_5_exon_R'	'TAATACGACTCACTATAGCGTCATCGATGAAGCCTATTATTCCAAAACACTGGAGGAAATTACTTTGATACTCAAGGAAGTTCTGCCGACACCGAACGTGCGACAA'
'ENSMUSG00000040929_probe_6_exon_L'	'TAATACGACTCACTATAGCGTCATCCAGGTGACAACTGTGGTGTCCTCCCACAGTATGGTGGGTACTGGTTTGAGGTTAGAGAAGCCGACACCGAACGTGCGACAA'
'ENSMUSG00000040929_probe_6_exon_R'	'TAATACGACTCACTATAGCGTCATCGATGAAGCCTATTATTGATTCAGATGGGCGTCACAGGAGGACAACTCATCAGCAGCTCGGGCGACACCGAACGTGCGACAA'
'ENSMUSG00000040929_probe_7_exon_L'	'TAATACGACTCACTATAGCGTCATCGGAACCTATTTGATCGGCAATTCAATGGAGAACTCTGGTCACTCATTGAGGTTAGAGAAGCCGACACCGAACGTGCGACAA'
'ENSMUSG00000040929_probe_7_exon_R'	'TAATACGACTCACTATAGCGTCATCGATGAAGCCTATTATTGACACACACAACTCGGGCCTCCCCAGCAACAATTGAAATGGCGATCGACACCGAACGTGCGACAA'
'ENSMUSG00000040929_probe_8_exon_L'	'TAATACGACTCACTATAGCGTCATCGAGACGCTGCAAAAGTCTGACGGTCTGTCCACTCACAGAAGCTCTTTGAGGTTAGAGAAGCCGACACCGAACGTGCGACAA'
'ENSMUSG00000040929_probe_8_exon_R'	'TAATACGACTCACTATAGCGTCATCGATGAAGCCTATTATTTCTCAACAGCCATCTGCAATGGCTGCTGGACAATTATGAGACAGCCGACACCGAACGTGCGACAA'
'ENSMUSG00000040929_probe_9_exon_L'	'TAATACGACTCACTATAGCGTCATCCCTGCCGAGGAGCACGCTGTACAACCACTACCTTCGACACTGCCATTGAGGTTAGAGAAGCCGACACCGAACGTGCGACAA'
'ENSMUSG00000040929_probe_9_exon_R'	'TAATACGACTCACTATAGCGTCATCGATGAAGCCTATTATTAGCACAAGCTGGACCCGGTCAATGCCGCCTCTTTCGGAAAACTAACGACACCGAACGTGCGACAA'
'ENSMUSG00000040929_probe_10_exon_L'	'TAATACGACTCACTATAGCGTCATCAAGGTCCATTTTTATGGGGCTACGAACTAGGAGATTAGGCACTAGTTGAGGTTAGAGAAGCCGACACCGAACGTGCGACAA'
'ENSMUSG00000040929_probe_10_exon_R'	'TAATACGACTCACTATAGCGTCATCGATGAAGCCTATTATTGAAACTCCAAATACCATTACTATGGGATTCGTGTGAAGCCAGATTCGACACCGAACGTGCGACAA'
'ENSMUSG00000040929_probe_11_exon_L'	'TAATACGACTCACTATAGCGTCATCTCCTCTTAACCGTCTACAAGAAGATATGCAGTACATGGCTATGAGTTGAGGTTAGAGAAGCCGACACCGAACGTGCGACAA'
'ENSMUSG00000040929_probe_11_exon_R'	'TAATACGACTCACTATAGCGTCATCGATGAAGCCTATTATTAGCAGCCCATGCAACAGAAGCAAAGGTACAAGCCTATGCAGAAAGCGACACCGAACGTGCGACAA'
'ENSMUSG00000040929_probe_12_exon_L'	'TAATACGACTCACTATAGCGTCATCGATGGGGTTGCAGATGGTTTCACAGGAAGTGGCCAACAGACAGGCTTGAGGTTAGAGAAGCCGACACCGAACGTGCGACAA'
'ENSMUSG00000040929_probe_12_exon_R'	'TAATACGACTCACTATAGCGTCATCGATGAAGCCTATTATTATCTGTTGAGCAAACTGTAATTGCCCAAAGTCAACATCATCAACACGACACCGAACGTGCGACAA'
'ENSMUSG00000040929_probe_13_exon_L'	'TAATACGACTCACTATAGCGTCATCTTTTTAGATGCATCTCGAGCACTTCCAGAGTTTGGAGAAGTTGAATTGAGGTTAGAGAAGCCGACACCGAACGTGCGACAA'
'ENSMUSG00000040929_probe_13_exon_R'	'TAATACGACTCACTATAGCGTCATCGATGAAGCCTATTATTCTCTTCTCTGCCAGATGGTACTACCTTTGAGGATATCAAGTCACTCGACACCGAACGTGCGACAA'
'ENSMUSG00000040929_probe_14_exon_L'	'TAATACGACTCACTATAGCGTCATCCAGAGTCTTTATCGAGAGCACTGTGAGGCAATACTGGACGTTGTTTTGAGGTTAGAGAAGCCGACACCGAACGTGCGACAA'
'ENSMUSG00000040929_probe_14_exon_R'	'TAATACGACTCACTATAGCGTCATCGATGAAGCCTATTATTGAATCTTCAGTTTAGCCTGATAGAAAAACTGTGGCAAACATTCTGCGACACCGAACGTGCGACAA'
'ENSMUSG00000040929_probe_15_exon_L'	'TAATACGACTCACTATAGCGTCATCCTATTCCCCATCTACTCCAGCCGACGGCACTACCATCACGGAATCTTGAGGTTAGAGAAGCCGACACCGAACGTGCGACAA'
'ENSMUSG00000040929_probe_15_exon_R'	'TAATACGACTCACTATAGCGTCATCGATGAAGCCTATTATTGCAATCTGAGTGAAATAGAAAGTCGACTTCCGAAAGCAAAGCTGACGACACCGAACGTGCGACAA'
'ENSMUSG00000040929_probe_16_exon_L'	'TAATACGACTCACTATAGCGTCATCAACTCTGTGCAAACATGAGTCTATCCTGAAATGGATGTGTAACTGTTGAGGTTAGAGAAGCCGACACCGAACGTGCGACAA'
'ENSMUSG00000040929_probe_16_exon_R'	'TAATACGACTCACTATAGCGTCATCGATGAAGCCTATTATTACCATGGGATGTACCAGGCTTTGGTGGAGATTCTCATCCCCGACGCGACACCGAACGTGCGACAA'
'ENSMUSG00000040929_probe_17_exon_L'	'TAATACGACTCACTATAGCGTCATCCCTTAGACCCATTCCTAGTGCCTTGACCCAAGCCATTCGAAATTTTTGAGGTTAGAGAAGCCGACACCGAACGTGCGACAA'
'ENSMUSG00000040929_probe_17_exon_R'	'TAATACGACTCACTATAGCGTCATCGATGAAGCCTATTATTCAAAAAGCCTAGAAGGTTGGCTTTCAAATGCCATGAACAATATTCCGACACCGAACGTGCGACAA'
'ENSMUSG00000040929_probe_18_exon_L'	'TAATACGACTCACTATAGCGTCATCACAGAGAATGATTCAAACCAAGGTTGCCGCTGTAAGTGCCTTTGCTTGAGGTTAGAGAAGCCGACACCGAACGTGCGACAA'
'ENSMUSG00000040929_probe_18_exon_R'	'TAATACGACTCACTATAGCGTCATCGATGAAGCCTATTATTAGACTCTGCGAAGATACACATCGCTCAATCACCTGGCCCAGGCAGCGACACCGAACGTGCGACAA'
'ENSMUSG00000040929_probe_19_exon_L'	'TAATACGACTCACTATAGCGTCATCTCAGAACACTTCCCAGATCAACCAGATGCTCAGTGACCTCAACCGTTGAGGTTAGAGAAGCCGACACCGAACGTGCGACAA'
'ENSMUSG00000040929_probe_19_exon_R'	'TAATACGACTCACTATAGCGTCATCGATGAAGCCTATTATTTTGACTTTGCCAATGTCCAGGAGCAGGCTTCCTGGGTGTGCCAGTCGACACCGAACGTGCGACAA'
'ENSMUSG00000040929_probe_20_exon_L'	'TAATACGACTCACTATAGCGTCATCCATGGTTCAGAGACTAGAAACAGACTTCAAGATGACCCTGCAGCATTGAGGTTAGAGAAGCCGACACCGAACGTGCGACAA'
'ENSMUSG00000040929_probe_20_exon_R'	'TAATACGACTCACTATAGCGTCATCGATGAAGCCTATTATTAGAGCACTCTGGAGCAGTGGGCTGCTTGGCTGGACAATGTGATGACGACACCGAACGTGCGACAA'
'ENSMUSG00000040929_probe_21_exon_L'	'TAATACGACTCACTATAGCGTCATCTATGAAGGAAGGCCCAGCTTCCCGAAGGCTGCTCGGCAGTTTCTGTTGAGGTTAGAGAAGCCGACACCGAACGTGCGACAA'
'ENSMUSG00000040929_probe_21_exon_R'	'TAATACGACTCACTATAGCGTCATCGATGAAGCCTATTATTCAAGTGGTCTTTCTACAGCTCCATGGTTATCCGGGACTTAACCTTCGACACCGAACGTGCGACAA'
'ENSMUSG00000040929_probe_22_exon_L'	'TAATACGACTCACTATAGCGTCATCGCTAGCTTTGGCTCCTTTCACCTGATCCGGCTGCTCTATGATGAGTTGAGGTTAGAGAAGCCGACACCGAACGTGCGACAA'
'ENSMUSG00000040929_probe_22_exon_R'	'TAATACGACTCACTATAGCGTCATCGATGAAGCCTATTATTCATGTTCTACTTAGTAGAGCATCGTGTTGCTCAAGTGACAGGAGACGACACCGAACGTGCGACAA'
'ENSMUSG00000040929_probe_23_exon_L'	'TAATACGACTCACTATAGCGTCATCACACCGATAGCAGTGATGGGTGAGTTTGGCGATTTAAATGCTGTATTGAGGTTAGAGAAGCCGACACCGAACGTGCGACAA'
'ENSMUSG00000040929_probe_23_exon_R'	'TAATACGACTCACTATAGCGTCATCGATGAAGCCTATTATTTCCCGGAAATCTGGATAAAGATGAAGGCAGCGAAGTCGAAAGTGACGACACCGAACGTGCGACAA'
'ENSMUSG00000040929_probe_24_exon_L'	'TAATACGACTCACTATAGCGTCATCCAGCGCCACAGGCAACACCTACACTGCAGTCTAACAGCAGGAAAGTTGAGGTTAGAGAAGCCGACACCGAACGTGCGACAA'
'ENSMUSG00000040929_probe_24_exon_R'	'TAATACGACTCACTATAGCGTCATCGATGAAGCCTATTATTGAGTTTTCCAGCTTACTCTAACCCCATTGATACTGGGCTTAAGCTCGACACCGAACGTGCGACAA'
'ENSMUSG00000040929_probe_25_exon_L'	'TAATACGACTCACTATAGCGTCATCAAATTTTAACAAGCCTGAAGGTTGACTGTTGTCAAAAGTCTATCTTTGAGGTTAGAGAAGCCGACACCGAACGTGCGACAA'
'ENSMUSG00000040929_probe_25_exon_R'	'TAATACGACTCACTATAGCGTCATCGATGAAGCCTATTATTGCTGAACATTACCTTTTTGGAGTTGTGAAATGGAATGGGTGTATGCGACACCGAACGTGCGACAA'
'ENSMUSG00000037852_probe_1_exon_L'	'TAATACGACTCACTATAGCGTCATCTTGAGCGGTGGAAGGTGAGGCGAGAGGAGGCTGGTGCTGAGCTCGTTTAACTTACGCTGTGCGACACCGAACGTGCGACAA'
'ENSMUSG00000037852_probe_1_exon_R'	'TAATACGACTCACTATAGCGTCATCCGGTGAATCCTTAGTTAACTCCACCCGGGCCCGGGCAGACAAAAGAGGCCGGCAGTGCAGCCGACACCGAACGTGCGACAA'
'ENSMUSG00000037852_probe_2_exon_L'	'TAATACGACTCACTATAGCGTCATCGCACCGCCATCAGCAGAATCTACACAGTGGGGCGCAGCTTCGAGGTTTAACTTACGCTGTGCGACACCGAACGTGCGACAA'
'ENSMUSG00000037852_probe_2_exon_R'	'TAATACGACTCACTATAGCGTCATCCGGTGAATCCTTAGTTCGGGAGCTCCTGGTCATCGAGCTGTCTGACAACCCCGGGGTCCATCGACACCGAACGTGCGACAA'
'ENSMUSG00000037852_probe_3_exon_L'	'TAATACGACTCACTATAGCGTCATCAGCCGGGTGAACCTGAATTTAAATACATTGGGAACATGCATGGTATTTAACTTACGCTGTGCGACACCGAACGTGCGACAA'
'ENSMUSG00000037852_probe_3_exon_R'	'TAATACGACTCACTATAGCGTCATCCGGTGAATCCTTAGTTGAGGCGGTTGGACGGGAACTGCTTATTTTCTTGGCCCAGTACCTGCGACACCGAACGTGCGACAA'
'ENSMUSG00000037852_probe_4_exon_L'	'TAATACGACTCACTATAGCGTCATCAACGAGTACCAGAAAGGCAATGAGACAATTGTCAACCTGATCCACTTTAACTTACGCTGTGCGACACCGAACGTGCGACAA'
'ENSMUSG00000037852_probe_4_exon_R'	'TAATACGACTCACTATAGCGTCATCCGGTGAATCCTTAGTTCACCCGAATTCATATCATGCCCTCCTTGAACCCCGACGGCTTTGACGACACCGAACGTGCGACAA'
'ENSMUSG00000037852_probe_5_exon_L'	'TAATACGACTCACTATAGCGTCATCCCGCAGCAACGCCCAGGGAATAGATCTGAACCGTAACTTCCCAGATTTAACTTACGCTGTGCGACACCGAACGTGCGACAA'
'ENSMUSG00000037852_probe_5_exon_R'	'TAATACGACTCACTATAGCGTCATCCGGTGAATCCTTAGTTTGGACAGGATCGTGTATGTTAATGAGAAAGAAGGCGGTCCTAACACGACACCGAACGTGCGACAA'
'ENSMUSG00000037852_probe_6_exon_L'	'TAATACGACTCACTATAGCGTCATCTCACCTGCTGAAGAATCTGAAGAAAATTGTGGACCAAAATTCAAATTTAACTTACGCTGTGCGACACCGAACGTGCGACAA'
'ENSMUSG00000037852_probe_6_exon_R'	'TAATACGACTCACTATAGCGTCATCCGGTGAATCCTTAGTTTTGCCCCCGAGACCAAGGCTGTCATTCACTGGATCATGGACATTCCGACACCGAACGTGCGACAA'
'ENSMUSG00000037852_probe_7_exon_L'	'TAATACGACTCACTATAGCGTCATCATTTGTGCTTTCTGCCAATCTGCACGGAGGAGACCTTGTGGCTAATTTAACTTACGCTGTGCGACACCGAACGTGCGACAA'
'ENSMUSG00000037852_probe_7_exon_R'	'TAATACGACTCACTATAGCGTCATCCGGTGAATCCTTAGTTACCCATATGATGAGACACGGAGCGGTACTGCTCACGAATACAGTTCGACACCGAACGTGCGACAA'
'ENSMUSG00000037852_probe_8_exon_L'	'TAATACGACTCACTATAGCGTCATCTGGCTCGCGCGTACTCTTCTTTCAACCCAGTCATGTCTGACCCCATTTAACTTACGCTGTGCGACACCGAACGTGCGACAA'
'ENSMUSG00000037852_probe_8_exon_R'	'TAATACGACTCACTATAGCGTCATCCGGTGAATCCTTAGTTCGACCTCCCTGTCGCAAGAATGACGATGACAGCAGCTTTGTAGATCGACACCGAACGTGCGACAA'
'ENSMUSG00000037852_probe_9_exon_L'	'TAATACGACTCACTATAGCGTCATCCGTCCCCGGTGGAATGCAAGACTTCAATTACCTGAGCAGCAACTGTTTAACTTACGCTGTGCGACACCGAACGTGCGACAA'
'ENSMUSG00000037852_probe_9_exon_R'	'TAATACGACTCACTATAGCGTCATCCGGTGAATCCTTAGTTTCGAGATCACTGTGGAGCTTAGCTGTGAGAAGTTCCCACCGGAAGCGACACCGAACGTGCGACAA'
'ENSMUSG00000037852_probe_10_exon_L'	'TAATACGACTCACTATAGCGTCATCCTCAAAAGCTACTGGGAAGATAACAAAAACTCCCTCATCAGCTACTTTAACTTACGCTGTGCGACACCGAACGTGCGACAA'
'ENSMUSG00000037852_probe_10_exon_R'	'TAATACGACTCACTATAGCGTCATCCGGTGAATCCTTAGTTGGAGCAGATACACCGAGGTGTTAAAGGGTTTGTCCGTGACCTTCACGACACCGAACGTGCGACAA'
'ENSMUSG00000037852_probe_11_exon_L'	'TAATACGACTCACTATAGCGTCATCAACGCAACCATCTCTGTGGACGGGATAGACCATGATGTCACCTCGTTTAACTTACGCTGTGCGACACCGAACGTGCGACAA'
'ENSMUSG00000037852_probe_11_exon_R'	'TAATACGACTCACTATAGCGTCATCCGGTGAATCCTTAGTTTAAGGATGGGGATTACTGGCGATTGCTTGCTCCTGGAAACTATAACGACACCGAACGTGCGACAA'
'ENSMUSG00000037852_probe_12_exon_L'	'TAATACGACTCACTATAGCGTCATCCTTACAGCCTCCGCTCCTGGCTACCTGGCAATCACAAAGAAAGTGTTTAACTTACGCTGTGCGACACCGAACGTGCGACAA'
'ENSMUSG00000037852_probe_12_exon_R'	'TAATACGACTCACTATAGCGTCATCCGGTGAATCCTTAGTTAGTTCCTTTTAGCCCTGCTGTTGGGGTGGACTTTGAGCTTGAGTCCGACACCGAACGTGCGACAA'
'ENSMUSG00000037852_probe_13_exon_L'	'TAATACGACTCACTATAGCGTCATCGAATTGATGGAGTGGTGGAAAATGATGTCAGAAACTTTGAATTTTTTTAACTTACGCTGTGCGACACCGAACGTGCGACAA'
'ENSMUSG00000037852_probe_13_exon_R'	'TAATACGACTCACTATAGCGTCATCCGGTGAATCCTTAGTTAGAAAGGCTTCTAACTAATTGCTTTAATCTATCTATAGACTGTAGCGACACCGAACGTGCGACAA'
'ENSMUSG00000037852_probe_14_exon_L'	'TAATACGACTCACTATAGCGTCATCGTTAGTAATCACGTAAATACACCCGGACAGAAATATAATGTCTGGTTTAACTTACGCTGTGCGACACCGAACGTGCGACAA'
'ENSMUSG00000037852_probe_14_exon_R'	'TAATACGACTCACTATAGCGTCATCCGGTGAATCCTTAGTTCTACTTCATTCTTACATCAACATTCACTTTAAAATCTATCGAAGCCGACACCGAACGTGCGACAA'
'ENSMUSG00000037852_probe_15_exon_L'	'TAATACGACTCACTATAGCGTCATCCTTTTAACGTAATGGGTGACAATGTCACATGACAGATGCCATGAATTTAACTTACGCTGTGCGACACCGAACGTGCGACAA'
'ENSMUSG00000037852_probe_15_exon_R'	'TAATACGACTCACTATAGCGTCATCCGGTGAATCCTTAGTTAGTCAACCGATATAGCTTGGATCTGTGAACCCTGTACTGCGAGAACGACACCGAACGTGCGACAA'
'ENSMUSG00000037852_probe_16_exon_L'	'TAATACGACTCACTATAGCGTCATCCACATAGTTCCATATAAGTTGTCCTTAGTCTCTTGTGCTGATTCATTTAACTTACGCTGTGCGACACCGAACGTGCGACAA'
'ENSMUSG00000037852_probe_16_exon_R'	'TAATACGACTCACTATAGCGTCATCCGGTGAATCCTTAGTTGTATAAGCATGATCCTGGTAATGCACTTTGGATGGGAAGAAAATGCGACACCGAACGTGCGACAA'
'ENSMUSG00000030772_probe_1_exon_L'	'TAATACGACTCACTATAGCGTCATCGCACACAGTGCCTCTCCAGCTGCTCTGTGGCAGCCCAGCTACCGGTTGGATTCAACCTTAGCGACACCGAACGTGCGACAA'
'ENSMUSG00000030772_probe_1_exon_R'	'TAATACGACTCACTATAGCGTCATCGGTAATCGGAACATTTGTGACCAGATCCAGCTTGCAGCTCAGCTTTGTTCATTCGAATTGGCGACACCGAACGTGCGACAA'
'ENSMUSG00000030772_probe_2_exon_L'	'TAATACGACTCACTATAGCGTCATCAAACATGCAGCGGCTCGGGGGTATTTTGCTGTGTACACTGCTGGCTTGGATTCAACCTTAGCGACACCGAACGTGCGACAA'
'ENSMUSG00000030772_probe_2_exon_R'	'TAATACGACTCACTATAGCGTCATCGGTAATCGGAACATTTCGGCGGTCCCCACTGCTCCTGCTCCTTCCCCGACGGTCACTTGGACGACACCGAACGTGCGACAA'
'ENSMUSG00000030772_probe_3_exon_L'	'TAATACGACTCACTATAGCGTCATCTACCCTCAGGAGGAAGCTACGCTCAATGAGATGTTTCGAGAGGTGTTGGATTCAACCTTAGCGACACCGAACGTGCGACAA'
'ENSMUSG00000030772_probe_3_exon_R'	'TAATACGACTCACTATAGCGTCATCGGTAATCGGAACATTTGGAGCTGATGGAAGACACTCAGCACAAACTGCGCAGTGCCGTGGACGACACCGAACGTGCGACAA'
'ENSMUSG00000030772_probe_4_exon_L'	'TAATACGACTCACTATAGCGTCATCAGATGGAGGCGGAAGAAGCAGCTGCTAAAACGTCCTCTGAGGTGATTGGATTCAACCTTAGCGACACCGAACGTGCGACAA'
'ENSMUSG00000030772_probe_4_exon_R'	'TAATACGACTCACTATAGCGTCATCGGTAATCGGAACATTTCTGGCAAGCTTACCTCCCAACTATCACAATGAGACCAGCACGGAGCGACACCGAACGTGCGACAA'
'ENSMUSG00000030772_probe_5_exon_L'	'TAATACGACTCACTATAGCGTCATCCCAGGGTGGGAAATAACACAGTCCATGTGCACCAGGAAGTTCACATTGGATTCAACCTTAGCGACACCGAACGTGCGACAA'
'ENSMUSG00000030772_probe_5_exon_R'	'TAATACGACTCACTATAGCGTCATCGGTAATCGGAACATTTATAACCAACAACCAGAGTGGACAGGTGGTCTTTTCTGAGACAGTCCGACACCGAACGTGCGACAA'
'ENSMUSG00000030772_probe_6_exon_L'	'TAATACGACTCACTATAGCGTCATCTGTAGGGGATGAAGAAGGCAAGAGGAGCCATGAATGTATCATTGATTGGATTCAACCTTAGCGACACCGAACGTGCGACAA'
'ENSMUSG00000030772_probe_6_exon_R'	'TAATACGACTCACTATAGCGTCATCGGTAATCGGAACATTTAAGACTGTGGGCCCACCAGGTACTGCCAGTTCTCCAGCTTCAAGTCGACACCGAACGTGCGACAA'
'ENSMUSG00000030772_probe_7_exon_L'	'TAATACGACTCACTATAGCGTCATCCCCTGTGGAGTCACTAGGCGGAGAGGAGGAGATTTAGGCCCAGACTTGGATTCAACCTTAGCGACACCGAACGTGCGACAA'
'ENSMUSG00000030772_probe_7_exon_R'	'TAATACGACTCACTATAGCGTCATCGGTAATCGGAACATTTAGCTGAGTCACTGGTAGATGTGCAATAGAAATGGCTAATTTATTTCGACACCGAACGTGCGACAA'
'ENSMUSG00000030772_probe_8_exon_L'	'TAATACGACTCACTATAGCGTCATCATGGCCGCAGCTCCTTCCCAGTAGCTTTTCCTCTGGCTTGACAAGTTGGATTCAACCTTAGCGACACCGAACGTGCGACAA'
'ENSMUSG00000030772_probe_8_exon_R'	'TAATACGACTCACTATAGCGTCATCGGTAATCGGAACATTTACAGTGCAGTACATTTCTTCCAGCCGCCCTGCTTCTCTGACTTGGCGACACCGAACGTGCGACAA'
'ENSMUSG00000030772_probe_9_exon_L'	'TAATACGACTCACTATAGCGTCATCCGGTGAGTCGTCCCTCGCTGTTGCTAGAAACGCTGTCTTGTTCTTTTGGATTCAACCTTAGCGACACCGAACGTGCGACAA'
'ENSMUSG00000030772_probe_9_exon_R'	'TAATACGACTCACTATAGCGTCATCGGTAATCGGAACATTTTGGATGGAAGATTTGTTTGAAGGGAGAGGATGGGAAGGGGTGAAGCGACACCGAACGTGCGACAA'
'ENSMUSG00000030772_probe_10_exon_L'	'TAATACGACTCACTATAGCGTCATCAAAATGTAACCTTTGCTTTTGTCTTGCGCCGCTCCCATGGGCTGATTGGATTCAACCTTAGCGACACCGAACGTGCGACAA'
'ENSMUSG00000030772_probe_10_exon_R'	'TAATACGACTCACTATAGCGTCATCGGTAATCGGAACATTTCAGTGGCTACACAAGAGCTATGCTGCTCTGTGGCCTCCCACATATCGACACCGAACGTGCGACAA'
'ENSMUSG00000030772_probe_11_exon_L'	'TAATACGACTCACTATAGCGTCATCTGTGTTTCAGCTCCTACCTCACTGTCAGCACAGCCCTTCATAGCCTTGGATTCAACCTTAGCGACACCGAACGTGCGACAA'
'ENSMUSG00000030772_probe_11_exon_R'	'TAATACGACTCACTATAGCGTCATCGGTAATCGGAACATTTGCCCCCTCTTGCTCACCACAGCCTAGGAGGGGACCAGAGGGGACTCGACACCGAACGTGCGACAA'
'ENSMUSG00000030772_probe_12_exon_L'	'TAATACGACTCACTATAGCGTCATCGAGCCCCATGCTCTCTCTCTCAACCCCATACCAGCCTCTGTGCCATTGGATTCAACCTTAGCGACACCGAACGTGCGACAA'
'ENSMUSG00000030772_probe_12_exon_R'	'TAATACGACTCACTATAGCGTCATCGGTAATCGGAACATTTGACAGTCCTTCCAAATGGAGGGAGTGAAATCCTTTGGTTTTATTACGACACCGAACGTGCGACAA'
'ENSMUSG00000030772_probe_13_exon_L'	'TAATACGACTCACTATAGCGTCATCCCACTAAGGTCAGGCTGACTTGCATGTCCCTCTAACGTTCGTAGCTTGGATTCAACCTTAGCGACACCGAACGTGCGACAA'
'ENSMUSG00000030772_probe_13_exon_R'	'TAATACGACTCACTATAGCGTCATCGGTAATCGGAACATTTTGTGGTGGACACTGTCTTCCACCGACTGCTTCAATACCTCTGAAACGACACCGAACGTGCGACAA'
'ENSMUSG00000030772_probe_14_exon_L'	'TAATACGACTCACTATAGCGTCATCCCAGTGCTCGGAGTGCAGTTCGTGTAAATTAATTTGCAGGAAGTATTGGATTCAACCTTAGCGACACCGAACGTGCGACAA'
'ENSMUSG00000030772_probe_14_exon_R'	'TAATACGACTCACTATAGCGTCATCGGTAATCGGAACATTTCTTGGCTAATTGTAGGGCTAGGATTGTGAATGAAATTTGCAAAGTCGACACCGAACGTGCGACAA'
'ENSMUSG00000030772_probe_15_exon_L'	'TAATACGACTCACTATAGCGTCATCCTTAGCAACAATGGAAAGCCTTTCTCAGTCACACCGAGAAGTCACTTGGATTCAACCTTAGCGACACCGAACGTGCGACAA'
'ENSMUSG00000030772_probe_15_exon_R'	'TAATACGACTCACTATAGCGTCATCGGTAATCGGAACATTTCCAAGCCAGGTTGTGTAGAGTACAGCTGTGACATACAGACAGAAGCGACACCGAACGTGCGACAA'
'ENSMUSG00000030772_probe_16_exon_L'	'TAATACGACTCACTATAGCGTCATCCTGGATGTCAGGCCTCAGATGACGGTTTCAGGTGCCAGGAACTATTTGGATTCAACCTTAGCGACACCGAACGTGCGACAA'
'ENSMUSG00000030772_probe_16_exon_R'	'TAATACGACTCACTATAGCGTCATCGGTAATCGGAACATTTCCATTCTGTATCTATCCAGAGTTATTAAAATTGAAAGTTGCACACCGACACCGAACGTGCGACAA'
'ENSMUSG00000030772_probe_17_exon_L'	'TAATACGACTCACTATAGCGTCATCTTCTCCTGAGTTTTAAATTATATGTATACACAAACATGTGGCCCTTTGGATTCAACCTTAGCGACACCGAACGTGCGACAA'
'ENSMUSG00000030772_probe_17_exon_R'	'TAATACGACTCACTATAGCGTCATCGGTAATCGGAACATTTAAGATCATGCACAAACCACTACTCTTTGCTAATTCTTGGACTTTTCGACACCGAACGTGCGACAA'
'ENSMUSG00000030772_probe_18_exon_L'	'TAATACGACTCACTATAGCGTCATCAAAAATTCCATAGAAGCAGATTTTCCAGGCATCTGCAGTTTCCCTTTGGATTCAACCTTAGCGACACCGAACGTGCGACAA'
'ENSMUSG00000030772_probe_18_exon_R'	'TAATACGACTCACTATAGCGTCATCGGTAATCGGAACATTTTTTAGAATCGGAATTCGTTGGAACTCTCATCCTTGTCTGGATGGGCGACACCGAACGTGCGACAA'
'ENSMUSG00000030772_probe_19_exon_L'	'TAATACGACTCACTATAGCGTCATCATTAGCTTTAACAGAGAAACTACTTCACCCTCTCCTGAAAGAACATTGGATTCAACCTTAGCGACACCGAACGTGCGACAA'
'ENSMUSG00000030772_probe_19_exon_R'	'TAATACGACTCACTATAGCGTCATCGGTAATCGGAACATTTTGGAATATATGAGTCTTCTCTTGGAGGCTCTTTCCACTCAAATGCCGACACCGAACGTGCGACAA'
'ENSMUSG00000030772_probe_20_exon_L'	'TAATACGACTCACTATAGCGTCATCTGCTAGCATTGATACTGTAACAAAACGGCTGAAGCAATGAACTTATTGGATTCAACCTTAGCGACACCGAACGTGCGACAA'
'ENSMUSG00000030772_probe_20_exon_R'	'TAATACGACTCACTATAGCGTCATCGGTAATCGGAACATTTTATTTAAAAAGTTAGGTTAATTGGGTTCACCATTTCAGGTTTCAGCGACACCGAACGTGCGACAA'
'ENSMUSG00000030772_probe_21_exon_L'	'TAATACGACTCACTATAGCGTCATCGGGGGAAGGGAGTGCCCTGGACATCACCTTAAAGGTGGAGACTTCTTGGATTCAACCTTAGCGACACCGAACGTGCGACAA'
'ENSMUSG00000030772_probe_21_exon_R'	'TAATACGACTCACTATAGCGTCATCGGTAATCGGAACATTTCAGCTTTGGTTTTAGTTACTCTTCTGGGTGCTACAATCAAACGCCCGACACCGAACGTGCGACAA'
'ENSMUSG00000030772_probe_22_exon_L'	'TAATACGACTCACTATAGCGTCATCCAAGGTTGCTTCCTGCAGTGTGGAGGATCAGGAAGCAAAGAAAGATTGGATTCAACCTTAGCGACACCGAACGTGCGACAA'
'ENSMUSG00000030772_probe_22_exon_R'	'TAATACGACTCACTATAGCGTCATCGGTAATCGGAACATTTAATGCAAGACTCAGCTTTCTCTCTTTCCCTGATTATTTATTCTGGCGACACCGAACGTGCGACAA'
'ENSMUSG00000030772_probe_23_exon_L'	'TAATACGACTCACTATAGCGTCATCGGTGCCGACCGCAGTAAGAGTGAGTGTCCTTTCCTTAGAACCCTCTTGGATTCAACCTTAGCGACACCGAACGTGCGACAA'
'ENSMUSG00000030772_probe_23_exon_R'	'TAATACGACTCACTATAGCGTCATCGGTAATCGGAACATTTAAAACTCTTGGCCTCATAGAAATGTGCAGAGGTGTGTCACCTAAACGACACCGAACGTGCGACAA'
'ENSMUSG00000057614_probe_1_exon_L'	'TAATACGACTCACTATAGCGTCATCGATTCGCGGGCGCGGATCGCGGAGTGTCGCCGGCAGGGACGGCCGTTTTATGAGGTAGGTCCGACACCGAACGTGCGACAA'
'ENSMUSG00000057614_probe_1_exon_R'	'TAATACGACTCACTATAGCGTCATCTTGGTAGAAGGATGTTCGAGGCGGCAGCGTGCGGACTAGCAGACCTCGCCTCCAGCTTGCGCGACACCGAACGTGCGACAA'
'ENSMUSG00000057614_probe_2_exon_L'	'TAATACGACTCACTATAGCGTCATCGGAATCTGGAAAGAGTACCATTGTGAAGCAGATGAAGATTATCCATTTTATGAGGTAGGTCCGACACCGAACGTGCGACAA'
'ENSMUSG00000057614_probe_2_exon_R'	'TAATACGACTCACTATAGCGTCATCTTGGTAGAAGGATGTTAAGCCGGCTACTCGGAAGAGGAGTGTAAGCAGTACAAGGCAGTGGCGACACCGAACGTGCGACAA'
'ENSMUSG00000057614_probe_3_exon_L'	'TAATACGACTCACTATAGCGTCATCAACTTTTCGTGCTTGCTGGGGCTGCAGAAGAAGGCTTTATGACTGTTTTATGAGGTAGGTCCGACACCGAACGTGCGACAA'
'ENSMUSG00000057614_probe_3_exon_R'	'TAATACGACTCACTATAGCGTCATCTTGGTAGAAGGATGTTGAGCTCGCCGGTGTCATAAAGAGACTGTGGAAAGACAGTGGTGTGCGACACCGAACGTGCGACAA'
'ENSMUSG00000057614_probe_4_exon_L'	'TAATACGACTCACTATAGCGTCATCAAGCCTGCTTCAACAGATCCCGGGAGTACCAGCTGAACGATTCGGTTTTATGAGGTAGGTCCGACACCGAACGTGCGACAA'
'ENSMUSG00000057614_probe_4_exon_R'	'TAATACGACTCACTATAGCGTCATCTTGGTAGAAGGATGTTGCGTACTATCTGAATGACTTGGACAGAATAGCACAGCCAAATTACCGACACCGAACGTGCGACAA'
'ENSMUSG00000057614_probe_5_exon_L'	'TAATACGACTCACTATAGCGTCATCTCAGAACCAGAGTGAAGACCACAGGGATTGTGGAAACCCACTTTATTTTATGAGGTAGGTCCGACACCGAACGTGCGACAA'
'ENSMUSG00000057614_probe_5_exon_R'	'TAATACGACTCACTATAGCGTCATCTTGGTAGAAGGATGTTTTCAAAGATCTTCATTTTAAAATGTTTGACGTGGGAGGTCAGAGGCGACACCGAACGTGCGACAA'
'ENSMUSG00000057614_probe_6_exon_L'	'TAATACGACTCACTATAGCGTCATCCGCCATCATCTTCTGTGTGGCCCTGAGTGACTATGACCTGGTTCTTTTTATGAGGTAGGTCCGACACCGAACGTGCGACAA'
'ENSMUSG00000057614_probe_6_exon_R'	'TAATACGACTCACTATAGCGTCATCTTGGTAGAAGGATGTTCTGAAGATGAAGAAATGAACCGTATGCACGAGAGCATGAAGCTGTCGACACCGAACGTGCGACAA'
'ENSMUSG00000057614_probe_7_exon_L'	'TAATACGACTCACTATAGCGTCATCGAGCCCCCTCACGATATGCTACCCAGAATATGCAGGCTCAAACACTTTTATGAGGTAGGTCCGACACCGAACGTGCGACAA'
'ENSMUSG00000057614_probe_7_exon_R'	'TAATACGACTCACTATAGCGTCATCTTGGTAGAAGGATGTTATGAAGAAGCGGCCGCGTATATTCAGTGTCAGTTTGAAGACCTCACGACACCGAACGTGCGACAA'
'ENSMUSG00000057614_probe_8_exon_L'	'TAATACGACTCACTATAGCGTCATCTAAAAGGAAGGACACAAAGGAAATTTACACCCACTTCACGTGCGCTTTTATGAGGTAGGTCCGACACCGAACGTGCGACAA'
'ENSMUSG00000057614_probe_8_exon_R'	'TAATACGACTCACTATAGCGTCATCTTGGTAGAAGGATGTTCAGATACGAAGAACGTGCAGTTCGTGTTCGATGCTGTAACAGACGCGACACCGAACGTGCGACAA'
'ENSMUSG00000057614_probe_9_exon_L'	'TAATACGACTCACTATAGCGTCATCACAGATGAGTACTTATATATGGATCTCTCTAGACTAGAGTGTCCCTTTTATGAGGTAGGTCCGACACCGAACGTGCGACAA'
'ENSMUSG00000057614_probe_9_exon_R'	'TAATACGACTCACTATAGCGTCATCTTGGTAGAAGGATGTTCAACTCAGAATGTAGTGTACAGCAAATGCATCCTGGACCTGACCACGACACCGAACGTGCGACAA'
'ENSMUSG00000057614_probe_10_exon_L'	'TAATACGACTCACTATAGCGTCATCAGTTCTGACCAAAGTTGTTCTGTATTGTATCTTTATCTGAACGTATTTTATGAGGTAGGTCCGACACCGAACGTGCGACAA'
'ENSMUSG00000057614_probe_10_exon_R'	'TAATACGACTCACTATAGCGTCATCTTGGTAGAAGGATGTTAGAAGGACCTGTCTTGAAGGAGAAAGATGGCCCTGGGGTGTGGGACGACACCGAACGTGCGACAA'
'ENSMUSG00000057614_probe_11_exon_L'	'TAATACGACTCACTATAGCGTCATCGGAGGAGTGATGTTGAAGCTGGTCTCTAGTGTACTGATGATTTCTTTTTATGAGGTAGGTCCGACACCGAACGTGCGACAA'
'ENSMUSG00000057614_probe_11_exon_R'	'TAATACGACTCACTATAGCGTCATCTTGGTAGAAGGATGTTGTAGGTGTAAATATGCAGATGTAAGATGTACTCATAACTTTTGATCGACACCGAACGTGCGACAA'
'ENSMUSG00000057614_probe_12_exon_L'	'TAATACGACTCACTATAGCGTCATCATATTAAGTACCTTGTATGGAATGACAGATTGGTTCTTTGTCTGGTTTTATGAGGTAGGTCCGACACCGAACGTGCGACAA'
'ENSMUSG00000057614_probe_12_exon_R'	'TAATACGACTCACTATAGCGTCATCTTGGTAGAAGGATGTTGTTTTAATCAGCTTTATTTATGTTCCTGCCCCTAAATTTTAGGTACGACACCGAACGTGCGACAA'
'ENSMUSG00000057614_probe_13_exon_L'	'TAATACGACTCACTATAGCGTCATCTGCCCTTACCCTGAATCTATGTTTACTTGTATTCGTAAAATGTTATTTTATGAGGTAGGTCCGACACCGAACGTGCGACAA'
'ENSMUSG00000057614_probe_13_exon_R'	'TAATACGACTCACTATAGCGTCATCTTGGTAGAAGGATGTTTGTACAAACATTGCACAGACTATTTTAATAACATGATTTGTCCTCCGACACCGAACGTGCGACAA'
'ENSMUSG00000057614_probe_14_exon_L'	'TAATACGACTCACTATAGCGTCATCAACGTTTACGTGTTTCCTGAGGATGTTCTTACAGAGGTTGGATGCTTTTATGAGGTAGGTCCGACACCGAACGTGCGACAA'
'ENSMUSG00000057614_probe_14_exon_R'	'TAATACGACTCACTATAGCGTCATCTTGGTAGAAGGATGTTCTGCCTTTGGATCAATTATTTAAGCATTGAGTGCATTAGAATTTACGACACCGAACGTGCGACAA'
'ENSMUSG00000057614_probe_15_exon_L'	'TAATACGACTCACTATAGCGTCATCTTTTTCAGGACACAGGATCTTAGACTTAAAAGTCCTTCACTTTTATTTTATGAGGTAGGTCCGACACCGAACGTGCGACAA'
'ENSMUSG00000057614_probe_15_exon_R'	'TAATACGACTCACTATAGCGTCATCTTGGTAGAAGGATGTTTCCACAACTTTGTTTCAATTTGGTCTTAGTATCTGGATAGAATTTCGACACCGAACGTGCGACAA'
'ENSMUSG00000057614_probe_16_exon_L'	'TAATACGACTCACTATAGCGTCATCAGATAAGTGAGTGTATGTGGGCTTAAATAGATGTTACAATACAGCTTTTATGAGGTAGGTCCGACACCGAACGTGCGACAA'
'ENSMUSG00000057614_probe_16_exon_R'	'TAATACGACTCACTATAGCGTCATCTTGGTAGAAGGATGTTCATACTGAACTTTGTTCGTGCCATTGAAACAAAATCATTTACAATCGACACCGAACGTGCGACAA'
'ENSMUSG00000057614_probe_17_exon_L'	'TAATACGACTCACTATAGCGTCATCCTCGCCTTCCCAGCTCCTTCTCCTTTTGAACTCATCCTGCAACATTTTTATGAGGTAGGTCCGACACCGAACGTGCGACAA'
'ENSMUSG00000057614_probe_17_exon_R'	'TAATACGACTCACTATAGCGTCATCTTGGTAGAAGGATGTTACTCTGTCCACGAGCTTTGCTGGTGCATAGTTGCTCACTTGAGTTCGACACCGAACGTGCGACAA'
'ENSMUSG00000057614_probe_18_exon_L'	'TAATACGACTCACTATAGCGTCATCTGTTGCCAGTTCCCCAGAGTCTCCCTGTTGAAGTTTGTGTATATGTTTTATGAGGTAGGTCCGACACCGAACGTGCGACAA'
'ENSMUSG00000057614_probe_18_exon_R'	'TAATACGACTCACTATAGCGTCATCTTGGTAGAAGGATGTTAGCGTGTGGAGAACTGTAAACTACATTCACACCTGTTTACTTTGACGACACCGAACGTGCGACAA'
'ENSMUSG00000057614_probe_19_exon_L'	'TAATACGACTCACTATAGCGTCATCTTTCCTTCTTTGTAATGTAAAGAAATTCAGCGTTACCAAATTCCTTTTTATGAGGTAGGTCCGACACCGAACGTGCGACAA'
'ENSMUSG00000057614_probe_19_exon_R'	'TAATACGACTCACTATAGCGTCATCTTGGTAGAAGGATGTTAGTGTGAGTTTAGATTATTTTATGTGCCTTTCATGAAAGATCCATCGACACCGAACGTGCGACAA'
'ENSMUSG00000057614_probe_20_exon_L'	'TAATACGACTCACTATAGCGTCATCGAAGACCTGTCAGACCCACATTGCGAAGCTATGTATGAAATTCAATTTTATGAGGTAGGTCCGACACCGAACGTGCGACAA'
'ENSMUSG00000057614_probe_20_exon_R'	'TAATACGACTCACTATAGCGTCATCTTGGTAGAAGGATGTTATACTCTGGATAAATTTGAATGGTGAAAAGTAGTGTTTAAAAGCCCGACACCGAACGTGCGACAA'
'ENSMUSG00000037984_probe_1_exon_L'	'TAATACGACTCACTATAGCGTCATCAGTCTAACCTCCTGTGTTGATGCATGAATGCTGGTACCCACTTACTTCTACGCTTACAACGCGACACCGAACGTGCGACAA'
'ENSMUSG00000037984_probe_1_exon_R'	'TAATACGACTCACTATAGCGTCATCTCACCTATCACTCCTTGGATGCCAGATGATCAGTGCAGAATGAAGGTCCCAAGAGAGGATCCGACACCGAACGTGCGACAA'
'ENSMUSG00000037984_probe_2_exon_L'	'TAATACGACTCACTATAGCGTCATCCATGGCTCTCTCTGCCCTGTGACGTCACTAGCAGATGGCATGGGTTTCTACGCTTACAACGCGACACCGAACGTGCGACAA'
'ENSMUSG00000037984_probe_2_exon_R'	'TAATACGACTCACTATAGCGTCATCTCACCTATCACTCCTTCAGCTCTGGCAGTTGGCATCAATGTCACTTTTTAGAGATCAATGACGACACCGAACGTGCGACAA'
'ENSMUSG00000037984_probe_3_exon_L'	'TAATACGACTCACTATAGCGTCATCATAGTGCAGATACACACAGATCTAGAGGCTCCAGGAGACGATGCGTTCTACGCTTACAACGCGACACCGAACGTGCGACAA'
'ENSMUSG00000037984_probe_3_exon_R'	'TAATACGACTCACTATAGCGTCATCTCACCTATCACTCCTTACTCAGCCTGAAAAGATTTGGAAGATCCAAAATGAAAACTGATTACGACACCGAACGTGCGACAA'
'ENSMUSG00000037984_probe_4_exon_L'	'TAATACGACTCACTATAGCGTCATCAACCTAAGGTAAATTAAGGTTAAAGAACCATGTTAACACTACCGTTTCTACGCTTACAACGCGACACCGAACGTGCGACAA'
'ENSMUSG00000037984_probe_4_exon_R'	'TAATACGACTCACTATAGCGTCATCTCACCTATCACTCCTTGACGAGTCTGTCGTAATGCCCGAATCCCAGATGTGCAGAAAGTTTCGACACCGAACGTGCGACAA'
'ENSMUSG00000037984_probe_5_exon_L'	'TAATACGACTCACTATAGCGTCATCCTAGACAATGTGAGGACCAGAAACAAATTAAGAAACCAGAGAGCTTTCTACGCTTACAACGCGACACCGAACGTGCGACAA'
'ENSMUSG00000037984_probe_5_exon_R'	'TAATACGACTCACTATAGCGTCATCTCACCTATCACTCCTTCCAAAACAAGTTGTCCTTCGAGGAAAGAGCATTAAAAGGGCCCCTCGACACCGAACGTGCGACAA'
'ENSMUSG00000037984_probe_6_exon_L'	'TAATACGACTCACTATAGCGTCATCAAAAAGACCACCAAACTACGACTGGAAAGGGTCAAGTTCAGGAGATTCTACGCTTACAACGCGACACCGAACGTGCGACAA'
'ENSMUSG00000037984_probe_6_exon_R'	'TAATACGACTCACTATAGCGTCATCTCACCTATCACTCCTTGGAAGCTAATGCGCGCGAGAGGAACCGGATGCACGGCCTCAATGACGACACCGAACGTGCGACAA'
'ENSMUSG00000037984_probe_7_exon_L'	'TAATACGACTCACTATAGCGTCATCGCTCTGGACAATTTGCGAAAAGTGGTCCCCTGTTACTCTAAAACCTTCTACGCTTACAACGCGACACCGAACGTGCGACAA'
'ENSMUSG00000037984_probe_7_exon_R'	'TAATACGACTCACTATAGCGTCATCTCACCTATCACTCCTTAAAACTGTCCAAAATAGAAACTTTACGACTGGCCAAAAATTACATCGACACCGAACGTGCGACAA'
'ENSMUSG00000037984_probe_8_exon_L'	'TAATACGACTCACTATAGCGTCATCTGGGCACTTTCTGAAATTCTGAGGATTGGCAAGAGACCGGATCTGTTCTACGCTTACAACGCGACACCGAACGTGCGACAA'
'ENSMUSG00000037984_probe_8_exon_R'	'TAATACGACTCACTATAGCGTCATCTCACCTATCACTCCTTCACGTTCGTCCAAAACTTATGCAAAGGTCTTTCCCAGCCAACTACCGACACCGAACGTGCGACAA'
'ENSMUSG00000037984_probe_9_exon_L'	'TAATACGACTCACTATAGCGTCATCCTTGGTGGCAGGCTGCTTACAGCTCAACGCCAGAAGTTTCCTGATTTCTACGCTTACAACGCGACACCGAACGTGCGACAA'
'ENSMUSG00000037984_probe_9_exon_R'	'TAATACGACTCACTATAGCGTCATCTCACCTATCACTCCTTGTCAGGGTGGGGAGGCTGCCCACCACACAAGGTCACCCTACTCCACGACACCGAACGTGCGACAA'
'ENSMUSG00000037984_probe_10_exon_L'	'TAATACGACTCACTATAGCGTCATCTTCTACCCACCCTACCACAGCCCTGAGCTGGCCACTCCCCCAGGGTTCTACGCTTACAACGCGACACCGAACGTGCGACAA'
'ENSMUSG00000037984_probe_10_exon_R'	'TAATACGACTCACTATAGCGTCATCTCACCTATCACTCCTTTGGGACTCTTGATAATTCCAAGTCCATGAAACCCTACAATTACTGCGACACCGAACGTGCGACAA'
'ENSMUSG00000037984_probe_11_exon_L'	'TAATACGACTCACTATAGCGTCATCAGTGCATATGAATCCTTCTATGAAAGTACCTCCCCTGAGTGTGCCTTCTACGCTTACAACGCGACACCGAACGTGCGACAA'
'ENSMUSG00000037984_probe_11_exon_R'	'TAATACGACTCACTATAGCGTCATCTCACCTATCACTCCTTCCCTCAGTTTGAAGGTCCCTTAAGTCCTCCCCCAATTAACTATAACGACACCGAACGTGCGACAA'
'ENSMUSG00000037984_probe_12_exon_L'	'TAATACGACTCACTATAGCGTCATCGGGATATTTTCCCTGAAGCAAGAAGAAACCTTGGACTATGGCAAATTCTACGCTTACAACGCGACACCGAACGTGCGACAA'
'ENSMUSG00000037984_probe_12_exon_R'	'TAATACGACTCACTATAGCGTCATCTCACCTATCACTCCTTTTACAATTATGGCATGCATTACTGTGCAGTGCCACCCAGGGGTCCCGACACCGAACGTGCGACAA'
'ENSMUSG00000037984_probe_13_exon_L'	'TAATACGACTCACTATAGCGTCATCGGTGCCATGTTCAGGTTGCCCACCGACAGCCACTTCCCTTACGACTTCTACGCTTACAACGCGACACCGAACGTGCGACAA'
'ENSMUSG00000037984_probe_13_exon_R'	'TAATACGACTCACTATAGCGTCATCTCACCTATCACTCCTTACATCTGCGCAGCCAATCTCTCACTATGCAAGATGAATTAAATGCCGACACCGAACGTGCGACAA'
'ENSMUSG00000037984_probe_14_exon_L'	'TAATACGACTCACTATAGCGTCATCTAATTAATGAGGAAAATGAAAATAAACAGTGGTCATTCACCTCCCTTCTACGCTTACAACGCGACACCGAACGTGCGACAA'
'ENSMUSG00000037984_probe_14_exon_R'	'TAATACGACTCACTATAGCGTCATCTCACCTATCACTCCTTTCTAATTAAGGCAAAGCAGATGCTTGTGGGCTGCGTAATTGGCACCGACACCGAACGTGCGACAA'
'ENSMUSG00000037984_probe_15_exon_L'	'TAATACGACTCACTATAGCGTCATCACTCTATCTAAGGTGTTTACTAGTTTCTGAAGTGTGTCTCAAAGATTCTACGCTTACAACGCGACACCGAACGTGCGACAA'
'ENSMUSG00000037984_probe_15_exon_R'	'TAATACGACTCACTATAGCGTCATCTCACCTATCACTCCTTGTGACCATTTTCTATGTCATAATAAATCCCTTTTCGTATGAGAACCGACACCGAACGTGCGACAA'
'ENSMUSG00000037984_probe_17_exon_L'	'TAATACGACTCACTATAGCGTCATCTCAAATTCACTTAATTTGTTTGAACAAGGTGTCTAAGATGTTGCTTTCTACGCTTACAACGCGACACCGAACGTGCGACAA'
'ENSMUSG00000037984_probe_17_exon_R'	'TAATACGACTCACTATAGCGTCATCTCACCTATCACTCCTTATAAAGACATGCACACAGCATACTTCAATGTCTATTTCAGTTGTACGACACCGAACGTGCGACAA'
'ENSMUSG00000037984_probe_18_exon_L'	'TAATACGACTCACTATAGCGTCATCAAAATATTAAGAGCTAACCATGAAATTAAAAGGTGCATTTGGGGATTCTACGCTTACAACGCGACACCGAACGTGCGACAA'
'ENSMUSG00000037984_probe_18_exon_R'	'TAATACGACTCACTATAGCGTCATCTCACCTATCACTCCTTCACAACGGTATCAAAAGCTATGCAATTTTCTGTTTATTAGGGACACGACACCGAACGTGCGACAA'
'ENSMUSG00000078816_probe_1_exon_L'	'TAATACGACTCACTATAGCGTCATCACATTTCAGCAGGTGCTGAGAGCGAAGCTCCCGCCGCCGCCCGTGTTTGTGCTCTTATCAGCGACACCGAACGTGCGACAA'
'ENSMUSG00000078816_probe_1_exon_R'	'TAATACGACTCACTATAGCGTCATCCCGTGATAGACTCTTTTGCGGCTCCTTGATGCCCCAGCCTTCAGCTCTGACCCCACCCGCTCGACACCGAACGTGCGACAA'
'ENSMUSG00000078816_probe_2_exon_L'	'TAATACGACTCACTATAGCGTCATCGTTAGGTGCCTTGCCCCTGTCCTTCCTATCTCAGAGTCTGCGGAGTTTGTGCTCTTATCAGCGACACCGAACGTGCGACAA'
'ENSMUSG00000078816_probe_2_exon_R'	'TAATACGACTCACTATAGCGTCATCCCGTGATAGACTCTTTCTCCTACCGCCGTCCACCTGTTTCCTCGGAAAAAGGGCCAGCTCGCGACACCGAACGTGCGACAA'
'ENSMUSG00000078816_probe_3_exon_L'	'TAATACGACTCACTATAGCGTCATCACCCCTGTTTTGCAGAAAGGGGGCGCTGAGGCAGAAGGTGGTCCATTTGTGCTCTTATCAGCGACACCGAACGTGCGACAA'
'ENSMUSG00000078816_probe_3_exon_R'	'TAATACGACTCACTATAGCGTCATCCCGTGATAGACTCTTTAGGTGAAGAGCCACAAGTTCACCGCTCGTTTCTTCAAGCAGCCAACGACACCGAACGTGCGACAA'
'ENSMUSG00000078816_probe_4_exon_L'	'TAATACGACTCACTATAGCGTCATCTTCTGCAGTCACTGTACCGACTTCATCTGGGGCATTGGAAAGCAGTTTGTGCTCTTATCAGCGACACCGAACGTGCGACAA'
'ENSMUSG00000078816_probe_4_exon_R'	'TAATACGACTCACTATAGCGTCATCCCGTGATAGACTCTTTCCTGCAATGTCAAGTCTGTAGCTTTGTGGTTCACCGCCGATGCCACGACACCGAACGTGCGACAA'
'ENSMUSG00000078816_probe_5_exon_L'	'TAATACGACTCACTATAGCGTCATCCCAGACGGACGACCCTCGCAACAAGCACAAGTTCCGTCTGCACAGTTTGTGCTCTTATCAGCGACACCGAACGTGCGACAA'
'ENSMUSG00000078816_probe_5_exon_R'	'TAATACGACTCACTATAGCGTCATCCCGTGATAGACTCTTTACAGCAGTCCCACCTTCTGCGACCACTGTGGCTCCCTCCTTTACGCGACACCGAACGTGCGACAA'
'ENSMUSG00000078816_probe_6_exon_L'	'TAATACGACTCACTATAGCGTCATCTGGAAATCCGGGCTCCTACGTCGGATGAGATCCATATTACTGTTGTTTGTGCTCTTATCAGCGACACCGAACGTGCGACAA'
'ENSMUSG00000078816_probe_6_exon_R'	'TAATACGACTCACTATAGCGTCATCCCGTGATAGACTCTTTGAGGCCCGGAACCTCATTCCTATGGACCCCAATGGCCTGTCTGATCGACACCGAACGTGCGACAA'
'ENSMUSG00000078816_probe_7_exon_L'	'TAATACGACTCACTATAGCGTCATCCCTACGTGAAACTGAAGCTGATCCCGGACCCTCGGAACCTGACAATTTGTGCTCTTATCAGCGACACCGAACGTGCGACAA'
'ENSMUSG00000078816_probe_7_exon_R'	'TAATACGACTCACTATAGCGTCATCCCGTGATAGACTCTTTCAGAAGACAAAGACCGTGAAAGCCACACTGAATCCCGTGTGGAACCGACACCGAACGTGCGACAA'
'ENSMUSG00000078816_probe_8_exon_L'	'TAATACGACTCACTATAGCGTCATCGGAGGTGTGGGATTGGGATAGGACATCCCGAAATGACTTCATGGGTTTGTGCTCTTATCAGCGACACCGAACGTGCGACAA'
'ENSMUSG00000078816_probe_8_exon_R'	'TAATACGACTCACTATAGCGTCATCCCGTGATAGACTCTTTCCATGTCCTTTGGTGTCTCAGAGCTACTCAAGGCCCCTGTGGATGCGACACCGAACGTGCGACAA'
'ENSMUSG00000078816_probe_9_exon_L'	'TAATACGACTCACTATAGCGTCATCACAAGTTACTGAACCAGGAGGAGGGCGAATATTACAATGTACCGGTTTGTGCTCTTATCAGCGACACCGAACGTGCGACAA'
'ENSMUSG00000078816_probe_9_exon_R'	'TAATACGACTCACTATAGCGTCATCCCGTGATAGACTCTTTGCCGATGCTGACAACTGCAGCCTCCTCCAGAAGTTTGAGGCCTGCCGACACCGAACGTGCGACAA'
'ENSMUSG00000078816_probe_10_exon_L'	'TAATACGACTCACTATAGCGTCATCTTCCTCATGGTTCTAGGGAAAGGCAGTTTTGGGAAGGTAATGCTGTTTGTGCTCTTATCAGCGACACCGAACGTGCGACAA'
'ENSMUSG00000078816_probe_10_exon_R'	'TAATACGACTCACTATAGCGTCATCCCGTGATAGACTCTTTAGAGCGCAGAGGCTCCGACGAACTCTATGCCATCAAGATACTGAACGACACCGAACGTGCGACAA'
'ENSMUSG00000078816_probe_11_exon_L'	'TAATACGACTCACTATAGCGTCATCCCACACTTTCTCACGCAGCTTCACTCCACCTTTCAGACTCCGGACTTTGTGCTCTTATCAGCGACACCGAACGTGCGACAA'
'ENSMUSG00000078816_probe_11_exon_R'	'TAATACGACTCACTATAGCGTCATCCCGTGATAGACTCTTTCCTGTATTTTGTGATGGAGTATGTCACTGGGGGCGATTTAATGTACGACACCGAACGTGCGACAA'
'ENSMUSG00000078816_probe_12_exon_L'	'TAATACGACTCACTATAGCGTCATCCACATCCAGCAACTGGGCAAGTTTAAGGAGCCTCATGCAGCATTCTTTGTGCTCTTATCAGCGACACCGAACGTGCGACAA'
'ENSMUSG00000078816_probe_12_exon_R'	'TAATACGACTCACTATAGCGTCATCCCGTGATAGACTCTTTCGCTGCGGAAATCGCCATAGGCCTCTTCTTCCTTCACAACCAGGGCGACACCGAACGTGCGACAA'
'ENSMUSG00000078816_probe_13_exon_L'	'TAATACGACTCACTATAGCGTCATCATCATCTACAGGGACCTCAAGTTGGATAATGTGATGCTGGATGCTTTTGTGCTCTTATCAGCGACACCGAACGTGCGACAA'
'ENSMUSG00000078816_probe_13_exon_R'	'TAATACGACTCACTATAGCGTCATCCCGTGATAGACTCTTTAGGACACATCAAGATCACAGACTTTGGCATGTGTAAAGAGAATGTCGACACCGAACGTGCGACAA'
'ENSMUSG00000078816_probe_14_exon_L'	'TAATACGACTCACTATAGCGTCATCACCCGCACCTTCTGTGGCACCCCAGACTACATAGCACCTGAGATCTTTGTGCTCTTATCAGCGACACCGAACGTGCGACAA'
'ENSMUSG00000078816_probe_14_exon_R'	'TAATACGACTCACTATAGCGTCATCCCGTGATAGACTCTTTTGCCTATCAGCCCTACGGGAAGTCTGTCGACTGGTGGTCTTTTGGCGACACCGAACGTGCGACAA'
'ENSMUSG00000078816_probe_15_exon_L'	'TAATACGACTCACTATAGCGTCATCGTCCTGCTGTATGAGATGTTGGCAGGACAGCCACCCTTTGATGGGTTTGTGCTCTTATCAGCGACACCGAACGTGCGACAA'
'ENSMUSG00000078816_probe_15_exon_R'	'TAATACGACTCACTATAGCGTCATCCCGTGATAGACTCTTTAGATGAGGAAGAGTTGTTTCAAGCCATCATGGAACAAACTGTCACCGACACCGAACGTGCGACAA'
'ENSMUSG00000078816_probe_16_exon_L'	'TAATACGACTCACTATAGCGTCATCGAACCCACCATCCGGGCTCATGGCTTTTTCCGTTGGATCGATTGGTTTGTGCTCTTATCAGCGACACCGAACGTGCGACAA'
'ENSMUSG00000078816_probe_16_exon_R'	'TAATACGACTCACTATAGCGTCATCCCGTGATAGACTCTTTGAGGTTGGAGAGACTGGAAATTGCACCTCCTTTCAGACCACGTCCCGACACCGAACGTGCGACAA'
'ENSMUSG00000078816_probe_17_exon_L'	'TAATACGACTCACTATAGCGTCATCGTGCCTGTCATGTAATCTCATCTGCTGCCGCTAGGTGTCCCCAGTTTTGTGCTCTTATCAGCGACACCGAACGTGCGACAA'
[truncated: 3,077 more rows]
