# Supplementary material for: Deep-tissue transcriptomics and subcellular imaging at high spatial resolution
Source: Science. Author manuscript; Available in PMC 2025 Apr 18. (PMC12005972; doi:10.1126/science.adq2084)
Supplement: Table S4 [file NIHMS2066229-supplement-Table_S4.xlsx]

## Sheet: CellPosition(CenterofMass)
Cell_ID	x(micron)	y(micron)	z(micron)
1	410.495	317.904	22.6635
2	413.536	284.958	13.4839
3	412.713	299.613	18.4971
4	441.956	312.417	20.545
5	431.074	323.333	18.7144
6	395.508	339.499	19.2356
7	431.951	295.336	19.7843
8	441.727	266.776	20.1343
9	416.121	330.182	21.5614
10	388.551	252.026	23.6192
11	419.984	268.637	22.2106
12	387.196	294.297	20.0575
13	432.678	334.187	22.439
14	418.464	288.892	24.7502
15	397.642	324.206	23.8341
16	429.86	352.273	24.3749
17	371.275	239.301	23.4202
18	386.357	234.377	23.5982
19	443.929	299.161	26.202
20	404.47	343.007	26.5302
21	404.422	264.251	25.9379
22	425.673	286.413	28.0011
23	357.07	236.604	25.1224
24	358.177	244.899	26.0078
25	358.465	255.147	24.0834
26	399.552	253.762	25.725
27	439.92	282.641	24.0355
28	399.436	306.28	26.2397
29	375.601	318.114	24.2891
30	48.6049	320.733	26.0731
31	43.589	329.235	23.6079
32	424.007	326.721	30.7374
33	454.665	323.986	25.0323
34	75.3006	343.977	23.7361
35	65.202	355.107	25.4831
36	89.023	354.703	23.0776
37	293.08	382.765	25.6043
38	302.751	396.306	25.4594
39	37.1523	448.831	23.1271
40	401.977	272.574	26.2968
41	457.876	279.442	24.9188
42	387.901	314.848	28.8846
43	103.318	326.35	25.9261
44	87.8097	342.79	25.2595
45	389.237	337.314	28.4918
46	406.379	357.446	27.2579
47	368.054	371.121	28.7756
48	368.525	291.857	26.0164
49	404.283	291.742	29.3652
50	374.436	355.5	27.545
51	392.798	365.079	28.4673
52	325.715	374.902	25.3676
53	418.299	253.38	26.7023
54	467.204	287.021	27.0932
55	417.862	356.149	27.644
56	278.472	385.063	28.3248
57	10.4543	453.353	27.9523
58	383.479	228.285	31.7594
59	395.227	278.032	30.7234
60	408.619	279.802	29.9422
61	416.105	308.06	28.8894
62	375.531	348.438	38.7902
63	386.621	354.844	28.5092
64	318.138	392.429	29.2891
65	198.568	400.886	27.6412
66	440.48	269.049	28.097
67	41.6828	311.118	29.7706
68	399.204	313.094	28.4962
69	380.839	327.066	31.2139
70	413.109	235.82	29.9976
71	455.015	260.578	31.1545
72	390.091	266.565	29.9241
73	395.702	293.907	32.1701
74	75.9778	303.245	28.7704
75	62.7785	332.481	31.1723
76	299.754	384.896	30.5736
77	381.307	251.193	29.9332
78	452.412	249.439	29.9814
79	290.025	260.695	31.1061
80	379.914	286.47	32.4476
81	381.865	304.387	31.9886
82	118.809	315.95	32.8503
83	91.2335	334.169	28.0193
84	88.3042	378.258	29.5791
85	331.864	253.909	30.8867
86	434.059	271.954	31.7256
87	115.368	324.725	29.6202
88	415.332	335.561	33.6666
89	143.597	403.382	31.1275
90	379.399	276.448	33.7546
91	387.818	282.08	32.9545
92	354.413	286.996	30.6419
93	431.946	291.267	31.0179
94	98.7382	339.336	34.5016
95	80.5368	350.731	32.1284
96	1.84729	337.249	27.8674
97	86.4554	366.527	31.2506
98	309.592	385.213	32.7557
99	372.587	254.769	33.3515
100	221.593	270.261	32.4404
101	196.724	281.861	33.6274
102	387.96	293.633	32.4335
103	473.682	309.851	32.5335
104	52.1119	339.961	34.684
105	377.129	268.454	34.8369
106	464.365	266.945	33.536
107	448.784	267.564	33.2675
108	110.004	310.836	33.7693
109	130.472	314.061	33.3934
110	108.595	336.113	34.9483
111	372.054	334.827	34.3237
112	159.669	380.068	32.1553
113	150.639	391.107	32.3194
114	351.208	252.546	33.6783
115	458.1	279.968	33.0629
116	41.5886	322.603	40.6417
117	417.616	340.321	39.586
118	4.72834	344.575	35.4263
119	41.7437	353.384	32.0005
120	402.264	378.007	36.5031
121	299.57	262.269	35.3634
122	417.811	282.179	34.9821
123	374.91	295.999	35.9311
124	451.085	320.123	36.8713
125	425.801	340.241	38.7402
126	443.185	348.934	33.0843
127	46.0514	358.87	33.2806
128	341.226	359.808	32.4124
129	234.362	258.431	38.3885
130	399.482	316.217	36.3975
131	331.636	373.511	34.3405
132	363.171	237.212	33.9508
133	458.694	334.741	35.6539
134	399.607	332.016	38.5758
135	44.5238	360.835	35.4844
136	418.673	264.801	34.2747
137	364.397	266.467	35.8291
138	341.461	273.649	34.5947
139	482.838	304.573	32.5229
140	434.828	318.29	43.0161
141	71.4284	327.052	37.5816
142	365.025	345.222	37.845
143	336.403	348.253	35.1258
144	22.9989	354.608	36.5143
145	369.631	365.368	36.032
146	3.62929	449.726	37.1575
147	424.224	256.848	36.4158
148	372.349	282.759	37.3174
149	477.873	321.629	36.9583
150	364.639	326.4	38.1876
151	452.705	330.439	38.3925
152	415.839	347.731	40.1311
153	161.838	373.329	36.0832
154	118.302	405.729	38.5347
155	254.746	403.891	35.4526
156	4.1421	486.768	39.2335
157	344.119	244.287	35.0578
158	438.278	264.965	33.0626
159	396.24	270.92	28.6
160	443.46	309.599	39.9269
161	442.583	323.059	41.2172
162	188.311	368.76	35.1367
163	30.3367	430.978	37.1946
164	401.911	239.686	36.6653
165	420.834	242.763	40.8212
166	363.981	258.018	36.3598
167	395.638	258.423	40.8679
168	365.055	275.118	37.568
169	479.511	288.926	34.8445
170	427.896	313.918	39.7532
171	394.358	324.982	37.2812
172	162.614	334.184	35.6371
173	467.442	253.976	34.9077
174	351.468	261.758	37.8071
175	380.47	262.528	37.3423
176	354.741	272.31	39.7723
177	405.33	306.177	37.0906
178	434.584	307.397	42.7774
179	62.8989	320.463	38.0697
180	87.3919	327.092	41.8159
181	432.533	364.085	38.0572
182	158.255	363.398	36.5691
183	323.317	369.742	36.9974
184	28.3811	428.576	31.3916
185	410.25	290.41	40.5331
186	365.554	303.81	39.0751
187	72.0968	349.238	37.5576
188	378.884	378.887	38.2262
189	154.223	408.652	36.317
190	351.823	241.677	37.6303
191	375.729	247.859	40.037
192	449.289	297.586	43.8485
193	439.98	297.839	40.7484
194	461.801	294.78	43.4909
195	104.408	303.078	38.4572
196	457.754	310.378	44.3423
197	102.487	325.803	38.649
198	448.326	339.521	41.7387
199	426.233	351.014	41.5775
200	358.475	360.913	39.1602
201	121.278	390.555	38.1381
202	363.037	223.146	39.5662
203	376.073	234.657	42.0825
204	405.905	259.59	39.9304
205	95.5906	316.589	47.0124
206	459.54	318.783	48.0161
207	89.4883	340.928	41.2948
208	92.56	341.12	31.2
209	85.1818	351.434	39.0906
210	337.025	253.683	41.543
211	413.608	254.881	41.4397
212	439.47	264.278	37.669
213	361.49	380.682	40.624
214	66.5876	459.702	38.371
215	464.5	250.61	38.3989
216	205.88	270.876	41.0355
217	454.496	286.649	46.0698
218	420.338	289.724	39.7372
219	417.584	283.838	43.8298
220	456.759	300.681	47.7199
221	424.133	301.109	44.3698
222	464.865	306.168	42.8439
223	70.5536	317.925	42.5854
224	430.905	331.812	46.2825
225	353.814	339.903	41.6744
226	388.324	339.002	40.6408
227	467.667	347.394	41.9937
228	180.586	349.692	38.4112
229	443.462	359.05	39.5265
230	342.35	386.591	39.583
231	435.278	234.665	42.6473
232	319.607	242.496	39.5519
233	340.488	246.39	40.6919
234	467.127	314.011	48.1135
235	354.879	331.013	42.191
236	411.676	332.726	41.7859
237	380.288	333.507	41.3423
238	401.781	362.006	47.0697
239	108.761	394.087	41.8156
240	388.347	222.099	40.8394
241	411.863	244.474	45.1373
242	263.046	257.737	42.7684
243	444.848	281.182	47.4003
244	471.845	335.364	42.2025
245	409.398	355.867	44.2828
246	415.662	353.199	46.8266
247	390.986	363.585	44.9358
248	2.2803	368.724	42.7203
249	268.834	365.501	40.4878
250	111.411	415.727	41.1435
251	266.543	248.111	44.0745
252	265.293	252.337	47.4579
253	275.481	263.696	43.08
254	419.607	261.197	43.0683
255	396.806	270.274	44.9679
256	224.381	278.234	41.1304
257	208.728	284.945	42.9005
258	439.023	289.405	43.6292
259	353.582	302.624	43.7584
260	4.87121	334.436	44.4764
261	405.153	343.579	48.5559
262	142.154	352.866	39.402
263	433.684	351.183	49.6057
264	280.051	363.852	39.9913
265	123.008	367.449	40.6686
266	449.274	244.264	43.314
267	256.551	253.265	42.2453
268	286.683	256.945	42.5844
269	343.064	268.956	43.5245
270	426.668	268.587	42.5963
271	361.794	284.341	42.5303
272	357.521	291.462	43.5612
273	336.322	318.8	41.2963
274	421.47	321.785	49.5842
275	410.81	323.463	46.5633
276	395.796	344.413	47.1919
277	54.4206	344.296	43.0312
278	350.055	370.772	43.9163
279	44.9458	380.47	42.6615
280	400.938	227.7	47.1751
281	477.842	255.211	44.3307
282	333.715	260.932	42.7391
283	213.635	263.862	45.4388
284	207.043	276.707	44.0727
285	346.828	294.744	45.6652
286	469.324	299.92	49.2412
287	418.709	308.55	47.5534
288	439.91	332.804	46.8273
289	300.292	340.801	43.1849
290	42.9134	351.058	45.0825
291	75.8568	357.553	43.4074
292	92.2575	386.898	42.3203
293	60.4949	401.306	42.8662
294	144.09	414.934	44.3189
295	364.42	249.146	44.1755
296	364.452	243.675	44.9461
297	460.277	248.967	43.6611
298	481.659	266.897	41.7587
299	490.477	262.787	44.1012
300	74.9732	300.301	43.9486
301	392.756	304.343	44.8185
302	354.732	312.135	45.0027
303	449.574	310.957	50.1953
304	416.088	324.835	52.0128
305	447.135	326.68	49.8018
306	424.637	331.776	49.4033
307	144.205	335.53	43.2703
308	349.198	345.667	46.8963
309	100.814	351.785	44.5884
310	348.379	355.582	45.8365
311	62.7097	389.985	47.2059
312	472.348	247.422	43.0799
313	493.251	293.868	44.3949
314	425.666	308.396	44.209
315	175.803	335.049	43.9946
316	437.448	341.843	51.9076
317	20.4091	338.569	49.9701
318	80.3972	343.249	45.2656
319	321.719	390.947	42.1744
320	434.609	220.971	44.8822
321	382.088	259.122	46.5116
322	398.214	286.615	43.5863
323	383.73	315.303	42.9636
324	468.384	323.192	45.7203
325	157.994	342.099	43.9767
326	459.878	349.868	45.9807
327	402.337	352.218	49.5269
328	389.785	370.396	52.4175
329	420.791	218.495	46.9627
330	361.479	228.592	47.6107
331	329.603	268.069	45.6509
332	458.768	278.7	49.1958
333	297.347	287.252	43.5957
334	489.168	311.458	45.3165
335	312.964	322.659	43.1166
336	455.44	324.566	48.3261
337	429.49	322.896	51.8306
338	386.753	331.053	46.2508
339	10.6091	347.955	47.3699
340	31.695	351.603	47.9595
341	336.158	357.147	47.1906
342	468.961	276.596	47.7096
343	345.312	279.219	47.2453
344	151.107	318.319	46.4297
345	462.208	326.074	53.0334
346	344.932	334.103	47.6949
347	444.16	342.872	54.9272
348	420.653	359.073	45.1643
349	379.068	366.807	52.8194
350	174.123	393.97	48.4714
351	156.303	400.829	45.9328
352	82.4068	416.788	45.4738
353	375.331	224.934	46.5412
354	400.742	248.857	46.0568
355	387.375	268.579	48.7226
356	489.35	272.895	43.8538
357	394.94	285.74	37.96
358	482.872	286.701	48.5883
359	474.673	288.12	50.3369
360	474.062	311.153	50.2552
361	437.36	312.992	57.9965
362	481.775	338.495	48.5977
363	33.54	356.72	39.26
364	38.5921	358.893	53.4373
365	202.878	391.914	47.2118
366	284.844	286.291	45.8205
367	480.14	301.427	49.7291
368	418.505	301.886	55.199
369	342.207	301.909	48.4859
370	404.554	323.039	54.0251
371	27.6822	329.059	48.5043
372	40.9597	333.859	49.0056
373	62.8869	333.946	45.8456
374	440.96	364	38.48
375	410.529	361.249	53.8315
376	347.189	381.525	46.7787
377	190.135	381.449	48.0279
378	276.499	382.783	47.7482
379	181.963	387.528	47.9524
380	200.164	425.503	47.0634
381	377.492	210.389	47.0684
382	396.087	241.006	43.7601
383	324.881	247.168	49.9383
384	385.342	241.542	46.427
385	345.604	253.862	46.2282
386	356.138	255.475	46.7228
387	447.336	267.024	52.2163
388	58.0652	298.706	47.5153
389	498.896	304.977	46.4838
390	144.172	327.59	48.3723
391	431.471	342.253	54.9781
392	391.54	356.607	51.1394
393	76.2756	400.024	46.4695
394	225.655	420.925	49.0814
395	25.48	425.88	39
396	67.2321	467.099	46.03
397	346.867	220.449	48.7418
398	337.835	227.893	49.3033
399	352.066	230.185	47.8485
400	253.637	278.63	45.6414
401	379.32	304.66	46.217
402	57.4268	327.003	51.8928
403	186.96	340.57	49.0989
404	169.801	348.068	48.3943
405	374.476	356.92	54.2269
406	6.27587	360.875	49.5204
407	372.149	364.349	49.7596
408	367.412	240.27	49.7025
409	437.227	246.282	48.9926
410	449.602	260.141	53.0345
411	434.179	275.528	54.8958
412	394.309	280.246	50.1119
413	435.123	284.978	54.2581
414	452.179	292.734	56.5791
415	259.966	295.195	46.817
416	435.933	293.251	55.8402
417	215.988	298.396	46.1018
418	156.498	307.079	48.0862
419	443.58	314.554	57.5291
420	408.945	329.526	56.2833
421	134.978	332.718	48.7092
422	29.2971	337.319	48.2214
423	454.158	333.56	54.9566
424	47.6326	356.368	58.1802
425	185.654	361.427	50.4071
426	179.718	372.203	49.4354
427	265.216	379.279	47.6999
428	173.866	381.835	49.5762
429	83.4748	385.329	48.1924
430	44.72	388.44	40.04
431	242.892	400.153	48.1094
432	210.015	400.09	49.6715
433	17.1255	412.997	47.4793
434	426.065	242.36	52.0179
435	486.251	243.921	49.0503
436	419.95	251.483	49.052
437	362.17	265.641	47.5116
438	468.361	267.273	51.9455
439	441.501	274.579	55.9779
440	465.934	289.506	54.8851
441	80.7651	309.002	50.7305
442	58.338	345.549	48.1978
443	330.896	365.046	51.8199
444	166.719	373.681	50.1691
445	216.063	384.143	50.9589
446	257.86	384.245	48.6065
447	192.212	388.759	50.8592
448	267.711	390.822	51.4889
449	223.179	397.951	51.1913
450	456.551	223.446	49.0685
451	389.743	222.768	53.0038
452	348.769	235.512	51.1066
453	467.36	236.57	47.5688
454	347.865	242.879	49.5951
455	474.533	276.012	54.7188
456	468.163	283.599	54.3394
457	166.405	290.736	54.597
458	472.016	294.415	52.7068
459	144.326	306.616	50.7695
460	292.623	317.313	46.9591
461	411.145	317.264	58.0331
462	337.23	329.442	51.8199
463	414.96	330.2	41.08
464	36.7693	342.37	47.7305
465	123.688	354.432	51.9358
466	441.965	351.891	51.8132
467	174.242	361.567	50.4885
468	162.28	365.996	49.7896
469	415.417	367.606	53.1546
470	192.77	372.46	50.2238
471	52.6491	372.211	52.0043
472	201.034	382.547	53.3176
473	11.1873	395.195	49.4153
474	216.164	392.654	49.8059
475	190.752	396.018	50.3867
476	147.441	403.284	48.9567
477	199.883	402.265	53.4634
478	53.6316	414.285	51.4239
479	427.051	230.656	52.6793
480	376.284	272.161	50.0195
481	347.139	288.677	50.5381
482	427.235	286.248	54.453
483	400.134	292.302	51.5919
484	336.286	304.968	52.1249
485	126.835	328.218	51.2709
486	462.049	335.869	52.4384
487	199.353	350.625	51.8364
488	190.055	353.375	51.0095
489	315.548	351.281	54.2216
490	306.046	357.825	55.4181
491	330.088	357.333	47.3775
492	155.791	358.149	49.9102
493	198.626	362.025	51.9843
494	289.95	372.694	54.5522
495	381.223	374.961	47.9312
496	286.911	381.475	50.235
497	228.563	386.865	50.7292
498	188.785	403.562	51.7417
499	101.184	421.275	51.4945
500	444.467	230.23	50.0818
501	328.118	277.118	51.1272
502	267.895	281.339	54.5421
503	369.34	293.897	49.4308
504	170.602	309.096	53.3695
505	133.488	321.2	50.4107
506	161.474	317.3	52.4214
507	135.768	342.929	50.9843
508	149.375	350.499	51.371
509	324.869	345.325	53.9744
510	426.59	359.815	51.2943
511	206.368	370.476	52.3428
512	53.3258	382.949	50.6863
513	313.446	385.662	51.6677
514	179.441	400.62	52.6989
515	67.3377	408.829	51.924
516	401.044	204.651	51.8121
517	379.669	216.136	53.152
518	411.835	232.116	51.8985
519	324.693	235	50.6102
520	313.568	251.772	52.7475
521	244.847	253.316	50.2803
522	314.876	261.343	52.8203
523	440.828	263.775	52.2145
524	318.126	271.875	52.1208
525	180.938	276.193	50.1183
526	485.214	279.809	55.1643
527	335.029	283.372	52.0422
528	383.871	282.66	52.5399
529	478.11	294.395	56.8919
530	88.2114	298.315	52.2395
531	142.778	316.969	55.4661
532	402.915	314.615	55.8756
533	153.99	329.536	52.1399
534	195.329	332.416	54.43
535	68.0776	355.21	49.56
536	133.643	360.432	52.1498
537	370.704	380.007	54.1859
538	393.839	380.508	56.3065
539	161.295	392.414	50.9415
540	228.773	404.844	54.0295
541	115.802	418.419	52.073
542	4.43078	443.135	53.1386
543	469.58	258.823	54.3891
544	342.909	259.086	51.8426
545	462.376	258.759	53.0576
546	462.164	280.838	60.628
547	140.476	285.425	52.4767
548	367.12	295.36	43.16
549	48.2562	314.377	50.8341
550	421.197	315.722	59.2745
551	470.669	323.036	56.1086
552	338.263	338.216	51.9071
553	339.441	347.28	52.7346
554	436.31	377.063	52.4015
555	386.974	377.419	56.2873
556	235.287	391.145	53.0819
557	304.342	390.118	53.7487
558	53.5347	451.46	57.5952
559	371.877	213.608	55.8939
560	412.437	219.967	52.8542
561	230.017	249.952	51.938
562	452.194	280.533	57.4676
563	445.633	289.652	63.8843
564	64.6906	307.439	52.9863
565	478.629	309.601	56.7604
566	324.368	334.83	54.6557
567	18.2497	355.202	54.2503
568	210.223	354.231	54.0134
569	323.394	355.105	53.168
570	345.206	365.239	51.1381
571	400.446	369.737	56.5376
572	320.909	366.621	54.6433
573	407.427	366.622	57.9153
574	332.093	383.651	52.2026
575	348.797	391.414	51.4535
576	338.889	243.252	51.9066
577	352.491	242.812	58.1444
578	351.019	249.945	52.7928
579	463.992	272.71	60.6615
580	102.38	295.415	53.178
581	110.743	304.217	57.9054
582	131.656	306.505	52.5288
583	364.048	333.427	50.2586
584	203.172	341.24	53.1402
585	125.576	342.334	52.5642
586	139.151	350.963	52.5519
587	145.256	366.237	53.7936
588	327.525	376.962	54.3195
589	45.0883	404.556	51.5504
590	71.5085	447.609	54.1464
591	3.81169	455.703	51.6223
592	379.6	239.72	44.72
593	479.009	252.93	57.7364
594	496.401	265.233	50.6483
595	363.369	279.221	52.4496
596	122.124	285.958	55.6444
597	416.722	291.681	58.8661
598	324.163	301.423	54.1052
599	441.174	303.981	59.6995
600	322.236	313.531	55.8433
601	385.19	318.294	54.0702
602	168.732	325.674	55.5373
603	357.452	337.976	54.0476
604	382.229	351.665	58.8884
605	71.4717	369.481	52.0346
606	300.932	369.386	54.6104
607	340.237	369.78	53.5021
608	279.552	374.797	56.7369
609	214.611	375.917	54.2882
610	226.724	377.014	57.2643
611	23.2752	417.392	55.2082
612	106.08	421.2	44.72
613	374.383	245.987	55.3944
614	442.45	255.123	55.6334
615	332.333	292.043	55.2047
616	503.744	296.285	55.0479
617	413.92	329.68	45.24
618	450.622	348.53	53.7146
619	81.2641	354.079	53.3461
620	367.273	357.969	59.0485
621	312.579	363.887	55.5179
622	305.587	379.697	57.2605
623	142.096	385.38	55.0626
624	453.5	251.557	56.1676
625	476.698	263.231	60.3688
626	306.763	268.758	57.2431
627	295.621	268.524	57.348
628	180.688	296.608	57.7981
629	411.111	304.654	60.7547
630	182.394	315.064	57.9021
631	59.1867	318.787	57.8601
632	73.716	329.368	54.7015
633	117.165	335.644	55.2634
634	421.592	350.078	55.5816
635	28.522	360.332	51.6067
636	133.186	369.28	54.3146
637	378.618	373.511	61.2419
638	255.558	376.655	57.511
639	127.877	381.114	54.0517
640	154.814	383.488	55.4748
641	336.539	390.608	53.1702
642	277.478	388.136	57.9277
643	106.016	412.99	56.4767
644	78.2491	422.901	54.9484
645	15.1184	447.883	52.0149
646	2.98728	493.719	55.5227
647	314.927	243.219	55.8829
648	487.515	268.641	56.4344
649	350.588	270.057	53.3785
650	479.439	272.694	62.4061
651	490.56	284.46	57.3497
652	482.554	290.458	63.7489
653	445.214	296.586	59.8128
654	314.157	304.055	58.2394
655	452.191	304.834	61.7617
656	310.944	316.263	57.044
657	338.192	317.812	54.8048
658	47.84	319.28	46.28
659	370.799	319.981	54.3223
660	31.341	318.382	55.2062
661	117.565	327.522	57.309
662	311.278	334.106	61.487
663	444.07	332.158	62.3104
664	334.193	345.92	53.5622
665	288.89	347.797	56.073
666	306.673	348.634	55.2628
667	278.836	352.27	56.4414
668	297.462	363.075	54.4466
669	366.892	367.984	62.266
670	315.61	376.987	55.0018
671	245.152	386.188	55.1224
672	311.246	393.062	57.7627
673	267.468	398.626	58.6004
674	136.72	421.892	55.9715
675	48.0903	422.333	57.3187
676	434.062	216.729	54.1948
677	366.22	220.894	54.3991
678	387.606	233.737	54.5574
679	220.411	248.596	55.5254
680	505.288	267.695	56.2987
681	373.97	285.057	55.4191
682	380.077	292.045	56.482
683	275.33	300.188	60.749
684	432.715	303.995	62.0228
685	380.039	309.276	53.9992
686	259.288	318.429	56.9155
687	438.099	322.764	61.9843
688	206.592	327.155	58.1569
689	400.632	340.403	61.1349
690	316.01	342.193	55.0771
691	229.215	347.846	56.223
692	296.932	352.792	58.038
693	14.4359	364.366	55.4022
694	154.637	373.282	57.0569
695	141.594	375.872	55.3564
696	239.607	379.509	57.038
697	32.3015	387.554	53.6193
698	253.866	390.111	56.9968
699	169.182	398.43	58.7688
700	31.3712	406.23	55.684
701	213.543	406.606	56.2763
702	430.241	220.157	58.1279
703	399.4	238.632	55.1063
704	496.237	254.266	55.1716
705	412.029	264.8	58.5319
706	376.318	298.724	55.9133
707	150.146	303.441	58.9147
708	120.83	307.572	56.7094
709	485.442	306.708	57.2934
710	415.17	311.512	61.0685
711	386.538	340.297	59.4879
712	116.146	345.91	56.4085
713	219.342	343.922	56.4057
714	373.445	348.158	60.9761
715	219.987	358.546	55.4461
716	247.521	371.346	55.9018
717	356.312	374.988	54.8152
718	296.369	376.652	58.3377
719	165.893	383.106	57.0278
720	377.683	381.425	63.5194
721	385.512	383.426	61.8222
722	296.156	388.047	57.2564
723	287.58	389.016	56.9362
724	254.604	398.501	57.9239
725	66.9587	433.753	54.9577
726	325.309	222.662	56.344
727	313.334	231.823	56.3356
728	415.179	272.791	63.5081
729	449.147	270.6	64.9125
730	159.384	275.315	57.2366
731	171.023	298.811	58.4855
732	289.949	306.293	56.102
733	422.24	310.96	47.84
734	13.2675	330.582	56.1989
735	41.3533	325.22	59.6748
736	285.95	356.073	58.7198
737	122.709	364.807	59.2863
738	67.1491	362.662	56.945
739	255.879	365.861	57.8191
740	384.8	372.84	47.84
741	66.5469	381.862	55.7204
742	12.3197	387.803	57.8185
743	318.716	391.423	55.7462
744	44.1295	396.553	56.3536
745	155.55	411.579	55.7771
746	195.551	433.484	57.5855
747	14.5343	473.842	54.7897
748	289.04	298.507	61.1552
749	161.933	303.044	58.851
750	218.625	334.022	58.8479
751	233.976	338.097	57.5135
752	243.922	346.869	57.196
753	466.726	342.571	60.3197
754	26.2503	343.899	57.1318
755	396.562	349.566	60.4537
756	243.434	358.899	58.2513
757	387.713	361.457	62.237
758	228.628	366.338	59.1165
759	421.301	370.194	62.5553
760	237.337	371.478	57.5117
761	144.742	394.091	58.3644
762	307.835	223.746	56.4894
763	385.625	246.008	63.1045
764	417.544	258.208	65.8723
765	361.795	259.036	57.4393
766	483.28	261.208	59.238
767	457.165	266.472	63.1327
768	316.813	279.713	60.0766
769	406.083	283.099	62.8592
770	274.542	307.084	56.1754
771	269.997	318.699	56.3693
772	129.126	315.391	59.0944
773	319.873	325.647	59.7552
774	253.753	329.083	59.8986
775	407.06	335.53	62.2882
776	160.458	337.294	56.5425
777	7.55277	340.412	56.3644
778	21.2021	379.516	55.4362
779	363.962	380.063	68.7476
780	173.659	405.302	59.8179
781	378.382	204.09	57.3886
782	468.117	227.522	58.9958
783	296.857	249.244	59.0884
784	461.196	248.905	62.7523
785	337.05	260.79	58.5755
786	150.26	289.219	60.2815
787	319.911	292.478	61.9478
788	428.209	293.049	65.2938
789	71.0234	298.16	57.9849
790	305.648	307.951	59.5607
791	363.861	309.987	60.8077
792	118.982	318.26	58.7571
793	183.485	326.641	60.2436
794	435.63	331.414	63.3937
795	375.132	335.139	64.1923
796	16.9934	347.675	59.5068
797	233.204	355.653	57.5999
798	437.993	358.13	63.441
799	287.969	364.559	59.0101
800	433.275	365.959	58.2246
801	118.313	374.175	59.4113
802	134.07	391.248	61.8202
803	406.008	394.1	59.3904
804	338.753	399.389	58.0083
805	218.673	413.673	59.2923
806	396.05	226.037	58.3082
807	344.142	251.234	58.0471
808	294.034	257.422	59.4839
809	329.861	264.989	57.6693
810	407.025	270.487	63.2614
811	365.037	270.911	57.9512
812	459.206	272.059	58.6626
813	401.843	276.244	62.0287
814	418.862	284.956	66.8613
815	300.912	298.558	61.0199
816	179.481	306.413	61.1302
817	52.9061	332.996	59.2195
818	473.491	335.087	60.8087
819	410.154	346.636	67.1934
820	277.467	363.256	61.0606
821	2.72454	371.565	59.2376
822	265.062	381.325	60.0656
823	402.62	382.623	61.5957
824	299.958	395.994	59.8941
825	51.0371	433.693	55.6539
826	69.8429	456.358	60.3447
827	332.791	234.395	58.0375
828	282.766	258.522	58.464
829	437.523	263.143	65.7273
830	420.556	266.618	64.8912
831	423.661	274.453	62.5846
832	291.073	274.131	62.6057
833	299.897	289.196	61.6457
834	52.9025	304.763	58.7375
835	452.247	319.843	58.4995
836	303.18	325.419	63.1895
837	352.049	328.685	58.7374
838	488.111	332.755	60.4475
839	175.474	333.793	59.5116
840	386.764	332.135	62.2697
841	426.511	338.055	61.9031
842	270.372	346.854	60.5397
843	470.942	353.861	59.2918
844	269.122	368.782	56.5421
845	254.891	408.295	61.7608
846	201.701	412.406	62.061
847	2.06381	431.924	58.1714
848	352.28	223.148	57.9124
849	355.911	232.795	59.4027
850	477.754	244.785	61.542
851	347.61	276.348	58.3231
852	389.56	290.963	58.7426
853	494.567	298.129	61.7022
854	136.133	305.127	61.9583
855	203.718	315.637	62.8098
856	300.197	333.829	60.9665
857	257.506	356.805	59.6841
858	55.1854	361.319	61.4407
859	408.741	373.263	61.2026
860	55.937	399.617	59.1713
861	328.242	397.544	58.4062
862	163.485	405.312	62.2307
863	181.217	408.861	61.7136
864	47.2084	431.784	60.0774
865	109.712	442.501	59.2723
866	323.594	254.994	60.4842
867	514.037	285.31	58.2371
868	313.239	285.613	63.3305
869	275.556	291.573	63.8753
870	492.645	291.267	61.9567
871	310.255	294.415	62.1947
872	395.78	314.525	61.4583
873	500.191	313.594	58.4708
874	194.506	321.7	63.0949
875	227.223	325.998	62.544
876	479.441	327.319	59.4463
877	376.191	327.559	64.4392
878	368.134	334.119	64.052
879	49.6832	340.675	60.6576
880	279.671	342.621	60.6927
881	301.633	343.29	61.6905
882	359.354	366.03	63.3012
883	217.654	367.821	61.075
884	398.249	376.105	58.0066
885	124.413	388.235	62.0354
886	370.28	385.823	62.0632
887	476.456	231.615	61.5454
888	296.916	233.485	61.1994
889	497.09	283.545	63.1733
890	357.973	293.004	59.2818
891	286.672	289.067	62.442
892	191.095	298.657	63.8584
893	37.5938	299.354	60.751
894	354.718	309.092	59.7999
895	279.131	324.062	64.6209
896	108.047	329.186	60.6399
897	262.842	337.976	62.861
898	360.137	351.184	63.6514
899	397.28	352.04	52
900	371.743	372.419	65.9546
901	319.052	401.092	59.8366
902	190.452	412.691	61.8751
903	168.121	413.575	60.5145
904	166.979	426.259	61.6726
905	337.461	220.223	59.5276
906	421.825	224.645	60.3334
907	369.994	250.844	65.178
908	59.7144	295.346	58.9604
909	190.483	310.151	64.9084
910	146.942	326.339	59.8299
911	414.474	337.203	67.63
912	368.543	347.237	68.4129
913	101.492	359.143	62.6088
914	265.394	362.776	63.6016
915	102.925	370.983	64.0616
916	133.923	404.343	60.2678
917	245.324	405.307	62.0231
918	236.525	409.412	62.418
919	178.811	421.41	61.9723
920	371.269	203.562	62.2734
921	479.744	224.05	57.8471
922	450.533	228.265	61.371
923	359.853	242.514	61.6775
924	332.861	246.193	59.5006
925	396.872	248.214	65.1509
926	280.763	277.898	66.2106
927	290.341	282.168	62.974
928	59.2987	286.958	64.3251
929	460.076	297.814	68.7779
930	348.751	301.428	61.3263
931	296.514	306.987	64.0482
932	490.203	306.957	63.1847
933	284.556	316.678	61.7135
934	214.895	321.32	64.2714
935	485.825	321.764	59.3406
936	257.317	347.511	65.1521
937	268.038	354.334	64.3067
938	164.764	364.327	63.3732
939	305.729	399.24	64.3769
940	373.922	205.177	59.1038
941	447.2	221	53.56
942	455.597	220.791	60.3105
943	376.04	220.254	60.0122
944	441.079	221.557	62.6048
945	405.478	242.477	66.5445
946	456.5	260.405	72.4137
947	490.364	260.985	63.5353
948	511.054	276.719	62.6809
949	302.781	282.459	62.2907
950	235.556	284.555	64.5163
951	198.284	306.051	66.2546
952	370.972	296.541	62.7037
953	465.566	305.934	66.2909
954	358.459	320.284	62.9805
955	393.28	339.338	66.3752
956	399.986	359.602	73.3408
957	394.16	372.84	53.56
958	118.525	380.754	65.4068
959	2.95655	398.652	62.9226
960	312.871	409.63	63.1523
961	72.2027	428.782	63.1605
962	390.785	193.571	65.367
963	389.017	211.836	62.0746
964	406.842	226.611	65.5051
965	396.905	234.73	65.6304
966	496.831	244.637	62.6684
967	392.294	253.896	65.4665
968	348.994	264.628	65.4748
969	393.627	269.852	70.0599
970	223.49	282.179	66.7133
971	218.922	290.017	67.4505
972	508.004	307.383	64.2989
973	345.466	309.533	60.771
974	284.044	333.524	62.37
975	428.868	360.117	66.6439
976	430.021	372.115	66.2248
977	10.2815	424.618	61.4331
978	35.08	428.409	64.6712
979	363.015	223.541	65.1074
980	275.921	250.173	64.6787
981	465.862	258.285	70.0669
982	216.626	264.789	67.1703
983	339.111	279.448	63.1825
984	85.3854	289.58	63.8557
985	457.468	309.615	66.8952
986	31.7708	310.015	63.6261
987	300.315	316.145	63.7859
988	474.219	320.293	60.853
989	266.48	327.89	64.9556
990	273.588	333.781	64.2921
991	106.87	340.783	63.7137
992	389.973	348.944	71.0241
993	167.194	352.61	68.6696
994	186.41	345.444	61.6184
995	164.84	349.44	54.6
996	159.517	355.313	63.4091
997	418.871	352.584	64.17
998	112.458	365.857	65.7691
999	207.218	388.698	62.1372
1000	366.088	393.033	66.0297
1001	18.8941	397.375	66.1617
1002	276.533	395.974	62.737
1003	156.141	400.307	63.0058
1004	383.066	227.193	63.9853
1005	403.674	252.476	68.5415
1006	427.059	262.1	71.8387
1007	493.644	269.983	65.9019
1008	465.4	294.84	55.12
1009	480.958	297.252	71.9415
1010	142.747	300.254	64.3194
1011	384.255	298.903	66.0904
1012	222.833	313.632	66.2757
1013	90.8476	316.699	63.7052
1014	508.086	320.245	65.2555
1015	476.34	322.416	68.0468
1016	238.726	330.032	64.3214
1017	27.4455	363.981	62.1403
1018	23.7437	430.767	63.3686
1019	13.4941	440.288	62.803
1020	429.103	202.141	67.2084
1021	407.483	205.099	61.858
1022	467.208	215.199	64.3315
1023	474.76	219.96	55.64
1024	439.034	255.506	72.162
1025	447.419	254.259	63.5154
1026	471.107	269.067	71.1898
1027	356.018	274.216	64.9843
1028	231.557	275.864	65.6177
1029	451.313	275.403	68.4139
1030	409.374	277.799	65.2673
1031	408.2	277.16	55.64
1032	348.837	287.804	64.3512
1033	198.581	292.036	64.43
1034	133.607	332.412	65.1281
1035	292.37	339.371	63.8997
1036	179.452	354.497	63.5386
1037	150.096	358.802	66.9335
1038	360.36	371.28	55.64
1039	85.9503	399.959	66.6281
1040	273.15	422.717	64.3309
1041	97.1431	439.084	65.24
1042	422.608	216.791	64.3786
1043	345.471	215.989	60.7662
1044	372.06	220.74	56.42
1045	338.263	229.522	65.6446
1046	386.569	261.128	67.9961
1047	430.313	273.021	71.479
1048	325.406	272.732	63.7704
1049	255.827	287.906	66.542
1050	264.635	293.532	67.884
1051	204.401	300.753	68.6012
1052	108.529	318.087	65.1517
1053	471.515	316.252	68.0945
1054	488.866	315.407	69.9833
1055	445.685	322.396	65.0015
1056	329.563	327.014	66.9586
1057	290.889	326.349	65.3034
1058	427.44	353.08	56.16
1059	61.0712	354.875	60.8815
1060	448.938	351.432	67.0059
1061	180.715	365.485	63.9539
1062	351.507	363.652	68.7928
1063	449.904	375.589	64.9918
1064	178.24	376.172	67.133
1065	364.157	376.251	67.9548
1066	107.199	378.472	67.889
1067	290.901	396.728	65.9495
1068	306.56	210.393	66.547
1069	341.64	218.27	57.2
1070	321.595	231.657	64.5632
1071	242.007	272.944	68.3239
1072	408.457	292.756	70.6876
1073	511.384	292.896	67.0412
1074	236.107	311.404	67.5261
1075	424.382	320.889	71.5343
1076	2.45036	333.357	62.9542
1077	247.576	337.305	65.3963
1078	148.199	341.084	67.3854
1079	383.715	344.789	75.2983
1080	145.793	352.111	70.3416
1081	94.2308	374.902	67.7282
1082	410.53	382.027	63.8082
1083	109.007	386.733	67.5627
1084	384.427	392.599	65.2655
1085	206.824	419.822	65.616
1086	83.71	432.863	65.2779
1087	16.2538	449.568	65.1354
1088	413.176	196.75	67.7746
1089	408.2	216.667	57.3733
1090	407.643	214.245	71.4894
1091	329.252	224.893	65.8509
1092	414.4	235.7	70.4378
1093	331.785	240.567	64.0898
1094	255.241	252.941	67.7513
1095	475.308	280.52	72.7534
1096	181.205	292.577	68.8603
1097	223.088	299.746	68.3624
1098	211.649	310.376	67.6568
1099	482.583	321.642	68.3382
1100	100.491	324.457	66.6823
1101	397.118	332.675	62.4866
1102	67.3613	345.729	62.3766
1103	355.046	341.936	69.2735
1104	34.2532	347.016	65.2252
1105	54.6918	350.209	64.7567
1106	427.413	352.152	68.3425
1107	188.862	373.855	66.0972
1108	423.36	377.074	70.1525
1109	220.33	386.116	64.8054
1110	402.026	404.125	68.1174
1111	226.938	415.277	67.157
1112	150.812	432.798	66.8884
1113	222.34	437.111	65.5906
1114	409.76	201.76	57.72
1115	449.258	214.076	66.8512
1116	470.187	252.745	72.0602
1117	268.167	260.875	67.6784
1118	231.375	267.995	68.7905
1119	276.617	267.604	70.1165
1120	365.882	285.896	66.3489
1121	210.442	282.194	68.2613
1122	235.018	294.233	68.8067
1123	23.5746	291.019	68.4579
1124	446.139	301.893	74.2945
1125	249.089	308.687	70.1608
1126	373.755	306.563	64.4523
1127	394.15	321.559	74.18
1128	462.699	330.985	68.9963
1129	98.6958	334.304	65.1222
1130	330.941	339.505	66.4277
1131	160.053	341.752	66.5054
1132	421.179	356.093	71.9194
1133	42.8376	367.725	65.308
1134	169.355	373.312	67.6245
1135	322.046	384.084	64.388
1136	356.073	394.338	69.1103
1137	435.082	211.265	64.115
1138	402.604	208.346	67.9278
1139	351.246	212.653	67.2505
1140	273.699	218.953	67.3356
1141	489.307	232.322	64.4918
1142	451.834	247.818	67.1366
1143	259.056	259.632	67.4045
1144	281.637	268.43	65.9872
1145	217.624	272.602	69.9753
1146	100.667	299.046	67.8086
1147	325.672	310.049	69.7203
1148	247.945	319.747	70.2565
1149	61.079	319.962	64.8768
1150	338.765	327.909	68.2357
1151	338.874	344.392	65.4186
1152	345.889	378.414	70.5672
1153	341.587	386.965	69.4427
1154	212.269	398.657	66.1243
1155	324.851	408.344	66.7547
1156	2.89335	415.919	66.7103
1157	139.395	432.833	68.5172
1158	46.5463	442.239	65.6394
1159	441.678	205.709	69.2332
1160	499.42	236.788	67.7684
1161	460.71	243.114	70.6715
1162	254.932	244.534	73.5064
1163	384.95	254.424	64.6749
1164	371.505	268.089	69.6211
1165	194.972	272.087	71.369
1166	203.409	275.134	70.8358
1167	455.726	276.365	74.7049
1168	246.782	288.573	69.7779
1169	247.147	298.23	69.0071
1170	255.611	298.683	69.2369
1171	123.383	303.963	68.8148
1172	333.956	310.834	64.7645
1173	344.531	312.892	70.5918
1174	235.419	320.608	69.4064
1175	404.633	330.133	75.0216
1176	63.9266	338.133	67.1724
1177	130.541	343.922	67.9522
1178	203.661	342.165	66.1744
1179	109.084	350.452	67.0442
1180	188.686	357.471	68.7977
1181	327.086	360.939	66.3483
1182	20.7961	370.498	65.5233
1183	344.519	371.365	70.9667
1184	356.125	379.242	72.0474
1185	320.179	377.049	66.575
1186	401.126	386.686	71.1456
1187	103.675	395.858	70.3233
1188	302.862	407.235	68.4407
1189	152.353	427.342	71.7921
1190	97.4589	430.85	70.4346
1191	392.685	221.577	66.7778
1192	456.015	234.326	70.184
1193	471.763	241.877	66.6402
1194	194.095	248.305	67.0963
1195	490.401	254.662	73.2657
1196	253.313	272.402	70.0174
1197	483.553	274.28	71.9962
1198	372.94	279.099	65.3487
1199	336.653	287.602	67.42
1200	70.7908	288.035	68.4564
1201	458.98	289.709	71.9777
1202	53.2655	298.408	68.3955
1203	265.498	304.041	68.5437
1204	237.23	304.04	71.9403
1205	332.274	317.411	69.8751
1206	361.82	339.301	66.1152
1207	362.298	345.109	74.782
1208	1.86822	352.563	65.6074
1209	360.516	358.145	71.4247
1210	413.4	370.5	59.41
1211	324.48	382.2	59.28
1212	350.246	383.361	75.6058
1213	281.057	394.846	69.5579
1214	115.235	396.614	70.9475
1215	93.7836	405.041	67.329
1216	16.3054	407.529	67.0881
1217	239.487	416.373	69.6285
1218	84.2358	424.432	68.7397
1219	3.94696	423.887	70.7685
1220	360.916	198.786	68.6008
1221	455.068	206.053	68.4059
1222	437.653	215.021	68.2213
1223	369.843	225.153	71.1191
1224	260.718	236.407	70.3906
1225	230.089	260.224	69.1448
1226	374.488	255.013	72.5442
1227	259.178	266.812	70.2259
1228	426.087	281.378	74.6419
1229	258.273	280.501	70.4252
1230	191.359	286.656	73.0002
1231	423.836	295.074	74.6014
1232	102.015	313.052	68.8115
1233	153.997	313.242	67.772
1234	130.283	323.116	69.6486
1235	360.763	332.308	73.6905
1236	434.751	351.642	67.4439
1237	355.241	351.395	74.3366
1238	367.736	355.364	77.7134
1239	327.08	357.24	59.8
1240	380.462	359.705	67.0778
1241	381.425	359.595	61.4385
1242	331.626	357.607	65.6058
1243	91.8705	365.617	71.0744
1244	82.3522	370.902	71.2572
1245	200.187	372.639	68.7284
1246	18.8873	384.622	66.8496
1247	178.679	383.359	70.3725
1248	234.888	388.973	66.6889
1249	186.903	392.604	70.6623
1250	372.761	411.329	71.0195
1251	26.2001	415.378	66.8409
1252	249.784	414.93	70.494
1253	4.02462	440.551	65.5902
1254	1.86316	451.294	66.8493
1255	366.238	207.393	68.8615
1256	298.389	233.891	73.5371
1257	430.04	237.64	60.32
1258	376.913	246.222	75.9351
1259	443.583	248.166	67.8973
1260	244.064	264.493	70.3066
1261	166.905	261.695	67.92
1262	205.114	265.758	70.9175
1263	366.309	262.724	73.4103
1264	498.39	291.305	72.1773
1265	399.734	303.984	72.4504
1266	498.869	331.508	71.1408
1267	155.468	331.909	69.2685
1268	178.873	342.876	71.0307
1269	216.5	349.665	68.5769
1270	312.704	368.921	69.2756
1271	194.411	389.816	68.7304
1272	260.507	411.018	69.1111
1273	40.5223	457.454	71.8409
1274	413.701	243.448	75.7418
1275	341.116	249.041	68.8648
1276	324.992	250.492	71.7059
1277	478.794	251.669	72.8089
1278	336.357	256.126	70.7497
1279	381.851	268.063	73.732
1280	266.721	275.646	70.79
1281	114.937	273.353	69.0578
1282	488.236	278.644	73.4364
1283	416.797	280.175	81.23
1284	248.036	279.919	69.8068
1285	134.096	301.729	73.5759
1286	153.655	301.64	71.5734
1287	369.021	302.386	69.094
1288	91.0778	332.639	71.7714
1289	23.4333	334.574	70.1294
1290	188.531	335.937	68.0984
1291	473.091	345.442	69.7352
1292	393.535	356.865	76.8645
1293	214.119	356.088	68.5518
1294	447.787	363.495	72.0216
1295	336.905	379.709	69.2541
1296	354.565	387.585	70.4709
1297	392.752	393.401	66.4789
1298	261.733	402.133	61.1867
1299	386.375	205.233	68.1378
1300	316.645	212.565	70.27
1301	269.259	227.549	73.2111
1302	314.211	232.41	71.7251
1303	245.307	248.371	74.4989
1304	433.976	248.084	76.5361
1305	265.897	248.11	68.7096
1306	217.972	258.103	71.3659
1307	243.556	257.416	72.5075
1308	322.715	301.23	69.8404
1309	480.457	304.858	68.0794
1310	261.283	311.692	70.4029
1311	163.538	320.219	69.8113
1312	13.1768	345.213	68.9819
1313	140.124	345.142	74.8574
1314	132.506	361.077	69.8253
1315	309.877	377.174	67.8505
1316	373.124	386.194	75.4655
1317	227.269	396.596	68.1025
1318	151.576	407.881	70.954
1319	315.114	246.696	72.956
1320	406.549	259.733	76.7932
1321	346.561	278.234	69.9307
1322	443.466	284.049	71.3337
1323	4.08037	299.453	76.1971
1324	498.618	299.756	74.5468
1325	337.48	311.48	61.88
1326	496.653	315.671	70.5913
1327	85.3841	325.5	71.7613
1328	450.812	320.613	72.3058
1329	381.715	330.102	79.0844
1330	38.306	332.05	70.0188
1331	58.76	340.6	61.88
1332	93.1503	343.869	72.4201
1333	201.317	358.137	70.6884
1334	142.245	361.258	74.3227
1335	145.257	378.303	71.7252
1336	419.157	385.521	69.1201
1337	177.127	394.695	73.4745
1338	221.615	399.904	72.5636
1339	145.625	402.234	71.7273
1340	38.0496	405.983	69.9113
1341	187.539	441.847	69.5211
1342	4.88563	490.821	70.6215
1343	419.506	230.078	74.1294
1344	354.298	234.807	71.352
1345	437.884	241.087	75.8588
1346	187.044	278.947	73.7513
1347	468.874	283.898	75.3612
1348	208.091	293.501	75.0811
1349	417.095	300.5	80.5211
1350	496.319	308.086	71.3286
1351	477.04	313.221	81.6609
1352	143.366	330.053	69.6795
1353	122.764	333.27	71.6944
1354	439.207	369.134	74.8996
1355	248.629	375.852	70.2751
1356	51.0054	383.971	70.7111
1357	185.268	420.017	71.9859
1358	51.6061	432.044	70.5746
1359	104.773	440.228	71.8387
1360	349.515	222.498	72.5918
1361	356.997	226.295	71.5544
1362	358.164	227.601	64.8844
1363	454.873	240.967	81.7366
1364	238.385	250.257	71.1765
1365	432.22	257.052	76.8162
1366	380.576	258.643	74.7602
1367	494.326	264.237	72.4767
1368	200.663	286.1	75.2106
1369	436.259	288.345	82.6802
1370	194.882	295.011	73.7716
1371	121.554	342.669	73.61
1372	378.116	337.863	77.9893
1373	3.05101	373.887	69.1911
1374	79.2141	378.902	73.2311
1375	288.941	381.118	70.2401
1376	428.318	393.253	73.498
1377	67.6748	390.571	72.5144
1378	328.12	415.48	63.44
1379	254.167	220.56	72.2969
1380	338.951	221.956	71.9968
1381	382.016	239.444	74.2482
1382	423.505	240.108	75.1938
1383	295.312	254.37	73.265
1384	330.813	265.58	71.2907
1385	331.299	282.33	73.6546
1386	177.922	321.476	72.6936
1387	2.07928	323.781	70.072
1388	478.273	330.698	72.5121
1389	401.44	346.32	63.44
1390	157.944	349.04	74.7017
1391	226.451	349.151	72.571
1392	298.74	363.74	63.44
1393	298.399	364.713	73.2365
1394	152.448	365.597	74.288
1395	159.034	381.405	72.6592
1396	92.8368	382.57	74.19
1397	336.65	388.932	75.9707
1398	363.206	400.072	69.997
1399	380.454	397.856	72.512
1400	216.603	422.253	72.4603
1401	420.217	207.421	71.9151
1402	294.936	215.112	74.1213
1403	377.799	233.897	77.7105
1404	442.809	236.59	76.5149
1405	498.225	257.539	74.8623
1406	349.504	259.017	76.1109
1407	142.145	281.626	74.8155
1408	69.4876	295.185	75.3321
1409	38.5702	307.908	73.3947
1410	171.293	309.01	71.9588
1411	346.825	346.894	78.458
1412	131.38	351.712	76.1333
1413	231.624	357.942	70.959
1414	245.538	361.146	72.9476
1415	204.318	380.857	72.5653
1416	157.432	390.466	75.5283
1417	329.683	388.298	74.4789
1418	77.9986	396.14	76.1149
1419	196.659	399.989	73.8624
1420	187.755	403.048	74.1819
1421	289.332	403.821	72.9888
1422	156.036	419.164	70.0299
1423	415.767	220.867	75.081
1424	306.21	220.293	72.8687
1425	382.249	226.527	78.958
1426	404.72	234.428	76.1354
1427	480.479	241.765	73.9444
1428	209.284	258.161	77.2917
1429	448.746	259.233	75.3608
1430	409.909	265.01	71.4297
1431	133.637	265.088	73.9488
1432	505.069	285.31	74.3593
1433	359.365	295.409	71.0839
1434	214.006	304.783	77.2047
1435	60.7371	304.639	76.3349
1436	4.10375	314.744	74.7001
1437	148.754	312.597	73.7055
1438	406.517	319.686	77.8241
1439	351.258	341.604	79.8447
1440	456.115	358.312	71.8088
1441	290.915	355.839	72.7215
1442	82.7289	360.884	73.3288
1443	338.079	368.792	76.8707
1444	354.304	370.522	76.1267
1445	200.306	387.618	72.7553
1446	254.486	388.534	72.8776
1447	177.422	386.733	82.6167
1448	359.84	398.32	64.48
1449	99.4002	407.505	73.9958
1450	290.921	412.434	74.3234
1451	12.5666	415.664	72.0154
1452	298.195	411.3	75.1439
1453	17.0634	422.572	72.0001
1454	191.391	423.898	74.9069
1455	24.2098	448.154	72.0105
1456	23.0889	468.464	75.3283
1457	394.409	196.843	76.2085
1458	338.671	213.74	71.6368
1459	391.789	215.776	70.9456
1460	390.545	235.325	73.8466
1461	465.967	239.026	80.5654
1462	468.74	244.823	75.4885
1463	358.505	244.455	77.9441
1464	226.496	254.923	73.3658
1465	397.691	277.806	77.1056
1466	499.203	278.257	71.9649
1467	137.44	292.229	73.4741
1468	96.2	312.924	65.9822
1469	509.376	312.737	70.9399
1470	504.697	316.379	73.4537
1471	468.521	322.675	73.8582
1472	358.094	326.566	76.5813
1473	191.543	347.165	73.414
1474	93.7096	354.342	73.9746
1475	210.579	363.298	73.311
1476	138.854	371.802	74.118
1477	410.029	376.636	72.1724
1478	78.7422	387.884	74.1448
1479	170.883	383.984	80.3522
1480	59.095	390.32	74.0558
1481	389.48	393.12	65
1482	129.131	395.505	75.1598
1483	107.872	406.925	75.7981
1484	9.35929	430.869	74.3318
1485	2.87472	444.096	74.9113
1486	476.486	223.579	74.9261
1487	344.696	230.702	76.4087
1488	305.561	240.534	77.5201
1489	217.42	251.455	78.3733
1490	387.474	253.711	76.5208
1491	340.793	273.337	74.3868
1492	123.249	288.779	74.4329
1493	353.233	303.068	74.2059
1494	399.094	313.229	71.7943
1495	391.732	311.574	79.1688
1496	316.466	339.26	76.803
1497	233.868	375.362	72.3577
1498	269.816	377.491	71.4597
1499	396.24	392.08	65.52
1500	388.56	395.394	76.2313
1501	338.498	415.642	76.6451
1502	320.386	414.983	74.2038
1503	128.665	422.395	76.3322
1504	327.014	207.709	75.7746
1505	462.06	212.842	77.6709
1506	394.428	228.804	76.7181
1507	325.51	235.604	77.0292
1508	488.217	246.064	79.0958
1509	496.551	249.168	75.62
1510	384.72	279.469	82.5233
1511	371.125	286.45	74.334
1512	116.897	318.583	73.824
1513	384.146	324.736	76.5257
1514	485.071	323.658	76.7046
1515	219.534	341.502	73.9617
1516	234.35	342.017	74.2726
1517	476.809	355.756	75.3579
1518	449.026	386.62	77.8729
1519	56.8501	401.846	75.097
1520	384.245	408.549	71.7788
1521	350.264	202.522	73.8264
1522	431.855	225.659	77.9917
1523	463.76	231.673	76.6418
1524	288.78	234.002	74.2921
1525	349.181	250.697	74.7206
1526	283.003	254.46	78.0847
1527	513.455	256.34	74.2736
1528	290.525	266.021	76.4858
1529	318.994	265.178	74.9849
1530	464.864	270.553	78.6271
1531	397.731	283.123	83.4842
1532	489.308	287.405	74.2241
1533	164.577	294.372	77.3013
1534	399.332	312.339	79.6532
1535	309.706	317.741	72.8971
1536	350.586	329.136	81.3226
1537	473.65	338.938	74.9059
1538	305.909	352.501	76.2112
1539	405.08	373.88	66.56
1540	226.76	372.22	74.6719
1541	211.782	373.816	75.7692
1542	68.1131	378.22	75.831
1543	38.3018	388.916	76.1312
1544	68.3128	424.881	77.188
1545	280.547	429.205	77.6612
1546	27.1847	439.782	74.4665
1547	11.44	465.92	66.56
1548	382.527	197.85	76.5847
1549	455.639	227.608	76.1458
1550	365.022	241.2	77.9138
1551	422.21	253.198	83.3833
1552	480.661	259.043	80.8314
1553	430.419	299.668	82.2946
1554	307.508	300.781	74.2299
1555	95.4292	307.806	74.7828
1556	424.518	339.546	77.9778
1557	81.6135	350.066	77.1904
1558	174.879	363.647	77.4044
1559	415.011	360.69	77.9359
1560	67.2438	368.635	76.1672
1561	214.358	381.887	75.8749
1562	372.781	380.742	73.6841
1563	225.164	381.326	77.6859
1564	94.4615	390.687	78.2035
1565	408.984	391.381	75.8169
1566	168.824	391.355	80.1358
1567	122.913	398.508	74.6037
1568	369.652	400.287	78.8059
1569	130.491	403.216	78.614
1570	86.84	406.12	67.08
1571	201.042	425.866	75.9802
1572	387.746	219.663	77.2754
1573	308.772	255.442	76.3308
1574	305.843	274.875	77.4963
1575	389.505	275.671	78.6063
1576	469.601	294.463	79.3711
1577	26.6211	303.32	75.373
1578	127.373	314.911	75.644
1579	460.074	311.122	81.4479
1580	389.328	321.142	81.0087
1581	369.709	322.33	85.1298
1582	427.743	326.301	77.6639
1583	114.483	332.639	76.777
1584	209.502	331.518	75.2199
1585	387.413	338.262	88.5999
1586	284.615	342.956	75.6833
1587	268.266	344.639	74.5775
1588	361.14	342.68	67.86
1589	452.241	355.301	75.65
1590	42.2769	376.408	78.4859
1591	294.655	375.83	76.585
1592	438.24	377.818	76.954
1593	394.208	380.042	81.0625
1594	345.401	390.354	80.8463
1595	379.6	410.28	67.6
1596	274.546	417.814	75.5456
1597	239.929	423.925	78.4193
1598	476.593	215.643	75.9641
1599	186.566	271.707	79.0455
1600	436.58	281.94	75.8781
1601	123.94	299.484	79.0201
1602	472.208	306.624	82.2087
1603	34.983	322.273	76.8801
1604	272.721	326.675	76.7563
1605	79.6613	337.7	76.3656
1606	273.465	345.508	80.7493
1607	313.331	353.765	74.3718
1608	63.7307	357.03	76.4435
1609	256.266	357.593	75.4527
1610	271.164	362.572	76.6449
1611	190.316	366.823	78.964
1612	346.732	363.24	84.7195
1613	256.353	369.007	76.1346
1614	58.9204	372.893	79.1396
1615	393.174	369.048	82.9132
1616	277.958	381.843	75.7732
1617	351.031	393.266	80.5432
1618	234.801	398.508	78.3364
1619	70.4922	402.329	79.3998
1620	272.529	406.297	78.6896
1621	267.001	414.422	77.173
1622	309.368	418.047	75.4987
1623	252.501	420.393	76.217
1624	23.5591	425.215	75.057
1625	50.2043	427.465	80.9255
1626	62.9881	444.407	77.2926
1627	370.555	194.643	76.8407
1628	367.605	201.575	79.5868
1629	295.054	247.085	79.594
1630	377.462	262.741	83.3985
1631	407.42	262.86	68.64
1632	319.149	281.142	75.7856
1633	390.503	285.084	79.2814
1634	183.306	288.794	81.5959
1635	330.736	298.715	78.2662
1636	282.725	316.422	77.1686
1637	462.763	328.128	76.1506
1638	302.129	338.753	77.288
1639	252.875	349.748	77.88
1640	385.485	357.936	83.0591
1641	73.9792	363.179	78.1758
1642	161.092	368.961	82.4258
1643	333.362	380.579	76.018
1644	363.32	384.015	82.094
1645	144.896	388.046	76.6445
1646	399.144	394.555	85.8165
1647	221.898	411.339	78.5198
1648	36.0318	441.211	77.4204
1649	409.542	223.776	82.4004
1650	448.321	233.781	81.9233
1651	278.668	238.31	76.0456
1652	505.766	259.441	78.2248
1653	294.778	291.797	77.6513
1654	267.773	314.594	80.0761
1655	417.987	313.596	75.2121
1656	494.26	312.52	69.42
1657	5.31362	329.611	77.2419
1658	370.138	337.697	80.9478
1659	463.353	348.058	79.8484
1660	327.771	376.763	77.0054
1661	209.55	393.074	78.365
1662	375.854	390.424	83.3858
1663	423.922	187.123	82.0772
1664	317.571	195.548	79.3644
1665	473.597	205.103	78.7117
1666	370.322	210.628	77.4211
1667	470.873	213.94	82.3548
1668	374.054	271.937	81.3114
1669	444.502	278.84	82.2227
1670	505.661	278.247	79.186
1671	301.551	282.982	78.5382
1672	505.636	292.521	80.8463
1673	396.798	292.304	82.0164
1674	114.688	301.862	78.85
1675	385.479	305.883	76.5073
1676	374.633	310.549	84.5669
1677	366.786	312.956	81.6214
1678	511.457	316.138	78.2516
1679	291.786	317.105	76.6736
1680	296.444	322.409	75.6841
1681	493.808	322.759	81.5093
1682	340.9	344.496	81.4776
1683	115.642	357.774	77.7628
1684	9.25008	370.748	80.1239
1685	415.162	369.691	81.4724
1686	264.449	376.087	80.5001
1687	419.011	379.875	77.9632
1688	3.64912	380.873	79.9634
1689	322.686	391.921	78.9816
1690	337.107	395.14	80.3281
1691	343.95	400.121	78.1781
1692	44.5411	399.743	77.0144
1693	259.64	417.101	78.2178
1694	225.049	425.113	79.568
1695	2.24852	435.582	79.0346
1696	340.903	198.212	79.1474
1697	342.38	207.702	78.9862
1698	278.863	215.614	79.7914
1699	474.363	232.949	80.6153
1700	370.417	239.321	84.6038
1701	414.596	257.334	87.7907
1702	402.001	269.126	85.5598
1703	510.415	267.294	80.6761
1704	355.236	285.871	79.704
1705	318.084	296.154	79.566
1706	438.071	300.757	84.3588
1707	282.967	297.249	77.8935
1708	489.877	302.186	81.2681
1709	420.184	309.112	83.7165
1710	376.276	318.663	86.3489
1711	110.944	343.512	79.2198
1712	216.733	346.866	80.3687
1713	334.559	352.119	85.8826
1714	17.1695	359.669	80.7227
1715	25.8118	370.687	79.1752
1716	23.8752	384.884	78.9257
1717	287.825	394.085	80.4331
1718	328.722	398.359	78.0955
1719	381.47	210.135	83.1539
1720	355.641	212.415	79.5044
1721	286.457	222.429	77.9676
1722	244.863	236.935	81.248
1723	495.759	233.033	78.004
1724	427.515	247.45	89.575
1725	363.89	265.967	87.9877
1726	507.384	273.435	82.1925
1727	147.361	279.276	77.7474
1728	178.059	281.732	81.5385
1729	343.479	290.261	80.161
1730	504.945	300.988	84.4285
1731	321.503	324.786	81.571
1732	286.224	330.889	79.2178
1733	232.071	331.082	80.4703
1734	246.068	336.382	78.4137
1735	458.956	342.353	81.3694
1736	344.575	351.564	88.8623
1737	459.68	355.16	70.72
1738	328.452	366.497	82.7164
1739	314.555	380.617	82.3629
1740	322.304	382.833	78.6955
1741	266.302	391.269	81.6686
1742	138.383	404.4	79.282
1743	164.625	413.705	78.4551
1744	282.968	412.164	80.3257
1745	175.137	418.664	77.9401
1746	25.4144	432.188	77.6587
1747	155.851	440.254	82.7862
1748	448.027	207.576	76.9752
1749	461.582	226.476	81.2441
1750	449.638	243.357	78.0548
1751	445.527	247.656	78.1603
1752	215.632	244.791	81.2785
1753	388.898	263.261	91.1455
1754	498.338	265.167	85.6293
1755	282.586	272.253	80.2708
1756	422.995	274.703	89.2324
1757	156.622	290.581	82.8509
1758	174.769	291.008	81.5245
1759	288.787	306.524	79.5943
1760	442.236	308.938	81.8285
1761	79.2837	321.264	79.0769
1762	76.4003	328.839	80.6136
1763	183.979	341.453	81.3522
1764	422.378	362.115	85.3253
1765	281.351	368.051	82.2329
1766	341.571	375.011	78.9997
1767	2.44092	411.884	81.3439
1768	75.3657	410.324	84.0113
1769	14.3867	437.667	71.5867
1770	236.106	440.447	83.7277
1771	330.628	191.125	83.1301
1772	430.003	207.597	77.5436
1773	236.073	244.763	81.2257
1774	333.63	246.368	84.376
1775	365.337	249.709	85.6453
1776	452.503	252.996	80.4204
1777	432.339	270.391	84.3135
1778	474.134	267.367	85.0124
1779	499.558	272.115	78.7592
1780	365.72	273.435	83.5508
1781	492.494	279.782	81.1782
1782	105.532	293.223	80.5601
1783	73.4289	306.889	80.7197
1784	153.939	327.682	82.5588
1785	280.167	357.072	83.2726
1786	125.189	372.16	81.1056
1787	303.743	384.482	84.4547
1788	415.357	384.551	80.2434
1789	30.5084	400.556	81.6691
1790	160.597	399.054	82.3626
1791	172.136	401.65	81.4048
1792	279.154	402.27	80.1137
1793	181.003	401.045	82.2471
1794	195.229	409.412	81.7857
1795	147.924	408.386	82.0227
1796	288.043	420.003	82.0805
1797	318.349	209.939	80.0985
1798	252.562	230.225	82.4802
1799	438.747	234.169	89.7891
1800	391.394	241.882	84.5279
1801	374.408	280.591	84.4515
1802	165.659	283.939	80.9185
1803	454.021	285.087	83.6113
1804	425.984	288.06	86.1434
1805	443.975	289.448	84.7984
1806	315.952	310.854	82.0288
1807	167.931	312.168	84.1044
1808	431.484	315.215	85.3698
1809	179.907	333.307	80.8147
1810	157.878	337.322	82.5906
1811	481.951	337.725	79.62
1812	449.581	351.017	80.971
1813	413.716	349.463	81.9641
1814	262.01	356.229	81.8553
1815	325.544	359.253	83.3562
1816	461.352	376.743	83.6251
1817	400.359	371.216	85.0559
1818	197.118	381.882	81.5208
1819	240.946	384.867	81.4423
1820	358.791	400.879	79.1202
1821	10.3763	448.17	81.2696
1822	371.688	184.15	86.3761
1823	412.008	195.541	79.8585
1824	449.826	198.578	82.2703
1825	431.72	200.941	80.9148
1826	389.415	206.542	83.8793
1827	319.714	223.527	84.1852
1828	336.741	238.385	82.8034
1829	397.433	247.411	87.7969
1830	356.218	253.356	86.7358
1831	146.647	259.678	81.863
1832	277.172	282.071	80.2934
1833	397.248	300.833	84.8751
1834	393.845	306.263	82.1234
1835	301.695	316.527	82.9171
1836	107.975	327.823	80.5966
1837	166.83	331.507	81.5376
1838	484.807	330.48	78.59
1839	468.893	337.305	82.2128
1840	447.592	334.894	83.8609
1841	42.3702	366.533	82.4374
1842	449.022	369.24	79.5772
1843	243.346	390.509	80.3548
1844	117.065	401.941	80.8881
1845	321.265	399.705	83.897
1846	362.134	406.378	81.0624
1847	277.16	411.32	72.8
1848	99.9252	412.135	79.9851
1849	84.0672	425.353	83.1205
1850	83.6587	431.531	81.0907
1851	14.3159	458.025	82.2234
1852	442.001	200.888	82.1266
1853	439.487	209.3	85.1983
1854	242.249	213.316	80.8066
1855	400.328	218.15	83.9504
1856	488.987	217.479	82.6874
1857	450.686	222.407	80.6133
1858	424.632	226.954	82.3095
1859	420.352	236.049	86.425
1860	507.913	243.858	79.521
1861	201.245	254.264	83.1021
1862	337.194	259.331	85.8934
1863	302.748	264.586	82.7669
1864	287.012	287.031	79.3813
1865	45.6759	289.603	91.6985
1866	88.0019	305.816	82.5271
1867	363.606	321.783	91.6443
1868	440.154	323.376	83.7972
1869	200.558	326.425	82.4898
1870	266.913	326.121	81.6911
1871	121.033	332.258	82.0026
1872	222.326	334.138	81.6713
1873	460.38	329.252	84.4343
1874	394.981	340.113	81.6848
1875	197.487	351.073	83.7382
1876	350.808	352.093	93.9769
1877	29.7934	358.511	84.7351
1878	128.21	356.702	84.0086
1879	109.368	352.191	82.5032
1880	380.26	363.336	89.0438
1881	294.32	366.043	80.6525
1882	429.216	364.128	80.5689
1883	258.205	391.837	84.0449
1884	105.745	426.614	84.9074
1885	403.871	197.234	81.1719
1886	374.108	224.394	79.1844
1887	461.353	253.072	78.3672
1888	198.524	265.028	84.4225
1889	128.856	284.419	83.819
1890	73.5256	284.892	83.1513
1891	409.413	287.146	91.2098
1892	486.262	294.063	84.6387
1893	481.047	304.891	87.6714
1894	348.917	321.585	86.8581
1895	380.281	377.251	81.8287
1896	4.06544	399.722	84.1614
1897	250.182	436.336	83.1651
1898	400.025	203.96	84.0267
1899	347.83	241.119	81.9901
1900	394.751	257.921	88.1542
1901	489.274	263.99	83.4157
1902	178.368	274.1	84.3895
1903	526.472	270.703	85.8574
1904	233.978	283.222	81.7915
1905	32.3046	295.537	84.085
1906	97.5651	300.45	83.3554
1907	172.936	301.422	85.5685
1908	430.377	307.846	86.7868
1909	84.1972	314.606	82.946
1910	359.356	315.928	89.6974
1911	206.15	321.85	83.8769
1912	241.507	350.229	81.9642
1913	4.70383	356.371	84.582
1914	200.584	359.236	85.0732
1915	342.28	357.419	93.3403
1916	318.873	371.891	86.0299
1917	13.9442	392.054	82.6449
1918	250.453	400.534	82.1855
1919	404.512	406.267	81.5916
1920	61.5719	408.042	84.8489
1921	42.5906	408.333	84.3759
1922	167.707	423.224	80.0583
1923	306.084	208.244	87.8374
1924	454.359	208.058	85.1424
1925	418.005	218.219	87.7982
1926	374.01	214.041	89.5038
1927	426.79	217.407	86.8953
1928	232.245	236.341	85.9563
1929	265.474	238.45	84.4423
1930	516.585	240.694	84.4159
1931	452.92	245.44	74.88
1932	261.417	254.738	81.6909
1933	511.333	283.247	81.0862
1934	307.905	295.843	85.9195
1935	20.5577	294.366	85.1676
1936	194.701	313.306	84.5177
1937	215.928	320.475	85.0821
1938	309.716	325.682	83.5429
1939	241.301	327.302	83.9271
1940	481	327.6	75.0533
1941	469.294	326.007	86.9494
1942	72.1737	350.34	85.6
1943	435.98	353.934	90.8638
1944	138.77	372.278	87.1426
1945	135.401	380.577	85.3522
1946	119.55	384.018	83.9494
1947	425.002	386.781	81.9701
1948	206.074	410.134	85.8767
1949	299.327	420.702	84.4066
1950	278.02	419.686	85.6573
1951	326.45	196.568	82.0692
1952	290.16	218.4	75.4
1953	483.241	240.975	81.8162
1954	226.19	243.405	84.2462
1955	383.703	251.682	92.484
1956	188.891	265.346	86.2842
1957	526.197	282.683	87.0599
1958	514.803	288.953	84.6392
1959	224.098	304.469	84.8907
1960	186.066	316.333	87.6307
1961	419.696	320.248	89.0357
1962	465.489	318.429	82.9413
1963	225.792	318.056	83.1027
1964	136.358	331.399	82.7214
1965	509.378	334.414	84.6635
1966	335.531	358.959	93.5717
1967	237.074	367.264	82.2812
1968	306.3	370.1	87.4533
1969	337.773	375.654	86.0233
1970	399.055	386.71	81.3836
1971	320.033	385.034	90.0182
1972	84.6319	409.377	86.7419
1973	205.308	428.407	84.2642
1974	166.315	438.612	86.0168
1975	353.558	200.105	86.4336
1976	289.968	205.578	83.6042
1977	416.973	206.476	86.2389
1978	364.797	235.257	89.7305
1979	471.999	243.013	84.5578
1980	260.979	247.262	83.063
1981	157.174	252.117	86.8763
1982	363.321	257.428	92.6022
1983	520.29	260.765	81.6161
1984	111.588	271.792	83.6099
1985	169.988	277.86	86.9706
1986	260.512	289.05	83.6178
1987	40.3095	299.682	85.3287
1988	302.985	307.163	85.8002
1989	485.294	314.801	89.399
1990	68.4792	327.817	86.7032
1991	71.281	337.193	84.6594
1992	357.654	335.121	94.715
1993	198.625	338.396	83.6797
1994	500.281	338.571	83.9905
1995	16.2848	349.134	86.1352
1996	60.8521	346.791	88.7169
1997	209.666	365.006	83.4904
1998	194.657	375.838	83.8073
1999	309.169	375.788	90.2948
[truncated: 9,030 more rows]

## Sheet: TranscriptCountsPerCell
Cell_ID \ Gene ID	ENSMUSG00000048376	ENSMUSG00000018698	ENSMUSG00000022464	ENSMUSG00000029086	ENSMUSG00000039103	ENSMUSG00000024511	ENSMUSG00000035621	ENSMUSG00000025001	ENSMUSG00000044221	ENSMUSG00000063480	ENSMUSG00000031155	ENSMUSG00000051855	ENSMUSG00000039329	ENSMUSG00000051839	ENSMUSG00000020372	ENSMUSG00000058665	ENSMUSG00000021994	ENSMUSG00000028307	ENSMUSG00000020275	ENSMUSG00000051998	ENSMUSG00000043162	ENSMUSG00000066652	ENSMUSG00000027386	ENSMUSG00000018217	ENSMUSG00000032076	ENSMUSG00000020875	ENSMUSG00000031425	ENSMUSG00000031502	ENSMUSG00000009097	ENSMUSG00000038151	ENSMUSG00000039278	ENSMUSG00000032446	ENSMUSG00000020160	ENSMUSG00000022178	ENSMUSG00000029844	ENSMUSG00000018973	ENSMUSG00000024232	ENSMUSG00000026970	ENSMUSG00000023906	ENSMUSG00000041688	ENSMUSG00000004880	ENSMUSG00000024805	ENSMUSG00000018604	ENSMUSG00000004791	ENSMUSG00000025880	ENSMUSG00000025927	ENSMUSG00000020140	ENSMUSG00000029337	ENSMUSG00000020407
1	0	0	0	0	0	0	0	0	0	0	0	0	0	0	0	0	0	0	0	0	0	0	0	0	4	0	0	5	0	0	2	19	0	4	0	0	1	0	7	28	6	0	1	3	0	0	0	0	0
2	0	0	0	0	0	0	0	0	0	0	0	0	0	0	0	0	0	0	0	0	0	0	0	0	1	0	0	0	0	0	0	0	0	0	0	0	0	0	0	0	0	0	0	0	0	0	0	0	0
3	0	0	0	0	0	0	0	0	0	0	0	0	0	0	0	0	0	0	0	0	0	0	0	0	5	2	0	30	0	0	6	11	0	3	0	0	1	0	5	9	2	1	2	7	0	0	0	0	0
4	0	0	0	0	0	0	0	0	0	0	0	0	0	0	0	0	0	0	0	0	0	0	0	0	0	0	0	3	0	0	2	2	0	4	0	0	0	0	2	8	1	0	1	0	0	0	0	0	0
5	0	0	0	0	0	0	0	0	0	0	0	0	0	0	0	0	0	0	0	0	0	0	0	0	3	0	0	15	0	0	2	5	0	2	0	0	1	0	3	8	3	0	1	4	0	1	0	0	0
6	0	0	0	0	0	0	0	0	0	0	0	0	0	0	0	0	0	0	0	0	0	0	0	0	8	0	0	26	0	0	6	8	0	1	0	0	4	0	4	19	9	0	0	2	0	5	0	0	0
7	0	0	0	0	0	0	0	0	0	0	0	0	0	0	0	0	0	0	0	0	0	0	0	0	1	1	0	2	0	0	0	9	0	6	0	0	2	0	6	26	1	0	1	0	0	1	0	0	0
8	0	0	0	0	0	0	0	0	0	0	0	0	0	0	0	0	0	0	0	0	0	0	0	0	6	0	0	45	2	0	8	13	0	2	0	0	4	0	5	13	6	0	1	8	0	2	0	0	0
9	0	0	0	0	0	0	0	0	0	0	0	0	0	0	0	0	0	0	0	0	0	0	0	0	2	0	0	1	0	0	2	7	0	2	0	0	1	0	6	28	4	0	0	3	0	2	0	0	0
10	0	0	0	0	0	0	0	0	0	0	0	0	0	0	0	0	0	0	0	0	0	0	0	0	8	2	0	27	0	0	5	10	1	4	0	0	2	0	7	22	7	0	3	5	0	4	0	0	0
11	0	0	0	0	0	0	0	0	0	0	0	0	0	0	0	0	0	0	0	0	0	0	0	0	11	2	0	28	0	0	6	17	0	5	0	0	5	0	23	26	5	1	1	11	0	6	0	0	0
12	0	0	0	0	0	0	0	0	0	0	0	0	0	0	0	0	0	0	0	0	0	0	0	0	0	0	0	13	0	0	0	5	0	1	0	0	1	1	2	7	1	0	0	7	0	2	0	0	0
13	0	0	0	0	0	0	0	0	0	0	0	0	0	0	0	0	0	0	0	0	0	0	0	0	3	1	0	7	0	0	2	9	0	4	0	0	4	0	5	44	6	0	1	0	0	2	0	0	0
14	0	0	0	0	0	0	0	0	0	0	0	0	0	0	0	0	0	0	0	0	0	0	0	0	6	1	0	2	0	0	4	15	0	3	0	0	4	0	2	31	1	0	0	4	0	3	0	0	0
15	0	0	0	0	0	0	0	0	0	0	0	0	0	0	0	0	0	0	0	0	0	0	0	0	6	1	0	4	0	0	2	22	0	4	0	0	4	0	15	42	4	0	3	5	0	1	0	0	0
16	0	0	0	0	0	0	0	0	0	0	0	0	0	0	0	0	0	0	0	0	0	0	0	0	1	0	0	34	0	0	1	14	0	2	0	0	1	1	5	20	9	0	2	1	0	0	0	0	0
17	0	0	0	0	0	0	0	0	0	0	0	0	0	0	0	0	0	0	0	0	0	0	0	0	4	1	0	35	0	0	3	3	0	1	0	0	4	2	9	14	5	0	1	3	0	1	1	0	0
18	0	0	0	0	0	0	0	0	0	0	0	0	0	0	0	0	0	0	0	0	0	0	0	0	4	0	0	12	0	0	2	1	0	2	0	0	2	0	1	9	1	0	0	5	0	0	0	0	0
19	0	0	0	0	0	0	0	0	0	0	0	0	0	0	0	0	0	0	0	0	0	0	0	0	5	0	0	1	0	0	1	8	0	3	0	0	4	0	3	17	3	0	0	2	0	1	0	0	0
20	0	0	0	0	0	0	0	0	0	0	0	0	0	0	0	0	0	0	0	0	0	0	0	0	4	1	0	1	0	0	1	11	0	1	0	0	5	0	12	46	5	0	3	3	0	1	0	0	0
21	0	0	0	0	0	0	0	0	0	0	0	0	0	0	0	0	0	0	0	0	0	0	0	0	6	0	0	4	0	0	3	16	0	5	0	0	4	0	9	16	1	0	2	7	0	6	0	0	0
22	0	1	0	0	0	0	0	0	0	0	0	0	0	0	0	0	0	0	0	0	0	0	0	0	2	1	0	0	0	0	0	9	0	2	0	0	0	0	3	5	1	0	0	2	0	0	0	0	0
23	0	0	0	0	0	0	0	0	0	0	0	0	0	0	0	0	0	0	0	0	0	0	0	0	2	1	0	20	0	0	1	2	0	1	0	0	0	0	3	5	4	1	0	2	0	2	0	0	0
24	0	0	0	0	0	0	0	0	0	0	0	0	0	0	0	0	0	0	0	0	0	0	0	0	2	1	0	29	0	0	3	2	0	1	0	0	5	0	4	10	2	0	0	3	0	1	0	0	0
25	0	0	0	0	0	0	0	0	0	0	0	0	0	0	0	0	0	0	0	0	0	0	0	0	0	1	0	20	0	0	5	4	1	2	0	0	1	1	9	9	3	0	2	4	0	1	0	0	0
26	0	0	0	0	0	0	0	0	0	0	0	0	0	0	0	0	0	0	0	0	0	0	0	0	2	1	0	7	0	0	1	4	0	5	0	0	2	1	10	33	5	0	2	2	0	1	0	0	0
27	0	0	0	0	0	0	0	0	0	0	0	0	0	0	0	0	0	0	0	0	0	0	0	0	2	0	0	2	0	0	0	6	0	0	0	0	0	0	2	8	2	0	1	1	0	0	0	0	0
28	0	0	0	0	0	0	0	0	0	0	0	0	0	0	0	0	0	0	0	0	0	0	0	0	0	0	0	3	0	0	1	8	0	0	0	0	0	0	3	16	2	0	0	6	0	1	0	0	0
29	0	0	0	0	0	0	0	0	0	0	0	0	0	0	0	0	0	0	0	0	0	0	0	0	3	3	0	26	0	0	3	8	0	4	0	0	2	0	3	8	1	0	1	5	0	2	0	0	0
30	0	0	0	0	0	0	0	0	0	0	0	0	0	0	0	0	0	0	0	0	0	0	0	0	1	0	0	1	0	0	3	3	0	1	0	0	2	0	1	4	1	1	1	1	0	0	0	0	0
31	0	0	0	0	0	0	0	0	0	0	0	0	0	0	0	0	0	0	0	0	0	0	0	0	4	1	0	0	0	0	2	2	0	1	0	0	2	0	1	3	2	0	0	0	0	0	0	0	0
32	0	0	0	0	0	0	1	1	1	0	2	1	0	0	0	0	1	0	0	0	0	0	0	0	7	0	0	0	0	0	3	6	0	1	0	0	1	0	5	10	3	0	1	1	0	1	0	0	0
33	0	0	0	0	0	0	0	0	0	0	0	0	0	0	0	0	0	0	0	0	0	0	0	0	1	0	0	1	0	0	2	8	1	2	0	0	2	0	10	45	2	0	3	2	0	5	0	0	0
34	0	0	0	0	0	0	0	0	0	0	0	0	0	0	0	0	0	0	0	0	0	0	0	0	2	1	0	0	0	0	2	5	0	0	0	0	2	0	1	7	1	0	0	2	0	0	0	0	0
35	0	0	0	0	0	0	0	0	0	0	0	0	0	0	0	0	0	0	0	0	0	0	0	0	6	0	0	1	0	0	4	6	0	0	0	0	4	0	2	0	3	0	0	3	0	2	0	0	0
36	0	0	0	0	0	0	0	0	0	0	0	0	0	0	0	0	0	0	0	0	0	0	0	0	1	0	0	0	0	0	1	1	0	0	0	0	1	0	0	1	0	0	0	1	0	0	0	0	0
37	0	0	0	0	0	0	0	0	0	0	0	0	0	0	0	0	0	0	0	0	0	0	0	0	2	0	0	1	0	0	6	8	0	1	0	0	3	0	5	5	3	0	0	0	0	2	0	0	0
38	0	0	0	0	0	0	0	0	0	0	0	0	0	0	0	0	0	0	0	0	0	0	0	0	4	0	0	0	0	0	2	3	0	1	0	0	1	0	1	3	3	0	1	1	0	1	0	0	0
39	0	0	0	0	0	0	0	0	0	0	0	0	0	0	0	0	0	0	0	0	0	0	0	0	0	0	0	0	0	0	0	0	0	1	0	0	2	0	1	0	2	0	0	1	0	1	0	0	0
40	0	0	0	0	0	0	0	0	0	0	0	0	0	0	0	0	0	0	0	0	0	0	0	0	5	1	0	2	0	0	1	5	0	0	0	0	3	0	4	11	1	0	0	6	0	1	0	0	0
41	0	0	0	0	0	0	0	0	0	0	0	0	0	0	0	0	0	0	0	0	0	0	0	0	2	1	0	1	0	0	0	15	1	0	0	0	4	0	6	19	1	0	0	5	0	2	0	0	0
42	2	2	0	0	0	0	0	0	0	0	0	0	0	0	0	0	0	0	0	0	0	2	0	0	9	0	0	1	0	0	3	12	0	5	0	0	1	0	13	18	5	0	1	5	0	1	0	0	0
43	0	0	0	0	0	0	0	0	0	0	0	0	0	0	0	0	0	0	0	0	0	0	0	0	7	1	0	1	0	0	1	1	0	1	0	0	4	0	1	1	1	1	0	2	0	0	0	0	0
44	0	0	0	0	0	0	0	0	0	0	0	0	0	0	0	0	0	0	0	0	0	0	0	0	5	0	0	0	0	0	1	1	0	1	0	0	2	0	1	1	0	0	1	1	0	0	0	0	0
45	0	0	0	0	0	0	0	0	0	0	0	0	0	0	0	0	0	0	0	0	0	0	0	0	4	0	0	3	0	0	0	15	0	5	0	0	3	0	5	30	6	0	1	6	0	2	0	0	0
46	0	0	0	0	0	0	0	0	0	0	0	0	0	0	0	0	0	0	0	0	0	0	0	0	2	0	0	1	0	0	2	8	1	0	0	0	1	1	10	38	4	0	1	1	0	1	0	0	0
47	0	0	0	0	0	0	0	0	0	0	0	0	0	0	0	0	0	0	0	1	0	0	0	0	6	0	0	27	0	0	6	10	0	1	0	0	1	0	6	16	9	0	3	2	0	0	0	0	0
48	0	0	0	0	0	0	0	0	0	0	0	0	0	0	0	0	0	0	0	0	0	0	0	0	2	0	0	14	0	0	4	2	0	2	0	0	0	0	5	8	2	1	2	3	0	1	0	0	0
49	0	1	0	0	0	0	0	0	0	0	0	0	0	0	1	0	0	0	0	0	0	0	0	0	6	0	0	5	0	0	3	18	0	4	0	0	3	0	13	20	1	0	0	3	0	0	0	0	0
50	0	0	0	0	0	0	0	0	0	0	0	0	0	0	0	0	0	0	0	0	0	0	0	0	3	0	0	0	0	0	2	6	0	0	0	0	2	0	4	15	3	0	0	2	0	0	0	0	0
51	0	0	0	0	0	0	0	0	0	0	0	0	0	0	0	0	0	0	0	0	0	0	0	0	2	1	0	5	0	0	1	14	0	2	0	0	3	0	8	52	4	0	1	1	0	2	0	0	0
52	0	0	0	0	0	0	0	0	0	0	0	0	0	0	0	0	0	0	0	0	0	0	0	0	2	0	0	0	0	0	0	1	0	0	0	0	0	0	0	0	0	0	0	0	0	0	0	0	0
53	0	0	0	0	0	0	0	0	0	0	0	0	0	0	0	0	0	0	0	0	0	0	0	0	7	1	0	7	0	0	2	8	0	2	0	0	4	0	7	36	3	0	1	5	0	2	0	0	0
54	0	0	0	0	0	0	0	0	0	0	0	0	0	0	0	0	0	0	0	0	0	0	0	0	3	0	0	1	0	0	0	13	0	2	0	0	2	0	5	20	1	0	1	5	0	0	0	0	0
55	0	0	0	0	0	0	0	0	0	0	0	0	0	0	0	0	0	0	0	0	0	0	0	0	0	0	0	2	0	0	4	3	0	1	0	0	2	0	7	28	3	0	1	0	0	2	0	0	0
56	0	0	0	0	0	0	0	0	0	0	0	0	0	0	0	0	0	0	0	0	0	0	0	0	3	0	0	0	0	0	0	2	0	0	0	0	1	0	1	1	1	0	1	1	0	1	0	0	0
57	0	0	0	0	0	0	0	0	0	0	0	0	0	0	0	0	0	0	0	0	0	0	0	0	1	0	0	0	0	0	0	0	0	2	0	0	1	0	0	0	1	0	0	1	0	0	0	0	0
58	1	11	0	0	1	0	1	1	2	0	0	0	0	0	0	0	1	0	0	1	0	0	1	0	5	1	0	16	0	0	1	4	0	3	1	0	2	1	3	23	3	0	0	2	0	0	0	0	0
59	0	5	0	0	0	0	1	1	1	0	1	0	0	0	0	0	1	0	0	0	0	0	0	0	6	1	0	1	0	0	2	8	0	2	0	0	3	1	8	5	2	0	2	4	0	1	0	0	0
60	1	2	0	0	0	0	0	0	0	0	0	0	0	0	0	0	0	0	0	0	0	1	0	0	4	0	0	7	0	0	0	14	0	3	0	0	2	0	10	16	4	0	0	3	0	0	0	0	0
61	0	0	0	0	0	0	0	0	0	0	0	0	0	0	0	0	0	0	0	0	0	0	0	0	2	0	0	0	0	0	3	10	0	2	0	0	0	0	3	22	0	0	0	0	0	0	0	0	0
62	18	31	0	0	1	0	4	1	0	0	20	0	0	1	0	1	1	0	0	0	0	1	1	1	8	0	0	1	0	0	3	20	0	2	0	0	2	0	6	15	5	1	0	1	0	2	0	0	0
63	0	0	0	0	0	0	0	0	0	0	0	0	0	0	0	0	0	0	0	0	0	0	0	0	4	0	0	4	0	0	4	25	0	3	0	0	3	0	19	47	13	1	3	5	0	3	0	0	0
64	0	0	0	0	0	0	0	0	0	0	0	0	0	0	0	0	0	0	0	0	0	0	1	0	4	1	0	0	0	0	0	3	0	0	0	0	1	0	1	1	4	0	2	2	0	0	0	0	0
65	0	0	0	0	0	0	0	0	0	0	0	0	0	0	0	0	0	0	0	0	0	0	0	0	2	1	0	0	0	0	2	2	0	3	0	0	3	1	3	2	1	1	0	6	0	1	0	0	0
66	0	0	0	0	0	0	0	0	0	0	0	0	0	0	0	0	0	0	0	0	0	0	0	0	3	0	0	1	0	0	0	11	0	1	0	0	2	0	7	18	0	0	0	0	0	0	0	0	0
67	1	0	0	0	0	0	0	0	0	0	0	0	0	0	0	0	0	0	0	0	0	0	0	0	1	0	0	0	0	0	2	1	1	1	0	0	1	0	1	0	1	0	1	0	0	0	0	0	0
68	0	0	0	0	0	0	0	0	0	0	0	0	0	0	0	0	0	0	0	0	0	0	0	0	1	0	0	0	0	0	0	0	0	0	0	0	0	0	1	2	0	0	0	0	0	0	0	0	0
69	1	3	0	1	0	0	0	0	0	0	0	0	0	0	0	0	0	0	0	0	0	1	0	0	8	0	0	2	0	0	4	10	0	2	0	0	2	1	3	18	2	1	1	2	0	1	0	0	0
70	1	0	0	0	0	0	0	0	0	0	0	0	0	1	0	0	0	0	0	0	0	0	2	0	4	2	0	53	0	0	5	8	1	2	0	0	5	0	11	26	6	2	1	2	0	2	0	0	0
71	0	8	0	0	0	0	1	0	0	0	2	0	0	0	0	0	0	0	0	0	0	0	3	0	7	0	0	9	0	0	3	9	0	8	0	0	1	1	8	24	2	0	3	2	0	2	0	0	0
72	1	3	0	0	0	0	0	0	0	0	0	0	0	0	0	0	0	0	0	0	0	1	2	0	6	0	0	1	0	0	2	8	0	5	2	0	4	0	11	17	2	1	0	4	0	0	0	0	0
73	0	7	0	1	0	0	4	0	1	0	3	0	0	1	0	1	1	0	0	0	0	2	0	0	1	0	0	3	0	0	1	10	0	2	0	0	0	0	6	8	1	0	1	1	0	0	0	0	0
74	1	0	0	0	0	0	0	0	0	0	0	0	0	0	0	0	0	0	0	0	0	0	0	0	5	0	0	0	0	0	0	3	0	2	0	0	1	1	0	5	1	0	0	0	0	0	0	0	0
75	0	1	0	1	0	0	1	0	0	0	1	0	0	0	0	1	0	0	0	0	0	0	0	0	3	1	0	0	0	0	0	0	0	0	0	0	0	1	1	6	4	0	0	0	0	0	0	0	0
76	0	0	0	0	0	0	0	0	1	0	0	0	0	0	0	0	0	0	0	0	0	0	0	0	0	1	0	0	0	0	0	2	0	1	0	0	1	0	2	3	2	0	0	2	0	0	0	0	0
77	0	0	0	0	0	0	0	0	0	0	0	0	0	0	0	0	0	0	0	0	0	0	0	0	0	0	0	0	0	0	0	0	0	1	0	0	1	0	2	5	0	0	0	0	0	1	0	0	0
78	1	0	0	0	0	0	0	0	0	0	0	0	0	0	0	0	0	0	0	0	0	0	0	0	4	0	0	32	0	0	6	3	0	6	0	0	7	1	5	5	3	0	0	3	0	2	0	0	0
79	2	1	0	0	0	0	0	1	3	0	1	0	0	1	0	0	0	0	0	1	0	0	2	0	1	0	0	28	0	0	3	10	0	1	0	0	4	1	6	6	4	0	0	6	0	1	0	0	0
80	1	3	0	1	0	0	0	0	1	0	2	0	0	0	0	1	0	0	0	0	0	1	0	0	7	1	0	3	0	0	2	4	0	1	0	0	2	0	4	9	2	0	2	0	0	0	0	0	0
81	3	0	0	1	0	0	0	0	3	0	3	0	0	0	0	0	1	0	0	0	0	0	0	1	7	1	0	0	0	0	4	8	0	3	0	0	1	1	7	14	0	1	1	2	0	2	0	0	0
82	1	0	1	0	6	0	2	1	0	0	0	0	0	1	0	3	3	0	0	0	0	0	0	1	4	2	0	1	0	0	1	4	0	3	0	0	3	0	2	4	3	1	2	0	0	0	0	0	0
83	0	0	0	0	0	0	0	0	0	0	0	0	0	0	0	0	0	0	0	0	0	0	0	0	1	0	0	0	0	0	0	0	0	0	0	0	0	0	0	0	1	0	0	1	0	0	0	0	0
84	0	0	0	0	0	0	0	0	0	0	0	0	0	0	0	0	0	0	0	0	0	1	1	0	4	0	0	0	0	0	3	0	0	2	0	0	5	0	5	5	0	0	1	2	0	1	0	0	0
85	0	3	0	0	0	0	0	0	2	0	0	0	0	0	0	0	0	0	0	3	0	0	0	0	6	0	0	19	0	0	5	6	1	5	0	0	4	1	8	20	6	1	1	9	0	7	0	0	0
86	0	7	0	0	2	0	1	1	1	0	3	0	0	0	0	0	0	0	0	0	0	1	0	0	6	0	0	0	0	0	0	7	0	1	0	0	2	0	3	9	1	0	1	0	0	0	0	0	0
87	0	0	0	0	0	0	0	0	0	0	0	0	0	0	0	0	0	0	0	0	0	0	2	0	6	1	0	1	0	0	0	2	0	0	0	0	4	0	0	2	3	0	2	0	0	1	0	0	0
88	0	0	0	1	0	0	1	1	0	0	3	1	0	0	0	0	0	0	0	0	0	0	0	0	7	0	0	0	0	0	1	1	0	6	0	0	3	0	0	1	4	0	0	1	0	0	0	0	0
89	1	0	0	0	0	0	0	1	2	0	0	0	1	0	0	1	0	0	0	0	0	0	1	0	5	1	0	3	0	0	3	3	0	4	0	0	6	0	4	9	4	0	0	3	0	2	0	0	0
90	2	6	0	0	1	0	2	1	5	0	4	5	0	2	0	1	2	0	0	1	0	2	1	0	6	3	0	4	0	0	1	11	1	3	0	0	5	0	16	13	4	0	2	7	0	2	0	0	0
91	0	2	0	0	0	0	0	0	1	0	0	2	0	0	0	2	1	0	0	0	0	0	1	0	9	0	0	2	0	0	3	13	0	4	0	0	1	0	8	17	1	0	1	5	0	2	0	0	0
92	2	1	1	0	0	0	0	0	0	0	0	0	0	0	0	0	0	0	0	2	0	1	1	2	10	2	0	28	0	0	6	10	1	4	0	0	4	1	7	8	2	1	1	7	0	6	0	0	0
93	1	1	0	0	0	0	0	0	0	0	0	0	0	0	0	0	0	0	0	0	0	0	0	0	3	0	0	0	0	0	2	10	0	2	0	0	3	0	3	6	2	0	2	1	0	0	0	0	0
94	0	0	0	0	1	0	0	0	0	0	0	0	0	1	0	0	2	0	0	0	0	0	2	0	2	0	0	2	0	0	0	4	0	2	0	0	2	0	1	0	0	0	0	1	0	0	0	0	0
95	1	0	0	0	0	0	0	0	0	0	0	0	0	0	0	0	0	0	0	0	0	0	0	0	1	0	0	0	0	0	2	1	0	0	0	0	0	0	2	4	1	0	0	2	0	0	0	0	0
96	0	0	0	0	0	0	0	0	0	0	0	0	0	0	0	0	0	0	0	0	0	0	0	0	0	0	0	0	0	0	0	1	0	0	0	0	0	0	0	0	0	0	0	0	0	0	0	0	0
97	0	0	0	0	0	0	0	0	0	0	0	0	0	0	0	0	0	0	0	0	0	0	1	0	1	0	0	0	0	0	2	4	1	0	0	0	1	0	5	5	4	0	0	2	0	4	0	0	0
98	1	0	1	0	2	0	1	3	0	0	4	0	0	1	0	2	2	0	0	0	0	1	6	1	9	0	0	3	0	0	4	5	0	0	0	0	7	0	0	1	0	0	0	1	0	0	0	0	0
99	2	1	0	1	1	0	1	1	7	0	2	0	1	0	0	1	1	0	0	1	0	0	0	0	5	1	0	6	0	0	4	5	0	8	0	0	3	0	14	21	4	0	1	1	0	3	0	0	0
100	0	2	1	0	0	0	1	1	0	0	0	0	0	0	0	1	1	0	0	0	0	0	1	0	4	0	0	16	0	0	6	4	0	4	0	0	0	0	1	1	8	0	1	0	0	2	0	0	0
101	1	1	1	0	0	0	0	2	5	0	2	0	0	0	0	2	4	0	0	0	0	0	3	0	5	0	0	4	0	0	0	4	0	1	0	0	5	0	4	3	5	0	0	4	0	2	0	0	0
102	0	1	0	0	0	0	0	2	0	0	2	1	0	0	0	0	0	0	0	0	0	0	0	0	3	0	0	2	0	0	2	6	0	4	0	0	1	1	12	11	0	0	0	2	0	2	0	0	0
103	0	3	0	0	0	0	1	2	0	0	0	0	0	0	0	0	0	0	0	0	0	0	0	0	6	1	0	8	0	0	4	6	0	0	1	0	5	1	0	34	6	0	0	5	0	2	0	0	0
104	1	0	0	0	0	0	3	0	1	0	2	0	0	0	0	2	5	0	0	2	0	0	1	1	5	1	0	9	0	0	2	3	0	1	0	0	2	0	1	3	4	0	0	2	0	1	0	0	0
105	0	10	0	0	0	0	1	4	2	0	5	0	0	0	0	2	2	0	0	0	0	0	0	0	3	2	0	3	0	0	3	6	0	2	0	0	6	0	11	15	4	2	0	4	0	2	0	0	0
106	1	12	0	1	0	0	1	1	3	0	2	1	0	0	0	0	1	0	0	0	0	1	2	0	6	2	0	1	0	0	0	9	0	2	0	0	1	1	7	22	5	0	0	2	0	0	0	0	0
107	2	15	0	0	0	0	1	2	1	0	3	0	0	0	0	0	0	0	0	1	0	0	0	0	11	0	0	2	0	0	1	7	0	2	0	0	2	0	6	24	3	0	1	2	0	0	0	0	0
108	1	1	0	0	3	0	2	0	3	0	0	0	1	0	0	2	6	0	0	1	0	0	0	0	2	0	0	0	0	0	1	3	0	1	0	0	2	0	2	4	3	0	0	0	0	0	0	0	0
109	3	0	1	1	4	0	1	0	5	0	4	0	0	0	0	4	3	0	0	0	0	0	5	0	8	0	0	1	0	0	2	4	0	1	0	0	1	0	7	3	5	0	1	5	0	1	0	0	0
110	3	0	0	2	1	0	0	1	1	0	0	0	0	1	0	1	2	0	0	1	0	0	5	0	6	1	0	0	0	0	3	4	0	2	0	0	4	0	1	2	2	0	0	2	0	2	0	0	0
111	2	5	0	1	0	0	0	1	1	0	3	0	0	1	2	1	1	0	0	0	0	1	1	0	0	0	0	3	0	0	7	4	0	3	0	0	0	0	7	8	3	2	0	0	0	2	0	0	0
112	1	0	0	0	0	0	1	1	5	0	0	0	0	0	0	2	0	0	0	1	0	0	0	0	1	1	0	0	0	0	3	1	1	3	0	0	5	0	2	1	3	0	1	1	0	1	0	0	0
113	0	2	0	0	0	0	0	0	4	0	0	0	0	0	0	1	0	0	0	0	0	0	1	0	4	3	0	0	0	0	2	1	0	0	0	0	1	0	2	1	0	0	1	2	0	2	0	0	0
114	2	5	0	0	0	0	3	5	3	0	3	2	1	0	0	0	0	0	0	0	0	0	0	0	2	1	0	3	1	0	0	2	0	1	0	0	4	0	17	14	4	0	1	6	0	2	0	0	0
115	2	10	0	0	0	0	1	1	0	0	0	0	0	0	0	0	0	0	0	0	0	0	0	1	7	0	0	0	0	0	0	9	0	0	0	0	6	0	6	10	1	0	1	0	0	0	0	0	0
116	0	0	0	0	0	0	1	0	0	0	2	0	0	0	0	1	1	0	0	0	0	0	11	0	7	1	0	1	0	0	2	5	0	1	0	0	4	0	1	0	2	0	0	0	0	1	0	0	0
117	6	1	0	5	0	0	0	2	1	0	12	1	0	0	0	0	0	0	0	1	0	0	1	0	1	0	0	0	0	0	1	5	0	3	0	0	3	0	3	0	4	0	0	1	0	0	0	0	0
118	2	0	1	0	4	0	0	2	8	0	6	0	0	0	0	3	3	0	0	0	0	1	1	0	3	0	0	0	0	0	0	6	0	0	0	0	3	0	3	3	2	0	0	2	0	2	0	0	0
119	0	0	0	0	0	0	0	0	0	0	0	0	0	0	0	0	0	0	0	0	0	0	3	0	3	0	0	5	0	0	0	6	0	0	0	0	0	0	1	1	0	0	0	2	0	0	0	0	0
120	4	17	0	1	1	0	1	2	3	0	11	0	0	1	0	0	2	0	0	1	0	0	0	0	2	0	0	13	0	0	3	10	0	1	0	0	2	0	13	41	6	0	4	4	0	1	0	0	0
121	2	1	0	0	0	0	0	2	6	0	5	0	0	0	0	0	2	0	0	0	0	1	0	1	2	0	0	9	0	0	3	7	0	2	0	0	4	0	6	7	4	0	0	2	0	1	0	0	0
122	1	9	0	1	0	0	0	1	0	0	1	0	0	0	0	0	0	0	0	0	0	1	1	0	1	0	0	0	0	0	2	3	0	1	0	0	2	0	1	4	0	0	0	2	0	1	0	0	0
123	1	2	0	0	0	0	0	1	1	0	9	2	0	0	0	1	5	0	0	0	0	3	0	0	6	0	0	6	0	0	3	8	0	6	0	0	6	1	8	13	2	1	2	3	0	0	0	0	0
124	2	0	0	1	0	0	2	1	1	0	6	0	0	0	0	0	1	0	0	0	0	0	0	0	6	0	0	1	0	0	1	2	0	4	0	0	0	0	4	1	4	0	0	2	0	0	0	0	0
125	8	1	0	1	0	0	4	1	0	0	15	0	0	0	0	0	1	0	0	0	0	0	0	0	3	1	0	0	0	0	1	4	0	1	0	0	3	0	5	1	1	0	0	0	0	1	0	0	0
126	0	7	0	0	0	0	1	1	2	0	0	0	0	0	0	0	0	0	0	0	0	0	1	0	1	0	0	0	0	0	0	4	0	1	0	0	2	1	5	19	6	0	0	0	0	0	0	0	0
127	0	0	0	1	0	0	0	1	0	0	0	0	0	0	0	1	0	0	0	0	0	0	1	0	0	0	0	5	0	0	0	1	0	0	0	0	2	0	0	0	0	0	0	0	0	1	0	0	0
128	0	0	0	0	0	0	0	0	0	0	1	0	0	0	0	1	1	0	0	3	0	1	2	0	2	1	0	16	0	0	3	9	0	1	0	0	3	0	4	7	7	0	1	2	0	2	0	0	0
129	3	0	0	1	2	0	2	1	3	0	2	0	0	0	0	2	6	0	0	0	0	0	0	0	2	1	0	31	0	0	5	11	0	2	0	0	3	0	3	1	6	0	2	5	0	2	0	0	0
130	3	6	0	2	0	0	1	0	0	0	4	2	0	0	0	0	1	0	0	0	0	0	0	0	3	0	0	0	0	0	0	5	0	0	0	0	2	0	3	9	1	0	0	1	0	0	0	0	0
131	2	1	0	0	0	0	0	2	1	0	0	0	0	2	0	2	2	0	0	0	0	0	1	0	1	2	0	24	0	0	4	8	0	1	0	0	5	1	3	6	3	0	0	4	0	0	0	0	0
132	3	5	0	1	0	0	1	2	1	0	0	1	0	0	0	0	1	0	0	0	0	0	0	0	2	0	0	2	0	0	0	6	1	1	0	0	4	0	12	18	5	0	0	1	0	0	0	0	0
133	1	12	1	1	0	0	2	1	0	0	2	0	0	0	0	0	1	0	0	0	0	0	0	0	2	0	0	0	0	0	2	7	0	2	0	0	2	0	1	23	4	0	0	0	0	0	0	0	0
134	6	17	0	0	1	0	3	3	0	0	9	0	0	1	0	3	4	0	0	0	0	0	0	0	12	1	0	2	0	0	3	23	0	4	0	0	4	0	4	28	7	1	1	3	0	0	0	0	0
135	0	0	0	0	0	0	0	1	0	0	0	0	0	0	0	0	0	0	0	0	0	0	3	0	0	0	0	1	0	0	0	1	0	0	0	0	0	0	0	0	0	0	0	1	0	0	0	0	0
136	2	5	0	0	0	0	1	0	0	0	0	1	0	0	0	0	0	0	0	0	0	0	0	0	0	1	0	0	0	0	0	3	0	0	0	0	0	0	2	2	0	0	0	0	0	0	0	0	0
137	2	5	1	0	1	0	2	0	3	0	6	0	0	1	0	1	2	0	0	1	0	0	0	0	7	0	0	1	0	0	1	6	0	1	0	0	0	0	5	9	1	0	2	4	0	0	0	0	0
138	6	2	0	0	0	0	0	4	11	0	3	0	0	2	0	1	1	0	0	1	0	1	5	2	9	0	0	12	0	0	8	8	1	4	0	0	3	0	6	5	5	1	1	7	0	4	0	0	0
139	0	3	0	0	0	0	1	0	0	0	0	0	0	0	0	0	0	0	0	1	0	0	0	0	3	0	0	14	0	0	2	2	0	4	0	0	1	0	1	17	3	0	0	4	0	2	0	0	0
140	5	1	1	2	1	0	1	2	2	0	13	2	0	0	0	2	2	0	0	0	0	0	0	0	8	0	0	0	0	0	3	6	0	6	0	0	2	1	5	0	4	0	1	0	0	1	0	0	0
141	2	1	1	0	1	0	4	2	0	0	2	0	2	0	0	1	2	0	0	0	0	0	1	0	4	0	0	0	0	0	2	5	0	0	0	0	1	0	5	6	4	0	0	2	0	0	0	0	0
142	3	6	0	1	0	0	3	1	2	0	9	0	0	0	0	1	1	0	0	0	0	1	0	0	8	0	0	5	0	0	4	14	0	4	0	0	3	0	8	29	2	0	4	6	0	2	0	0	0
143	1	3	0	2	1	0	0	1	8	0	6	0	0	1	0	1	7	0	0	1	0	0	4	2	10	1	0	18	0	0	8	15	0	5	0	0	2	1	1	6	5	1	1	7	0	2	0	0	0
144	1	0	0	0	0	0	1	0	1	0	3	0	0	0	0	2	3	0	0	0	0	0	1	0	4	0	0	0	0	0	2	7	0	0	0	0	4	0	2	5	5	0	1	1	0	1	0	0	0
145	4	4	0	0	0	0	1	2	2	0	0	0	0	0	0	1	0	0	0	0	0	0	1	0	3	0	0	0	0	0	1	6	0	2	0	0	1	0	3	27	2	1	0	1	0	0	0	0	0
146	10	0	0	0	11	0	1	5	6	0	11	0	0	0	0	7	11	0	0	0	0	1	3	0	1	0	0	0	0	0	2	0	0	0	0	0	2	0	0	1	1	0	0	1	0	0	0	0	0
147	4	11	0	0	0	0	3	1	2	0	5	4	1	0	0	1	2	0	0	2	0	1	2	0	5	0	0	0	0	0	0	4	0	3	0	0	4	0	5	4	2	0	0	2	0	0	0	0	0
148	0	3	0	1	0	0	1	3	4	0	5	0	0	0	0	1	3	0	0	0	0	0	1	0	5	0	0	2	0	0	2	6	0	1	0	0	1	1	8	6	1	0	1	3	0	2	0	0	0
149	1	20	0	0	2	0	1	0	5	0	8	4	0	0	0	2	1	0	0	0	0	0	0	0	4	0	0	11	0	0	2	6	0	6	0	0	4	0	16	39	9	1	1	4	0	0	0	0	0
150	2	3	0	1	0	0	2	2	2	0	7	0	1	0	0	0	3	0	0	0	0	1	0	0	6	1	0	4	0	0	4	7	0	2	0	0	1	0	12	20	5	0	5	7	0	4	0	0	0
151	2	2	0	0	0	0	0	1	0	0	9	0	0	2	0	2	2	0	0	0	0	0	0	0	5	0	0	0	0	0	4	3	0	3	0	0	3	0	3	0	3	0	0	0	0	0	0	0	0
152	3	0	0	1	0	0	1	3	1	0	8	0	0	1	0	0	1	0	0	0	0	2	0	0	3	0	0	0	0	0	0	6	0	1	0	0	2	1	4	4	4	0	0	0	0	0	0	0	0
153	2	0	0	0	1	0	0	0	4	0	1	0	1	1	0	0	5	0	0	0	0	1	4	0	2	0	0	0	0	0	1	3	0	2	0	0	2	1	7	4	3	0	2	5	0	0	0	0	0
154	4	2	0	0	3	0	1	2	9	0	6	0	0	1	0	0	6	0	0	0	0	0	1	0	3	1	0	2	0	0	2	5	0	3	0	0	5	0	4	6	8	0	3	6	0	2	0	0	0
155	6	0	0	0	0	0	0	0	1	0	3	0	0	1	0	1	3	0	0	0	0	0	2	0	4	0	0	0	0	0	1	2	0	0	0	0	3	0	1	2	0	0	0	2	0	1	0	0	0
156	2	0	0	0	12	0	0	7	8	0	9	0	0	0	0	7	5	0	0	0	0	0	5	0	2	0	0	0	0	1	1	2	0	0	0	0	0	0	2	1	1	0	0	5	0	0	0	0	0
157	5	5	0	1	0	0	1	3	1	0	1	1	0	0	0	2	0	0	0	0	0	0	1	0	3	1	0	0	0	0	3	4	0	1	0	0	2	0	8	14	4	0	2	2	0	1	0	0	0
158	0	0	0	0	0	0	0	0	0	0	0	0	0	0	0	0	0	0	0	0	0	0	0	0	2	0	0	0	0	0	0	1	0	1	0	0	0	0	2	4	0	0	0	0	0	0	0	0	0
159	1	16	2	2	0	0	2	1	0	0	4	0	0	0	0	0	3	0	0	0	0	4	0	0	2	0	0	0	0	0	0	8	0	0	0	0	0	0	3	5	0	0	0	0	0	1	0	0	0
160	5	0	0	6	1	0	1	0	0	0	7	1	0	0	1	1	0	0	0	0	0	0	0	0	1	0	0	1	0	0	1	3	0	1	0	0	0	0	0	1	4	0	0	0	0	0	0	0	0
161	6	0	0	0	0	0	3	2	0	0	13	1	0	0	0	2	1	0	0	0	0	0	0	0	5	0	0	1	0	0	2	4	0	4	0	0	2	0	5	0	4	0	1	1	0	0	0	0	0
162	1	2	0	0	1	0	0	1	11	0	2	0	0	1	0	3	4	0	0	0	0	0	3	0	4	0	0	0	0	0	1	0	1	5	0	0	3	0	3	0	2	0	1	3	0	4	0	0	0
163	2	0	1	0	0	0	0	0	0	0	1	0	0	0	0	2	2	0	0	0	0	1	2	0	1	0	0	0	0	0	1	2	0	0	0	0	0	0	2	0	2	0	0	0	0	0	0	0	0
164	7	19	0	2	0	0	1	2	2	0	4	3	0	0	0	2	0	0	0	0	0	0	0	1	7	0	0	1	0	0	0	8	0	1	0	0	3	0	3	5	3	0	0	0	0	0	0	0	0
165	4	28	0	4	0	0	3	1	3	0	9	3	0	0	1	1	7	0	0	0	0	1	1	0	8	0	0	0	0	0	3	8	0	2	0	0	4	0	2	19	3	0	0	1	0	1	0	0	0
166	3	8	0	2	0	0	0	1	7	0	2	1	0	0	0	0	1	0	0	1	0	0	0	0	6	3	0	3	0	0	2	2	0	7	0	0	4	1	16	19	2	0	1	4	0	1	0	0	0
167	11	28	0	2	0	0	2	5	3	0	13	0	0	0	0	1	3	0	0	0	0	1	0	0	8	0	0	0	0	0	3	14	0	1	0	0	0	0	5	8	0	0	2	0	0	0	0	0	0
168	1	7	0	0	1	0	1	1	3	0	3	0	0	0	1	1	1	0	0	0	0	0	0	0	1	0	0	3	0	0	1	7	0	2	0	0	5	0	12	6	4	0	0	2	0	3	0	0	0
169	1	24	1	4	1	0	3	3	2	0	1	0	0	1	0	1	2	0	0	0	0	0	0	0	2	0	0	5	0	0	3	12	0	2	0	0	3	0	4	36	2	0	2	3	0	1	0	0	0
170	0	1	0	3	0	0	3	1	0	0	8	0	0	0	0	0	2	0	0	1	0	0	0	0	5	0	0	0	0	0	2	7	0	2	0	0	0	1	0	1	2	0	0	0	0	0	0	0	0
171	1	13	1	1	0	0	1	1	1	0	6	0	0	0	0	0	0	0	0	0	0	1	0	0	2	0	0	0	0	0	1	8	0	1	0	0	1	0	0	6	2	0	0	0	0	0	0	0	0
172	2	0	0	0	2	0	0	1	2	0	1	1	0	2	0	1	3	0	0	1	0	0	0	0	2	0	0	0	0	0	1	4	0	2	0	0	4	0	5	1	3	0	1	4	0	1	0	0	0
173	0	7	0	0	0	0	0	0	0	0	0	1	0	0	0	0	1	0	0	1	0	1	0	0	5	0	0	0	0	0	0	6	0	2	0	0	1	0	5	10	1	1	1	4	0	0	0	0	0
174	1	7	0	1	1	0	1	3	4	0	3	0	0	1	0	1	1	0	0	0	0	0	1	0	5	1	0	4	0	0	2	2	0	2	0	0	5	0	12	10	2	0	0	1	0	2	0	0	0
175	3	7	0	0	0	0	3	2	2	0	8	2	0	0	0	0	0	0	0	1	0	0	0	1	6	0	0	4	0	0	3	2	0	1	0	0	3	0	6	8	4	0	3	1	0	3	0	0	0
176	0	6	0	0	1	0	2	2	3	0	3	0	0	2	0	1	2	0	0	0	0	0	0	0	3	1	0	0	0	0	0	6	0	1	0	0	1	0	11	9	0	0	1	3	0	2	0	0	0
177	1	19	0	0	0	0	4	0	1	0	8	0	0	0	0	0	1	0	0	0	0	1	2	0	3	0	0	0	0	0	0	8	0	2	0	0	2	0	1	12	0	0	0	0	0	0	0	0	0
178	4	0	0	1	0	0	2	0	1	0	16	0	0	0	0	1	1	0	0	0	0	0	1	0	5	0	0	0	0	0	2	4	0	1	0	0	0	0	1	2	2	0	0	2	0	0	0	0	0
179	0	0	0	2	0	0	0	0	0	0	2	0	0	1	0	1	1	0	0	0	0	0	4	0	3	1	0	0	0	0	2	2	0	0	0	0	4	0	0	1	1	0	0	0	0	0	0	0	0
180	3	0	0	0	2	0	1	1	1	0	4	0	1	0	0	2	6	0	0	0	0	0	5	0	6	1	0	6	0	0	2	6	0	5	0	0	4	1	3	4	4	0	1	3	0	2	0	0	0
181	0	4	0	0	3	0	3	2	1	0	4	2	0	1	0	0	1	0	0	0	0	0	0	0	0	0	0	4	0	0	2	3	0	2	0	0	2	0	2	24	2	0	0	2	0	1	0	0	0
182	6	1	0	0	0	0	0	4	5	0	6	0	2	2	0	7	6	0	0	1	0	1	2	0	1	1	0	0	0	0	3	3	0	2	0	0	2	0	6	2	2	0	0	2	0	4	0	0	0
183	4	2	0	0	3	0	0	3	5	0	5	1	0	0	0	0	4	0	0	0	0	0	5	0	11	1	0	43	0	0	7	8	0	2	0	0	5	1	9	12	4	0	3	3	0	2	0	0	0
184	0	0	0	0	0	0	0	0	0	0	0	0	0	0	0	1	1	0	0	0	0	0	1	0	0	0	0	0	0	0	0	0	0	0	0	0	1	0	1	0	0	0	0	0	0	0	0	0	0
185	4	29	0	1	2	0	1	3	1	0	10	0	0	0	0	1	2	0	0	0	0	0	1	0	11	0	0	1	0	0	1	11	0	1	0	0	0	0	3	11	1	0	0	1	0	3	0	0	0
186	3	8	0	1	2	0	3	1	0	0	8	2	0	0	0	4	4	0	0	1	0	0	0	0	7	0	0	3	0	0	1	8	0	2	0	0	0	0	9	10	4	0	0	0	0	1	0	0	0
187	0	0	0	0	1	0	0	0	1	0	2	0	0	0	0	1	1	0	0	0	0	0	4	0	0	0	0	0	0	0	0	3	0	1	0	0	1	0	2	3	0	0	0	1	0	0	0	0	0
188	1	10	0	1	1	0	5	1	4	0	8	0	0	0	0	1	1	0	0	1	0	1	0	0	1	0	0	16	0	0	3	5	0	0	0	0	3	0	4	39	5	0	1	3	0	0	0	0	0
189	1	0	0	0	1	0	0	0	1	0	0	0	0	0	0	0	0	0	0	0	0	0	2	0	0	0	0	0	0	0	0	1	0	1	0	0	0	0	3	2	2	0	0	2	0	0	0	0	0
190	5	19	0	0	0	0	5	4	3	0	6	1	0	0	0	0	1	0	0	1	0	0	0	0	0	0	0	1	0	0	2	9	0	1	0	0	1	0	7	22	3	0	1	1	0	1	0	0	0
191	9	33	0	2	0	0	5	2	5	0	2	0	0	1	0	0	2	0	0	0	0	0	0	0	1	1	0	0	0	0	1	6	0	1	0	0	0	0	4	12	8	0	0	2	0	1	0	0	0
192	3	0	0	2	1	0	3	1	1	0	11	1	0	0	0	0	0	0	0	0	0	0	0	0	3	1	0	0	0	0	1	2	0	3	0	0	0	0	1	1	2	0	0	1	0	0	0	0	0
193	4	1	0	3	1	0	1	0	0	0	20	0	0	0	0	0	2	0	0	0	0	0	0	0	6	0	0	0	0	0	2	2	0	3	0	0	0	0	1	0	2	0	0	2	0	2	0	0	0
194	6	0	0	1	0	0	0	3	0	0	14	0	0	0	0	0	2	0	0	0	0	0	1	0	3	0	0	0	0	0	1	0	0	4	0	0	1	0	0	1	0	0	0	1	0	0	0	0	0
195	0	0	0	0	1	0	1	0	1	0	6	0	0	0	0	2	4	0	0	0	0	0	1	0	3	1	0	1	0	0	3	3	0	1	0	0	0	0	4	3	7	0	0	1	0	3	0	0	0
196	8	0	0	3	1	0	4	3	1	0	13	0	0	0	0	1	2	0	0	0	0	0	0	0	0	0	0	0	0	0	0	2	0	0	0	0	1	0	3	1	5	0	0	1	0	0	0	0	0
197	5	0	0	1	2	0	0	0	1	0	7	1	0	0	0	1	8	0	0	0	0	0	7	0	5	1	0	4	0	0	1	5	0	3	0	0	1	1	4	2	6	0	1	4	0	0	0	0	0
198	7	2	0	2	0	0	0	0	2	0	19	0	0	0	0	0	2	0	0	0	0	0	0	0	2	0	0	0	0	0	0	4	0	0	0	0	3	0	7	2	5	0	0	1	0	0	0	0	0
199	1	0	0	3	0	0	2	0	1	0	18	0	0	0	0	1	2	0	0	0	0	1	0	0	2	0	0	0	0	0	1	3	0	4	0	0	0	0	6	6	4	0	0	0	0	0	0	0	0
200	7	0	0	3	0	0	3	0	2	0	6	0	0	0	0	4	1	0	0	0	0	0	2	1	5	5	0	4	0	0	4	16	0	3	0	0	3	0	13	26	5	0	1	4	0	3	0	0	0
201	2	0	1	0	2	0	0	2	7	0	1	0	0	0	0	2	6	0	0	1	0	0	1	0	4	0	0	12	0	0	4	2	0	1	0	0	3	0	5	6	9	0	0	3	0	1	0	0	0
202	3	28	1	1	1	0	3	4	5	0	5	1	0	0	0	1	7	0	0	0	0	0	1	0	5	2	0	9	0	0	3	10	0	3	0	0	6	0	12	31	1	0	1	5	0	2	0	0	0
203	4	25	0	4	1	0	2	4	4	0	3	3	0	1	0	2	1	0	0	0	0	0	0	0	7	2	0	1	0	0	1	14	0	0	0	0	2	0	8	8	4	0	3	1	0	0	0	0	0
204	1	29	0	3	3	0	1	1	0	0	11	1	0	0	0	0	1	0	0	1	0	0	0	0	8	0	0	0	0	0	1	6	0	1	0	0	1	1	3	9	1	0	0	0	0	0	0	0	0
205	4	1	0	0	1	0	1	1	0	0	6	0	1	0	0	4	8	0	0	0	0	1	1	0	11	1	0	24	0	0	8	3	0	1	0	0	3	0	5	5	5	0	1	5	0	1	0	0	0
206	5	1	0	6	1	0	2	4	3	0	20	2	0	0	0	0	1	0	0	0	0	0	1	0	4	0	0	1	0	0	3	4	0	3	0	0	6	0	1	0	9	0	0	2	0	1	0	0	0
207	4	0	0	2	1	0	2	2	0	0	2	0	0	0	0	1	3	0	0	0	0	0	6	0	6	0	0	0	0	0	1	2	0	1	0	0	0	0	1	2	0	0	3	0	0	1	0	0	0
208	1	0	0	1	0	0	1	0	0	0	0	0	0	0	0	1	3	0	0	0	0	0	1	0	0	0	0	1	0	0	1	0	0	0	0	0	1	0	0	0	0	0	0	1	0	0	0	0	0
209	0	0	0	0	1	0	0	0	0	0	1	0	0	0	0	0	1	0	0	0	0	0	0	0	0	0	0	1	0	0	0	0	0	0	0	0	1	0	0	0	1	0	0	1	0	0	0	0	0
210	5	13	1	1	0	0	2	2	6	0	3	1	0	1	0	0	2	0	0	1	0	0	0	0	2	0	0	9	0	0	2	8	1	2	0	0	1	0	10	16	6	0	1	0	0	0	0	0	0
211	3	20	1	3	1	0	0	1	1	0	9	2	0	0	0	2	1	0	0	0	0	0	0	0	2	1	0	1	0	0	1	6	0	2	0	0	5	0	1	4	4	0	0	1	0	0	0	0	0
212	0	7	0	0	0	0	1	1	0	0	4	0	0	0	0	0	1	0	0	0	0	0	1	0	3	0	0	0	0	0	0	2	0	0	0	0	2	0	3	7	0	0	0	1	0	0	0	0	0
213	3	2	0	0	0	0	1	3	1	0	2	0	0	0	0	1	1	0	0	0	0	0	1	0	1	0	0	1	0	0	1	5	0	1	0	0	0	0	7	17	2	1	1	1	0	2	0	0	0
214	1	0	0	0	1	0	0	0	2	0	2	0	0	0	0	0	3	0	0	0	0	0	1	0	2	0	0	7	0	0	1	0	0	0	0	0	1	0	0	2	0	1	2	1	0	1	0	0	0
215	0	7	1	0	0	0	1	0	1	0	3	1	0	0	0	1	0	0	0	0	0	0	0	0	2	0	0	2	0	0	1	1	0	1	0	0	0	0	4	9	0	0	1	0	0	3	0	0	0
216	0	1	0	0	1	0	0	2	0	0	0	1	0	1	0	1	4	0	0	1	0	0	0	0	2	1	0	16	0	0	1	2	0	1	0	0	2	0	2	1	3	1	0	1	0	0	0	0	0
217	5	0	0	0	0	0	3	1	0	0	28	0	0	0	0	0	1	0	0	0	0	0	0	0	2	0	0	0	0	0	1	7	0	3	0	0	3	0	2	0	0	0	0	0	0	0	0	0	0
218	4	12	0	0	0	0	1	0	0	0	9	0	0	0	0	0	1	0	0	0	0	0	0	0	1	0	0	0	0	0	0	4	0	1	0	0	0	0	1	7	1	0	0	1	0	0	0	0	0
219	6	19	1	1	0	0	3	3	0	0	9	1	0	0	0	1	1	0	0	0	0	0	0	0	5	0	0	0	0	0	2	8	0	1	0	0	2	0	3	6	2	0	0	3	0	1	0	0	0
220	7	1	0	9	0	0	3	2	1	0	22	1	0	0	0	1	3	0	0	0	0	0	1	0	4	0	0	0	0	0	1	2	0	5	0	0	0	0	3	1	5	0	0	5	0	0	0	0	0
221	6	0	0	4	0	0	2	0	1	0	20	0	0	0	0	0	1	0	0	0	0	0	0	0	2	1	0	0	0	0	1	5	0	1	0	0	0	0	0	2	0	0	0	1	0	0	0	0	0
222	4	1	0	2	2	0	1	2	2	0	13	0	0	0	0	0	1	0	0	0	0	0	0	0	1	1	0	0	1	0	2	2	0	2	0	0	0	0	2	1	3	0	0	2	0	0	0	0	0
223	1	0	0	4	0	0	0	1	0	0	4	0	1	0	0	1	0	0	0	0	0	0	6	0	4	1	0	1	0	0	3	0	0	0	0	0	1	0	2	1	2	0	0	0	0	1	0	0	0
224	7	1	1	5	0	0	1	1	0	0	13	0	1	1	0	2	2	0	0	0	0	0	0	0	6	0	0	1	0	0	0	6	0	0	0	0	0	0	6	1	4	0	0	1	0	0	0	0	0
225	2	2	0	0	0	0	2	1	2	0	6	0	0	0	0	4	1	0	0	0	0	1	1	1	11	2	0	0	0	0	5	8	0	3	0	0	3	0	8	10	5	0	4	5	0	2	0	0	0
226	9	19	1	1	0	0	3	3	2	0	10	1	0	0	0	0	4	0	0	0	0	1	1	0	2	0	0	1	0	0	1	9	0	2	0	0	0	0	0	8	3	0	0	1	0	0	0	0	0
227	7	1	0	0	3	0	1	7	3	0	9	0	0	1	0	0	3	0	0	0	0	1	2	1	1	1	0	37	0	0	5	7	1	2	0	0	4	0	6	7	8	0	3	3	0	0	0	0	0
228	3	0	0	0	0	0	0	3	3	0	2	0	1	0	0	4	3	0	0	0	0	0	0	0	0	0	0	0	0	0	3	2	2	0	0	0	3	0	3	2	0	0	2	2	0	1	0	0	0
229	2	4	0	0	1	0	3	2	1	0	1	1	0	1	0	0	1	0	0	1	0	0	1	0	0	0	0	2	0	0	0	5	0	1	0	0	1	0	8	16	4	0	1	2	0	1	0	0	0
230	5	3	0	1	6	0	0	4	5	0	18	0	1	0	0	0	6	0	0	0	0	1	1	0	5	0	0	40	0	0	3	8	0	2	0	0	3	0	2	6	3	0	0	7	0	0	0	0	0
231	8	38	0	8	3	0	2	11	10	0	15	10	0	3	1	6	5	0	0	2	0	0	4	1	8	0	0	3	0	0	6	6	1	12	0	0	10	0	18	42	5	0	2	6	0	4	1	0	0
232	3	2	1	0	4	0	0	5	7	0	5	3	0	1	0	0	8	0	0	1	0	1	1	0	2	1	0	16	0	0	5	12	0	0	0	0	2	0	6	12	5	1	1	5	0	4	0	0	0
233	1	8	0	0	0	0	0	0	4	0	4	0	0	0	0	2	2	0	0	0	0	0	0	0	1	1	0	0	0	0	2	3	0	0	0	0	0	0	6	10	2	0	0	4	0	1	0	0	0
234	7	0	0	3	0	0	4	2	1	0	17	0	0	0	0	2	2	0	0	0	0	0	0	0	6	0	0	0	0	0	2	3	1	2	0	0	2	0	2	2	6	0	2	1	0	0	0	0	0
235	1	7	0	0	1	0	4	0	1	0	2	0	1	0	0	2	1	0	0	0	0	1	2	0	3	0	0	5	0	0	1	4	0	2	0	0	2	0	10	13	1	0	2	3	0	1	0	0	0
236	1	0	0	1	0	0	0	1	1	0	6	0	0	0	0	0	0	0	0	0	0	0	0	0	0	1	0	0	0	0	0	5	0	2	0	0	0	0	1	0	2	0	0	1	0	0	0	0	0
237	3	21	1	1	2	0	4	3	1	0	4	1	0	0	0	2	2	0	0	0	0	0	0	0	7	0	0	1	0	0	0	7	0	2	0	0	1	0	0	7	1	0	1	1	0	2	0	0	0
238	8	1	0	5	1	0	4	2	1	0	24	0	0	0	0	0	0	0	0	0	0	0	0	0	5	0	0	0	0	0	4	3	0	3	0	0	2	0	4	0	6	0	0	1	0	0	0	0	0
239	4	2	0	0	3	0	0	4	6	0	2	0	0	3	0	3	3	0	0	2	0	0	2	0	3	0	0	7	0	0	4	1	0	7	0	0	3	0	6	3	7	0	0	6	0	6	0	0	0
240	1	27	0	0	0	0	5	2	0	0	7	2	1	0	0	1	0	0	0	0	0	0	2	0	3	0	0	1	0	0	1	7	0	1	1	0	1	0	2	11	3	0	0	1	0	0	0	0	0
241	6	38	0	0	1	0	2	5	6	0	11	7	0	0	0	1	3	0	0	0	0	0	1	0	15	1	0	0	0	0	3	9	0	2	0	0	3	0	7	8	2	0	0	1	0	0	0	0	0
242	2	2	0	0	2	0	0	2	6	0	4	1	0	0	0	5	8	0	0	0	0	1	1	0	1	0	0	22	0	0	5	11	0	3	0	0	4	2	3	5	3	0	1	1	0	2	0	0	0
243	6	1	0	4	0	0	3	1	3	0	15	0	0	0	0	0	2	0	0	0	0	0	0	0	7	1	0	0	0	0	2	4	0	4	0	0	3	0	4	3	0	0	0	5	0	0	0	0	0
244	2	3	0	1	3	0	1	1	4	0	5	3	0	1	0	1	3	0	0	0	0	0	1	0	1	0	0	14	0	0	4	9	0	6	0	0	7	0	6	36	6	0	4	3	0	5	1	0	0
245	5	0	0	3	0	0	2	1	1	0	21	0	0	0	0	0	4	0	0	0	0	0	0	0	4	0	0	0	0	0	1	3	0	2	0	0	0	0	5	1	5	0	0	0	0	1	0	0	0
246	5	0	1	6	0	0	2	2	1	0	11	0	0	0	0	1	4	0	0	0	0	0	0	0	5	0	0	0	0	0	2	5	0	1	0	0	5	0	5	1	2	0	1	1	0	0	0	0	0
247	3	1	0	5	0	0	4	2	2	0	9	0	0	0	0	0	0	0	0	0	0	0	0	0	2	1	0	0	0	0	0	7	0	1	0	0	0	0	4	0	2	0	0	1	0	1	0	0	0
248	2	1	0	0	3	0	0	4	3	0	7	0	1	0	0	5	4	0	0	0	0	0	1	0	3	0	0	0	0	0	0	1	0	0	0	0	1	0	0	0	2	0	0	1	0	0	0	0	0
249	6	1	0	1	6	0	0	5	9	0	9	0	0	1	0	0	11	0	0	0	0	0	1	0	6	1	0	15	0	0	3	7	0	0	0	0	4	0	6	4	6	0	1	4	0	3	0	0	0
250	0	0	0	1	1	0	0	0	0	0	2	0	0	0	0	0	0	0	0	1	0	0	0	0	0	0	0	0	0	0	2	3	0	1	0	0	1	0	1	1	4	0	1	1	0	2	0	0	0
251	3	0	0	0	3	0	1	1	2	0	3	0	0	0	0	7	4	0	0	0	0	1	0	0	1	0	0	16	0	0	2	3	0	1	0	0	4	0	3	3	2	0	1	1	0	0	0	0	0
252	2	2	0	0	0	0	0	1	0	0	0	0	0	0	0	1	3	0	0	0	0	0	0	0	3	1	0	25	0	0	3	5	0	1	0	0	3	0	2	2	3	0	0	3	0	4	0	0	0
253	4	3	0	2	1	0	1	8	13	0	1	2	1	3	0	3	6	0	0	4	0	0	3	0	0	0	0	21	0	0	8	6	1	4	0	0	5	0	5	1	11	1	0	4	0	6	0	0	0
254	2	26	0	6	1	0	2	0	0	0	7	0	0	0	0	0	2	0	0	0	0	1	0	0	6	0	0	0	0	0	1	7	0	2	0	0	1	0	3	8	0	0	0	0	0	1	0	0	0
255	3	15	0	0	0	0	1	0	0	0	5	0	0	0	0	0	0	0	0	0	0	2	0	0	2	1	0	0	0	0	1	5	0	1	0	0	0	0	0	1	0	0	0	1	0	0	0	0	0
256	4	1	0	0	1	0	1	5	4	0	4	0	0	1	0	5	8	0	0	3	0	1	3	0	4	4	0	18	0	0	5	7	1	3	0	0	8	0	11	1	3	0	2	5	0	2	0	0	0
257	1	0	0	0	3	0	1	4	3	0	3	0	0	3	0	4	5	0	0	3	0	0	1	0	2	0	0	33	0	0	5	2	0	6	0	0	5	0	2	2	7	1	0	2	0	3	0	0	0
258	2	2	0	0	1	0	2	0	0	0	8	0	0	0	0	3	1	0	0	0	0	0	1	0	2	0	0	0	0	0	1	5	0	2	0	0	0	0	1	0	2	0	0	1	0	0	0	0	0
259	6	6	0	0	2	0	0	0	3	0	7	1	0	2	0	5	6	0	0	1	0	0	1	0	6	0	0	2	0	0	6	13	0	6	0	0	5	0	17	12	2	0	0	6	0	5	0	0	0
260	5	0	1	1	4	0	1	1	2	0	11	1	0	0	0	4	6	0	0	0	0	0	3	3	5	0	0	0	0	0	3	2	0	2	0	0	2	0	4	2	3	0	0	1	0	2	0	0	0
261	5	0	1	5	1	0	2	5	1	0	22	1	0	0	0	2	1	0	0	0	0	0	2	0	3	0	0	0	0	0	0	9	0	2	0	0	1	0	5	0	5	0	1	0	0	0	0	0	0
262	0	0	1	1	1	0	0	3	2	0	5	0	0	1	0	5	9	0	0	2	0	0	1	0	4	0	0	8	0	0	3	5	1	3	0	0	6	0	8	1	1	1	0	4	0	7	0	0	0
263	4	0	0	5	0	0	2	4	0	0	27	1	0	0	0	1	1	0	0	0	0	0	0	0	4	0	0	0	0	0	4	3	0	4	0	0	3	0	5	1	8	0	0	0	0	0	0	0	0
264	2	1	0	0	1	0	1	3	3	0	3	0	1	0	0	3	7	0	0	2	0	1	2	0	6	1	0	12	0	0	3	3	0	3	0	0	2	0	3	0	5	1	1	2	0	0	0	0	0
265	5	1	0	0	3	0	0	1	6	0	6	1	0	1	0	5	14	0	0	1	0	1	1	0	2	0	0	9	0	0	5	4	0	4	0	0	3	0	4	1	4	0	1	11	0	4	0	0	0
266	6	49	0	5	1	0	6	3	5	0	6	0	0	1	0	1	3	0	0	0	0	1	1	0	7	1	0	1	0	0	0	5	0	2	0	0	1	1	8	16	2	0	1	1	0	0	0	0	0
267	0	0	0	0	0	0	0	1	0	0	0	0	0	0	0	1	2	0	0	1	0	0	1	0	1	0	0	4	0	0	2	2	0	0	0	0	2	0	1	0	2	0	0	1	0	1	0	0	0
268	0	5	0	0	1	0	2	3	7	0	2	0	0	2	0	1	6	0	0	2	0	0	0	0	1	1	0	19	0	0	4	9	0	0	0	0	6	0	3	8	5	0	2	3	0	1	0	0	0
269	6	3	1	2	2	0	2	5	4	0	8	0	0	2	0	2	4	1	0	1	0	0	0	0	1	0	0	2	0	0	4	5	0	6	0	0	5	1	21	9	3	0	2	4	0	4	0	0	0
270	8	70	0	1	3	0	6	4	5	0	39	0	1	0	0	1	3	0	0	1	0	2	0	0	12	3	0	0	0	0	0	17	0	1	0	0	3	0	5	12	6	0	1	2	0	0	0	0	0
271	5	3	0	0	1	0	2	1	3	0	3	0	0	0	0	0	2	0	0	0	0	0	0	0	5	0	0	0	0	0	4	7	0	1	0	0	2	0	4	7	1	0	1	1	0	1	0	0	0
272	2	9	1	1	0	0	2	2	1	0	3	0	0	1	1	3	2	0	0	0	0	0	1	0	5	0	0	2	0	0	3	6	0	4	0	0	4	0	17	15	1	1	1	3	0	1	0	0	0
273	6	3	0	2	2	0	0	3	5	0	10	0	0	0	0	2	11	0	0	2	0	0	6	1	4	0	0	17	0	0	6	14	1	7	0	0	4	1	3	5	1	0	1	7	0	6	0	0	0
274	9	0	0	3	1	0	3	3	0	0	11	1	0	0	0	1	2	0	0	0	0	0	1	0	4	0	0	0	0	0	0	5	0	2	0	0	0	0	2	0	3	0	1	5	0	0	0	0	0
275	3	0	0	3	0	0	3	0	1	0	13	0	0	1	0	3	0	0	0	1	0	0	0	0	7	0	0	0	0	0	0	1	0	1	0	0	0	0	1	0	0	0	1	0	0	1	0	0	0
276	5	1	0	3	0	0	4	1	2	0	16	1	0	0	0	0	0	0	0	0	0	0	0	1	3	0	0	0	0	0	0	12	0	5	0	0	0	0	3	2	3	0	0	1	0	0	0	0	0
277	3	0	0	0	2	0	1	0	0	0	6	0	0	0	0	3	1	0	0	0	0	0	3	0	1	0	0	8	0	0	1	0	0	1	0	0	0	0	2	1	0	0	0	0	0	0	0	0	0
278	3	3	0	3	0	0	1	3	7	0	6	1	0	1	0	3	6	0	0	0	0	0	1	0	3	1	0	1	0	0	1	7	0	0	0	0	3	0	8	14	9	0	1	1	0	0	0	0	0
279	1	1	1	0	4	0	1	0	1	0	2	0	1	0	0	3	1	0	0	0	0	0	1	0	2	0	0	0	0	0	2	1	0	3	0	0	1	0	1	6	2	0	1	2	0	1	0	0	0
280	5	14	0	5	1	0	5	3	1	0	5	7	0	0	0	0	0	0	0	0	0	0	0	0	6	0	0	0	0	0	2	5	0	1	0	0	1	0	4	6	3	1	1	0	0	0	0	0	0
281	5	36	0	2	0	0	8	3	1	0	13	3	0	2	0	0	5	0	0	1	0	0	0	0	8	2	0	3	0	0	0	9	0	5	0	0	7	0	11	19	1	1	1	3	0	4	0	0	0
282	0	10	0	0	2	0	0	1	8	0	2	1	0	1	0	0	4	0	0	0	0	0	0	0	3	0	0	1	0	0	1	3	0	0	0	0	2	0	11	12	1	0	1	2	0	2	0	0	0
283	4	0	0	0	2	0	3	1	3	0	6	1	0	0	0	6	9	0	0	1	0	0	2	0	10	0	0	33	0	0	7	11	0	8	0	0	2	0	4	9	7	0	0	0	0	3	0	0	0
284	1	3	1	1	2	0	0	3	3	0	3	0	0	2	0	2	11	0	0	0	0	0	0	0	1	1	0	16	0	0	2	5	0	0	0	0	5	0	5	2	6	0	0	1	0	6	0	0	0
285	3	3	1	1	2	0	1	3	6	0	7	0	0	0	0	0	1	0	0	3	0	2	0	1	6	0	0	7	0	0	0	5	0	2	0	0	3	1	9	10	2	0	2	5	0	3	0	0	0
286	3	0	0	4	1	0	3	2	2	0	15	0	0	0	0	2	3	0	0	0	0	0	0	0	4	1	0	0	0	0	2	4	0	3	0	0	0	1	1	0	0	0	0	2	0	0	0	0	0
287	1	0	0	1	0	0	2	1	0	0	17	0	0	0	0	0	2	0	0	0	0	0	0	0	7	0	0	0	0	0	1	2	0	3	0	0	0	0	0	1	1	0	0	0	0	1	0	0	0
288	4	1	0	4	0	0	1	2	1	0	11	0	0	0	0	0	0	0	0	0	0	0	1	0	1	0	0	0	0	0	0	1	0	1	0	0	2	0	5	1	5	0	0	1	0	0	0	0	0
289	2	1	0	0	1	0	2	6	13	0	14	1	1	1	0	7	11	0	0	0	0	0	0	0	10	0	0	15	0	0	1	3	1	1	0	0	5	0	8	5	2	0	1	12	0	2	0	0	0
290	0	0	0	2	4	0	1	1	0	0	3	0	0	0	0	3	5	0	0	0	0	0	2	0	5	1	0	0	0	0	1	2	0	3	0	0	3	0	0	2	1	1	0	2	0	0	0	0	0
291	0	1	1	3	1	0	2	0	0	0	2	0	0	1	0	0	4	0	0	0	0	0	2	0	0	0	0	1	0	0	3	3	0	1	0	0	1	0	2	3	0	0	0	0	0	0	0	0	0
292	1	2	0	0	0	0	2	1	0	0	2	0	2	2	0	2	6	0	0	0	0	0	0	0	6	0	0	0	0	0	1	6	0	0	0	0	0	0	6	7	4	0	0	1	0	1	0	0	0
293	3	0	0	0	2	0	3	3	10	0	5	0	0	0	0	1	6	0	0	0	0	0	8	0	4	0	0	0	0	0	3	5	0	1	0	0	4	0	3	3	4	0	2	5	0	2	0	0	0
294	1	0	0	5	2	0	1	3	5	0	2	1	0	0	0	1	8	0	0	0	0	0	1	0	0	1	0	0	0	0	2	6	2	0	0	0	3	0	4	4	3	0	0	2	0	4	0	0	0
295	9	39	0	1	1	0	4	2	2	0	9	0	0	1	0	0	2	0	0	0	0	0	0	0	3	1	0	0	0	0	0	4	0	0	0	0	3	0	2	4	2	0	2	1	0	0	0	0	0
296	3	10	0	0	0	0	4	0	1	0	1	0	0	0	0	0	0	0	0	0	0	0	0	0	0	0	0	0	0	0	0	1	0	0	0	0	1	0	4	4	1	0	0	1	0	0	0	0	0
297	9	47	0	4	1	0	3	3	2	0	25	4	0	1	0	2	4	0	0	0	0	0	0	0	4	3	0	4	0	0	1	12	0	4	0	0	7	0	8	20	6	0	1	3	0	0	0	0	0
298	10	40	1	2	1	0	5	3	8	0	9	3	0	0	0	0	2	0	0	0	0	3	1	0	9	1	0	1	0	0	1	12	0	2	0	0	4	0	12	30	4	0	2	3	0	1	0	0	0
299	3	12	1	1	1	0	4	4	8	0	8	6	0	1	0	3	3	0	0	0	0	0	1	1	10	1	0	1	0	0	2	12	0	3	0	0	3	1	6	17	5	0	1	4	0	5	0	0	0
300	1	0	0	0	1	0	3	1	0	0	4	0	2	0	0	0	1	0	0	0	0	0	0	0	3	0	0	0	0	0	1	2	0	1	0	0	1	2	1	3	2	0	1	0	0	0	0	0	0
301	1	37	0	2	3	0	6	4	6	0	20	0	0	0	0	1	6	0	0	0	0	0	1	0	4	1	0	0	0	0	0	10	0	2	0	0	4	0	4	14	5	0	0	4	0	1	0	0	0
302	2	3	1	2	0	0	3	3	5	0	10	1	0	1	0	0	3	0	0	0	0	1	0	0	4	0	0	2	0	0	5	6	1	3	0	0	3	0	9	5	0	0	1	3	0	2	0	0	0
303	3	1	0	5	0	0	3	2	1	0	17	1	0	0	0	1	0	0	0	0	0	0	2	0	4	1	0	1	0	0	4	2	0	3	0	0	3	0	1	0	3	0	1	2	0	4	0	0	0
304	3	1	1	2	0	0	3	3	0	0	8	0	0	0	0	0	0	0	0	0	0	0	0	0	11	0	0	0	0	0	0	2	0	7	0	0	0	1	4	1	0	0	0	1	0	2	0	0	0
305	0	0	0	3	1	0	4	2	2	0	19	0	0	0	0	0	3	0	0	0	0	0	0	0	3	0	0	0	0	0	0	0	0	2	0	0	0	0	3	1	5	0	0	1	0	0	0	0	0
306	4	1	0	5	1	0	1	0	0	0	10	0	0	1	0	0	1	0	0	0	0	0	0	0	3	0	0	0	0	0	0	2	0	3	0	0	0	0	5	1	3	0	0	1	0	1	0	0	0
307	1	0	0	0	3	0	0	1	3	0	1	0	0	1	0	4	4	0	0	0	0	1	0	0	5	1	0	2	0	0	1	2	1	1	0	0	3	1	8	6	1	0	2	2	0	1	0	0	0
308	4	6	0	2	1	0	1	1	2	0	8	0	0	0	0	1	8	0	0	1	0	1	2	0	4	0	0	3	0	0	3	8	0	4	0	0	3	1	8	18	1	0	0	8	0	0	0	0	0
309	3	0	0	1	4	0	2	4	2	0	3	0	1	0	0	3	1	0	0	0	0	1	0	0	3	0	0	3	0	0	2	5	0	1	0	0	4	0	0	8	1	0	2	1	0	1	0	0	0
310	6	6	0	0	2	0	2	0	2	0	18	0	0	0	0	1	4	0	0	1	0	0	3	0	3	0	0	6	0	0	4	12	0	3	0	0	2	0	11	20	4	0	5	1	0	3	0	0	0
311	1	1	1	0	1	0	1	2	2	0	3	0	0	0	0	2	8	0	0	0	0	0	1	0	6	1	0	0	0	0	5	6	0	3	0	0	1	2	2	6	7	0	2	2	0	3	0	0	0
312	2	6	0	2	1	0	4	3	4	0	5	5	0	0	0	2	6	0	0	0	0	0	1	0	5	0	0	3	0	0	3	5	0	2	0	0	1	1	5	14	2	0	1	5	0	2	0	0	0
313	3	31	0	4	3	0	1	4	6	0	10	1	0	1	0	1	4	0	0	0	0	0	1	0	4	1	0	0	0	0	5	12	0	6	0	0	2	0	8	43	2	0	1	4	0	0	0	0	0
314	2	0	0	3	0	0	1	0	0	0	1	1	0	0	0	0	1	0	0	0	0	0	0	0	2	0	0	0	0	0	1	2	0	1	0	0	0	0	0	0	1	0	1	1	0	0	0	0	0
315	2	1	0	0	4	0	0	5	9	0	2	0	1	2	0	1	11	0	0	0	0	1	1	0	6	1	0	4	0	0	1	8	0	3	0	0	7	1	12	10	2	0	2	12	0	2	0	0	0
316	8	0	0	5	0	0	1	2	1	0	20	0	0	0	0	1	0	0	0	0	0	1	1	0	2	1	0	0	0	0	3	3	0	3	0	0	1	0	2	0	5	0	2	4	0	1	0	0	0
317	0	0	0	0	2	0	0	0	0	0	1	0	0	0	0	2	4	0	0	0	0	0	1	0	1	0	0	0	0	0	4	4	0	0	0	0	0	0	2	3	2	0	0	2	0	1	0	0	0
318	5	0	0	1	1	0	0	1	0	0	1	0	0	0	0	3	1	0	0	0	0	0	5	0	4	0	0	1	0	0	5	1	0	1	0	0	1	0	5	2	1	0	0	1	0	0	0	0	0
319	5	2	0	1	2	0	0	1	4	0	5	0	0	0	0	1	2	0	0	0	0	1	3	0	4	0	0	12	0	0	0	1	0	2	0	0	0	0	4	7	0	0	1	1	0	0	0	0	0
320	2	9	0	2	1	0	0	7	13	0	12	5	1	0	1	7	5	0	0	0	0	0	1	0	10	0	0	23	0	0	8	2	0	8	0	0	6	1	8	18	4	1	3	6	0	2	1	0	0
321	2	42	0	1	3	0	2	4	1	0	5	1	0	0	0	1	1	0	0	0	0	1	0	0	6	1	0	1	0	0	0	4	0	2	0	0	3	0	6	11	4	0	0	0	0	2	0	0	0
322	3	18	1	0	0	0	1	2	2	0	5	0	0	0	0	0	1	0	0	0	0	1	0	0	4	0	0	0	0	0	1	3	0	0	0	0	1	0	0	1	0	0	0	1	0	1	0	0	0
323	3	15	0	0	0	0	4	1	0	0	1	0	0	0	0	0	1	0	0	0	0	1	0	0	2	0	0	0	0	0	0	3	0	0	0	0	0	0	0	0	0	0	0	2	0	1	0	0	0
324	4	1	0	5	1	0	2	0	4	0	18	2	0	0	0	0	1	0	0	0	0	0	0	0	3	0	0	1	0	0	4	4	0	1	0	0	1	0	4	3	1	0	0	0	0	0	0	0	0
325	2	0	0	3	3	0	0	8	9	0	2	0	0	2	0	6	6	0	0	1	0	0	0	0	2	1	0	1	0	0	3	3	0	4	0	0	1	0	4	7	3	0	0	4	0	2	0	0	0
326	1	12	0	0	1	0	3	1	3	0	5	1	2	0	0	2	3	0	0	0	0	0	1	0	3	0	0	7	0	0	2	3	0	0	0	0	5	0	11	21	2	1	0	0	0	1	0	0	0
327	4	0	1	3	0	0	3	0	0	0	25	1	0	0	0	1	1	0	0	0	0	0	0	0	3	0	0	0	0	0	0	7	0	2	0	0	0	1	5	0	3	0	0	1	0	0	0	0	0
328	6	0	0	2	0	0	2	3	1	0	12	1	0	1	0	2	1	0	0	0	0	0	0	0	1	0	0	0	0	0	2	5	0	4	0	0	0	0	5	2	4	0	0	1	0	1	0	0	0
329	6	31	0	2	2	0	6	4	7	0	8	6	0	0	0	6	9	0	0	0	0	0	2	0	15	0	0	10	1	0	3	13	0	4	0	0	3	1	16	45	3	1	3	8	0	5	2	0	0
330	3	17	0	1	0	0	3	7	1	0	0	4	0	0	0	3	3	0	0	0	0	0	0	0	5	0	0	0	0	0	2	18	0	2	0	0	4	0	3	11	2	0	0	1	0	0	1	0	0
331	0	4	0	0	1	0	4	3	4	0	5	2	0	0	0	3	6	0	0	0	0	0	0	0	6	0	0	5	1	0	3	2	0	4	0	0	2	0	12	17	3	0	2	3	0	2	0	0	0
332	4	1	0	8	2	0	6	1	3	0	22	0	0	0	0	2	1	0	0	0	0	1	0	0	10	2	0	0	0	0	3	6	0	3	0	0	2	0	5	1	5	0	0	1	0	1	0	0	0
333	5	1	0	0	3	0	0	7	9	0	8	0	0	0	0	6	3	0	0	0	0	0	1	0	6	2	0	16	0	0	3	6	0	2	0	0	6	0	10	4	2	0	1	3	0	4	0	0	0
334	3	22	1	2	3	0	3	0	6	0	10	2	0	0	0	0	2	0	0	1	0	0	1	0	4	0	0	3	0	0	0	12	0	4	0	0	1	0	6	18	6	0	1	2	0	0	0	0	0
335	5	2	0	0	3	0	0	9	8	0	11	1	1	3	0	6	8	0	0	1	0	0	2	0	8	0	0	20	1	0	4	4	0	4	0	0	1	1	4	1	0	0	0	8	0	6	0	0	0
336	2	0	0	0	1	0	1	4	0	0	10	0	0	0	0	0	0	0	0	0	0	0	0	0	4	0	0	0	0	0	0	0	0	5	0	0	1	0	1	0	3	0	0	1	0	0	0	0	0
337	7	0	1	3	2	0	3	3	3	0	17	0	0	0	0	0	1	0	0	0	0	0	0	0	13	0	0	0	0	0	3	7	0	5	0	0	1	0	3	1	6	0	1	3	0	1	0	0	0
338	1	6	0	0	0	0	1	1	1	0	3	0	0	0	0	1	2	0	0	0	0	0	0	0	0	0	0	0	0	0	1	2	0	0	0	0	0	0	1	3	0	0	0	0	0	1	0	0	0
339	3	0	0	0	2	0	0	0	1	0	8	0	0	1	0	2	3	0	0	1	0	0	1	0	12	0	0	0	0	0	2	5	0	1	0	0	3	0	4	1	7	0	0	0	0	4	0	0	0
340	1	0	0	1	2	0	2	0	0	0	2	0	0	0	0	1	2	0	0	0	0	0	1	0	6	0	0	0	0	0	0	3	0	0	0	0	2	0	4	0	3	0	0	0	0	1	0	0	0
341	3	5	0	0	1	0	1	2	6	0	11	1	0	1	0	2	6	0	0	0	0	0	0	0	6	0	0	4	0	0	2	12	0	4	0	0	4	0	12	22	4	0	3	5	0	2	0	0	0
342	5	2	0	5	0	0	4	3	0	0	18	1	0	0	0	2	4	0	0	0	0	0	0	0	3	1	0	0	0	0	3	6	0	1	0	0	1	0	3	0	2	0	0	2	0	0	0	0	0
343	2	6	0	2	1	0	4	5	2	0	13	4	1	2	0	7	5	0	0	1	0	1	5	0	8	0	0	4	0	0	4	7	1	5	0	0	7	0	11	13	3	0	2	8	0	1	0	0	0
344	1	0	0	0	3	0	2	1	2	0	3	0	0	0	0	0	2	0	0	1	0	0	0	0	4	0	0	1	0	0	0	7	0	0	0	0	0	0	10	15	3	0	1	0	0	1	0	0	0
345	11	1	1	7	1	0	5	3	3	0	28	1	0	0	0	2	1	0	0	0	0	0	0	0	4	0	0	0	0	0	1	1	0	3	0	0	0	0	3	1	4	0	0	0	0	0	0	0	0
346	0	5	0	0	0	0	0	1	4	0	5	0	1	0	0	0	3	0	0	1	0	0	0	0	0	0	0	0	0	0	0	6	0	1	0	0	0	0	8	7	6	0	0	0	0	0	0	0	0
347	9	1	0	2	0	0	4	4	0	0	29	0	0	0	0	1	3	0	0	0	0	0	0	0	5	0	0	0	0	0	4	3	1	3	0	0	5	0	3	0	7	1	1	0	0	2	0	0	0
348	1	0	0	0	0	0	0	1	1	0	6	0	0	0	0	0	1	0	0	0	0	0	0	0	1	0	0	0	0	0	0	3	0	0	0	0	1	0	3	0	1	0	1	0	0	1	0	0	0
349	7	0	0	6	0	0	2	1	1	0	15	0	0	2	0	1	1	0	0	1	0	0	3	0	1	0	0	0	0	0	1	7	0	0	0	0	1	0	6	1	3	0	1	0	0	1	0	0	0
350	3	0	0	1	1	0	0	3	0	0	7	1	0	0	0	2	2	0	0	1	0	0	0	0	1	1	0	4	0	0	2	6	0	3	0	0	2	0	15	15	4	2	2	1	0	0	0	0	0
351	1	1	0	0	0	0	2	2	1	0	3	0	0	0	0	2	2	0	0	0	0	0	1	0	0	2	0	2	0	0	3	2	0	0	0	0	2	0	12	9	1	1	0	0	0	0	0	0	0
352	1	0	0	0	3	0	2	0	1	0	2	1	2	0	0	2	3	0	0	1	0	1	0	0	1	0	0	0	0	0	2	4	0	0	0	0	2	0	3	3	4	0	0	2	0	3	0	0	0
353	5	32	0	5	2	0	2	5	3	0	2	5	0	1	0	2	0	0	0	0	0	0	2	0	9	0	0	0	0	0	3	15	0	0	0	0	4	0	8	3	3	0	0	1	0	0	0	0	0
354	10	28	0	2	5	0	4	6	1	0	9	6	0	0	0	2	3	0	0	0	0	2	1	0	8	1	0	0	0	0	2	12	0	3	0	0	0	0	11	7	4	0	1	1	0	0	0	0	0
355	8	43	0	2	4	0	5	2	1	0	9	2	0	0	0	2	2	0	0	0	0	2	1	0	12	2	0	0	0	0	0	11	0	3	0	0	10	0	4	10	3	1	1	4	0	0	1	0	0
356	0	5	0	1	0	0	0	1	0	0	2	1	0	0	0	0	2	0	0	0	0	0	0	0	0	0	0	1	0	0	1	2	1	3	0	0	1	0	1	9	1	0	1	0	0	1	0	0	0
357	5	11	0	0	1	0	1	0	0	0	6	0	0	0	0	1	0	0	0	0	0	2	0	0	2	0	0	0	0	0	0	7	0	1	0	0	1	0	1	6	0	0	0	1	0	1	0	0	0
358	5	3	1	3	0	0	2	1	1	0	20	0	0	0	0	2	0	0	0	0	0	0	0	0	2	0	0	0	0	0	1	2	0	3	0	0	1	0	2	3	1	0	0	1	0	0	0	0	0
359	7	0	0	2	0	0	2	1	1	0	9	0	0	0	0	1	0	0	0	0	0	0	1	0	2	0	0	0	0	0	2	6	0	1	0	0	0	0	0	4	1	0	0	1	0	0	0	0	0
360	3	4	1	7	1	0	3	2	1	0	21	0	0	0	0	2	3	0	0	0	0	0	0	0	4	0	0	0	0	0	6	2	0	7	0	0	0	0	5	1	4	0	1	4	0	1	0	0	0
361	5	0	0	6	0	0	4	0	1	0	10	1	0	0	0	2	0	0	0	0	0	0	0	0	6	0	0	0	0	0	0	2	0	2	0	0	1	0	2	0	2	0	0	0	0	0	0	0	0
362	5	3	0	1	1	0	5	3	9	0	11	3	1	0	0	2	4	0	0	0	0	0	2	0	3	0	0	39	0	0	5	11	0	5	0	0	4	3	8	21	8	0	1	6	0	9	0	0	0
363	0	0	0	0	1	0	0	0	0	0	0	0	0	0	0	0	0	0	0	0	0	0	3	0	0	0	0	0	0	0	0	1	0	0	0	0	0	0	0	1	0	0	0	0	0	0	0	0	0
364	1	0	0	0	1	0	3	2	3	0	7	0	0	0	0	0	3	0	0	0	0	0	6	0	10	0	0	0	0	0	3	10	0	1	0	0	3	0	6	4	1	1	0	4	0	1	0	0	0
365	0	0	0	1	2	0	2	1	2	0	3	0	0	0	0	0	3	0	0	0	0	0	1	0	0	0	0	3	0	0	2	3	0	2	0	0	1	0	9	8	1	0	3	1	0	0	0	0	0
366	6	2	0	1	7	0	0	5	6	0	6	0	0	2	0	4	9	0	0	0	0	0	1	0	4	0	0	22	0	0	5	9	0	3	0	0	8	0	11	5	4	0	1	7	0	4	0	0	0
367	5	0	0	3	0	0	3	1	3	0	14	0	0	0	0	3	1	0	0	0	0	0	0	0	8	1	0	0	0	0	2	4	0	5	0	0	1	0	0	4	0	0	1	2	0	2	0	0	0
368	3	1	0	7	0	0	6	2	2	0	24	0	0	0	0	2	1	0	0	1	0	0	0	0	6	0	0	0	0	0	2	4	0	4	0	0	0	0	2	0	2	0	1	0	0	1	0	0	0
369	1	2	0	0	3	0	0	6	13	0	10	0	0	0	0	1	9	0	0	1	0	0	1	0	10	1	0	2	0	0	2	11	0	2	0	0	4	0	13	9	3	0	4	9	0	2	0	0	0
370	6	1	0	2	0	0	2	1	0	0	15	0	0	0	0	1	3	0	0	0	0	0	0	0	8	1	0	0	0	0	3	8	0	2	0	0	0	0	5	0	2	1	0	0	0	0	0	0	0
371	0	0	0	0	1	0	0	1	0	0	0	0	0	0	0	0	2	0	0	0	0	0	0	0	1	0	0	0	0	0	0	0	0	1	0	0	1	0	0	0	4	0	0	0	0	0	0	0	0
372	0	0	0	0	0	0	1	0	0	0	0	0	1	0	0	2	4	0	0	0	0	0	1	0	0	0	0	0	0	0	1	2	0	0	0	0	1	0	0	1	3	0	0	0	0	0	0	0	0
373	0	0	0	0	0	0	0	0	0	0	0	0	0	0	0	1	1	0	0	0	0	0	1	0	2	1	0	0	0	0	1	1	0	1	0	0	0	0	0	1	0	0	0	0	0	1	0	0	0
374	1	4	0	0	1	0	0	2	0	0	3	2	0	1	0	0	0	0	0	0	0	0	0	0	1	0	0	2	0	0	0	3	0	1	0	0	0	0	2	16	0	0	0	0	0	0	0	0	0
375	5	0	0	2	2	0	1	3	1	0	20	0	0	0	0	0	1	0	0	0	0	0	1	0	0	0	0	0	0	0	1	9	0	5	0	0	1	0	4	0	9	0	0	0	0	0	0	0	0
376	3	0	0	1	1	0	0	2	0	0	0	0	0	0	0	0	1	0	0	0	0	0	0	0	1	0	0	1	0	0	0	7	0	1	0	0	1	0	5	17	0	0	0	0	0	0	0	0	0
377	2	0	0	0	0	0	2	2	1	0	5	0	0	0	0	0	1	0	0	0	0	0	0	0	4	0	0	0	0	0	1	3	0	0	0	0	1	0	10	15	0	0	4	0	0	0	0	0	0
378	2	3	0	1	0	0	1	4	0	0	6	0	0	0	0	5	5	0	0	0	0	1	2	0	3	2	0	1	0	0	4	4	0	3	0	0	3	0	10	16	1	1	1	0	0	2	1	0	0
379	0	0	0	0	0	0	0	1	0	0	1	0	0	0	0	2	1	0	0	0	0	0	0	0	2	0	0	1	0	0	4	3	1	1	0	0	3	0	9	6	2	0	3	2	0	0	0	0	0
380	1	0	0	0	1	0	0	2	0	0	5	1	0	1	0	1	1	0	0	0	0	0	1	0	4	0	0	0	0	0	0	0	0	4	0	0	2	0	1	3	2	1	2	1	0	2	0	0	0
381	0	7	0	1	2	0	2	5	11	0	10	1	0	0	0	6	9	0	0	0	0	1	5	0	5	1	0	34	1	0	8	8	0	6	0	0	3	0	12	11	4	1	2	3	0	5	1	0	1
382	3	4	0	1	1	0	2	0	0	0	1	1	0	0	0	0	0	0	0	0	0	0	0	0	4	0	0	0	0	0	0	0	0	0	0	0	0	0	1	4	1	0	1	0	0	0	0	0	0
383	2	10	0	2	1	0	2	1	2	0	2	1	0	0	0	2	5	0	0	1	0	0	2	0	5	0	0	2	0	0	3	11	0	4	0	0	6	0	15	15	9	0	5	0	0	5	0	0	0
384	6	23	0	2	1	0	1	1	2	0	4	3	0	0	0	0	2	0	0	0	0	0	0	0	3	0	0	0	0	0	0	6	0	1	0	0	1	0	4	5	1	0	1	0	0	1	0	0	0
385	2	20	0	1	0	0	2	1	0	0	1	0	0	0	0	0	3	0	0	0	0	0	2	0	1	0	0	0	0	0	3	4	0	0	0	0	3	0	4	8	1	0	0	0	0	0	0	0	0
386	3	13	0	1	1	0	2	2	0	0	9	0	0	0	0	1	3	0	0	0	0	0	0	0	7	0	0	0	0	0	0	2	1	4	0	0	2	0	0	9	4	2	0	0	0	1	0	0	0
387	9	0	1	4	1	0	4	1	1	0	18	1	0	0	0	0	1	0	0	0	0	0	0	0	4	1	0	1	0	0	0	5	0	3	0	0	4	0	11	2	1	0	0	1	0	0	0	0	0
388	0	0	0	0	3	0	3	0	2	0	7	0	1	0	0	0	0	0	0	0	0	0	1	0	4	0	0	0	0	0	1	4	0	0	0	0	1	1	4	7	1	1	0	0	0	2	0	0	0
389	0	4	0	0	2	0	0	2	3	0	2	2	1	2	0	1	2	0	0	0	0	0	1	0	3	0	0	18	0	0	2	3	0	3	0	0	0	2	3	7	4	0	0	1	0	2	0	0	0
390	1	1	0	0	2	0	1	1	2	0	2	0	0	0	0	2	6	0	0	0	0	0	1	0	6	1	0	4	0	0	1	12	0	1	0	0	2	0	10	12	7	1	3	7	0	0	0	0	0
391	5	1	0	3	0	0	1	1	0	0	18	1	0	0	0	1	0	0	0	0	0	0	1	0	3	0	0	0	0	0	0	4	0	0	0	0	2	0	5	1	9	0	2	1	0	0	0	0	0
392	2	0	0	6	0	0	1	3	0	0	15	1	0	0	0	2	3	0	0	0	0	0	1	0	8	0	0	0	0	0	1	1	0	1	0	0	1	0	5	0	6	0	0	0	0	1	0	0	0
393	0	0	0	0	1	0	2	2	0	0	1	0	1	1	1	4	6	0	0	0	0	0	3	0	2	0	0	0	0	0	3	5	0	2	0	0	3	0	5	5	5	0	0	2	0	1	0	0	0
394	1	0	0	1	4	0	1	2	5	0	7	0	0	0	0	4	8	0	0	0	0	0	1	0	10	0	0	15	0	0	3	3	1	4	0	0	5	1	4	3	5	0	1	6	0	2	0	0	0
395	0	0	0	0	0	0	0	0	0	0	2	0	0	0	0	1	0	0	0	0	0	0	0	0	0	0	0	0	0	0	0	0	0	0	0	0	0	0	0	0	4	0	0	0	0	0	0	0	0
396	1	0	0	3	0	0	2	1	1	0	2	0	0	0	0	3	4	0	0	0	0	0	0	0	3	2	0	3	0	0	2	1	0	0	0	0	0	0	1	0	0	0	1	3	0	2	0	0	0
397	2	5	0	3	5	0	2	1	6	0	6	2	0	0	0	1	6	0	0	1	0	0	2	0	5	0	0	2	1	0	6	17	0	3	0	0	4	0	14	29	4	3	2	1	0	3	0	0	0
398	4	25	0	1	0	0	5	5	5	0	7	3	0	1	0	2	7	0	0	1	0	0	0	0	11	1	0	3	1	0	3	18	0	3	0	0	3	2	13	26	4	0	0	2	0	3	0	0	0
399	4	21	0	1	1	0	2	2	0	0	6	2	0	0	0	1	0	0	0	0	0	2	3	0	4	3	0	0	0	0	0	16	0	1	0	0	1	0	3	6	3	0	2	1	0	0	0	0	0
400	2	0	0	2	5	0	0	7	4	0	3	0	0	2	0	1	10	0	0	1	0	0	3	0	1	1	0	4	0	0	7	2	0	2	0	0	4	0	3	2	4	2	1	8	0	4	0	0	0
401	5	31	0	2	1	0	1	3	0	0	25	0	0	0	0	1	1	0	0	0	0	4	0	0	6	0	0	0	0	0	4	13	0	2	0	0	5	0	0	10	2	0	0	2	0	0	0	0	0
402	2	2	0	0	1	0	0	0	2	0	5	0	0	0	0	1	7	0	0	0	0	0	4	0	7	0	0	3	0	0	2	2	0	1	0	0	2	0	4	2	5	0	0	1	0	0	0	0	0
403	4	2	0	0	1	0	1	8	5	0	9	0	0	0	0	3	10	0	0	2	0	0	3	0	1	0	0	1	0	0	6	5	0	1	0	0	6	0	18	10	6	0	1	11	0	4	0	0	0
404	3	1	0	0	2	0	1	2	9	0	5	0	4	0	0	2	6	0	0	0	0	0	4	0	2	0	0	2	0	0	6	8	1	1	0	0	4	2	7	20	2	1	4	6	0	7	0	0	0
405	6	0	0	2	0	0	1	1	2	0	28	0	0	0	0	0	2	0	0	1	0	0	0	0	6	1	0	0	0	0	0	7	1	0	0	0	0	0	6	0	2	0	0	0	0	1	0	0	0
406	3	0	0	0	0	0	1	0	0	0	2	0	0	0	0	0	1	0	0	0	0	0	1	0	4	0	0	0	0	0	3	2	0	2	0	0	1	0	0	2	5	1	2	0	0	1	0	0	0
407	3	1	0	2	0	0	0	0	1	0	12	3	0	0	0	0	2	0	0	0	0	0	1	0	3	0	0	0	0	0	1	9	0	2	0	0	2	0	5	0	2	1	0	1	0	0	0	0	0
408	3	7	0	2	1	0	0	1	1	0	6	3	1	0	0	0	0	0	0	0	0	0	1	0	5	0	0	0	0	0	0	6	0	0	0	0	3	0	5	2	2	0	0	0	0	0	0	0	0
409	3	36	0	4	1	0	4	2	2	0	18	0	0	0	0	1	4	0	0	0	0	0	1	0	11	1	0	0	0	0	2	5	0	4	0	0	2	0	6	14	5	1	0	3	0	1	0	0	0
410	3	1	0	4	0	0	5	1	1	0	14	1	0	0	0	1	3	0	0	0	0	0	0	0	4	0	0	0	0	0	1	4	0	1	0	0	4	0	6	0	1	0	1	3	0	1	0	0	0
411	4	0	0	4	0	0	4	2	2	0	16	0	0	0	0	2	4	0	0	0	0	0	1	0	8	0	0	0	0	0	1	12	0	2	0	0	1	0	8	1	2	1	1	1	0	1	0	0	0
412	2	19	0	2	0	0	5	2	0	0	2	0	0	0	0	0	0	0	0	0	0	0	0	0	7	0	0	0	0	0	1	10	0	3	0	0	3	0	7	7	1	0	1	1	0	0	0	0	0
413	3	1	0	7	2	0	2	2	1	0	13	1	1	0	0	0	4	0	0	0	0	0	0	0	5	1	0	0	0	0	1	13	1	2	0	0	1	0	5	1	0	1	0	1	0	0	0	0	0
414	0	0	0	8	0	0	3	0	0	0	13	0	0	0	0	0	1	0	0	0	0	0	0	0	7	0	0	0	0	0	2	4	0	5	0	0	0	0	1	1	0	0	1	0	0	0	0	0	0
415	5	2	0	1	4	0	0	1	7	0	8	0	0	0	0	1	6	0	0	1	0	0	0	0	7	2	0	20	0	0	4	9	0	5	0	0	6	0	7	5	4	0	0	9	0	0	0	0	0
416	7	0	0	5	2	0	5	2	2	0	21	0	0	0	0	1	3	0	0	2	0	0	0	0	6	0	0	0	0	0	1	14	0	4	0	0	1	0	3	2	2	0	2	5	0	2	0	0	0
417	1	1	0	0	2	0	0	1	2	0	1	0	0	0	0	1	6	0	0	1	0	1	0	0	3	2	0	8	0	0	3	8	0	0	0	0	4	0	5	3	3	0	2	2	0	0	0	0	0
418	4	3	0	0	1	0	2	1	1	0	2	0	0	0	0	0	3	0	0	0	0	0	1	0	4	1	0	2	0	0	4	7	0	0	0	0	1	0	12	8	5	0	1	2	0	3	0	0	0
419	3	2	0	5	0	0	3	2	1	0	3	0	0	0	0	1	3	0	0	0	0	1	2	0	2	0	0	0	0	0	1	7	0	1	0	0	0	1	2	1	1	0	0	2	0	2	0	0	0
420	3	0	0	3	0	0	0	4	2	0	10	0	0	0	0	1	2	0	0	0	0	0	0	0	5	0	0	0	0	0	1	2	0	3	0	0	2	1	0	1	1	0	0	0	0	1	0	0	0
421	3	2	0	0	2	0	0	2	1	0	0	0	0	0	0	1	3	0	0	2	0	0	0	0	4	1	0	3	0	0	2	5	0	5	0	0	1	0	10	9	4	0	1	2	0	2	0	0	0
422	0	1	0	0	0	0	0	1	1	0	0	0	0	0	0	0	1	0	0	0	0	0	0	0	1	0	0	0	0	0	0	0	0	0	0	0	0	0	0	0	0	0	0	0	0	1	0	0	0
423	3	1	0	1	0	0	3	1	1	0	28	0	0	0	0	0	1	0	0	0	0	0	1	0	3	0	0	1	0	0	2	2	0	3	0	0	1	0	9	0	6	0	0	1	0	0	0	0	0
424	4	0	0	1	0	0	1	9	1	0	0	0	0	0	0	1	6	0	0	0	0	0	3	0	12	1	0	1	0	0	7	8	0	2	0	0	5	0	2	1	4	0	1	2	0	2	0	0	0
425	8	0	0	0	0	0	0	1	3	0	3	0	0	0	0	4	4	0	0	1	0	0	1	0	6	0	0	2	0	0	0	4	1	1	0	0	1	0	12	13	5	0	5	7	0	2	0	0	0
426	2	1	0	0	2	0	0	1	4	0	2	1	0	0	0	1	3	0	0	0	0	0	1	0	4	1	0	2	0	0	3	1	0	0	0	0	3	0	12	11	2	0	0	3	0	1	0	0	0
427	0	2	0	0	0	0	0	1	0	0	6	0	0	0	0	2	1	0	0	1	0	0	0	0	2	0	0	1	0	0	0	1	1	0	0	0	1	0	4	7	2	0	1	0	0	0	0	0	0
428	0	0	0	0	2	0	0	1	2	0	1	0	2	0	0	2	1	0	0	0	0	0	1	0	2	1	0	0	0	0	2	3	0	3	0	0	2	0	7	3	0	0	1	5	0	1	0	0	0
429	3	0	0	0	2	0	1	1	0	0	2	0	0	0	0	1	4	0	0	0	0	1	0	0	7	1	0	0	0	0	3	0	0	3	0	0	4	0	5	1	6	0	2	2	0	4	0	0	0
430	0	0	0	0	1	0	1	2	1	0	5	0	0	0	0	2	6	0	0	0	0	1	0	0	8	0	0	0	0	0	5	4	0	2	0	0	4	2	5	4	3	0	0	1	0	4	0	0	0
431	4	2	0	0	0	0	0	1	3	0	2	0	0	0	0	0	4	0	0	1	0	0	0	0	8	0	0	0	0	0	5	4	0	1	0	0	4	0	9	11	3	0	0	1	0	0	0	0	0
432	0	1	0	0	1	0	2	0	0	0	2	0	0	0	0	0	0	0	0	0	0	0	1	0	1	0	0	1	0	0	1	1	0	2	0	0	3	0	9	9	1	0	0	0	0	0	0	0	0
433	1	2	0	0	0	0	0	0	1	0	3	0	0	0	0	1	1	0	0	0	0	0	1	0	0	1	0	1	0	0	0	2	0	1	0	0	1	0	2	2	3	0	0	0	0	1	0	0	0
434	6	30	0	0	3	0	3	1	3	0	12	0	0	0	0	0	3	0	0	0	0	1	0	0	6	1	0	1	0	0	1	2	1	1	0	0	10	0	6	10	1	0	1	1	0	0	0	0	0
435	2	6	0	4	3	0	1	1	4	0	14	2	1	1	0	4	6	0	0	3	0	0	3	0	6	1	0	25	0	0	2	6	0	1	0	0	3	2	5	11	2	1	1	6	0	2	0	0	0
436	2	18	0	1	0	0	1	0	0	0	4	0	0	0	0	0	3	0	0	0	0	0	0	0	1	0	0	0	0	0	0	3	0	2	0	0	1	0	0	5	2	0	1	0	0	0	0	0	0
437	2	31	1	1	0	0	3	3	0	0	2	1	0	0	0	0	4	0	0	0	0	0	0	0	9	0	0	1	0	0	0	8	0	1	0	0	1	0	3	11	3	0	1	0	0	0	0	0	0
438	3	1	0	2	1	0	4	2	1	0	17	1	0	0	0	0	1	0	0	0	0	0	0	0	5	0	0	0	0	0	0	4	0	2	0	0	1	0	5	2	1	0	0	0	0	1	0	0	0
439	13	0	0	7	0	0	2	1	0	0	10	0	0	0	1	3	0	0	0	0	0	1	1	0	11	1	0	0	0	0	2	10	0	5	0	0	2	0	5	1	1	0	2	2	0	1	0	0	0
440	6	0	0	1	1	0	1	3	1	0	14	0	0	1	0	0	3	0	0	0	0	0	0	0	5	0	0	1	0	0	2	2	1	2	0	0	1	1	0	1	3	1	0	3	0	0	0	0	0
441	3	0	0	0	1	0	6	0	1	0	6	0	2	0	0	4	5	0	0	0	0	0	1	0	6	1	0	0	0	0	6	8	0	4	0	0	2	1	3	4	2	0	2	0	0	3	0	0	0
442	2	0	0	1	1	0	0	0	0	0	0	1	0	0	0	1	2	0	0	0	0	0	1	0	1	0	0	1	0	0	0	1	0	0	0	0	3	0	2	5	0	0	0	1	0	0	0	0	0
443	0	1	0	0	1	0	0	3	0	0	7	0	0	0	0	0	3	0	0	0	0	0	0	0	2	1	0	7	0	0	1	4	0	3	0	0	2	0	10	21	3	0	4	2	0	2	0	0	0
444	1	0	0	0	1	0	0	3	3	0	3	0	0	1	0	0	2	0	0	1	0	0	0	0	8	0	0	3	0	0	1	4	0	0	0	0	3	0	13	7	3	0	1	2	0	3	0	0	0
445	2	1	0	0	1	0	4	1	2	0	3	0	0	0	0	1	3	0	0	0	0	0	0	0	0	0	0	2	0	0	3	2	0	4	0	0	4	0	13	17	1	0	1	3	0	1	0	0	0
446	2	2	0	0	0	0	1	1	1	0	4	0	0	0	0	0	1	0	0	0	0	0	1	0	2	0	0	0	0	0	1	1	0	1	0	0	3	0	3	4	1	0	0	1	0	1	0	0	0
447	1	0	0	0	0	0	1	1	1	0	2	0	0	1	0	1	2	0	0	0	0	0	0	0	2	0	0	1	0	0	1	2	0	1	0	0	5	0	7	11	1	0	1	1	0	2	0	0	0
448	6	3	0	0	0	0	0	3	5	0	9	0	0	1	0	3	9	0	0	1	0	0	1	0	5	2	0	0	0	0	2	10	0	2	0	0	3	0	9	15	4	1	3	2	0	2	0	0	0
449	0	1	0	0	0	0	1	0	1	0	0	0	0	0	0	1	2	0	0	0	0	0	0	0	1	0	0	2	0	0	3	3	0	0	0	0	1	0	11	9	0	0	1	3	0	0	0	0	0
450	7	6	0	0	0	0	1	3	9	0	8	4	0	1	0	2	8	0	0	2	0	1	0	0	9	1	0	28	0	0	4	9	1	7	0	0	3	2	7	15	2	0	4	4	0	5	0	0	0
451	4	17	0	1	1	0	1	1	1	0	9	2	0	0	0	1	0	0	0	0	0	1	0	0	7	1	0	0	0	0	1	14	0	1	0	0	1	0	5	5	4	0	0	0	0	0	0	0	0
452	4	8	0	1	2	0	4	1	0	0	5	0	0	0	0	1	1	0	0	0	0	1	2	0	1	0	0	0	0	0	2	2	0	1	0	0	1	0	0	4	0	0	0	0	0	1	0	0	0
453	2	13	0	3	1	0	2	3	2	0	8	0	0	1	0	2	4	0	0	0	0	0	0	0	8	1	0	13	0	0	3	6	2	7	0	0	5	1	8	19	4	2	0	5	0	2	0	0	0
454	1	11	0	1	0	0	1	0	1	0	1	0	0	1	0	1	0	0	0	0	0	0	0	0	4	0	0	0	0	0	1	3	0	1	0	0	0	0	3	11	0	0	0	0	0	0	0	0	0
455	3	0	0	4	0	0	4	0	2	0	21	0	0	0	0	1	0	0	0	0	0	0	0	0	7	0	0	0	0	0	3	6	0	2	0	0	1	0	4	1	4	0	0	1	0	0	0	0	0
456	0	0	0	6	0	0	3	0	0	0	10	0	0	0	0	0	0	0	0	0	0	0	1	0	5	0	0	0	0	0	0	1	0	1	0	0	0	0	3	0	0	0	0	1	0	1	0	0	0
457	5	1	0	0	2	0	0	0	3	0	4	0	0	1	0	3	6	0	0	0	0	0	1	0	5	0	0	2	0	0	6	3	0	4	0	0	6	0	12	17	9	0	1	1	0	2	0	0	0
458	2	0	0	0	0	0	0	0	2	0	7	0	0	0	0	1	1	0	0	0	0	0	0	0	0	0	0	0	0	0	1	0	0	0	1	0	0	0	1	1	2	0	0	0	0	0	0	0	0
459	3	3	0	0	0	0	1	1	1	0	1	1	1	0	0	0	2	0	0	0	0	0	1	0	4	1	0	1	0	0	2	4	0	2	0	0	2	0	11	12	3	0	2	2	0	1	0	0	0
460	10	0	0	0	4	0	1	10	5	0	12	0	1	1	0	2	15	0	0	1	0	0	3	0	7	1	0	28	0	0	4	3	0	3	0	0	4	2	10	6	2	0	1	13	0	6	0	0	0
461	6	0	0	7	0	0	2	3	2	0	11	0	0	0	0	1	3	0	0	0	0	0	1	0	8	1	0	0	0	0	1	7	0	4	0	0	1	0	3	1	3	0	0	2	0	1	0	0	0
462	2	3	0	0	1	0	2	2	0	0	4	1	0	0	0	2	5	0	0	1	0	2	0	0	5	0	0	1	0	0	2	4	0	1	0	0	2	0	11	7	0	0	1	1	0	3	0	0	0
463	1	0	0	0	0	0	0	1	0	0	3	0	0	0	0	0	0	0	0	0	0	0	0	0	3	0	0	0	0	0	0	1	0	0	0	0	0	0	1	0	1	0	0	0	0	0	0	0	0
464	0	1	0	0	2	0	0	0	0	0	1	0	0	0	0	0	0	0	0	0	0	0	0	0	2	0	0	0	0	0	0	2	0	0	0	0	0	0	1	0	1	0	1	0	0	0	0	0	0
465	1	0	0	0	0	0	0	2	2	0	3	0	0	0	0	1	3	0	0	1	0	0	0	0	0	1	0	0	0	0	3	9	1	0	0	0	3	0	10	11	3	0	1	0	0	0	0	0	0
466	11	0	0	0	0	0	1	1	1	0	14	0	1	0	0	0	1	0	0	0	0	0	1	0	2	0	0	0	0	0	1	4	0	3	0	0	3	0	1	2	5	0	0	2	0	0	0	0	0
467	5	0	0	1	2	0	1	2	3	0	3	0	0	0	0	1	9	0	0	0	0	0	1	0	9	0	0	0	0	0	2	3	1	2	0	0	5	1	12	19	3	1	4	4	0	5	0	0	0
468	0	1	0	1	1	0	2	3	1	0	3	0	0	1	0	2	8	0	0	0	0	0	1	0	2	0	0	2	0	0	1	5	0	1	0	0	2	0	14	11	7	1	3	3	0	1	0	0	0
469	6	1	0	2	0	0	2	1	1	0	16	0	0	0	0	2	1	0	0	0	0	0	0	0	4	0	0	0	0	0	1	7	0	4	0	0	4	0	8	1	5	0	0	0	0	1	0	0	0
470	0	1	0	0	1	0	0	3	1	0	1	0	0	0	0	3	3	0	0	0	0	0	0	0	2	1	0	8	0	0	3	3	0	0	0	0	3	0	8	10	0	0	2	4	0	1	0	0	0
471	3	0	0	0	6	0	0	1	3	0	2	0	0	1	0	3	7	0	0	0	0	1	1	0	1	0	0	0	0	0	1	6	1	2	0	0	3	0	3	5	1	1	1	5	0	2	0	0	0
472	0	1	0	0	1	0	2	1	0	0	5	0	0	0	0	1	2	0	0	0	0	0	0	0	6	1	0	1	0	0	3	4	0	3	0	0	4	0	14	14	2	0	0	1	0	0	0	0	0
473	4	0	0	0	2	0	0	0	0	0	4	0	2	0	0	2	5	0	0	1	0	0	1	0	5	0	0	0	0	0	1	6	0	2	0	0	1	0	3	3	5	0	0	2	0	2	0	0	0
474	2	1	0	0	1	0	1	0	1	0	2	0	0	0	0	0	0	0	0	0	0	0	0	0	2	0	0	1	0	0	3	1	0	2	0	0	7	0	8	11	1	0	2	1	0	1	0	0	0
475	0	0	0	0	1	0	1	0	0	0	0	0	0	1	0	1	1	0	0	0	0	0	0	0	1	1	0	4	0	0	1	1	1	0	0	0	1	0	12	11	0	0	0	0	0	1	0	0	0
476	0	0	0	0	0	0	0	0	1	0	2	0	0	0	0	0	0	0	0	0	0	0	0	0	1	0	0	1	0	0	2	1	0	1	0	0	2	0	3	3	1	0	0	0	0	0	0	0	0
477	4	2	0	0	2	0	4	0	0	0	6	0	0	0	0	2	0	0	0	0	0	0	0	0	2	0	0	4	0	0	1	3	0	4	0	0	3	0	11	7	2	0	3	2	0	1	0	0	0
478	1	0	0	0	0	0	2	0	0	0	5	0	1	0	0	1	1	0	0	0	0	0	0	0	3	0	0	0	0	0	1	3	0	0	0	0	3	0	6	4	3	0	1	4	0	1	0	0	0
479	6	36	0	2	3	0	3	1	3	0	6	1	0	1	0	1	3	0	0	1	0	1	0	0	9	0	0	1	0	0	1	9	0	5	1	0	3	0	5	12	2	0	3	0	0	1	0	0	0
480	1	31	0	2	3	0	1	2	1	0	7	0	0	0	0	2	1	0	0	1	0	0	2	0	7	0	0	0	0	0	2	8	0	1	0	0	3	0	5	14	5	0	1	2	0	1	0	0	0
481	0	0	0	1	1	0	0	0	2	0	5	0	0	1	0	1	2	0	0	0	0	1	0	0	3	0	0	2	0	0	2	5	0	0	0	0	1	0	12	3	1	0	0	1	0	2	0	0	0
482	3	2	0	2	1	0	4	3	1	0	7	1	0	0	0	2	2	0	0	0	0	1	1	0	6	1	0	0	0	0	3	8	0	4	0	0	0	1	1	2	0	0	0	2	0	1	0	0	0
483	9	21	0	0	2	0	2	4	1	0	5	0	0	0	0	2	3	0	0	1	0	0	1	0	6	0	0	0	0	0	2	9	0	4	0	0	3	0	0	3	0	0	0	4	0	0	0	0	0
484	2	3	0	0	0	0	1	3	1	0	10	0	0	0	0	3	8	0	0	2	0	0	1	0	3	1	0	1	0	0	2	2	0	1	0	0	1	0	9	6	1	1	2	6	0	1	0	0	0
485	2	0	0	0	1	0	0	3	1	0	4	0	0	0	0	4	5	0	0	0	0	0	2	0	4	1	0	1	0	0	2	6	0	1	0	0	1	0	8	19	5	0	1	7	0	2	0	0	0
486	3	2	0	2	1	0	4	1	1	0	12	1	0	0	0	0	2	0	0	0	0	0	0	0	4	0	0	0	0	0	1	4	0	4	0	0	1	0	9	0	8	0	1	1	0	1	0	0	0
487	3	2	0	0	1	0	1	3	4	0	7	0	0	0	0	1	4	0	0	0	0	0	2	0	2	0	0	1	0	0	3	3	0	2	0	0	1	0	5	9	1	1	3	5	0	3	0	0	0
488	4	2	0	0	5	0	4	2	3	0	8	0	0	0	0	1	4	0	0	0	0	0	0	0	5	0	0	2	0	0	1	4	1	2	0	0	6	2	8	6	2	1	2	6	0	3	0	0	0
489	0	5	0	0	1	0	4	1	1	0	4	0	0	0	0	0	1	0	0	0	0	0	0	0	6	2	0	1	0	0	2	4	0	2	0	0	2	0	6	6	4	1	3	2	0	0	0	0	0
490	2	1	0	1	0	0	2	0	2	0	4	0	0	1	0	0	6	0	0	1	0	0	1	0	6	0	0	2	0	0	6	6	1	1	0	0	2	0	12	18	2	0	0	2	0	1	0	0	0
491	0	1	0	1	0	0	0	1	0	0	0	0	0	1	0	0	1	0	0	1	0	0	0	0	1	0	0	0	0	0	0	1	0	0	0	0	0	0	2	1	0	0	0	0	0	0	1	0	0
492	3	2	0	0	6	0	0	5	4	0	3	0	0	0	0	3	9	0	0	0	0	0	0	0	3	0	0	0	0	0	3	8	0	2	0	0	2	0	7	7	4	0	1	8	0	1	0	0	0
493	1	2	0	0	6	0	1	2	3	0	5	0	1	0	0	6	4	0	0	0	0	0	0	0	10	2	0	1	0	0	4	3	0	4	0	0	4	0	8	17	3	0	3	7	0	3	0	0	0
494	2	0	0	1	1	0	0	2	2	0	4	0	0	0	0	0	3	0	0	0	0	0	3	0	3	0	0	4	0	0	5	2	0	1	0	0	3	0	5	11	4	0	2	2	0	1	0	0	0
495	0	0	0	2	0	0	2	1	0	0	7	0	0	0	0	0	1	0	0	0	0	0	0	0	3	1	0	0	0	0	1	2	0	0	0	0	1	0	0	0	2	0	0	0	0	0	0	0	0
496	4	4	0	0	0	0	0	2	3	0	5	0	0	0	0	3	3	0	0	0	0	0	0	0	5	1	0	1	0	0	3	4	1	2	0	0	5	1	14	9	3	1	0	4	0	1	0	0	0
497	1	2	0	0	1	0	1	1	0	0	1	0	0	0	0	0	2	0	0	1	0	0	0	0	2	0	0	4	0	0	0	6	0	1	0	0	1	0	9	8	3	1	1	0	0	2	0	0	0
498	2	0	0	0	1	0	3	0	1	0	5	1	0	0	0	1	2	0	0	0	0	0	0	0	3	0	0	1	0	0	0	1	0	1	0	0	2	0	11	11	0	0	3	1	0	0	0	0	0
499	0	0	0	0	2	0	0	2	1	0	1	0	0	0	0	2	1	0	0	0	0	0	0	0	0	0	0	0	0	0	1	0	0	1	0	0	4	1	2	0	3	0	0	1	0	2	0	0	0
500	1	16	0	2	1	0	2	2	9	0	14	3	2	2	0	2	6	0	0	2	0	0	2	0	10	2	0	0	0	0	7	7	0	7	1	0	4	1	15	29	6	1	1	5	0	6	0	0	0
501	4	3	0	0	3	0	1	2	5	0	4	0	0	0	0	1	5	0	0	1	0	1	2	0	9	1	0	1	0	0	4	3	1	3	0	0	6	0	14	8	4	1	1	4	0	7	0	0	0
502	0	3	0	0	1	0	0	5	4	0	7	0	0	1	0	3	9	0	0	0	0	0	1	0	7	1	0	1	0	0	3	11	0	3	0	0	7	0	14	18	10	0	1	6	0	4	0	0	0
503	2	21	0	0	0	0	2	0	0	0	2	0	0	1	0	2	4	0	0	0	0	2	0	0	4	1	0	0	0	0	1	4	0	4	0	0	5	0	1	2	2	0	0	2	0	0	0	0	0
504	4	0	0	0	0	0	2	0	0	0	2	0	0	1	0	3	2	0	0	0	0	0	2	0	4	1	0	5	0	0	2	5	0	1	0	0	5	0	15	6	5	0	3	2	0	1	0	0	0
505	1	0	0	0	2	0	1	1	1	0	2	0	0	1	0	1	4	0	0	0	0	0	0	0	8	0	0	1	0	0	2	10	0	2	0	0	2	0	6	10	3	1	2	2	0	0	0	0	0
506	1	1	0	0	2	0	1	3	1	0	4	0	0	0	0	1	4	0	0	0	0	0	0	0	5	0	0	2	0	0	3	7	0	2	0	0	3	1	12	14	6	0	4	1	0	3	0	0	0
507	2	1	0	0	2	0	0	6	3	0	4	0	0	0	0	3	2	0	0	0	0	0	0	0	3	1	0	2	0	0	2	11	0	4	0	0	5	0	14	12	4	0	1	3	0	4	0	0	0
508	2	2	0	0	1	0	1	3	2	0	4	0	0	3	0	1	6	0	0	0	0	0	0	0	2	0	0	3	0	0	3	9	0	0	0	0	5	0	13	11	6	0	1	6	0	2	0	0	0
509	1	1	0	2	2	0	0	1	2	0	6	0	0	1	0	3	4	0	0	0	0	0	1	0	6	0	0	0	0	0	3	5	0	2	0	0	3	1	15	18	2	0	0	3	0	3	0	0	0
510	2	0	0	2	1	0	1	2	1	0	6	0	0	0	0	0	2	0	0	0	0	0	0	0	3	0	0	0	0	0	1	1	0	0	0	0	0	0	1	1	3	0	0	0	0	0	0	0	0
511	3	0	0	0	1	0	2	0	4	0	4	0	0	1	0	3	4	0	0	1	0	0	0	0	6	2	0	1	0	0	1	2	0	2	0	0	6	0	14	15	7	1	2	2	0	4	0	0	0
512	1	2	0	0	0	0	4	4	1	0	1	0	0	0	0	1	8	0	0	0	0	0	0	0	5	0	0	1	0	0	3	9	0	1	1	0	2	0	4	6	4	1	1	5	0	6	0	0	0
513	1	2	0	1	0	0	1	4	1	0	1	0	0	0	0	0	0	0	0	0	0	0	0	0	1	0	0	0	0	0	0	4	0	0	0	0	0	0	6	12	1	0	1	2	0	0	0	0	0
514	1	0	0	0	0	0	0	0	0	0	3	0	1	0	0	0	0	0	0	0	0	0	0	0	1	0	0	1	0	0	1	1	0	1	0	0	3	0	7	4	3	0	1	0	0	0	0	0	0
515	0	0	0	0	2	0	1	2	0	0	2	0	0	0	0	1	3	0	0	0	0	0	0	0	0	0	0	0	0	0	3	4	0	2	0	0	1	0	4	3	3	0	1	3	0	1	0	0	0
516	2	4	1	3	2	0	2	4	6	0	9	3	0	2	0	4	4	0	0	1	0	0	3	0	9	2	0	26	0	0	2	13	0	3	0	0	8	0	14	22	0	0	3	4	0	1	0	0	0
517	0	21	0	3	3	0	2	5	2	0	3	0	0	1	0	1	4	0	0	0	0	0	1	0	6	0	0	0	0	0	0	9	0	2	0	0	1	0	6	5	0	0	1	3	0	0	0	0	0
518	7	43	0	1	1	0	6	2	1	0	8	1	0	0	0	3	0	0	0	0	0	0	1	0	6	1	0	0	0	0	1	9	0	2	0	0	2	0	3	10	1	0	0	2	0	2	1	0	0
519	0	13	0	1	0	0	1	4	1	0	4	0	0	1	0	1	6	0	0	0	0	1	0	0	8	3	0	1	0	0	3	12	0	3	0	0	3	2	11	22	2	0	1	2	0	0	0	0	0
520	6	5	0	1	0	0	2	3	4	0	2	1	1	1	0	3	4	0	0	0	0	1	0	0	5	1	0	2	0	0	5	8	0	2	0	0	4	1	11	19	4	1	1	4	0	3	0	0	0
521	2	1	0	0	5	0	1	2	2	0	2	0	0	0	0	2	8	0	0	0	0	1	2	0	2	1	0	19	0	0	5	8	1	2	0	0	2	0	7	5	2	0	2	2	0	1	0	0	0
522	1	4	0	2	2	0	1	4	3	0	2	0	0	1	0	3	7	0	0	1	0	0	2	0	5	0	0	3	1	0	1	9	1	5	0	0	5	0	9	25	7	0	4	5	0	5	0	0	0
523	5	0	0	3	0	0	3	0	1	0	18	0	0	0	0	0	0	0	0	0	0	0	0	0	5	0	0	0	0	0	1	7	0	3	0	0	0	0	6	1	0	0	0	2	0	1	0	0	0
524	1	1	0	0	2	0	0	1	4	0	9	1	1	2	0	1	7	0	0	0	0	1	1	0	8	0	0	3	0	0	4	2	0	2	0	0	4	0	14	13	4	0	4	3	0	0	0	0	0
525	7	0	0	0	1	0	1	0	1	0	4	0	0	0	0	3	5	0	0	0	0	0	1	0	9	1	0	38	0	0	7	4	0	1	0	0	8	0	2	3	14	0	2	2	0	4	0	0	0
526	5	1	1	2	0	0	5	2	1	0	17	0	0	0	0	1	2	0	0	0	0	0	0	0	2	1	0	1	0	0	1	6	0	3	0	0	0	0	2	2	2	0	0	2	0	0	0	0	0
527	1	1	0	0	1	0	0	2	0	0	6	0	0	1	0	2	2	0	0	1	0	1	0	0	7	0	0	2	0	0	3	5	0	2	0	0	2	0	7	11	4	1	0	4	0	2	0	0	0
528	5	29	1	0	0	0	2	2	2	0	4	0	0	0	0	0	4	0	0	1	0	1	0	0	5	0	0	1	0	0	2	10	0	2	0	0	3	0	3	8	3	0	0	1	0	0	0	0	0
529	11	0	1	3	0	0	4	3	0	0	23	0	0	0	0	1	1	0	0	0	0	0	0	0	4	1	0	0	0	0	2	3	0	3	0	0	1	0	4	1	1	0	0	1	0	0	0	0	0
530	2	1	0	0	0	0	2	2	1	0	4	0	0	0	0	0	5	0	0	0	0	0	2	0	3	1	0	0	0	0	0	3	0	2	0	0	1	0	3	4	8	0	0	0	0	0	0	0	0
531	12	1	0	0	0	0	4	0	0	0	3	0	0	0	0	7	2	0	0	1	0	0	0	0	6	0	0	1	0	0	3	6	0	1	0	0	2	0	11	18	4	1	4	1	0	1	0	0	0
532	6	3	0	8	0	0	6	3	0	0	15	0	0	1	0	1	3	0	0	0	0	0	0	0	5	0	0	0	0	0	1	8	0	2	0	0	1	0	3	0	1	0	0	1	0	0	0	0	0
533	3	0	0	0	0	0	1	4	1	0	1	0	0	0	0	1	4	0	0	0	0	0	2	0	3	0	0	1	0	0	3	4	0	3	0	0	4	0	6	9	3	0	2	2	0	0	0	0	1
534	3	0	0	1	3	0	3	5	3	0	4	0	1	1	0	2	6	0	0	3	0	0	2	0	3	1	0	0	0	0	4	6	1	1	0	0	6	2	13	10	4	0	2	5	0	2	0	0	0
535	0	0	0	1	0	0	1	0	0	0	0	0	0	0	0	1	1	0	0	0	0	0	4	0	3	1	0	0	0	0	0	4	0	1	0	0	1	0	0	0	0	0	1	0	0	1	0	0	0
536	2	1	0	0	2	0	1	1	0	0	4	0	0	0	0	0	4	0	0	0	0	1	1	0	0	0	0	1	0	0	3	5	0	0	0	0	2	0	8	10	2	0	1	4	0	2	0	0	0
537	9	0	0	0	1	0	0	3	1	0	16	1	0	0	0	0	1	0	0	0	0	0	0	0	3	0	0	0	0	0	2	3	0	2	0	0	3	0	4	2	2	0	0	0	0	0	0	0	0
538	1	2	0	4	0	0	1	1	0	0	22	0	0	0	0	0	2	0	0	0	0	0	0	0	3	0	0	0	0	0	1	3	0	1	0	0	0	0	2	0	4	0	0	0	0	0	0	0	0
539	0	0	0	0	2	0	0	2	5	0	5	0	0	1	0	1	0	0	0	0	0	0	0	0	0	1	0	0	0	0	0	1	1	3	0	0	1	0	5	3	1	0	0	1	0	0	0	0	0
540	0	2	0	0	2	0	5	1	0	0	4	0	1	1	0	6	3	0	0	0	0	1	2	0	8	0	0	2	0	0	2	2	1	6	0	0	9	0	15	4	2	1	2	4	0	2	0	0	0
541	4	0	0	0	2	0	0	0	0	0	2	0	0	0	0	0	2	0	0	0	0	0	0	0	1	0	0	0	0	0	3	2	0	1	0	0	2	0	3	1	7	0	0	2	0	0	0	0	0
542	2	0	0	0	1	0	1	4	1	0	4	0	0	0	0	3	2	0	0	0	0	0	1	0	3	1	0	0	0	0	0	4	0	0	0	0	3	0	3	1	6	0	1	3	0	0	0	0	0
543	7	1	0	3	0	0	5	2	0	0	13	0	0	0	0	0	0	0	0	0	0	0	0	0	9	0	0	0	0	0	2	7	0	3	0	0	2	0	6	1	4	0	1	0	0	2	0	0	0
544	1	9	0	3	0	0	0	1	0	0	0	0	0	0	0	0	0	0	0	0	0	0	1	0	0	0	0	0	0	0	0	2	0	1	0	0	1	0	3	2	1	0	0	0	0	1	0	0	0
545	0	0	0	4	0	0	4	1	0	0	15	0	0	0	0	1	2	0	0	0	0	0	0	0	4	0	0	0	0	0	1	2	0	2	0	0	1	0	5	3	3	0	0	1	0	0	0	0	0
546	3	0	0	3	0	0	1	0	0	0	10	0	0	0	0	0	0	0	0	0	0	0	0	0	3	0	0	0	0	0	1	1	0	1	0	0	0	0	3	0	0	0	0	1	0	0	0	0	0
547	3	2	0	0	4	0	0	0	2	0	8	0	0	0	0	2	4	0	0	2	0	0	1	0	7	0	0	35	0	0	5	7	0	5	0	0	3	0	3	5	3	0	0	1	0	2	0	0	0
548	3	10	1	0	1	0	2	4	1	0	0	0	0	0	0	0	2	0	0	1	0	1	0	0	4	0	0	1	0	0	1	4	0	1	0	0	1	0	0	2	0	0	0	2	0	0	0	0	0
549	0	0	0	0	1	0	0	1	0	0	6	0	1	0	0	0	1	0	0	0	0	0	2	0	2	0	0	0	1	0	1	2	0	2	0	0	1	0	6	2	2	0	1	0	0	0	0	0	0
550	8	0	0	1	0	0	2	1	2	0	7	1	0	0	0	1	1	0	0	0	0	0	0	0	6	0	0	0	0	0	3	4	0	2	0	0	2	1	5	2	2	0	1	3	0	0	0	0	0
551	11	0	0	8	0	0	5	5	1	0	20	1	0	0	0	0	2	0	0	0	0	0	1	0	2	0	0	0	0	0	3	2	0	5	0	0	0	0	7	2	8	0	0	2	0	1	0	0	0
552	2	4	0	2	0	0	0	2	1	0	3	0	0	0	0	0	3	0	0	0	0	0	0	0	3	0	0	2	0	0	4	1	0	4	0	0	0	0	5	9	0	1	2	1	0	2	0	0	0
553	2	1	0	0	2	0	1	3	4	0	4	0	0	0	0	0	4	0	0	0	0	0	0	0	4	0	0	1	0	0	3	9	0	0	0	0	1	0	4	15	2	0	0	0	0	1	0	0	0
554	3	16	0	0	2	0	4	3	3	0	8	0	0	0	0	3	1	0	0	1	0	0	0	0	2	1	0	4	0	0	4	5	1	3	0	0	3	0	8	33	6	0	2	4	0	2	0	0	0
555	5	0	0	2	0	0	2	1	0	0	14	0	0	0	0	1	0	0	0	0	0	1	0	0	3	0	0	0	0	0	0	2	0	1	0	0	1	0	4	1	3	0	0	0	0	0	0	0	0
556	2	0	0	1	1	0	2	0	0	0	3	0	0	0	1	0	1	0	0	1	0	0	1	0	2	0	0	2	0	0	2	1	0	0	0	0	3	0	8	9	1	0	1	1	0	0	0	0	0
557	2	3	0	2	0	0	2	0	1	0	2	1	0	0	0	4	3	0	0	0	0	0	0	0	3	1	0	3	0	0	1	3	1	3	0	0	1	1	4	11	2	0	0	1	0	0	0	0	0
558	1	0	0	0	0	0	4	0	0	0	1	0	0	0	0	2	2	0	0	1	0	0	1	0	3	0	0	0	0	0	3	0	0	2	0	0	2	0	0	3	1	1	1	2	0	0	0	0	0
559	3	13	0	1	1	0	0	0	0	0	5	1	0	2	0	0	0	0	0	0	0	0	0	0	8	0	0	0	0	0	0	5	0	1	0	0	2	0	1	12	2	0	1	3	0	0	0	0	0
560	5	14	0	2	3	0	4	3	2	0	3	7	0	0	0	2	0	0	0	0	0	0	3	0	12	2	0	1	0	0	4	6	0	4	0	0	1	0	6	4	1	0	0	1	0	1	0	0	0
561	2	0	0	0	2	0	0	1	1	0	1	0	0	0	0	2	6	0	0	0	0	0	0	0	5	0	0	14	0	0	4	2	0	1	0	0	4	0	3	1	2	0	0	3	0	0	0	0	0
562	8	0	0	3	0	0	2	2	4	0	7	0	0	0	0	0	2	0	0	1	0	0	0	0	1	0	0	0	0	0	0	2	0	4	0	0	1	0	1	1	2	0	1	2	0	1	0	0	0
563	3	0	0	3	1	0	5	3	1	0	13	0	0	0	0	2	1	0	0	0	0	0	1	0	3	0	0	1	0	0	2	6	0	6	0	0	0	0	1	2	2	0	0	4	0	0	0	0	0
564	1	0	0	0	0	0	2	0	0	0	4	0	2	0	0	1	1	0	0	1	0	0	2	0	4	0	0	0	0	0	0	2	0	5	0	0	2	0	3	7	5	0	2	0	0	2	0	0	0
565	6	0	0	5	0	0	5	4	1	0	15	0	0	0	0	2	0	0	0	0	0	0	0	0	8	0	0	0	0	0	3	3	0	2	0	0	3	0	4	2	5	0	1	2	0	1	0	0	0
566	2	2	0	2	0	0	1	2	2	0	1	1	0	0	0	1	3	0	0	0	0	0	0	0	6	2	0	1	0	0	3	4	0	4	0	0	1	1	11	4	2	0	3	5	0	4	0	0	0
567	1	1	0	0	1	0	1	0	0	0	4	0	0	0	0	1	1	0	0	1	0	0	0	0	4	0	0	0	0	0	3	4	0	2	0	0	1	1	2	1	2	0	0	1	0	0	0	0	0
568	5	1	0	1	1	0	2	4	2	0	8	0	0	0	0	3	7	0	0	0	0	0	1	0	6	2	0	4	0	0	6	3	0	4	0	0	4	1	12	13	3	1	4	8	0	3	1	0	0
569	0	3	0	0	0	0	1	2	1	0	5	0	0	0	0	0	1	0	0	0	0	0	0	0	5	0	0	3	0	0	2	4	0	0	0	0	1	0	5	12	5	0	2	1	0	0	0	0	0
570	3	2	0	2	0	0	0	0	0	0	1	0	0	0	0	1	3	0	0	0	0	0	0	0	1	0	0	1	0	0	0	6	0	0	0	0	0	0	0	7	1	0	1	0	0	0	0	0	0
571	6	0	0	2	1	0	5	0	1	0	10	1	0	0	0	0	0	0	0	1	0	1	1	0	3	0	0	0	0	0	1	4	0	2	0	0	1	1	3	4	1	0	1	2	0	1	0	0	0
572	5	1	0	1	0	0	1	1	1	0	1	0	0	0	0	0	2	0	0	0	0	0	0	0	1	0	0	2	0	0	0	12	0	0	0	0	3	0	9	23	4	0	1	0	0	1	0	0	0
573	3	0	0	6	0	0	1	2	1	0	9	1	0	1	0	0	1	0	0	0	0	0	0	0	1	0	0	0	0	0	1	3	0	1	0	0	3	0	4	1	2	0	0	2	0	1	0	0	0
574	2	6	1	0	0	0	3	2	4	0	1	0	0	0	0	2	4	0	0	0	0	0	1	0	1	0	0	7	0	0	4	9	0	4	0	0	3	1	8	31	5	0	1	2	0	2	0	0	0
575	3	5	0	1	0	0	2	6	2	0	3	2	0	1	0	2	7	0	0	1	0	0	1	0	3	1	0	4	0	0	1	8	0	0	0	0	1	0	4	27	1	0	1	1	0	1	0	0	0
576	2	10	0	1	1	0	2	0	1	0	0	0	0	0	0	3	1	0	0	0	0	0	0	0	3	0	0	0	0	0	1	3	0	3	0	0	4	0	0	5	0	0	0	1	0	1	0	0	0
577	6	23	0	1	0	0	1	3	0	0	2	1	0	0	0	0	2	0	0	2	0	0	0	0	6	0	0	0	0	0	2	11	0	0	0	0	2	0	5	2	5	0	0	2	0	0	0	0	0
578	0	5	0	0	0	0	2	1	0	0	1	0	0	0	0	0	3	0	0	0	0	0	0	0	1	0	0	0	0	0	0	3	0	2	0	0	1	0	1	0	0	0	0	0	0	1	0	0	0
579	5	1	0	7	0	0	0	2	2	0	14	0	0	0	0	1	4	0	0	0	0	1	0	0	2	2	0	0	0	0	0	3	0	1	0	0	2	0	9	1	3	0	0	2	0	0	0	0	0
580	8	0	0	0	1	0	0	0	2	0	7	0	0	0	0	3	2	0	0	0	0	0	4	0	10	2	0	20	0	0	7	3	0	6	0	0	5	0	5	7	4	0	1	1	0	2	0	0	0
581	1	0	0	0	1	0	0	0	2	0	5	0	0	0	0	0	1	0	0	0	0	0	0	0	5	0	0	0	0	0	1	1	0	2	0	0	2	0	2	14	2	0	1	0	0	1	0	0	0
582	1	2	0	0	3	0	1	0	0	0	0	0	0	0	0	1	3	0	0	1	0	0	1	0	3	0	0	1	0	0	1	0	0	1	0	0	2	0	5	7	4	0	2	0	0	4	0	0	0
583	1	8	0	1	0	0	0	1	2	0	6	0	0	0	0	0	7	0	0	0	0	0	1	0	6	0	0	1	0	0	3	7	0	1	0	0	0	0	1	4	3	0	0	1	0	0	0	0	0
584	4	1	0	1	1	0	2	3	5	0	3	0	0	0	0	2	6	0	0	0	0	1	2	0	0	1	0	2	0	0	5	10	0	1	0	0	3	0	11	5	3	0	1	5	0	0	0	0	0
585	2	2	0	0	0	0	3	1	0	0	1	0	0	0	0	0	1	0	0	0	0	0	0	0	5	0	0	1	0	0	0	8	0	3	0	0	2	1	11	10	0	1	1	1	0	2	0	0	0
586	3	0	0	0	2	0	3	4	2	0	3	0	0	1	0	0	1	0	0	0	0	0	1	0	0	0	0	0	0	0	2	4	0	2	0	0	0	0	6	8	3	0	4	4	0	1	0	0	0
587	1	1	0	0	2	0	0	3	0	0	3	0	0	0	0	3	3	0	0	1	0	0	0	0	1	0	0	1	0	0	1	6	0	1	0	0	1	0	10	6	3	0	0	1	0	1	0	0	0
588	1	2	0	0	1	0	0	0	0	0	2	1	0	0	0	0	3	0	0	0	0	0	1	0	2	1	0	4	0	0	5	7	0	1	0	0	1	0	7	14	2	0	3	1	0	0	0	0	0
589	0	1	0	0	1	0	1	0	1	0	1	1	0	0	0	1	4	0	0	0	0	0	0	0	6	1	0	0	0	0	1	3	0	2	0	0	1	0	3	3	3	0	1	1	0	3	0	0	0
590	2	0	0	0	0	0	1	1	1	0	2	0	0	0	0	1	1	0	0	0	0	0	4	0	5	0	0	0	0	0	4	0	1	0	0	0	2	0	8	1	2	0	0	2	0	1	0	0	0
591	0	0	0	0	1	0	0	2	1	0	0	0	0	0	0	1	1	0	0	0	0	0	0	0	2	0	0	0	0	0	0	3	0	1	0	0	2	0	0	0	3	0	0	1	0	0	0	0	0
592	4	17	0	2	2	0	2	2	1	0	2	4	0	0	0	1	1	0	0	1	0	0	0	0	5	0	0	0	1	0	2	6	1	1	0	0	3	0	3	4	3	0	0	0	0	1	0	0	0
593	6	5	0	4	0	0	5	2	2	0	18	0	0	1	0	0	3	0	0	0	0	0	1	0	7	0	0	0	0	0	0	4	0	3	0	0	4	0	7	8	3	0	0	1	0	1	0	0	0
594	1	8	0	0	0	0	4	0	0	0	1	1	0	0	0	0	3	0	0	0	0	2	0	0	2	0	0	0	0	0	1	4	0	0	0	0	0	0	7	6	2	0	1	1	0	0	0	0	0
595	7	18	0	0	2	0	2	2	4	0	3	0	0	1	0	1	4	0	0	0	0	1	0	0	7	2	0	0	1	0	0	10	0	3	0	0	5	0	3	8	1	0	1	1	0	0	0	0	0
596	5	0	0	1	3	0	0	0	3	0	5	0	0	2	0	3	7	0	0	1	0	0	3	0	6	2	0	26	0	0	6	1	0	1	0	0	5	3	3	5	6	0	1	0	0	2	0	0	0
597	4	1	0	3	2	0	3	1	1	0	20	1	0	0	0	1	2	0	0	0	0	0	0	0	9	2	0	0	0	0	3	14	0	5	0	0	1	0	1	0	2	0	0	4	0	0	0	0	0
598	2	3	0	0	1	0	1	5	6	0	7	0	0	2	0	2	5	0	0	1	0	0	2	0	12	1	0	0	0	0	2	11	0	6	0	0	6	0	12	7	1	1	2	11	0	3	0	0	0
599	11	0	0	5	1	0	2	2	1	0	11	0	0	0	0	1	1	0	0	0	0	0	0	0	8	0	0	0	0	0	2	2	0	2	0	0	1	0	4	4	0	0	1	1	0	0	0	0	0
600	4	5	0	0	1	0	0	2	10	0	10	0	0	2	0	1	10	0	0	0	0	0	2	0	11	1	0	5	0	0	1	8	0	2	0	0	0	1	6	8	2	0	0	7	0	4	0	0	0
601	15	34	0	1	1	0	5	2	0	0	4	0	0	0	0	1	8	0	0	0	0	1	2	0	8	0	0	0	0	0	1	7	0	3	0	0	4	0	1	9	3	0	1	0	0	2	0	0	0
602	3	0	0	1	1	0	3	1	3	0	2	0	1	0	0	2	4	0	0	0	0	0	0	0	8	0	0	2	0	0	3	10	0	4	0	0	5	0	12	13	4	0	4	3	0	4	0	0	0
603	5	11	0	0	0	0	0	1	0	0	6	0	0	0	0	0	1	0	0	0	0	0	0	0	8	0	0	0	1	0	2	6	0	2	0	0	0	0	1	5	2	0	1	0	0	0	0	0	0
604	7	0	0	5	0	0	3	2	1	0	18	1	0	0	0	1	1	0	0	0	0	0	0	0	3	0	0	0	0	0	1	12	0	3	0	0	2	0	6	1	4	0	1	1	0	0	0	0	0
605	0	0	0	0	0	0	0	0	0	0	0	0	0	0	0	4	2	0	0	1	0	0	0	0	2	0	0	0	0	0	5	2	0	3	0	0	1	0	0	9	1	0	0	2	0	1	0	0	0
606	0	1	0	0	0	0	4	2	3	0	4	0	0	0	0	1	2	0	0	0	0	0	2	0	3	1	0	3	0	0	0	1	0	0	0	0	3	0	9	16	3	0	3	0	0	1	0	0	0
607	3	3	0	1	0	0	0	1	0	0	3	0	0	0	0	0	3	0	0	0	0	1	1	0	7	1	0	2	0	0	1	4	0	1	0	0	1	0	5	14	1	0	2	0	0	2	0	0	0
608	1	1	0	0	1	0	1	0	0	0	3	0	0	0	0	4	7	0	0	0	0	0	1	0	4	0	0	4	0	0	1	4	0	4	0	0	3	0	18	19	3	0	0	1	0	1	0	0	0
609	1	0	0	0	2	0	0	1	0	0	5	0	0	0	0	1	1	0	0	0	0	0	0	0	1	0	0	3	0	0	3	2	0	2	0	0	1	0	12	6	2	0	1	0	0	0	0	0	0
610	0	1	0	0	1	0	2	2	1	0	6	1	0	0	0	0	3	0	0	1	0	0	1	0	4	1	0	3	1	0	1	3	0	2	0	0	2	0	13	10	11	0	1	0	0	1	0	0	0
611	3	1	0	0	1	0	2	2	0	0	6	1	0	0	0	0	2	0	0	0	0	0	1	0	2	1	0	1	0	0	2	8	1	0	0	0	4	0	4	1	5	0	1	2	0	0	0	0	0
612	2	0	0	0	2	0	0	0	0	0	2	0	1	0	0	2	3	0	0	0	0	0	1	0	2	1	0	0	0	0	5	1	0	3	0	0	3	1	4	2	1	0	2	1	0	1	0	0	0
613	5	27	1	4	0	0	3	3	0	0	4	0	0	2	0	2	1	0	0	0	0	0	0	0	5	0	0	1	0	0	2	9	1	2	0	0	4	1	3	8	5	0	0	1	0	2	2	0	0
614	5	0	0	4	0	0	5	0	1	0	13	0	0	0	0	1	0	0	0	0	0	0	0	0	4	0	0	0	0	0	0	4	0	3	0	0	3	0	7	0	1	0	0	3	0	0	0	0	0
615	5	5	0	1	3	0	1	4	6	0	4	0	0	1	0	4	6	0	0	1	0	0	2	0	12	0	0	3	0	0	6	4	1	5	0	0	6	0	14	12	2	0	4	7	0	8	0	0	0
616	7	17	0	3	0	0	5	4	1	0	8	4	0	1	0	4	5	0	0	1	0	1	0	0	3	0	0	9	0	0	5	11	0	10	0	0	3	0	9	40	3	1	0	5	0	2	0	0	0
617	2	0	0	0	0	0	0	1	0	0	3	0	0	0	0	1	0	0	0	0	0	0	0	0	1	0	0	0	0	0	0	2	0	1	0	0	1	0	2	0	3	0	0	0	0	1	0	0	0
618	2	0	0	5	1	0	2	1	1	0	16	0	0	0	0	0	0	0	0	0	0	0	0	0	1	0	0	0	0	0	1	1	0	0	0	0	2	0	1	0	7	0	0	1	0	0	0	0	0
619	9	1	0	1	2	0	1	1	0	0	0	0	0	0	0	6	1	0	0	1	0	0	1	0	2	1	0	20	0	0	9	1	0	2	0	0	3	0	2	1	0	0	1	2	0	3	0	0	0
620	4	0	0	1	0	0	4	0	2	0	16	0	0	0	0	1	2	0	0	0	0	0	2	0	4	0	0	0	0	0	2	5	0	4	0	0	1	1	7	0	5	0	0	0	0	1	0	0	0
621	2	2	0	1	2	0	1	2	4	0	6	0	0	0	0	1	6	0	0	0	0	0	0	0	5	1	0	2	0	0	3	11	0	1	0	0	4	0	16	20	5	0	0	1	0	0	0	0	0
622	2	1	0	0	0	0	2	1	1	0	2	0	0	1	0	1	2	0	0	0	0	0	0	0	1	0	0	2	0	0	1	7	0	1	0	0	5	0	11	14	3	0	3	1	0	1	0	0	0
623	2	0	0	0	0	0	1	3	1	0	2	0	1	0	0	2	1	0	0	1	0	0	0	0	1	0	0	2	0	0	2	3	0	1	0	0	4	0	11	18	4	0	2	2	0	0	0	0	0
624	3	0	1	2	0	0	2	3	0	0	22	0	0	0	1	1	1	0	0	0	0	0	0	0	6	0	0	0	0	0	2	6	0	1	0	0	0	0	5	4	6	0	2	2	0	1	0	0	0
625	7	0	0	7	2	0	3	1	0	0	18	1	0	0	0	1	1	0	0	0	0	0	0	0	10	0	0	1	0	0	2	4	0	5	0	0	1	0	8	0	5	0	0	1	0	2	0	0	0
626	4	8	0	0	0	0	4	3	5	0	9	0	1	0	0	5	1	0	0	0	0	0	0	0	6	0	0	1	0	0	3	6	0	1	0	0	4	0	16	19	6	0	6	5	0	3	0	0	0
627	0	0	0	1	3	0	2	1	4	0	5	0	0	2	0	0	7	0	0	0	0	0	2	0	3	0	0	3	0	0	5	5	1	2	0	0	4	1	22	20	4	1	3	2	0	5	0	0	0
628	2	0	0	1	1	0	0	2	2	0	6	0	0	0	0	4	5	0	0	1	0	0	1	0	8	0	0	7	0	0	6	12	0	4	0	0	4	0	17	9	9	0	3	4	0	0	0	0	0
629	4	2	0	5	1	0	3	0	0	0	14	0	0	0	0	0	0	0	0	0	0	0	0	0	2	0	0	0	0	0	0	9	0	4	0	0	1	0	5	2	2	0	0	1	0	0	0	0	0
630	1	1	0	2	1	0	0	2	0	0	9	0	0	0	0	2	0	0	0	0	0	0	0	0	4	1	0	3	0	0	2	9	2	2	0	0	1	0	16	9	6	0	3	3	0	1	0	0	0
631	4	1	0	0	3	0	3	2	3	0	3	0	0	0	0	2	4	0	0	0	0	1	0	0	14	2	0	12	0	0	7	2	0	1	0	0	2	0	3	3	10	0	0	1	0	1	0	0	0
632	2	0	0	0	3	0	1	2	1	0	4	0	0	0	0	4	5	0	0	0	0	0	3	0	10	0	0	0	1	0	4	10	0	3	0	0	3	0	3	3	9	0	2	4	0	1	0	0	0
633	2	0	0	0	0	0	3	4	1	0	3	0	0	0	0	1	4	0	0	0	0	0	0	0	5	1	0	0	0	0	3	5	1	5	0	0	3	0	15	10	2	0	3	2	0	2	0	0	0
634	1	0	0	1	0	0	2	1	0	0	13	0	0	0	0	1	2	0	0	0	0	0	0	0	4	0	0	0	0	0	0	5	0	2	0	0	0	0	4	1	2	0	0	0	0	0	0	0	0
635	1	0	0	0	0	0	0	2	0	0	0	0	0	0	0	1	0	0	0	0	0	0	0	0	1	1	0	0	0	0	1	1	0	1	0	0	1	0	1	0	0	0	0	0	0	1	0	0	0
636	0	1	0	0	0	0	1	1	0	0	0	0	0	0	0	1	0	0	0	0	0	0	0	0	1	0	0	2	0	0	3	3	0	0	0	0	1	0	5	6	1	0	1	0	0	0	0	0	0
637	8	1	0	3	2	0	1	2	0	0	16	2	1	0	0	3	0	0	0	0	0	1	0	0	5	0	0	0	0	0	0	2	0	2	0	0	0	0	5	3	7	0	0	0	0	3	0	0	0
638	1	2	0	0	3	0	1	2	0	0	4	0	0	0	0	0	4	0	0	1	0	0	0	0	4	0	0	0	0	0	3	4	0	1	0	0	2	1	10	3	2	0	0	0	0	1	0	0	0
639	3	0	0	0	2	0	2	0	1	0	2	0	0	0	0	1	0	0	0	0	0	0	0	0	0	0	0	3	0	0	1	3	0	0	0	0	2	0	11	8	0	0	1	1	0	0	0	0	0
640	2	0	0	0	0	0	1	1	2	0	2	0	1	0	0	1	0	0	0	0	0	0	0	0	1	0	0	1	0	0	0	4	0	1	0	0	5	0	10	11	2	0	1	1	0	0	0	0	0
641	2	8	0	0	0	0	1	2	2	0	2	2	0	0	1	5	0	0	0	0	0	0	0	0	4	0	0	2	0	0	0	7	0	1	0	0	2	1	7	18	3	0	0	2	0	0	0	0	0
642	3	0	0	1	0	0	3	1	1	0	1	0	0	0	0	0	3	0	0	0	0	0	1	0	1	0	0	0	0	0	2	6	0	1	0	0	2	0	15	7	0	1	5	2	0	0	0	0	0
643	3	1	0	0	1	0	1	0	1	0	1	0	0	1	0	1	5	0	0	0	0	0	0	0	1	0	0	0	0	0	1	2	0	3	0	0	3	1	2	5	5	0	0	4	0	1	0	0	0
644	2	0	0	0	4	0	1	0	2	0	6	0	1	0	0	2	4	0	0	0	0	0	1	0	0	0	0	0	0	0	5	6	0	1	0	0	1	0	2	1	4	0	0	4	0	1	0	0	0
645	0	0	0	0	3	0	0	0	2	0	4	0	0	0	0	0	5	0	0	0	0	0	0	0	2	1	0	0	0	0	1	1	0	0	0	0	0	0	0	0	1	0	0	0	0	1	0	0	0
646	0	0	0	0	1	0	1	0	0	0	0	0	0	0	0	1	0	0	0	0	0	0	1	0	0	0	0	1	0	0	0	0	0	0	0	0	1	0	0	0	2	0	0	1	0	0	0	0	0
647	3	8	0	1	2	0	4	1	2	0	0	0	0	1	0	3	3	0	0	1	0	1	0	0	1	1	0	2	0	0	1	8	0	3	0	0	4	1	15	25	5	1	0	2	0	1	0	0	0
648	1	6	0	7	2	0	2	0	1	0	19	0	0	1	0	2	1	0	0	0	0	0	1	0	6	0	0	0	0	0	0	1	0	0	0	0	2	0	0	2	4	0	2	0	0	1	0	0	0
649	3	13	0	0	4	0	2	1	0	0	5	0	0	0	0	0	2	0	0	0	0	4	0	0	4	1	0	1	1	0	1	5	0	2	0	0	1	0	1	6	0	0	1	1	0	0	0	0	0
650	3	2	0	4	0	0	1	1	0	0	14	0	0	1	0	1	2	0	0	0	0	0	0	0	6	0	0	0	0	0	0	2	0	3	0	0	1	0	2	2	3	0	0	0	0	0	0	0	0
651	5	2	0	6	0	0	1	2	1	0	16	0	0	0	0	0	3	0	0	0	0	0	1	0	3	0	0	0	0	0	1	6	0	3	0	0	1	0	1	2	3	0	0	2	0	1	0	0	0
652	5	3	0	4	1	0	3	2	1	0	19	2	0	1	0	1	4	0	0	0	0	0	1	0	5	0	0	1	0	0	2	9	0	10	0	0	0	0	3	2	2	0	3	6	0	0	0	0	0
653	5	0	0	5	1	0	2	2	1	0	10	0	0	0	0	0	2	0	0	0	0	0	0	0	5	0	0	0	0	0	0	2	0	2	0	0	2	0	3	2	2	0	0	0	0	0	0	0	0
654	3	0	0	0	0	0	0	3	2	0	7	0	1	0	0	2	3	0	0	1	0	0	0	0	6	0	0	2	0	0	1	4	0	2	0	0	1	0	9	10	0	0	2	4	0	1	0	0	0
655	2	0	0	6	0	0	2	2	0	0	7	0	0	0	0	0	0	0	0	0	0	0	0	0	5	0	0	1	0	0	2	3	0	1	0	0	2	0	2	0	3	1	0	2	0	0	0	0	0
656	4	2	0	1	1	0	2	3	11	0	10	0	0	1	0	4	7	0	0	0	0	0	0	0	4	0	0	3	0	0	4	10	0	4	0	0	2	0	12	13	1	0	4	10	0	6	0	0	0
657	1	3	0	0	2	0	2	2	1	0	6	0	0	0	0	0	5	0	0	1	0	1	1	0	2	0	0	1	0	0	5	8	1	3	0	0	1	1	8	10	0	0	1	4	0	2	0	0	0
658	3	1	0	1	0	0	7	2	2	0	3	0	0	0	0	2	3	0	0	0	0	0	3	0	5	2	0	0	0	0	6	1	0	4	0	0	8	0	2	4	11	1	1	0	0	3	0	0	0
659	11	28	1	2	1	0	6	0	0	0	3	0	0	1	0	1	3	0	0	0	0	3	0	0	3	0	0	0	0	0	3	6	0	4	0	0	3	0	2	7	1	0	2	3	0	2	0	0	0
660	1	0	0	0	1	0	2	2	1	0	4	0	2	0	0	1	0	0	0	1	0	0	0	0	4	0	0	0	0	0	3	4	0	3	0	0	2	0	1	3	3	0	0	1	0	2	0	0	0
661	5	0	0	1	0	0	1	0	0	0	4	0	0	0	0	2	2	0	0	0	0	0	0	0	7	0	0	1	0	0	1	5	0	2	0	0	6	0	13	6	4	0	4	2	0	1	0	0	0
662	5	5	0	1	1	0	3	2	2	0	4	0	0	0	0	2	6	0	0	1	0	1	3	0	2	1	0	4	0	0	5	1	1	4	0	0	3	0	9	14	0	0	0	5	0	3	0	0	0
663	12	1	0	6	1	0	1	2	0	0	19	0	0	1	0	0	0	0	0	0	0	0	0	0	4	0	0	0	0	0	2	4	0	4	0	0	6	0	9	1	5	0	0	1	0	1	0	0	0
664	0	0	0	0	0	0	0	0	0	0	0	0	0	0	0	0	0	0	0	0	0	0	0	0	0	0	0	0	0	0	0	1	0	2	0	0	1	0	3	1	0	0	0	0	0	0	0	0	0
665	2	1	0	0	1	0	0	1	0	0	2	0	1	1	0	2	1	0	0	0	0	0	0	0	3	1	0	0	0	0	2	1	0	5	0	0	5	0	4	2	1	0	0	2	0	1	0	0	0
666	1	1	0	1	0	0	0	1	0	0	2	0	0	0	0	0	1	0	0	0	0	0	0	0	3	0	0	1	0	0	1	0	0	0	0	0	0	0	7	7	0	0	0	1	0	1	0	0	0
667	1	1	0	1	2	0	0	1	1	0	0	0	0	0	0	1	4	0	0	0	0	0	1	0	3	0	0	0	1	0	0	4	0	2	0	0	2	0	8	6	2	0	0	3	0	1	0	0	0
668	1	0	0	0	1	0	0	2	1	0	2	0	0	0	0	2	2	0	0	0	0	0	0	0	4	0	0	1	0	0	0	2	1	0	0	0	3	0	10	9	3	0	1	1	0	1	0	0	0
669	4	1	0	3	0	0	3	4	1	0	14	1	0	0	0	1	0	0	0	0	0	0	1	0	4	0	0	0	0	0	3	13	0	4	0	0	4	0	4	0	3	0	1	1	0	1	0	0	0
670	4	1	0	0	0	0	1	0	0	0	2	0	0	0	0	2	1	0	0	0	0	0	0	0	1	0	0	1	0	0	2	6	0	1	0	0	1	1	6	16	1	0	1	2	0	1	0	0	0
671	1	0	0	0	0	0	3	0	2	0	2	0	0	0	0	1	0	0	0	1	0	0	0	0	2	0	0	2	0	0	1	0	0	1	0	0	1	0	8	7	2	0	0	1	0	0	0	0	0
672	3	1	0	0	0	0	1	2	2	0	1	2	0	0	0	1	3	0	0	0	0	0	1	0	4	1	0	0	0	0	3	6	1	4	0	0	1	0	9	9	0	0	2	0	0	2	0	0	0
673	3	2	0	0	0	0	3	2	2	0	2	0	1	0	0	0	3	0	0	0	0	0	1	0	7	0	0	3	0	0	6	1	1	0	0	0	1	1	8	14	5	1	0	2	0	2	0	0	0
674	2	1	0	0	2	0	3	0	2	0	1	0	0	0	0	2	2	0	0	0	0	0	1	0	5	1	0	0	0	0	2	1	0	1	0	0	1	1	6	5	4	0	0	1	0	2	0	0	0
675	0	0	0	0	2	0	1	2	1	0	5	0	0	1	0	2	4	0	0	0	0	1	1	0	4	0	0	0	0	0	2	2	0	3	0	0	6	0	0	5	2	0	2	0	0	2	0	0	0
676	3	14	0	1	0	0	2	2	1	0	2	0	0	0	0	0	0	0	0	0	0	0	0	0	1	1	0	2	0	0	1	1	0	0	0	0	2	0	2	16	0	0	1	0	0	0	0	0	0
677	2	5	0	1	2	0	0	1	0	0	1	2	0	0	0	0	1	0	0	0	0	0	0	0	3	0	0	0	0	0	2	1	0	2	0	0	0	0	6	6	0	0	0	0	0	0	0	0	0
678	2	7	0	0	0	0	1	0	0	0	1	2	0	0	0	1	2	0	0	0	0	0	0	0	1	0	0	0	0	0	0	4	0	0	0	0	0	0	4	1	2	0	1	0	0	0	1	0	0
679	5	0	0	0	3	0	0	0	0	0	5	0	1	0	0	4	5	0	0	0	0	0	0	0	6	0	0	20	0	0	3	4	0	2	0	0	2	0	3	5	3	0	0	3	0	2	0	0	0
680	5	9	0	4	1	0	2	4	7	0	6	3	1	0	0	3	8	0	0	0	0	2	3	0	4	1	0	3	0	0	5	16	0	8	0	0	3	1	11	26	1	1	2	10	0	4	0	0	0
681	10	11	0	0	0	0	1	1	1	0	5	0	0	0	0	0	4	0	0	0	0	5	0	0	2	0	0	0	0	0	3	11	0	2	0	0	0	0	1	5	0	0	0	1	0	0	0	0	0
682	7	4	0	0	1	0	2	0	2	0	4	0	0	0	0	0	3	0	0	0	0	8	0	0	4	0	0	0	0	0	2	5	0	2	0	0	2	0	2	2	0	0	1	1	0	0	0	0	0
683	3	1	0	0	1	0	2	2	4	0	6	1	0	0	0	1	10	0	0	0	0	0	0	0	10	1	0	7	0	0	5	5	1	1	0	0	7	1	22	9	7	2	2	3	0	4	0	0	0
684	5	1	0	6	0	0	3	3	0	0	12	1	0	0	0	0	0	0	0	1	0	0	0	0	5	0	0	0	0	0	0	9	0	5	0	0	0	0	2	1	2	0	0	3	0	0	0	0	0
685	7	14	1	0	0	0	0	4	1	0	5	0	0	0	0	0	3	0	0	1	0	2	1	0	1	0	0	1	0	0	0	6	0	2	0	0	0	0	0	4	0	0	0	1	0	0	0	0	0
686	0	1	0	0	0	0	0	2	3	0	6	0	0	0	0	2	3	0	0	0	0	0	0	0	4	0	0	0	0	0	2	6	0	4	0	0	4	0	14	11	2	0	2	5	0	0	0	0	0
687	7	0	1	4	1	0	1	1	0	0	6	0	0	1	0	0	1	0	0	0	0	0	1	0	9	0	0	0	0	0	1	1	0	0	0	0	0	0	7	1	6	0	0	4	0	0	0	0	0
688	3	2	0	0	3	0	1	3	3	0	2	1	0	0	0	2	4	0	0	0	0	0	1	0	4	0	0	3	0	0	1	6	0	3	0	0	1	0	10	12	7	0	2	5	0	1	0	0	0
689	6	1	0	1	0	0	4	3	0	0	14	0	0	0	0	1	2	0	0	0	0	0	1	0	10	0	0	1	0	0	0	3	1	5	0	0	2	0	2	0	7	0	0	1	0	0	0	0	0
690	1	0	0	0	0	0	0	0	0	0	0	0	0	0	0	0	0	0	0	0	0	0	0	0	3	0	0	0	0	0	3	3	0	1	0	0	2	0	6	6	0	0	0	1	0	0	0	0	0
691	2	1	0	1	1	0	2	1	1	0	4	0	1	1	0	3	3	0	0	1	0	0	2	0	2	0	0	1	0	0	3	4	0	1	0	0	3	0	6	7	1	0	1	7	0	1	0	0	0
692	0	2	0	0	0	0	0	1	1	0	4	0	0	0	0	1	4	0	0	0	0	0	2	0	1	0	0	4	0	0	1	4	1	1	0	0	4	1	14	10	1	0	1	2	0	1	1	0	0
693	0	0	0	0	0	0	1	1	0	0	0	0	0	0	0	1	1	0	0	1	0	0	0	0	2	0	0	0	0	0	2	2	0	1	0	0	0	1	1	1	1	0	1	1	0	0	0	0	0
694	0	0	0	0	2	0	1	0	0	0	4	0	0	1	0	1	2	0	0	1	0	0	0	0	0	0	0	2	0	0	2	2	1	0	0	0	1	0	7	10	1	0	2	2	0	2	0	0	0
695	2	0	0	0	0	0	0	0	0	0	2	0	0	0	0	2	3	0	0	0	0	0	2	0	3	0	0	0	0	0	2	0	0	2	0	0	5	0	8	9	0	0	2	2	0	2	0	0	0
696	0	0	0	0	0	0	0	0	1	0	3	0	0	0	0	0	1	0	0	1	0	0	0	0	0	0	0	0	0	0	2	2	0	1	0	0	2	0	3	13	1	0	3	1	0	1	0	0	0
697	0	0	0	0	1	0	0	0	2	0	0	0	0	0	0	0	3	0	0	0	0	1	0	0	6	1	0	0	0	0	4	2	0	1	0	0	3	0	1	0	1	0	1	0	0	1	0	0	0
698	5	0	0	0	0	0	0	1	2	0	4	0	0	0	0	2	2	0	0	2	0	0	1	0	5	0	0	1	0	0	2	1	1	3	0	0	4	0	8	13	2	0	1	1	0	1	0	0	0
699	3	0	0	0	0	0	3	0	1	0	1	0	0	0	0	0	4	0	0	0	0	0	1	0	1	0	0	3	0	0	3	3	0	1	0	0	0	0	9	17	2	0	2	0	0	0	0	0	0
700	0	0	0	0	1	0	4	1	3	0	3	0	0	0	0	0	2	0	0	0	0	0	3	0	9	1	0	1	0	0	4	5	0	1	0	0	7	0	2	2	3	0	1	1	0	5	0	0	0
701	2	1	0	0	0	0	0	1	1	0	0	0	0	0	0	0	2	0	0	0	0	0	1	0	6	0	0	1	0	0	2	1	0	3	0	0	3	0	7	7	1	0	0	3	0	0	0	0	0
702	5	39	0	1	1	0	5	0	2	0	6	4	0	0	0	1	2	0	0	0	0	0	1	0	3	0	0	1	0	0	0	11	0	2	0	0	6	1	2	20	6	1	0	3	0	0	0	0	0
703	5	12	0	2	0	0	3	4	1	0	6	3	0	0	0	2	1	0	0	0	0	0	1	0	6	0	0	0	0	0	0	6	0	0	0	0	2	0	9	5	3	0	1	1	0	0	1	0	0
704	10	27	0	0	0	0	1	1	1	0	5	1	0	0	0	0	3	0	0	0	0	0	0	0	5	0	0	0	0	0	0	11	1	1	0	0	3	0	3	13	3	0	0	3	0	1	0	0	0
705	1	0	0	2	1	0	5	2	1	0	11	0	0	0	0	0	2	0	0	0	0	0	0	0	7	0	0	0	0	0	0	3	0	1	0	0	0	0	6	1	1	0	0	0	0	0	0	0	0
706	3	11	0	0	0	0	1	2	1	0	3	0	0	0	0	0	2	0	0	0	0	4	0	0	1	0	0	0	0	0	2	7	0	3	0	0	2	0	2	2	2	0	0	2	0	1	0	0	0
707	1	0	0	0	3	0	3	5	1	0	1	0	0	0	0	3	4	0	0	0	0	0	0	0	2	1	0	4	0	0	1	4	0	2	0	0	4	0	13	17	3	0	1	2	0	0	0	0	0
708	3	2	0	0	0	0	0	2	1	0	1	0	0	0	0	1	0	0	0	0	0	0	2	0	4	2	0	1	0	0	2	6	0	2	0	0	4	0	4	14	6	0	1	0	0	3	0	0	0
709	6	0	0	2	0	0	4	2	1	0	10	0	0	0	0	0	2	0	0	0	0	0	0	0	6	0	0	0	0	0	1	3	0	4	0	0	0	0	3	1	2	0	0	0	0	1	0	0	0
710	5	0	0	3	0	0	1	0	2	0	3	1	0	0	0	1	2	0	0	0	0	0	1	0	4	0	0	0	0	0	0	4	0	2	0	0	0	0	1	1	2	0	2	1	0	0	0	0	0
711	3	0	0	3	1	0	1	2	1	0	15	0	0	0	0	2	0	0	0	0	0	0	1	0	10	0	0	0	0	0	0	4	0	2	0	0	0	0	2	0	1	0	1	0	0	1	0	0	0
712	4	0	0	0	2	0	3	0	0	0	2	0	0	0	0	4	4	0	0	0	0	0	0	0	5	0	0	1	0	0	2	6	1	2	0	0	4	1	7	5	4	0	2	4	0	1	0	0	0
713	0	1	0	0	2	0	1	2	0	0	8	0	0	1	0	4	9	0	0	1	0	0	1	0	3	2	0	1	0	0	2	6	1	2	0	0	3	0	8	7	4	0	0	8	0	4	1	0	0
714	3	0	0	1	0	0	3	1	3	0	12	0	0	0	0	2	1	0	0	1	0	0	0	0	7	0	0	0	0	0	0	5	0	1	0	0	1	0	4	0	6	0	0	1	0	0	0	0	0
715	2	1	0	0	0	0	0	3	2	0	1	1	0	1	0	3	3	0	0	0	0	0	2	0	9	1	0	0	0	0	1	1	0	2	0	0	4	0	2	5	0	0	2	5	0	2	0	0	0
716	1	1	0	0	0	0	2	2	2	0	4	0	1	0	0	0	4	0	0	0	0	0	0	0	3	1	0	0	0	0	2	3	0	0	0	0	2	0	9	13	0	1	1	1	0	0	0	0	0
717	5	0	0	0	0	0	2	0	0	0	3	0	0	0	0	0	0	0	0	0	0	0	0	0	0	0	0	0	0	0	1	0	0	0	0	0	3	0	2	1	1	0	0	0	0	0	0	0	0
718	0	0	0	0	0	0	2	1	1	0	2	0	0	0	0	1	2	0	0	0	0	0	2	0	1	1	0	3	0	0	1	5	0	0	0	0	7	0	11	13	6	0	2	3	0	0	0	0	0
719	1	0	0	0	0	0	1	1	0	0	2	0	1	0	0	1	3	0	0	0	0	1	0	0	3	1	0	0	0	0	3	1	0	1	0	0	3	0	6	9	1	0	1	1	0	1	0	0	0
720	6	0	0	2	0	0	2	0	1	0	15	0	0	0	0	1	0	0	0	0	0	0	0	0	3	0	0	0	0	0	3	4	0	2	0	0	0	0	4	0	3	0	0	0	0	1	0	0	0
721	4	1	0	0	0	0	3	1	1	0	26	0	0	0	0	2	0	0	0	0	0	0	0	0	9	0	0	0	0	0	4	3	0	5	0	0	1	0	3	2	9	0	2	1	0	2	0	0	0
722	6	1	0	0	2	0	1	1	0	0	3	0	0	1	0	0	0	0	0	0	0	0	1	0	4	0	0	1	0	0	1	3	0	2	0	0	2	0	7	13	1	0	2	1	0	2	0	0	0
723	4	3	0	0	0	0	0	3	1	0	2	1	0	0	0	1	7	0	0	0	0	0	1	0	3	1	0	4	0	0	3	5	0	2	0	0	2	0	6	18	5	0	0	2	0	0	0	0	0
724	3	0	0	0	1	0	1	3	2	0	2	0	0	0	0	2	3	0	0	0	0	0	0	0	1	3	0	1	0	0	2	0	0	0	0	0	4	0	7	9	1	0	2	2	0	1	0	0	0
725	0	1	0	0	0	0	3	0	1	0	2	0	1	0	0	2	2	0	0	0	0	0	0	0	3	0	0	0	0	0	3	5	0	2	0	0	1	1	3	3	5	0	0	3	0	1	0	0	0
726	3	7	0	2	3	0	4	1	4	0	2	0	1	0	0	4	6	0	0	0	0	0	2	0	7	1	0	4	0	0	3	17	0	2	0	0	7	0	15	30	1	0	1	2	0	2	0	0	0
727	3	12	0	2	1	0	3	0	1	0	2	1	1	0	0	2	3	0	0	1	0	2	0	0	5	0	0	9	0	0	1	13	0	7	0	0	5	1	18	20	3	0	3	6	0	1	0	0	0
728	7	1	0	3	1	0	4	1	0	0	6	1	0	1	0	1	1	0	0	0	0	0	1	0	7	1	0	0	0	0	6	15	0	3	0	0	4	0	9	1	3	0	0	2	0	1	0	0	0
729	8	1	0	6	0	0	7	4	1	0	10	3	0	0	1	1	2	0	0	0	0	0	1	0	8	0	0	0	0	0	6	7	0	7	0	0	4	0	13	5	6	1	0	3	0	1	0	0	0
730	6	1	0	0	3	0	0	1	1	0	1	0	0	0	0	3	4	0	0	0	0	0	2	0	8	3	0	28	0	0	5	5	0	5	0	0	5	1	4	0	9	0	1	1	0	1	0	0	0
731	2	0	0	0	1	0	2	4	1	0	1	0	0	1	0	3	2	0	0	0	0	0	3	0	3	1	0	0	0	0	0	6	0	0	0	0	1	0	4	10	0	0	1	1	0	2	0	0	0
732	1	0	0	0	2	0	1	2	2	0	0	0	0	0	0	1	2	0	0	0	0	0	0	0	1	0	0	0	0	0	2	5	0	1	0	0	5	0	6	2	3	1	1	5	0	0	0	0	0
733	8	0	0	3	0	0	2	1	1	0	9	0	0	0	0	1	1	0	0	0	0	0	0	0	4	0	0	0	0	0	1	4	0	3	0	0	0	0	3	0	0	1	0	1	0	2	0	0	0
734	2	0	0	0	0	0	2	1	0	0	3	0	2	0	0	1	2	0	0	0	0	0	0	0	4	0	0	0	0	0	3	1	0	0	0	0	2	0	3	5	3	0	0	1	0	3	0	0	0
735	0	0	1	1	1	0	2	1	3	0	6	0	1	0	0	0	6	0	0	0	0	0	1	0	8	0	0	0	1	0	5	10	0	1	1	0	4	0	4	1	4	1	1	2	0	2	0	0	0
736	1	1	0	0	2	0	1	0	1	0	4	0	0	0	0	1	1	0	0	0	0	0	0	0	5	1	0	1	0	0	2	3	1	2	0	0	0	0	11	4	1	0	0	2	0	0	0	0	0
737	0	0	0	1	2	0	0	2	1	0	2	0	1	0	0	0	4	0	0	0	0	0	2	0	4	0	0	1	0	0	3	5	0	4	0	0	4	0	8	17	2	0	1	2	0	1	0	0	0
738	1	0	0	0	0	0	2	1	0	0	3	0	1	0	0	0	0	0	0	1	0	0	0	0	0	0	0	1	0	0	2	4	0	1	0	0	3	0	2	7	3	0	0	1	0	1	0	0	0
739	2	1	0	0	1	0	2	0	0	0	2	0	0	0	0	1	3	0	0	1	0	0	2	0	4	0	0	3	0	0	1	3	1	1	0	0	3	1	14	9	1	1	5	1	0	0	0	0	0
740	2	0	0	2	0	0	0	2	1	0	6	1	0	0	0	0	1	0	0	0	0	0	0	0	1	0	0	0	0	0	1	1	0	1	0	0	0	1	2	0	1	0	0	0	0	0	0	0	0
741	2	0	0	0	2	0	1	1	0	0	3	0	1	0	0	1	7	0	0	0	0	0	1	0	7	0	0	23	0	0	3	1	0	4	0	0	3	0	4	3	4	0	2	3	0	2	0	0	0
742	0	1	0	0	0	0	0	1	1	0	1	0	1	0	0	2	5	0	0	0	0	0	0	0	5	1	0	0	0	0	2	2	0	3	0	0	2	0	3	2	3	0	0	3	0	2	0	0	0
743	3	2	0	1	0	0	0	2	1	0	2	0	0	0	0	1	0	0	0	0	0	0	1	0	2	0	0	1	0	0	0	3	0	2	0	0	2	1	7	13	2	0	1	0	0	0	0	0	0
744	1	0	0	0	2	0	1	4	2	0	1	0	0	0	0	1	3	0	0	0	0	0	1	0	9	0	0	3	0	0	2	6	0	0	0	0	3	0	4	0	5	0	0	5	0	4	0	0	0
745	3	0	0	0	0	0	1	0	0	0	0	0	0	0	0	0	1	0	0	0	0	0	0	0	1	0	0	0	0	0	0	0	0	0	0	0	1	1	6	6	0	0	1	1	0	2	0	0	0
746	4	1	0	1	1	0	3	1	6	0	4	0	0	0	0	2	7	0	0	2	0	0	4	0	7	2	0	1	0	0	4	2	0	6	0	0	3	0	5	5	1	0	0	8	0	2	0	0	0
747	0	0	0	0	0	0	0	0	1	0	0	0	0	0	0	0	0	0	0	0	0	0	0	0	0	0	0	0	0	0	0	1	0	0	0	0	0	0	0	0	0	0	0	1	0	0	0	0	0
748	2	2	0	0	0	0	3	0	1	0	2	0	0	1	0	1	1	0	0	1	0	0	0	0	5	0	0	3	0	0	2	7	0	7	0	0	1	0	21	29	5	0	3	2	0	4	0	0	0
749	5	0	0	0	0	0	0	1	2	0	2	0	0	0	0	0	1	0	0	0	0	0	0	0	0	1	0	2	0	0	0	1	0	3	0	0	1	0	9	11	5	1	1	1	0	0	0	0	0
750	1	2	0	0	7	0	4	4	1	0	5	0	0	0	0	4	5	0	0	1	0	0	3	0	1	0	0	0	0	0	8	10	0	2	0	0	3	0	16	6	3	0	2	10	0	7	0	0	0
751	1	1	0	0	2	0	2	0	3	0	4	0	2	1	0	3	9	0	0	0	0	0	2	0	5	0	0	0	0	0	2	5	0	4	0	0	4	1	9	5	2	0	2	6	0	2	0	0	0
752	1	2	0	0	5	0	1	2	6	0	14	0	0	1	0	4	7	0	0	0	0	0	2	0	7	3	0	4	0	0	2	6	0	8	0	0	3	1	14	7	3	1	6	10	0	10	0	0	0
753	6	3	0	6	0	0	4	5	5	0	36	2	0	0	0	1	3	0	0	1	0	0	0	0	3	1	0	0	0	0	3	4	0	5	0	0	3	0	5	4	10	0	0	1	0	5	0	0	0
754	1	1	0	0	0	0	1	0	0	0	1	0	0	0	0	1	1	0	0	0	0	0	2	0	3	1	0	0	0	0	2	5	0	1	0	0	1	0	4	1	3	1	0	2	0	3	0	0	0
755	4	0	0	3	0	0	2	1	0	0	4	0	0	0	0	1	2	0	0	0	0	0	0	0	3	0	0	0	0	0	1	1	0	1	0	0	2	0	1	1	3	0	0	1	0	0	0	0	0
756	2	3	0	0	3	0	2	5	1	0	3	0	1	1	0	1	2	0	0	0	0	0	4	0	6	2	0	1	0	0	2	4	0	7	0	0	6	2	10	10	5	2	1	4	0	3	0	0	0
757	5	0	0	5	0	0	2	2	0	0	11	1	0	0	0	1	3	0	0	0	0	0	1	0	2	0	0	0	0	0	2	3	0	1	0	0	2	0	3	1	3	0	1	1	0	0	0	0	0
758	1	1	0	0	0	0	2	2	1	0	3	0	0	1	0	2	2	0	0	0	0	0	1	0	5	0	0	2	0	0	3	8	0	1	0	0	1	0	9	6	4	4	2	3	0	0	0	0	0
759	7	1	0	2	0	0	4	3	1	0	24	0	0	0	0	4	1	0	0	0	0	0	0	0	4	0	0	0	0	0	0	6	0	4	0	0	2	0	5	3	9	0	0	0	0	0	0	0	0
760	3	0	0	0	1	0	1	0	0	0	4	0	0	0	0	0	2	0	0	2	0	0	0	0	4	0	0	0	0	0	1	3	0	0	0	0	5	0	11	7	2	0	3	1	0	0	0	0	0
761	3	0	0	0	3	0	1	0	0	0	0	0	1	0	0	1	2	0	0	0	0	0	0	0	2	0	0	2	0	0	1	1	0	2	0	0	3	0	7	6	1	0	3	2	0	0	0	0	0
762	0	0	0	0	2	0	3	5	8	0	3	1	0	2	0	4	6	0	0	2	0	0	0	0	7	4	0	19	0	0	2	16	0	7	0	0	5	0	10	8	1	0	1	4	0	2	0	0	0
763	13	6	0	7	1	0	4	0	1	0	11	2	0	1	0	3	0	0	0	0	0	0	1	0	6	1	0	0	0	0	1	6	0	3	0	0	2	1	4	1	6	0	1	2	0	1	0	0	0
764	3	6	0	4	2	0	5	3	2	0	15	2	0	0	0	3	1	0	0	0	0	0	0	0	16	1	0	0	0	0	4	8	0	1	0	0	2	0	4	5	2	0	1	0	0	2	0	0	0
765	2	16	0	2	3	0	2	0	2	0	9	1	0	0	0	0	1	0	0	0	0	0	0	0	2	1	0	0	0	0	5	10	0	2	0	0	2	0	5	6	3	0	0	3	0	0	0	0	0
766	6	1	0	6	0	0	1	3	1	0	14	0	0	0	0	0	2	0	0	0	0	0	0	0	6	1	0	0	0	0	2	4	0	1	0	0	2	0	6	0	1	0	0	1	0	0	0	0	0
767	7	0	0	5	0	0	1	3	0	0	4	2	0	0	0	0	3	0	0	0	0	0	1	0	9	1	0	0	0	0	1	5	0	4	0	0	1	1	6	3	4	0	1	3	0	0	0	0	0
768	2	6	0	2	1	0	2	6	5	0	7	0	0	1	0	4	11	0	0	1	0	0	1	0	7	1	0	6	0	0	5	10	0	4	0	0	8	0	19	18	2	1	0	5	0	6	0	0	0
769	1	3	1	3	0	0	1	2	1	0	7	0	0	0	0	0	2	0	0	0	0	0	0	0	5	0	0	0	0	0	1	5	1	1	0	0	0	0	0	1	0	0	0	0	0	0	0	0	0
770	0	1	0	0	0	0	2	2	2	0	2	0	0	0	0	1	1	0	0	0	0	0	0	0	2	1	0	1	0	0	3	6	0	1	0	0	3	0	7	4	3	0	0	2	0	1	0	0	0
771	1	0	0	0	0	0	0	1	0	0	3	0	0	0	0	1	0	0	0	0	0	0	0	0	1	0	0	0	0	0	2	2	0	3	0	0	3	0	5	4	0	0	0	3	0	1	0	0	0
772	2	0	0	0	2	0	3	0	0	0	3	0	0	0	0	1	1	0	0	0	0	1	1	0	6	0	0	2	0	0	2	6	0	0	0	0	3	0	14	25	5	0	1	0	0	0	0	0	0
773	1	3	0	0	4	0	2	3	0	0	5	0	0	1	0	0	6	0	0	1	0	0	0	0	4	2	0	1	1	0	0	4	0	2	0	0	0	1	9	4	1	0	2	5	0	6	0	0	0
774	0	2	0	0	1	0	0	3	3	0	4	0	0	2	0	0	4	0	0	2	0	0	1	0	0	1	0	0	0	0	2	7	0	1	0	0	6	1	10	10	2	0	1	9	0	2	0	0	0
775	3	1	0	6	1	0	2	4	0	0	11	1	0	0	0	1	1	0	0	0	0	0	0	0	7	1	0	1	0	0	1	7	0	1	0	0	3	0	2	1	3	0	0	1	0	0	0	0	0
776	1	2	0	0	0	0	1	3	2	0	3	0	1	0	0	0	0	0	0	0	0	0	0	0	1	0	0	0	0	0	5	8	0	3	0	0	1	0	8	7	1	0	0	2	0	1	0	0	0
777	0	0	0	0	0	0	1	1	0	0	2	0	3	0	0	2	2	0	0	0	0	0	0	0	3	0	0	0	0	0	0	3	0	0	0	0	0	0	0	1	3	0	0	0	0	0	0	0	0
778	0	0	0	0	0	0	1	2	2	0	3	0	0	0	0	1	1	0	0	0	0	0	1	0	3	0	0	0	0	0	0	2	0	2	0	0	2	0	1	3	1	1	0	1	0	1	0	0	0
779	8	0	0	4	0	0	1	2	1	0	17	0	0	1	0	1	2	0	0	0	0	1	2	0	7	1	0	0	0	0	4	2	0	5	0	0	0	0	5	0	4	0	3	2	0	1	0	0	0
780	0	0	0	0	0	0	3	0	0	0	1	0	0	0	0	0	1	0	0	0	0	0	0	0	1	0	0	0	0	0	1	0	0	0	0	0	0	1	5	5	1	0	2	1	0	0	0	0	0
781	1	2	0	0	0	0	1	2	6	0	2	1	0	1	0	0	2	0	0	0	0	0	0	0	4	2	0	10	1	0	3	8	0	4	0	0	2	0	5	6	0	0	1	2	0	1	0	0	0
782	4	26	0	1	1	0	2	0	1	0	5	5	0	2	0	0	1	0	0	0	0	0	4	0	2	0	0	0	0	0	2	2	0	1	0	0	0	1	8	10	1	0	0	2	0	0	1	0	0
783	1	7	0	1	2	0	3	1	5	0	3	0	0	2	0	4	7	0	0	1	0	0	0	0	2	1	0	6	0	0	6	8	1	5	0	0	6	0	19	24	4	0	2	2	0	4	0	0	0
784	8	1	0	4	0	0	4	2	2	0	13	0	0	0	0	0	1	0	0	0	0	0	0	0	6	1	0	1	0	0	1	3	0	8	0	0	5	0	6	2	3	0	0	3	0	2	0	0	0
785	3	10	0	2	1	0	3	2	0	0	11	0	0	0	0	2	1	0	0	1	0	1	1	0	4	0	0	0	0	0	0	3	0	1	0	0	2	0	0	3	4	0	0	1	0	1	0	0	0
786	3	2	0	0	2	0	1	3	2	0	3	0	0	0	0	2	3	0	0	0	0	0	1	0	7	2	0	0	0	0	7	8	0	2	0	0	6	1	6	13	11	0	3	0	0	4	0	0	0
787	4	5	0	0	6	0	1	1	0	0	4	1	0	1	0	1	6	0	0	2	0	2	2	0	7	0	0	3	0	0	5	8	0	4	0	0	4	1	9	9	4	0	0	6	0	2	0	0	0
788	5	0	0	5	0	0	1	2	1	0	17	0	0	0	0	1	0	0	0	0	0	0	0	0	5	1	0	0	0	0	0	7	1	1	0	0	0	1	1	0	0	0	0	1	0	2	0	0	0
789	2	1	0	0	3	0	3	0	3	0	5	1	1	0	0	0	5	0	0	0	0	0	3	0	5	1	0	0	0	0	2	3	0	2	0	0	2	0	1	5	2	1	1	0	0	1	0	0	0
790	0	2	0	1	1	0	0	3	1	0	3	0	0	0	0	1	3	0	0	0	0	0	1	0	3	0	0	0	0	0	2	3	0	1	0	0	2	1	8	7	0	0	0	2	0	1	0	0	0
791	7	15	0	1	0	0	4	0	1	0	5	0	0	0	0	1	6	0	0	0	0	3	0	0	2	0	0	0	0	0	0	9	0	1	0	0	1	0	1	5	1	0	1	2	0	1	0	0	0
792	2	1	0	1	0	0	1	0	4	0	2	0	0	0	0	0	2	0	0	0	0	1	1	0	8	1	0	3	0	0	0	7	0	2	0	0	1	0	8	20	3	0	0	0	0	0	0	0	0
793	7	0	0	0	0	0	1	1	1	0	4	0	0	0	0	2	1	0	0	0	0	0	1	0	1	0	0	1	0	0	2	3	0	1	0	0	6	0	13	13	2	0	2	3	0	1	0	0	0
794	5	0	1	4	0	0	1	2	1	0	22	0	0	0	0	0	0	0	0	0	0	0	0	0	7	0	0	0	0	0	4	3	0	3	0	0	0	0	6	4	3	1	0	1	0	0	0	0	0
795	1	1	0	8	1	0	2	2	0	0	7	0	0	0	0	2	0	0	0	0	0	0	0	0	7	0	0	0	0	0	0	8	0	2	0	0	3	0	2	2	0	0	0	2	0	0	0	0	0
796	1	0	0	0	1	0	1	0	3	0	1	0	0	0	0	0	3	0	0	1	0	0	0	0	8	0	0	0	0	0	1	6	0	0	0	0	1	1	1	3	2	1	0	1	0	2	0	0	0
797	1	0	0	0	0	0	2	2	0	0	6	0	0	0	1	1	3	0	0	1	0	0	0	0	2	0	0	0	0	0	0	2	0	1	0	0	1	0	5	3	1	0	0	2	0	1	0	0	0
798	10	1	0	9	1	0	3	2	0	0	29	0	0	0	1	1	1	0	0	0	0	0	0	0	3	1	0	0	0	0	1	3	0	9	0	0	2	0	6	0	8	0	0	2	0	2	0	0	0
799	0	1	0	0	0	0	2	1	0	0	2	0	1	0	0	1	4	0	0	0	0	0	2	0	5	0	0	3	0	0	1	7	0	2	0	0	4	0	2	10	2	0	2	1	0	1	0	0	0
800	4	0	0	0	0	0	1	3	1	0	7	0	0	0	0	0	0	0	0	0	0	0	1	0	3	0	0	0	0	0	1	1	0	0	0	0	1	0	0	0	4	0	0	0	0	0	0	0	0
801	3	0	0	0	1	0	0	2	0	0	2	0	0	0	0	0	2	0	0	0	0	0	0	0	1	0	0	4	0	0	1	0	0	2	0	0	1	0	6	14	1	0	2	2	0	1	0	0	0
802	4	1	0	0	0	0	1	1	2	0	1	0	0	0	0	1	1	0	0	1	0	0	0	0	4	0	0	4	0	0	3	4	0	2	0	0	0	0	16	16	4	1	0	2	0	0	0	0	0
803	1	11	0	0	1	0	3	2	1	0	12	2	0	0	0	0	3	0	0	0	0	0	2	0	3	0	0	5	0	0	2	7	0	4	0	0	1	0	2	30	0	0	4	5	0	1	0	0	0
804	5	8	0	0	0	0	1	6	5	0	7	0	0	0	0	3	2	0	0	0	0	0	2	0	3	1	0	4	0	0	4	3	1	5	0	0	4	1	7	17	3	0	3	4	0	5	0	0	0
805	0	1	0	0	1	0	2	3	1	0	2	0	0	1	0	1	4	0	0	0	0	0	1	0	2	1	0	5	0	0	2	0	0	1	0	1	3	0	11	8	1	1	3	4	0	0	0	0	0
806	1	3	0	0	0	0	1	0	0	0	2	0	0	0	0	1	1	0	0	0	0	0	0	0	4	0	0	0	0	0	0	4	0	0	0	0	1	0	0	1	1	0	0	2	0	0	0	0	0
807	1	9	0	1	0	0	0	1	3	0	3	0	0	0	0	0	0	0	0	1	0	0	0	0	3	0	0	0	0	0	4	4	0	0	0	0	3	0	1	1	0	0	0	1	0	1	0	0	0
808	2	3	0	0	0	0	0	1	2	0	0	0	1	0	0	0	2	0	0	0	0	1	0	0	2	0	0	2	0	0	3	6	0	1	0	0	8	0	14	20	6	0	0	1	0	1	0	0	0
809	1	9	0	1	1	0	0	0	0	0	6	1	0	0	0	1	0	0	0	0	0	0	0	0	4	0	0	0	0	0	3	2	0	4	0	0	2	1	1	4	4	0	0	0	0	0	0	0	0
810	4	1	0	5	1	0	6	1	1	0	11	0	0	0	0	0	1	0	0	0	0	0	0	0	7	0	0	0	0	0	0	8	0	1	0	0	1	0	2	4	1	0	0	1	0	0	0	0	0
811	6	23	0	1	3	0	2	3	2	0	15	0	0	0	0	2	3	0	0	1	0	2	1	0	8	0	0	0	0	0	0	6	1	3	0	0	4	0	2	6	3	0	1	0	0	0	0	0	0
812	2	0	0	1	1	0	1	1	0	0	3	0	0	0	0	0	0	0	0	0	0	0	1	0	1	1	0	0	0	0	0	0	0	1	0	0	0	0	3	0	0	0	0	0	0	0	0	0	0
813	11	0	0	2	1	0	4	0	0	0	7	2	0	0	0	2	3	0	0	0	0	0	0	0	9	0	0	0	0	0	1	11	1	1	0	0	1	0	4	3	0	0	1	1	0	0	0	0	0
814	4	0	0	7	1	0	3	0	2	0	9	0	0	0	0	2	4	0	0	0	0	0	0	0	12	1	0	0	0	0	2	9	0	4	0	0	2	0	1	1	3	0	0	2	0	1	0	0	0
815	3	1	0	0	0	0	0	3	2	0	4	0	1	2	0	3	7	0	0	0	0	0	1	0	6	1	0	8	0	0	2	6	0	0	0	0	5	0	22	13	2	0	3	5	0	0	0	0	0
816	5	1	0	0	2	0	0	1	0	0	2	0	0	0	0	1	1	0	0	0	0	0	0	0	1	1	0	3	1	0	0	5	0	1	0	0	2	0	18	14	3	0	1	0	0	0	0	0	0
817	1	1	0	2	0	0	0	0	0	0	5	0	0	0	0	1	4	0	0	0	0	0	6	0	5	0	0	8	0	0	1	7	0	3	0	0	1	0	1	0	0	0	3	0	0	1	0	0	0
818	2	0	0	2	0	0	2	1	1	0	23	0	0	0	0	2	1	0	0	0	0	0	0	0	4	0	0	0	0	0	1	3	0	3	0	0	5	1	7	2	11	2	0	1	0	0	0	0	0
819	4	1	0	5	0	0	3	3	1	0	14	0	0	0	0	1	2	0	0	1	0	0	0	0	5	0	0	0	0	0	0	4	0	0	0	0	1	0	9	0	7	0	0	1	0	0	0	0	0
820	0	0	0	0	2	0	1	1	3	0	4	0	0	0	0	1	2	0	0	0	0	0	0	0	6	0	0	3	0	0	2	6	0	3	0	0	3	0	12	9	0	0	3	2	0	1	0	0	0
821	0	0	0	1	1	0	1	1	0	0	2	0	1	0	0	0	1	0	0	0	0	0	0	0	0	0	0	0	0	0	1	3	0	0	0	0	0	0	0	1	0	0	0	1	0	0	0	0	0
822	2	1	0	0	0	0	0	0	0	0	4	0	0	0	0	1	1	0	0	0	0	0	0	0	3	0	0	2	0	0	0	4	0	0	0	0	2	0	8	3	2	0	0	0	0	0	0	0	0
823	8	0	0	6	0	0	2	3	1	0	36	0	0	0	0	0	0	0	0	0	0	0	0	0	5	1	0	0	0	0	2	2	0	4	0	0	2	0	5	0	6	0	1	2	0	1	0	0	0
824	3	3	0	1	4	0	2	3	6	0	3	0	1	1	0	1	8	0	0	0	0	0	1	0	5	0	0	1	0	0	4	8	0	2	0	0	6	0	7	15	6	1	1	3	0	4	0	0	0
825	2	1	0	0	0	0	0	0	2	0	1	0	0	1	0	2	2	0	0	0	0	0	1	0	0	0	0	0	0	0	3	4	0	0	0	0	0	0	2	1	3	0	0	1	0	2	0	0	0
826	2	0	0	0	0	0	0	0	0	0	1	0	0	0	0	2	2	0	0	0	0	0	5	0	5	1	0	0	0	0	4	0	0	2	0	0	5	1	1	1	1	0	1	1	0	1	0	0	0
827	5	10	0	1	0	0	4	0	1	0	6	1	0	0	0	2	0	0	0	0	0	0	0	0	5	1	0	1	0	0	2	9	0	1	1	0	1	0	3	4	0	0	1	1	0	0	0	0	1
828	4	3	0	2	1	0	2	4	3	0	2	0	0	0	0	1	1	0	0	0	0	0	0	0	1	0	0	3	0	0	3	8	0	0	0	0	3	1	19	18	9	1	3	1	0	0	0	0	0
829	4	2	0	9	1	0	3	5	1	0	13	0	0	1	0	2	2	0	0	0	0	0	1	0	17	2	0	1	0	0	3	9	0	2	0	0	2	1	10	3	3	0	0	0	0	0	0	0	0
830	0	1	0	2	0	0	3	0	0	0	10	0	0	0	0	0	1	0	0	0	0	0	0	0	6	1	0	0	0	0	5	8	0	1	0	0	2	0	11	1	3	0	1	0	0	1	1	0	0
831	5	1	0	9	0	0	4	0	2	0	7	1	0	0	0	0	1	0	0	1	0	0	1	0	4	0	0	0	0	0	0	5	0	4	0	0	0	0	5	2	3	0	1	0	0	1	0	0	0
832	2	3	0	1	1	0	2	3	5	0	5	0	1	1	0	2	4	0	0	3	0	0	1	0	1	1	0	4	1	0	4	8	1	6	0	0	2	0	17	17	7	1	2	6	0	3	0	0	0
833	4	4	0	0	3	0	1	2	4	0	3	0	0	0	0	0	2	0	0	1	0	1	1	0	6	1	0	4	0	0	1	2	0	2	0	0	2	0	10	6	3	0	0	2	0	1	0	0	0
834	0	1	0	0	1	0	2	0	2	0	4	0	2	0	0	2	0	0	0	1	0	1	2	0	4	0	0	0	0	0	4	5	0	4	0	0	0	0	0	3	4	0	0	0	0	1	0	0	0
835	2	0	0	1	0	0	2	1	0	0	2	0	0	0	0	0	0	0	0	0	0	0	0	0	2	0	0	0	0	0	0	0	0	1	0	0	0	0	2	1	1	0	1	0	0	0	0	0	0
836	2	0	0	0	3	0	2	3	2	0	9	0	0	0	0	1	5	0	0	1	0	0	2	0	5	0	0	2	0	0	2	4	0	5	0	0	1	0	6	14	1	1	3	5	0	1	0	0	0
837	8	9	0	1	0	0	6	0	0	0	2	0	0	0	0	0	2	0	0	0	0	0	0	0	3	0	0	0	0	0	0	6	0	2	0	0	1	0	0	4	0	0	0	0	0	0	0	0	0
838	6	31	0	4	1	0	1	4	1	0	15	0	0	0	0	0	2	0	0	0	0	0	0	0	6	0	0	2	0	0	4	10	0	1	0	0	3	1	10	20	4	0	1	3	0	1	0	0	0
839	3	1	0	0	6	0	0	1	3	0	2	0	0	1	0	0	0	0	0	1	0	0	0	0	0	0	0	1	0	0	3	7	1	2	0	0	2	0	5	9	1	0	1	1	0	1	0	0	0
840	2	0	0	1	0	0	2	2	0	0	7	0	0	0	0	0	0	0	0	0	0	0	0	0	3	0	0	0	0	0	2	6	0	1	0	0	3	0	8	0	1	0	0	0	0	1	0	0	0
841	6	0	0	4	1	0	2	5	2	0	14	0	0	0	0	2	2	0	0	1	0	0	0	0	8	3	0	1	0	0	0	2	0	3	0	0	3	0	3	0	4	0	1	3	0	1	0	0	0
842	1	1	0	0	0	0	1	0	1	0	3	0	0	0	0	1	7	0	0	0	0	0	3	0	5	0	0	1	0	0	2	3	0	0	0	0	3	0	5	5	2	1	1	5	0	3	0	0	0
843	0	20	0	1	1	0	2	2	9	0	10	1	1	1	0	2	6	0	0	0	0	0	1	0	2	1	0	10	0	0	6	16	1	10	0	0	5	0	12	53	5	0	4	6	0	7	0	0	0
844	0	1	0	0	1	0	2	1	0	0	1	0	0	0	0	0	2	0	0	0	0	0	0	0	5	0	0	1	0	0	1	4	1	0	0	0	0	0	5	3	2	0	2	2	0	0	0	0	0
845	2	1	0	2	2	0	1	1	3	0	2	1	0	2	0	1	6	0	0	1	0	1	0	0	4	0	0	5	0	0	3	5	1	3	0	0	4	0	15	10	4	1	4	3	0	3	0	0	0
846	0	0	0	0	1	0	3	3	1	0	0	0	1	0	0	8	3	0	0	0	0	0	0	0	3	0	0	3	0	0	3	2	0	1	0	0	2	0	9	7	5	0	9	1	0	0	0	0	0
847	2	0	0	0	0	0	0	2	1	0	3	0	0	0	0	0	1	0	0	0	0	0	0	0	0	0	0	0	0	0	0	1	0	0	0	0	0	0	0	2	1	0	0	2	0	1	0	0	0
848	3	7	0	2	1	0	2	1	0	0	3	2	0	0	0	0	2	0	0	0	0	0	0	0	2	0	0	0	0	0	2	6	0	0	0	0	0	1	0	1	0	0	0	1	0	0	0	0	0
849	3	8	0	0	1	0	5	2	0	0	7	0	0	0	0	0	0	0	0	0	0	1	0	0	0	0	0	0	0	0	0	4	0	0	0	0	0	0	1	4	2	0	0	0	0	1	0	0	0
850	6	0	0	6	1	0	7	1	0	0	21	0	0	0	0	0	2	0	0	0	0	0	0	0	5	0	0	0	1	0	1	4	0	1	0	0	2	0	6	3	2	0	0	0	0	0	0	0	0
851	4	8	0	0	0	0	2	0	0	0	3	0	0	0	0	0	2	0	0	0	0	4	0	0	0	0	0	0	0	0	0	5	0	2	0	0	1	0	0	4	0	0	0	0	0	0	0	0	0
852	8	15	1	1	2	0	3	2	3	0	4	0	0	0	0	0	2	0	0	0	0	5	0	0	2	0	0	1	0	0	0	12	0	1	0	0	3	0	1	5	0	0	0	3	0	0	0	0	0
853	3	0	0	4	0	0	1	2	1	0	18	1	0	0	0	0	1	0	0	0	0	0	0	0	1	0	0	3	0	0	1	2	0	4	0	0	0	1	1	3	2	0	0	0	0	0	0	0	0
854	1	1	0	0	0	0	2	3	0	0	3	0	0	0	0	1	1	0	0	0	0	1	0	0	2	0	0	0	0	0	4	2	0	2	0	0	1	0	8	16	7	0	2	0	0	0	0	0	0
855	4	1	0	0	1	0	1	4	2	0	7	0	1	0	0	3	4	0	0	0	0	0	1	0	0	0	0	6	0	0	1	7	0	2	0	0	2	0	14	10	5	0	2	2	0	1	0	0	0
856	2	1	0	0	1	0	1	1	1	0	2	0	0	0	0	2	3	0	0	0	0	0	0	0	3	1	0	2	0	0	1	1	0	1	0	0	1	0	3	9	1	0	1	4	0	1	0	0	0
857	0	2	0	0	1	0	6	1	2	0	3	0	0	1	0	1	4	0	0	0	0	0	0	0	2	1	0	2	0	0	3	0	0	2	0	0	1	0	12	8	1	1	3	4	0	1	0	0	0
858	2	0	0	2	0	0	1	4	6	0	2	0	0	0	0	3	4	0	0	0	0	0	3	0	5	1	0	0	0	0	4	4	0	1	0	0	0	0	3	2	1	1	1	3	0	5	0	0	0
859	3	0	0	2	0	0	0	0	0	0	9	0	0	0	0	0	0	0	0	0	0	0	1	0	2	0	0	0	0	0	3	0	0	1	0	0	1	0	3	0	1	0	0	0	0	1	0	0	0
860	4	1	0	0	0	0	0	2	3	0	1	0	0	0	0	2	0	0	0	0	0	0	0	0	4	0	0	25	0	0	2	4	0	1	0	0	3	0	4	2	1	0	0	0	0	1	0	0	0
861	1	4	0	0	0	0	0	0	1	0	3	0	0	0	0	1	1	0	0	0	0	0	1	0	2	0	0	1	0	0	1	3	0	1	0	0	1	0	2	18	0	0	0	1	0	1	0	0	0
862	1	1	0	1	0	0	2	0	0	0	1	0	0	0	0	0	1	0	0	0	0	0	2	0	2	0	0	1	0	0	1	1	0	2	0	0	0	0	13	7	0	0	1	0	0	0	0	0	0
863	0	0	0	2	0	0	2	0	1	0	0	0	1	0	0	0	0	0	0	0	0	0	1	0	1	0	0	6	0	0	0	1	1	1	0	0	2	0	5	10	2	1	2	0	0	0	0	0	0
864	0	0	0	0	4	0	0	1	1	0	3	0	0	0	0	0	1	0	0	1	0	0	0	0	1	2	0	0	0	0	0	7	1	1	0	0	1	0	1	3	3	0	2	2	0	0	0	0	0
865	0	0	0	0	2	0	0	1	0	0	0	0	0	1	0	0	1	0	0	0	0	0	1	0	4	0	0	0	0	0	3	2	0	1	0	0	0	0	2	1	0	0	1	2	0	0	0	0	0
866	4	11	0	2	1	0	3	1	1	0	2	0	0	0	0	0	2	0	0	3	0	2	0	0	4	0	0	0	1	0	0	6	0	2	0	0	3	1	2	7	0	1	0	0	0	0	0	0	0
867	0	0	0	0	0	0	0	1	1	0	2	1	0	1	0	1	2	0	0	2	0	0	1	0	0	1	0	0	0	0	2	3	0	4	0	0	1	0	0	2	0	0	0	2	0	3	0	0	0
868	2	1	0	0	2	0	1	0	0	0	4	0	1	0	0	3	2	0	0	0	0	0	0	0	3	2	0	3	1	0	3	4	1	1	0	0	2	1	16	10	1	1	3	0	0	0	0	0	0
869	6	2	0	0	3	0	2	2	4	0	8	0	1	1	0	4	7	0	0	1	0	0	0	0	5	1	0	7	0	0	6	8	0	5	0	0	3	0	19	16	3	1	3	3	0	3	0	0	0
870	5	2	0	8	0	0	2	1	2	0	14	0	0	0	0	0	2	0	0	0	0	2	0	0	2	1	0	0	0	0	1	6	0	3	0	0	0	0	0	1	2	0	0	4	0	1	0	0	0
871	1	0	0	0	0	0	2	0	2	0	4	0	0	1	0	2	3	0	0	0	0	0	0	0	3	0	0	1	0	0	2	2	0	1	0	0	1	0	16	9	2	1	2	5	0	2	0	0	0
872	2	0	0	3	0	0	4	0	1	0	6	0	0	0	0	0	0	0	0	0	0	0	0	0	6	1	0	0	0	0	2	3	0	3	0	0	0	0	5	1	2	0	0	2	0	1	0	0	0
873	2	11	0	0	2	0	1	1	1	0	5	2	1	0	0	1	1	0	0	0	0	0	1	0	2	2	0	3	0	0	0	8	0	3	0	0	1	0	7	24	2	1	1	1	0	0	0	0	0
874	3	0	0	0	2	0	2	2	2	0	6	0	0	0	0	2	2	0	0	0	0	0	1	0	5	1	0	0	0	0	1	8	0	3	0	0	5	0	19	13	6	0	4	0	0	2	0	0	0
875	7	2	0	0	4	0	2	2	6	0	6	0	0	1	0	1	0	0	0	0	0	0	2	0	3	0	0	2	0	0	3	7	1	2	0	0	4	0	8	9	2	0	3	5	0	3	0	0	0
876	2	1	0	4	0	0	0	2	0	0	13	0	0	0	0	0	0	0	0	0	0	0	0	0	6	0	0	0	0	0	2	2	0	2	0	0	2	0	4	0	4	0	0	0	0	0	0	0	0
877	8	0	0	7	0	0	3	3	0	0	7	1	0	0	0	2	0	0	0	0	0	0	0	0	4	0	0	0	0	0	2	5	0	3	0	0	2	0	6	1	2	0	0	3	0	0	0	0	0
878	4	0	0	3	0	0	7	2	4	0	6	0	0	1	0	0	1	0	0	0	0	0	0	0	10	0	0	0	0	0	1	6	0	0	0	0	2	0	2	2	3	0	2	0	0	0	0	0	0
879	1	1	0	0	0	0	0	1	2	0	4	0	0	0	0	1	4	0	0	0	0	0	1	0	4	1	0	0	0	0	1	2	0	2	0	0	2	0	2	5	1	0	1	0	0	2	0	0	0
880	4	0	0	0	0	0	0	1	1	0	0	0	0	1	0	1	4	0	0	0	0	0	0	0	2	0	0	7	0	0	3	2	0	1	0	0	2	0	8	5	4	0	0	3	0	1	0	0	0
881	0	1	0	0	1	0	2	0	1	0	1	0	0	0	0	0	3	0	0	0	0	0	2	0	7	1	0	0	0	0	1	3	0	1	0	0	2	0	9	6	1	0	2	2	0	0	0	0	0
882	8	0	1	8	0	0	1	2	0	0	11	0	0	0	0	1	5	0	0	1	0	0	0	0	2	0	0	0	0	0	1	9	0	2	0	0	0	0	1	3	5	0	1	0	0	0	0	0	0
883	1	1	0	0	0	0	3	1	1	0	1	0	0	0	0	0	0	0	0	0	0	0	0	0	3	0	0	2	0	0	4	4	0	0	0	0	2	0	5	7	0	0	2	3	0	2	0	0	0
884	1	0	0	0	0	0	2	0	0	0	2	0	0	0	0	1	0	0	0	0	0	0	0	0	0	0	0	0	0	0	0	0	0	1	0	0	0	0	0	1	0	0	0	0	0	0	0	0	0
885	0	0	0	0	2	0	0	0	2	0	1	0	0	0	0	0	1	0	0	0	0	0	0	0	2	0	0	1	0	0	4	3	0	4	0	1	5	0	11	21	9	0	1	1	0	3	0	0	0
886	3	0	0	0	1	0	1	1	1	0	9	0	0	0	0	1	0	0	0	0	0	0	0	0	4	0	0	0	0	0	0	1	0	2	0	0	1	0	0	0	3	1	0	1	0	0	0	0	0
887	3	25	0	1	0	0	0	1	6	0	4	7	0	0	0	0	0	0	0	0	0	0	1	0	4	1	0	0	0	0	0	4	1	2	0	0	1	0	10	11	3	0	0	0	0	0	0	0	0
888	5	10	0	0	2	0	2	2	6	0	5	0	0	1	0	4	8	0	0	1	0	0	2	0	11	2	0	8	1	0	8	16	0	8	0	0	4	1	13	28	9	1	3	3	0	6	0	0	0
889	1	1	1	1	0	0	1	0	0	0	16	0	0	0	0	0	2	0	0	0	0	0	0	0	2	0	0	0	0	0	0	2	0	3	0	0	2	1	1	1	0	0	0	1	0	0	0	0	0
890	3	23	0	0	1	0	4	0	1	0	3	0	0	0	0	2	4	0	0	0	0	11	1	0	11	0	0	1	0	0	4	11	0	2	0	0	7	0	4	8	1	0	1	3	0	1	0	0	0
891	1	1	0	0	3	0	2	3	3	0	5	0	0	0	0	1	5	0	0	0	0	1	1	0	10	0	0	6	0	0	3	13	0	8	1	0	3	0	12	18	6	1	0	2	0	2	0	0	0
892	1	2	0	0	0	0	1	4	2	0	5	0	1	0	0	1	1	0	0	0	0	1	0	0	6	1	0	1	0	0	1	3	0	0	0	0	2	0	13	11	9	0	2	3	0	0	0	0	0
893	1	0	0	0	1	0	1	2	1	0	5	0	0	0	0	1	2	0	0	0	0	0	3	0	6	0	0	0	0	0	1	5	0	1	0	0	0	0	0	6	3	0	0	1	0	2	1	0	0
894	5	9	0	0	0	0	1	0	0	0	1	0	0	0	0	2	4	0	0	0	0	0	1	0	0	0	0	0	0	0	1	2	0	2	0	0	0	0	0	2	0	0	0	0	0	0	0	0	0
895	1	5	0	0	2	0	3	2	8	0	7	0	0	1	0	3	6	0	0	2	0	0	0	0	4	1	0	0	0	0	2	7	0	6	0	0	4	1	9	6	1	0	2	9	0	6	0	0	0
896	2	0	0	0	0	0	1	4	4	0	2	1	0	0	0	3	3	0	0	0	0	0	1	0	3	1	0	1	0	0	1	7	0	3	0	0	5	0	9	13	11	0	4	5	0	0	0	0	0
897	4	4	0	0	5	0	3	1	5	0	11	1	1	0	0	7	14	0	0	1	0	1	1	0	8	2	0	2	0	0	5	3	2	6	1	0	6	0	13	4	3	1	4	8	0	6	1	0	0
898	2	1	0	1	0	0	1	1	0	0	5	0	0	0	0	0	2	0	0	0	0	0	0	0	4	1	0	1	0	0	0	11	0	3	0	0	1	0	4	1	4	0	2	0	0	1	0	0	0
899	8	0	0	2	0	0	1	0	2	0	20	0	0	0	0	0	3	0	0	0	0	0	0	0	4	0	0	0	0	0	0	3	0	3	0	0	2	1	3	0	1	0	1	1	0	0	0	0	0
900	3	1	0	2	0	0	0	1	0	0	10	1	0	0	0	0	1	0	0	0	0	0	1	0	4	1	0	0	0	0	2	2	0	1	0	0	0	0	1	0	2	0	0	1	0	0	0	0	0
901	1	5	0	0	0	0	2	3	0	0	2	0	0	0	0	0	1	0	0	0	0	0	0	0	2	0	0	3	0	0	1	3	0	0	0	0	0	0	3	14	2	0	1	0	0	0	0	0	0
902	2	0	0	0	1	0	2	0	1	0	2	0	0	0	0	1	2	0	0	0	0	0	1	0	4	1	0	1	0	0	2	2	0	0	0	0	4	0	17	12	1	0	1	1	0	2	0	0	0
903	0	0	0	0	0	0	0	0	1	0	1	0	0	0	0	1	0	0	0	0	0	0	1	0	1	1	0	1	0	0	1	2	0	1	0	0	0	0	9	3	0	0	0	0	0	0	0	0	0
904	2	0	0	0	1	0	2	2	1	0	3	0	0	1	0	1	5	0	0	1	0	0	4	0	9	1	0	10	0	0	4	2	1	2	0	0	2	0	4	4	2	0	1	7	0	4	0	0	0
905	1	1	0	1	1	0	0	1	0	0	2	1	0	0	0	1	0	0	0	1	0	0	0	0	3	1	0	0	0	0	0	5	0	1	0	0	0	0	2	10	3	0	0	0	0	1	0	0	0
906	4	24	0	5	1	0	3	0	0	0	4	1	0	0	0	0	0	0	0	1	0	0	1	0	5	0	0	1	0	0	1	1	0	2	0	0	0	0	5	8	2	0	0	1	0	0	0	0	0
907	0	11	0	1	2	0	1	0	1	0	3	2	0	0	0	0	2	0	0	0	0	0	0	0	5	0	0	0	0	0	0	9	0	0	0	0	2	0	4	2	2	0	0	1	0	0	1	0	0
908	3	0	0	0	0	0	1	0	2	0	1	0	1	0	0	0	1	0	0	1	0	0	2	0	2	1	0	0	0	0	1	2	0	1	0	0	2	0	0	3	4	0	0	0	0	1	0	0	0
909	2	3	0	0	0	0	0	4	2	0	3	0	0	0	0	2	3	0	0	1	0	0	1	0	3	0	0	2	0	0	2	5	0	2	0	0	1	0	13	19	10	0	4	2	0	4	0	0	0
910	13	0	0	0	0	0	1	0	0	0	0	2	0	0	0	0	1	0	0	0	0	0	0	0	3	0	0	0	0	0	1	3	0	0	0	0	6	0	4	14	2	0	1	0	0	0	0	0	0
911	7	0	0	1	0	0	2	1	0	0	31	1	0	0	0	1	1	0	0	0	0	0	0	0	14	0	0	0	0	0	5	4	0	3	0	0	3	0	4	3	6	0	0	1	0	0	0	0	0
912	7	1	0	5	0	0	1	2	0	0	10	0	0	0	0	2	2	0	0	0	0	0	0	0	7	0	0	0	0	0	0	15	0	4	0	0	0	0	8	0	5	0	2	1	0	0	0	0	0
913	1	0	0	0	0	0	1	0	1	0	1	0	0	0	0	1	0	0	0	0	0	0	0	0	2	0	0	1	0	0	5	4	1	2	0	0	1	0	5	13	2	0	1	0	0	2	0	0	0
914	0	0	0	0	0	0	0	0	1	0	3	0	0	1	0	0	3	0	0	0	0	0	0	0	0	1	0	1	0	0	0	4	0	0	0	0	2	0	4	9	0	0	3	3	0	0	0	0	0
915	1	1	0	1	3	0	1	2	2	0	2	0	0	0	0	0	1	0	0	0	0	0	1	0	6	1	0	1	0	0	1	5	0	2	0	0	2	0	13	17	1	0	1	3	0	0	0	0	0
916	1	0	0	0	0	0	0	0	0	0	1	0	0	0	0	1	1	0	0	1	0	0	0	0	1	0	0	0	0	0	2	1	0	2	0	0	1	0	8	6	0	0	0	0	0	1	0	0	0
917	1	1	0	0	0	0	1	2	3	0	1	0	0	1	0	1	2	0	0	0	0	0	1	0	0	1	0	3	0	0	2	3	0	2	0	0	3	0	9	6	1	1	1	5	0	0	0	0	0
918	1	0	0	0	1	0	0	3	1	0	0	0	0	0	0	3	2	0	0	0	0	0	0	0	3	0	0	2	0	0	3	1	0	0	0	0	5	0	6	6	1	0	3	0	0	0	0	0	0
919	1	0	0	0	2	0	0	1	0	0	0	0	0	0	0	3	0	0	0	0	0	0	0	0	0	0	0	0	0	0	2	0	1	0	0	0	0	0	7	3	1	0	0	1	0	0	0	0	0
920	4	7	1	4	3	0	2	2	4	0	2	5	0	1	0	4	2	0	0	2	0	2	2	0	4	0	0	5	0	0	2	12	0	5	0	0	4	1	11	16	3	2	2	6	0	6	0	0	0
921	1	0	0	0	0	0	0	1	4	0	2	2	1	0	0	2	1	0	0	1	0	0	2	0	1	0	0	9	0	0	1	1	0	3	0	0	0	0	3	3	4	0	0	2	0	4	0	0	0
922	4	61	0	3	3	0	4	5	3	0	11	2	0	0	0	1	4	0	0	1	0	0	1	0	9	1	0	1	0	0	3	8	1	1	0	0	5	1	7	15	6	0	0	1	0	1	1	0	0
923	1	8	0	3	0	0	2	1	0	0	4	0	0	0	0	1	1	0	0	0	0	1	0	0	2	0	0	0	0	0	2	6	0	0	0	0	2	0	1	3	4	0	0	1	0	1	0	0	0
924	0	12	0	1	1	0	1	0	0	0	1	0	0	0	0	0	1	0	0	0	0	0	0	0	0	0	0	0	0	0	0	3	0	0	0	0	0	1	1	1	1	0	0	0	0	1	0	0	0
925	5	1	0	2	2	0	1	0	0	0	8	1	0	0	0	0	0	0	0	0	0	0	0	0	7	0	0	1	0	0	1	6	0	0	0	0	1	0	6	1	1	0	1	2	0	1	2	0	0
926	3	1	0	0	2	0	2	3	3	0	3	0	0	1	0	4	4	0	0	1	0	0	0	0	2	1	0	3	0	0	4	8	1	4	0	0	4	0	13	15	3	1	2	2	0	5	0	0	0
927	3	0	0	1	5	0	2	1	7	0	5	1	0	0	0	3	9	0	0	1	0	1	3	0	5	3	0	2	0	0	3	9	1	3	0	0	3	0	18	10	2	0	1	1	0	7	1	0	0
928	1	0	0	0	6	0	2	3	2	0	8	0	0	0	0	3	4	0	0	1	0	0	1	0	6	1	0	0	0	0	1	3	1	1	0	0	3	0	1	9	3	0	0	1	0	1	0	0	0
929	1	0	0	1	0	0	1	2	0	0	11	0	0	0	0	1	1	0	0	0	0	0	0	0	4	2	0	0	0	0	0	2	0	1	0	0	1	0	2	0	1	0	0	1	0	0	0	0	0
930	5	10	0	0	0	0	2	3	1	0	1	0	0	1	0	0	3	0	0	1	0	3	0	0	3	0	0	0	0	0	1	6	0	4	0	0	1	0	0	4	2	0	0	3	0	0	0	0	0
931	0	2	0	0	1	0	0	0	0	0	4	0	0	0	0	2	4	0	0	0	0	0	0	0	2	1	0	2	0	0	1	7	0	6	0	0	1	1	12	4	1	0	1	5	0	0	0	0	0
932	6	1	0	2	1	0	1	2	1	0	15	0	0	0	0	0	2	0	0	0	0	0	0	0	7	0	0	1	0	0	0	5	0	5	0	0	1	0	2	0	4	1	0	1	0	2	0	0	0
933	0	2	0	0	1	0	0	2	2	0	6	0	0	0	0	1	1	0	0	1	0	0	2	0	2	0	0	1	1	0	1	2	1	1	0	0	3	0	7	1	0	0	2	0	0	1	0	0	0
934	1	0	0	0	1	0	3	2	1	0	6	0	1	1	0	2	0	0	0	0	0	0	0	0	3	0	0	0	0	0	3	4	0	1	0	0	9	0	16	11	5	0	3	4	0	1	0	0	0
935	2	3	0	2	0	0	2	0	1	0	8	0	0	0	0	0	1	0	0	0	0	0	0	0	0	0	0	0	0	0	0	0	0	0	0	0	1	0	1	1	3	0	0	0	0	0	0	0	0
936	1	0	0	0	2	0	0	1	2	0	3	0	2	1	0	1	5	0	0	0	0	1	0	0	10	1	0	4	0	0	3	3	0	4	0	0	1	0	8	11	2	1	3	5	0	3	0	0	0
937	0	0	1	0	0	0	3	0	2	0	0	0	0	0	0	1	1	0	0	0	0	0	0	0	2	0	0	4	0	0	1	5	0	0	0	0	3	0	6	6	0	1	0	4	0	0	0	0	0
938	8	1	0	1	0	0	4	0	0	0	1	1	0	0	0	0	0	0	0	0	0	0	0	0	2	0	0	1	0	0	2	3	0	1	0	0	1	0	4	6	4	0	0	1	0	1	0	0	0
939	0	0	0	1	0	0	0	2	1	0	4	0	0	0	0	1	1	0	0	0	0	0	0	0	4	1	0	4	0	0	1	5	0	0	0	0	0	0	6	12	3	1	2	5	0	1	0	0	0
940	0	2	0	0	1	0	0	1	0	0	0	0	0	0	0	0	0	0	0	0	0	0	1	0	2	0	0	2	0	0	2	4	0	1	0	0	0	0	0	5	1	0	0	2	0	1	0	0	0
941	3	16	0	3	2	0	1	2	0	0	3	0	0	0	0	1	0	0	0	2	0	0	0	0	4	0	0	1	0	0	0	4	0	2	0	0	4	1	5	5	1	0	0	0	0	0	0	0	0
942	1	20	0	2	1	0	5	1	1	0	2	1	0	0	0	1	2	0	0	1	0	0	0	0	3	1	0	1	0	0	2	4	0	1	0	0	2	0	6	9	0	0	0	0	0	2	0	0	0
943	3	6	0	2	0	0	0	1	0	0	4	1	0	0	0	0	0	0	0	0	0	0	0	0	1	0	0	0	0	0	0	4	0	0	0	0	1	0	0	0	1	0	0	2	0	1	0	0	0
944	4	25	0	1	3	0	4	3	0	0	2	0	0	0	0	0	3	0	0	0	0	3	1	0	8	2	0	2	0	0	4	6	0	3	0	0	8	1	3	8	2	0	0	2	0	0	0	0	0
945	3	2	0	6	2	0	4	3	1	0	8	1	0	2	0	2	3	0	0	1	0	0	1	1	4	0	0	0	0	0	2	5	0	3	0	0	2	0	9	8	1	0	2	1	0	2	0	0	0
946	8	0	0	6	0	0	7	2	1	0	12	0	0	1	0	1	1	0	0	0	0	0	0	0	8	0	0	2	0	0	4	4	0	5	0	0	2	1	6	5	4	0	0	1	0	0	0	0	0
947	6	3	0	2	0	0	2	2	3	0	5	0	0	0	0	0	3	0	0	1	0	0	2	0	13	0	0	1	0	0	0	4	0	1	0	0	0	1	5	4	3	0	0	3	0	0	0	0	0
948	0	11	0	1	0	0	4	1	2	0	6	3	1	1	0	0	2	0	0	0	0	0	2	0	0	1	0	2	0	0	0	10	1	8	0	0	1	1	4	19	3	0	1	3	0	1	0	0	0
949	4	4	0	0	2	0	1	4	2	0	4	0	0	0	0	2	9	0	0	0	0	0	1	0	1	0	0	1	0	0	1	8	0	1	0	0	2	0	9	8	2	1	3	4	0	2	0	0	0
950	3	3	0	0	0	0	2	3	2	0	3	0	0	0	0	1	3	0	0	0	0	0	1	0	6	0	0	4	0	0	6	4	0	3	0	0	4	0	19	7	3	1	3	2	0	1	0	0	0
951	3	0	0	0	0	0	2	3	1	0	4	0	0	0	0	3	1	0	0	0	0	0	0	0	7	0	0	5	0	0	3	7	0	2	0	0	4	0	11	12	2	0	4	0	0	1	0	0	0
952	8	7	1	1	0	0	1	2	1	0	3	1	0	0	0	0	7	0	0	0	0	0	0	0	9	0	0	2	0	0	1	3	0	1	0	0	4	1	1	9	2	0	0	1	0	0	0	0	0
953	2	0	0	1	0	0	2	2	0	0	9	0	0	0	0	0	1	0	0	0	0	0	0	0	5	0	0	0	0	0	2	1	0	2	0	0	0	0	3	2	3	0	0	0	0	1	0	0	0
954	10	16	0	0	0	0	2	1	0	0	2	0	0	0	0	0	0	0	0	0	0	3	0	0	8	2	0	1	0	0	3	4	0	1	0	0	3	0	2	4	2	0	1	3	0	1	0	0	0
955	3	0	0	7	1	0	5	3	1	0	10	0	0	0	0	0	1	0	0	0	0	0	0	0	11	0	0	0	0	0	1	4	0	3	0	0	1	0	5	0	5	0	0	2	0	1	0	0	0
956	9	1	0	10	0	0	4	1	0	0	14	0	0	0	0	2	2	0	0	0	0	0	2	0	3	1	0	0	0	0	4	2	0	5	0	0	4	1	8	0	5	0	0	2	0	1	0	0	0
957	5	0	1	4	0	0	1	1	0	0	14	0	0	0	0	1	0	0	0	0	0	0	0	0	1	0	0	0	0	0	1	3	0	1	0	0	0	0	6	0	3	0	2	1	0	1	0	0	0
958	1	0	0	0	0	0	0	1	1	0	4	0	0	0	0	0	2	0	0	0	0	0	1	0	3	0	0	0	0	0	1	2	0	3	0	0	1	0	10	8	3	0	2	1	0	0	0	0	0
959	0	0	0	0	0	0	0	1	2	0	0	0	1	0	0	2	0	0	0	0	0	0	1	0	3	0	0	0	0	0	2	1	0	2	0	0	0	0	1	0	1	0	0	2	0	2	0	0	0
960	2	7	0	2	1	0	1	4	1	0	10	0	0	1	0	2	6	0	0	0	0	1	1	0	10	2	0	2	0	0	5	6	0	0	0	0	1	2	4	29	1	0	1	3	0	3	0	0	0
961	3	2	0	0	2	0	2	1	0	0	1	0	0	1	0	3	5	0	0	0	0	0	3	0	1	0	0	0	0	0	2	3	0	1	0	0	2	0	4	7	8	0	1	5	0	3	1	0	0
962	6	1	0	4	4	0	2	6	14	0	6	2	1	2	0	6	7	0	1	4	0	3	4	0	13	1	0	46	0	0	20	19	0	15	0	0	13	2	19	19	5	0	8	15	0	13	0	0	0
963	3	9	0	0	1	0	6	0	1	0	6	3	0	0	0	0	0	0	0	0	0	1	0	0	1	0	0	0	0	0	1	11	0	2	0	0	3	0	3	5	1	0	0	1	0	0	0	0	0
964	16	15	0	4	2	0	2	2	2	0	6	6	0	1	0	3	3	0	0	0	0	0	0	0	9	0	0	1	0	0	0	11	0	3	0	0	4	0	4	4	1	0	1	3	0	0	0	0	0
965	6	6	0	1	0	0	3	2	1	0	3	2	0	1	0	0	2	0	0	0	0	0	0	0	5	0	0	0	1	0	2	4	0	4	1	0	3	2	5	2	3	0	1	2	0	1	0	0	0
966	3	17	0	1	3	0	5	5	4	0	10	6	1	2	0	2	3	0	0	0	0	0	1	0	8	2	0	13	0	0	2	4	1	3	0	0	4	2	16	27	2	1	1	3	0	5	0	0	0
967	2	4	0	3	1	0	3	2	1	0	9	0	0	0	0	2	2	0	0	0	0	0	0	0	5	0	0	1	0	0	1	4	0	0	0	0	2	0	4	1	2	1	1	2	0	0	0	0	0
968	3	16	1	1	4	0	4	5	0	0	13	0	0	1	0	3	5	0	0	0	0	1	1	0	7	2	0	0	0	0	2	10	1	1	0	0	7	1	2	7	4	0	0	0	0	0	0	0	0
969	4	5	0	0	0	0	8	0	0	0	13	1	0	1	0	1	1	0	0	0	0	0	0	0	8	0	0	0	0	0	1	14	0	5	0	0	1	0	6	3	6	0	0	0	0	1	0	0	0
970	4	0	0	1	3	0	3	4	3	0	5	0	1	2	0	3	2	0	0	0	0	0	1	0	0	0	0	3	0	0	2	8	0	1	0	0	7	1	22	18	7	0	2	1	0	0	0	0	0
971	5	3	0	0	2	0	0	2	2	0	10	0	0	1	1	1	6	0	0	0	0	1	0	0	7	2	0	3	0	0	7	8	1	7	0	0	6	0	11	16	11	1	3	4	0	4	0	0	0
972	3	17	0	1	0	0	2	2	1	0	6	3	1	1	0	2	1	0	0	0	0	0	1	0	3	1	0	7	0	0	2	12	0	5	1	0	1	0	9	27	2	0	1	3	0	2	0	0	0
973	3	7	0	0	1	0	2	0	0	0	1	0	0	0	0	1	4	0	0	0	0	3	0	0	5	0	0	0	0	0	2	3	1	0	0	0	1	0	0	0	0	0	0	0	0	1	0	0	0
974	2	3	0	0	0	0	1	0	1	0	5	0	0	0	0	2	3	0	0	0	0	1	0	0	6	0	0	1	0	0	0	1	0	2	0	0	1	0	6	4	0	0	1	0	0	0	0	0	0
975	2	0	0	4	0	0	4	3	0	0	18	0	0	0	0	1	4	0	0	0	0	0	0	0	2	0	0	0	0	0	1	6	0	2	0	0	1	0	3	2	3	0	0	3	0	1	0	0	0
976	8	0	0	1	1	0	2	2	0	0	23	0	0	1	0	0	1	0	0	0	0	0	0	0	7	0	0	0	0	0	1	3	0	7	0	0	0	0	0	0	2	0	0	2	0	0	0	0	0
977	2	0	0	0	0	0	0	1	1	0	1	0	0	0	0	0	0	0	0	1	0	0	0	0	3	0	0	0	0	0	2	4	0	0	0	0	1	0	3	1	2	0	0	1	0	0	0	0	0
978	0	0	0	0	0	0	4	1	2	0	6	0	0	0	0	2	1	0	0	0	0	0	0	0	1	3	0	0	0	0	1	2	0	2	0	0	2	0	4	2	2	0	2	1	0	0	0	0	0
979	2	19	0	2	1	0	2	1	1	0	8	0	0	0	0	0	3	0	0	0	0	0	1	0	11	1	0	0	0	0	3	21	0	1	0	0	4	0	4	10	4	0	4	2	0	0	0	0	0
980	1	2	0	0	1	0	4	1	1	0	6	1	0	0	0	0	3	0	0	0	0	0	1	0	1	0	0	0	0	0	0	8	0	2	0	0	3	0	6	13	1	0	2	0	0	0	0	0	0
981	5	0	0	3	1	0	4	1	1	0	12	0	0	0	0	0	3	0	0	0	0	0	1	0	12	0	0	0	0	0	2	4	0	2	0	0	0	1	11	0	6	0	0	3	0	0	0	0	0
982	3	1	0	0	0	0	2	2	0	0	5	0	0	0	0	3	3	0	0	0	0	0	1	0	3	0	0	3	0	0	1	9	0	1	0	0	2	0	9	15	2	0	1	1	0	1	0	0	0
983	2	12	0	0	1	0	2	1	1	0	2	0	0	0	0	0	7	0	0	0	0	3	0	0	4	0	0	1	0	0	0	9	0	3	0	0	2	0	1	3	1	0	0	0	0	0	0	0	0
984	1	2	0	0	3	0	1	1	1	0	10	0	0	1	0	2	3	0	0	2	0	0	1	1	5	0	0	1	0	0	6	4	3	1	0	1	1	1	3	5	4	1	0	1	0	3	0	0	0
985	5	1	0	6	0	0	3	0	2	0	8	0	0	0	0	0	1	0	0	0	0	0	1	0	3	1	0	0	0	0	1	1	0	4	0	0	0	1	0	0	4	0	1	1	0	1	0	0	0
986	1	1	0	0	1	0	1	1	1	0	3	0	0	0	0	4	0	0	0	0	0	0	1	0	2	0	0	0	0	0	3	1	0	3	0	0	1	0	1	7	0	0	1	0	0	0	0	0	0
987	0	2	0	0	2	0	1	1	0	0	4	0	0	1	0	1	1	0	0	0	0	0	0	0	3	0	0	2	0	0	7	1	0	4	0	0	3	0	7	4	0	0	0	6	0	3	0	0	0
988	0	0	0	2	0	0	0	1	0	0	4	0	0	0	0	0	0	0	0	0	0	0	1	0	0	0	0	0	0	0	0	0	0	0	0	0	0	0	0	0	0	0	0	0	0	0	0	0	0
989	1	0	0	0	0	0	2	2	0	0	6	0	0	0	0	0	5	0	0	0	0	1	0	0	1	0	0	1	0	0	2	4	0	4	0	0	0	0	7	4	1	0	0	4	0	2	0	0	0
990	2	1	0	0	1	0	0	0	1	0	5	0	0	0	0	0	2	0	0	0	0	0	1	0	3	0	0	1	0	0	2	0	0	1	0	0	1	1	8	3	1	0	0	3	0	1	0	0	0
991	1	0	0	0	0	0	2	1	0	0	2	0	0	0	0	0	2	0	0	0	0	0	2	0	0	0	0	2	0	0	0	2	0	0	0	0	1	0	14	21	3	1	1	0	0	1	0	0	0
992	3	0	0	4	1	0	1	4	0	0	21	1	0	0	0	0	4	0	0	1	0	0	0	0	5	1	0	3	0	0	0	9	0	4	0	0	1	0	5	1	6	0	1	0	0	2	0	0	0
993	6	0	0	1	0	0	1	1	2	0	3	0	1	0	0	1	0	0	0	0	0	0	0	0	0	0	0	0	0	0	0	4	0	0	0	0	1	0	4	2	0	0	0	0	0	1	0	0	0
994	18	0	0	1	0	0	2	1	0	0	4	0	0	0	0	2	1	0	0	2	0	0	0	0	2	0	0	0	0	0	2	4	0	5	0	0	2	0	4	8	2	0	1	1	0	2	0	0	0
995	1	0	0	2	0	0	2	2	0	0	3	0	1	0	0	0	1	0	0	1	0	1	0	0	0	0	0	0	0	0	4	3	0	2	0	0	2	0	4	1	1	0	0	1	0	0	0	0	0
996	7	0	0	2	1	0	1	2	0	0	3	0	0	0	0	2	0	0	0	1	0	0	0	0	0	0	0	0	0	0	2	5	0	1	0	0	1	1	7	2	2	0	0	2	0	0	0	0	0
997	6	1	0	2	0	0	1	0	1	0	13	1	0	0	0	0	2	0	0	0	0	0	0	0	0	0	0	0	0	0	0	5	0	0	0	0	2	0	5	0	3	0	0	1	0	0	0	0	0
998	4	0	0	0	0	0	1	0	1	0	6	0	0	0	0	0	1	0	0	0	0	0	0	0	3	0	0	3	0	0	2	6	0	0	0	0	2	0	7	14	2	0	1	2	0	0	0	0	0
999	11	1	0	0	0	0	1	0	1	0	1	0	0	0	0	2	0	0	0	0	0	0	0	0	5	1	0	1	0	0	1	2	0	4	0	0	3	0	5	18	3	0	0	0	0	1	0	0	0
1000	6	1	0	1	0	0	1	1	0	0	34	0	0	0	0	0	0	0	0	0	0	0	0	0	5	1	0	0	0	0	2	1	2	5	0	0	1	0	2	0	1	0	2	1	0	0	0	0	0
1001	0	0	0	1	0	0	2	1	2	0	5	0	0	0	0	0	2	0	0	0	0	0	0	0	7	2	0	0	0	0	3	5	0	3	0	0	3	0	4	5	5	0	0	4	0	1	0	0	0
1002	0	2	0	0	0	0	0	1	2	0	0	0	0	0	0	0	2	0	0	0	0	0	1	0	0	0	0	3	0	0	0	0	0	0	0	0	1	0	3	7	1	1	0	1	0	0	0	0	0
1003	0	0	0	0	0	0	1	0	0	0	2	0	0	0	0	1	1	0	0	0	0	0	0	0	1	1	0	5	0	0	3	3	0	0	0	0	2	0	9	7	5	0	0	2	0	0	0	0	0
1004	5	8	0	2	1	0	0	0	1	0	3	1	0	1	0	0	0	0	0	0	0	0	0	0	1	1	0	0	0	0	2	3	0	0	0	0	0	0	2	1	1	0	0	0	0	0	0	0	0
1005	5	0	0	2	0	0	5	3	2	0	13	1	0	0	0	1	0	0	0	1	0	1	0	0	3	0	0	0	0	0	2	6	0	6	0	0	1	0	0	0	3	0	0	1	0	1	0	0	0
1006	10	1	0	6	0	0	4	1	1	0	16	0	0	0	0	1	1	0	0	0	0	1	1	0	12	0	0	0	0	0	3	14	1	4	0	0	6	0	10	1	3	0	1	0	0	1	0	0	0
1007	2	0	0	3	0	0	5	5	1	0	13	0	0	0	0	1	0	0	0	0	0	0	0	0	6	0	0	0	0	0	4	3	0	3	0	0	1	1	5	1	1	0	0	1	0	0	0	0	0
1008	3	0	0	0	0	0	1	0	0	0	6	0	0	0	0	0	1	0	0	0	0	0	0	0	2	0	0	0	0	0	1	0	0	1	0	0	2	0	1	1	1	0	1	0	0	1	0	0	0
1009	14	0	0	3	0	0	2	1	0	0	15	2	0	0	0	2	3	0	0	1	0	0	0	0	3	0	0	1	0	0	4	2	0	4	0	0	1	0	2	2	2	0	1	1	0	1	0	0	0
1010	2	0	0	0	0	0	0	1	0	0	1	0	0	0	0	2	1	0	0	0	0	0	0	0	1	0	0	0	0	0	1	3	0	1	0	0	1	0	7	9	3	0	0	0	0	1	0	0	0
1011	2	21	0	0	1	0	4	2	1	0	5	0	0	1	0	0	2	0	0	0	0	0	1	0	3	2	0	0	0	0	1	12	0	0	0	0	7	0	2	3	2	0	0	2	0	0	0	0	0
1012	5	5	0	0	2	0	2	1	3	0	5	1	2	0	0	2	2	0	0	0	0	0	0	0	6	1	0	1	1	0	3	11	0	4	0	0	9	0	16	9	6	0	2	9	0	6	0	0	0
1013	1	0	0	0	0	0	1	0	4	0	3	0	0	0	0	0	1	0	0	0	0	0	1	0	3	0	0	1	0	0	3	1	0	1	0	0	2	0	6	9	2	0	2	0	0	1	0	0	0
1014	7	3	0	0	0	0	3	2	1	0	9	2	0	0	0	5	4	0	0	0	0	0	2	0	4	0	0	26	0	0	1	6	1	3	0	0	5	0	5	10	8	0	1	1	0	6	1	0	0
1015	3	0	0	1	0	0	2	0	0	0	8	1	0	0	0	1	1	0	0	0	0	0	1	0	3	0	0	0	0	0	2	2	0	3	0	0	0	0	1	2	5	0	1	2	0	0	0	0	0
1016	2	1	0	0	2	0	1	1	1	0	2	1	0	1	0	4	5	0	0	2	0	0	0	0	3	0	0	3	0	0	2	5	1	1	0	0	3	0	12	3	1	0	1	4	0	3	0	0	0
1017	0	0	0	0	1	0	0	1	2	0	0	0	0	0	0	0	2	0	0	0	0	0	1	0	1	1	0	11	0	0	2	3	0	1	0	0	1	0	1	1	5	0	0	1	0	1	0	0	0
1018	1	0	0	0	0	0	1	2	2	0	2	0	0	0	0	0	1	0	0	0	0	0	0	0	0	0	0	0	0	0	1	4	0	1	0	0	1	0	4	0	2	0	0	0	0	0	0	0	0
1019	1	0	0	0	0	0	0	0	1	0	2	0	0	0	0	0	1	0	0	0	0	0	0	0	0	0	0	0	0	0	1	2	0	1	0	0	0	0	1	1	2	0	0	2	0	0	0	0	0
1020	10	27	1	4	2	0	3	7	5	0	11	3	1	2	0	3	6	0	0	0	0	0	2	0	16	2	0	5	0	0	6	13	2	7	0	0	9	1	15	32	2	1	7	3	0	3	0	0	0
1021	1	10	0	0	2	0	0	3	1	0	4	1	0	0	0	0	0	0	0	0	0	0	1	0	6	1	0	1	1	0	0	5	0	1	0	0	2	0	6	7	1	0	0	0	0	0	0	0	0
1022	4	18	0	0	4	0	2	1	7	0	3	3	1	2	0	1	8	0	0	4	0	1	1	0	5	2	0	7	0	0	3	11	2	6	0	0	2	0	17	35	5	0	1	6	0	4	0	0	0
1023	5	4	0	0	1	0	0	2	6	0	4	1	0	2	0	3	7	0	0	0	0	0	1	0	6	2	0	33	0	0	2	6	1	7	0	0	5	1	2	6	5	2	2	1	0	4	0	0	0
1024	2	0	1	4	0	0	7	1	2	0	14	1	0	0	0	1	1	0	0	0	0	0	0	0	10	0	0	1	0	0	5	12	0	10	0	0	5	1	7	0	4	0	0	5	0	1	0	0	0
1025	2	0	0	5	0	0	5	1	0	0	9	1	0	0	0	0	0	0	0	0	0	1	0	0	3	0	0	0	0	0	1	1	0	3	0	0	1	0	1	0	1	0	0	1	0	0	0	0	0
1026	2	0	0	2	0	0	3	1	2	0	13	0	0	0	0	1	1	0	0	0	0	0	0	0	11	0	0	1	0	0	2	6	0	6	0	0	2	0	2	1	4	0	0	2	0	1	0	0	0
1027	14	29	0	5	0	0	6	0	1	0	4	0	0	0	1	1	9	0	0	0	0	11	1	0	9	1	0	2	0	0	4	6	0	4	0	0	5	0	2	9	3	0	0	2	0	0	0	0	0
1028	4	3	0	0	0	0	0	2	1	0	0	0	0	1	0	0	1	0	0	0	0	0	0	0	3	0	0	3	0	0	4	3	0	3	0	0	2	0	21	10	4	0	0	0	0	1	0	0	0
1029	5	0	0	1	0	0	8	2	0	0	4	0	0	0	0	0	0	0	0	0	0	0	1	0	4	0	0	1	0	0	0	2	0	0	0	0	0	0	4	2	1	0	0	0	0	0	0	0	0
1030	2	0	0	3	0	0	2	1	0	0	2	0	0	0	0	2	0	0	0	0	0	0	0	0	2	0	0	0	0	0	1	4	0	2	0	0	1	0	1	0	1	0	1	0	0	1	0	0	0
1031	6	0	0	3	1	0	2	1	0	0	4	0	0	0	0	0	0	0	0	0	0	1	0	0	7	0	0	0	0	0	0	10	0	3	0	0	0	1	8	1	3	0	2	1	0	2	0	0	0
1032	10	25	0	1	2	0	3	2	0	0	0	0	0	0	0	0	14	0	0	0	0	5	2	0	11	0	0	1	0	0	3	8	0	1	0	0	4	0	1	4	1	0	0	3	0	0	0	0	0
1033	2	2	0	0	1	0	0	4	2	0	0	0	0	0	0	1	3	0	0	0	0	0	2	0	3	0	0	1	0	0	0	2	0	0	0	0	2	0	8	7	3	1	1	1	0	1	0	0	0
1034	6	0	0	1	0	0	2	0	1	0	2	0	0	1	0	0	0	0	0	0	0	0	0	0	6	0	0	0	0	0	2	8	0	1	0	0	0	0	5	7	1	0	0	0	0	3	0	0	0
1035	0	1	0	0	0	0	0	0	0	0	2	0	0	0	1	0	2	0	0	1	0	0	0	0	1	0	0	1	0	0	1	0	0	2	0	0	0	0	6	4	0	0	0	0	0	0	0	0	0
1036	5	0	0	0	0	0	2	0	0	0	3	0	0	0	0	0	0	0	0	0	0	0	0	1	0	1	0	0	0	0	2	5	1	1	0	0	1	0	4	1	3	0	0	2	0	0	0	0	0
1037	4	0	0	1	1	0	3	1	2	0	2	0	1	0	0	1	1	0	0	0	0	0	0	0	2	0	0	0	0	0	0	6	0	1	0	0	1	0	7	7	1	0	0	0	0	0	0	0	0
1038	0	0	0	3	0	0	0	1	1	0	5	1	0	0	0	1	0	0	0	0	0	1	0	0	0	0	0	0	0	0	0	1	0	2	0	0	1	0	5	0	6	0	0	0	0	0	0	0	0
1039	2	1	0	0	2	0	1	2	1	0	4	0	1	0	0	3	0	0	0	0	0	0	0	0	2	1	0	4	0	0	3	2	0	0	0	0	2	0	12	7	1	0	1	4	0	2	0	0	0
1040	6	1	0	3	2	0	1	6	9	0	5	1	0	0	0	1	6	0	0	0	0	0	1	0	12	1	0	34	2	0	4	7	0	7	0	0	5	0	3	9	10	1	0	10	0	6	0	0	0
1041	3	0	0	0	0	0	1	1	0	0	2	0	1	1	0	1	1	0	0	0	0	0	1	0	2	0	0	1	0	0	0	2	0	2	0	0	2	0	2	1	4	0	0	1	0	1	0	0	0
1042	7	14	0	3	3	0	5	2	2	0	6	4	0	0	0	0	4	0	0	0	0	1	0	0	8	1	0	0	0	0	3	8	0	1	0	0	4	0	4	9	2	0	0	2	0	1	1	0	0
1043	4	5	0	1	0	0	2	0	2	0	1	0	0	0	0	1	1	0	0	0	0	0	0	0	2	1	0	0	0	0	0	5	0	1	0	0	1	0	3	5	0	0	0	1	0	0	0	0	0
1044	2	2	0	1	0	0	3	0	2	0	4	1	0	0	0	0	2	0	0	0	0	0	0	0	3	0	0	0	0	0	0	9	0	2	0	0	0	0	2	5	2	1	2	0	0	0	0	0	0
1045	2	19	0	1	2	0	6	0	0	0	9	1	0	2	0	1	3	0	0	0	0	0	2	0	5	0	0	0	0	0	1	15	0	4	0	0	2	0	2	1	1	0	0	0	0	1	0	0	0
1046	3	1	0	0	0	0	4	0	0	0	11	0	0	0	0	1	2	0	0	1	0	0	0	0	5	0	0	0	0	0	2	4	0	3	0	0	1	0	3	1	3	0	1	1	0	0	0	0	0
1047	1	1	0	8	0	0	5	0	1	0	10	0	0	1	0	4	2	0	0	0	0	0	0	0	12	0	0	0	0	0	4	7	0	6	0	0	2	0	5	0	1	0	0	3	0	4	0	0	0
1048	3	16	0	1	1	0	2	2	2	0	14	0	0	0	0	0	5	0	0	1	0	2	0	0	2	1	0	0	0	0	3	7	0	3	0	0	1	0	4	4	1	0	0	3	0	2	0	0	0
1049	6	2	0	0	1	0	0	2	2	0	3	0	0	0	0	2	3	0	0	0	0	0	0	0	3	0	0	0	0	0	3	7	0	0	0	0	2	0	12	9	2	1	2	4	0	1	0	0	0
1050	5	5	0	0	1	0	2	0	3	0	7	0	0	0	0	3	3	0	0	1	0	0	2	0	8	2	0	3	0	0	5	8	2	5	0	0	2	0	17	11	8	1	2	3	0	1	0	0	0
1051	1	1	0	0	1	0	0	1	0	0	5	0	0	0	0	4	0	0	0	0	0	1	0	0	4	2	0	4	0	0	4	5	1	2	0	0	3	0	19	15	9	0	3	1	0	2	0	0	0
1052	3	1	0	0	1	0	0	5	1	0	4	0	0	0	0	0	1	0	0	0	0	1	1	0	4	0	0	2	0	0	2	1	0	3	0	0	3	1	12	10	0	0	3	0	0	1	0	0	0
1053	3	0	0	1	0	0	2	1	0	0	3	0	0	0	0	1	0	0	0	0	0	0	0	0	4	0	0	0	0	0	0	1	0	2	0	0	1	1	2	0	0	0	0	1	0	1	0	0	0
1054	12	0	0	2	0	0	4	4	1	0	21	1	0	0	0	0	1	0	0	0	0	0	1	0	8	0	0	0	0	0	1	4	0	4	0	0	1	0	4	1	10	0	1	0	0	2	0	0	0
1055	1	0	0	3	0	0	1	0	0	0	9	0	0	0	0	0	0	0	0	0	0	0	0	0	6	1	0	0	0	0	1	2	0	2	0	0	1	0	0	0	1	0	0	1	0	0	0	0	0
1056	4	20	1	0	0	0	7	0	0	0	2	0	0	1	0	2	13	0	0	0	0	2	1	0	4	1	0	0	0	0	2	5	0	4	0	0	3	2	2	8	1	0	3	0	0	1	0	0	0
1057	1	2	0	1	2	0	1	0	0	0	6	0	0	0	0	1	2	0	0	0	0	0	0	0	4	1	0	2	0	0	0	1	0	4	0	0	3	0	3	3	1	0	2	2	0	0	0	0	0
1058	2	0	0	0	1	0	1	1	0	0	9	0	0	0	0	0	0	0	0	0	0	0	0	0	2	0	0	0	0	0	0	1	0	1	0	0	0	0	0	1	0	0	0	0	0	1	0	0	0
1059	0	0	0	0	0	0	0	0	1	0	0	0	0	0	0	0	0	0	0	0	0	0	0	0	1	1	0	0	0	0	1	2	0	1	0	0	0	0	0	1	0	1	0	1	0	0	0	0	0
1060	4	0	0	0	2	0	6	4	0	0	21	0	0	0	0	1	3	0	0	0	0	1	1	0	3	0	0	0	0	0	0	2	0	2	0	0	5	0	5	0	4	0	0	2	0	0	0	0	0
1061	4	0	0	1	3	0	2	0	0	0	0	0	2	0	0	2	2	0	0	0	0	0	0	0	3	0	0	1	1	0	1	4	0	0	0	0	2	0	9	5	3	0	0	1	0	0	0	0	0
1062	5	2	0	1	0	0	2	2	1	0	14	1	0	0	0	2	0	0	0	0	0	0	0	0	4	1	0	0	0	0	1	4	0	6	0	0	1	0	2	1	4	0	1	0	0	0	0	0	0
1063	2	6	0	0	1	0	3	2	4	0	5	0	1	1	0	2	4	0	0	0	0	0	2	0	4	1	0	13	0	0	2	3	0	2	0	0	1	1	6	26	6	0	0	7	0	1	0	0	0
1064	0	0	0	0	0	0	1	0	0	0	1	0	1	0	0	1	0	0	0	0	0	0	0	0	1	1	0	0	0	0	0	7	0	3	0	0	0	0	5	2	4	0	0	1	0	0	0	0	0
1065	2	0	0	2	0	0	1	1	0	0	5	0	0	0	0	0	1	0	0	0	0	0	0	0	3	0	0	0	0	0	1	3	0	2	0	0	1	0	1	0	1	0	0	0	0	0	0	0	0
1066	1	1	0	0	2	0	2	1	0	0	4	0	0	0	0	0	0	0	0	0	0	0	0	0	4	0	0	2	0	0	1	0	0	2	0	0	1	0	12	12	3	2	1	1	0	1	0	0	0
1067	0	1	0	0	1	0	0	2	1	0	0	0	0	0	0	1	4	0	0	0	0	0	2	0	4	0	0	3	0	0	1	3	2	3	0	0	2	0	9	16	0	0	0	2	0	1	0	0	0
1068	2	3	0	0	3	0	3	4	4	0	6	2	0	0	0	2	6	0	0	1	0	1	2	0	8	1	0	28	0	0	9	22	0	5	0	0	7	2	13	20	4	0	3	5	0	5	0	0	0
1069	0	3	0	0	0	0	2	0	2	0	1	0	0	0	0	1	0	0	0	0	0	0	1	0	1	0	0	0	0	0	0	5	0	0	0	0	1	0	2	3	0	0	0	0	0	1	0	0	0
1070	5	17	0	3	0	0	2	1	0	0	17	0	0	0	0	1	1	0	0	1	0	1	0	0	4	1	0	1	0	0	1	17	0	4	0	0	3	0	4	7	2	0	0	1	0	0	0	0	0
1071	0	2	0	0	0	0	1	2	3	0	1	0	0	1	0	2	0	0	0	0	0	0	0	0	2	0	0	2	0	0	0	3	0	1	0	0	1	0	18	10	3	1	1	1	0	1	0	0	0
1072	3	0	0	8	0	0	5	3	1	0	10	0	0	0	0	2	2	0	0	0	0	0	0	0	6	1	0	0	0	0	2	7	0	2	0	0	0	1	2	0	1	0	0	1	0	0	0	0	0
1073	3	29	0	1	0	0	2	3	1	0	8	3	0	0	0	1	1	0	0	1	0	0	0	0	2	1	0	1	0	0	1	6	0	3	0	0	7	0	11	26	4	1	1	3	0	0	0	0	0
1074	2	2	0	0	3	0	2	2	2	0	5	0	0	0	0	3	5	0	0	1	0	0	3	0	4	1	0	6	0	0	2	10	0	3	0	0	6	0	21	12	3	1	2	3	0	2	0	0	0
1075	3	0	0	2	0	0	4	2	0	0	11	0	0	0	0	0	0	0	0	0	0	1	2	0	8	1	0	0	0	0	0	7	0	1	0	0	0	0	2	0	1	0	0	2	0	0	0	0	0
1076	0	0	0	0	1	0	1	1	1	0	2	0	0	0	0	0	2	0	0	0	0	0	0	0	1	0	0	0	0	0	1	0	0	1	0	0	0	0	1	3	0	0	0	1	0	0	0	0	0
1077	2	2	0	0	3	0	1	0	2	0	3	2	0	0	0	1	8	0	0	0	0	0	1	0	2	0	0	2	0	0	3	2	1	1	0	0	4	0	3	8	1	1	0	4	0	1	0	0	0
1078	7	0	0	0	0	0	2	0	2	0	0	0	1	0	0	0	1	0	0	0	0	0	0	0	2	0	0	0	0	0	3	10	0	3	0	0	2	0	10	2	3	0	2	0	0	0	0	0	0
1079	2	0	0	3	1	0	4	1	3	0	15	1	0	0	0	1	3	0	0	0	0	1	0	0	8	1	0	0	0	0	1	5	0	6	0	0	2	0	5	1	3	0	0	1	0	2	0	0	0
1080	4	0	0	3	2	0	1	2	1	0	1	3	0	0	0	1	0	0	0	1	0	0	1	0	2	0	0	0	0	0	3	8	0	0	0	0	2	0	3	3	4	0	0	2	0	0	0	0	0
1081	0	2	0	0	1	0	2	1	1	0	3	0	0	0	0	1	0	0	0	0	0	0	1	0	1	0	0	0	0	0	1	2	0	2	0	0	2	0	4	11	1	1	6	0	0	2	0	0	0
1082	4	0	0	1	0	0	1	0	0	0	15	0	0	0	0	0	0	0	0	0	0	0	0	0	1	0	0	0	0	0	0	1	0	2	0	0	0	0	3	0	3	0	0	1	0	0	0	0	0
1083	1	0	0	0	0	0	0	0	0	0	2	0	0	0	0	1	2	0	0	0	0	0	0	0	3	0	0	2	0	0	4	1	0	3	0	0	6	0	9	12	5	0	0	1	0	0	0	0	0
1084	1	0	0	1	0	0	3	2	1	0	12	0	0	0	0	1	0	0	0	0	0	0	0	0	2	0	0	0	0	0	2	3	0	1	0	0	0	0	1	1	1	0	1	0	0	1	0	0	0
1085	3	0	0	0	1	0	1	0	1	0	1	0	0	0	0	0	2	0	0	0	0	0	0	0	1	1	0	1	0	0	0	2	1	0	0	0	3	0	12	9	0	0	2	1	0	0	0	0	0
1086	1	1	0	0	2	0	0	1	2	0	2	0	2	1	0	0	5	0	0	1	0	0	0	0	2	1	0	0	0	0	3	3	0	3	0	0	0	0	3	3	0	0	0	3	0	2	0	0	0
1087	2	0	0	0	4	0	0	4	2	0	6	0	0	0	0	2	3	0	0	0	0	0	2	0	2	0	0	0	0	0	2	4	0	0	0	0	2	0	7	1	4	0	0	5	0	1	0	0	0
1088	1	13	0	7	0	0	3	5	4	0	6	9	2	1	1	2	3	0	0	0	0	1	1	0	3	0	0	8	0	0	1	15	0	4	0	0	2	0	14	22	1	0	5	0	0	0	0	0	0
1089	1	3	0	2	0	0	0	0	1	0	1	1	0	0	0	0	1	0	0	0	0	0	1	0	2	0	0	0	0	0	1	1	0	1	0	0	1	0	1	3	1	0	1	0	0	0	0	0	0
1090	4	25	0	4	2	0	2	1	3	0	6	4	0	0	0	0	2	0	0	0	0	0	0	0	13	1	0	0	0	0	2	19	0	2	0	0	3	0	6	4	3	1	0	1	0	0	0	0	0
1091	4	7	0	0	0	0	3	0	0	0	4	0	0	0	0	0	0	0	0	0	0	0	0	0	2	0	0	0	0	0	0	7	0	3	0	0	1	0	3	6	5	0	1	0	0	0	1	0	0
1092	3	1	0	8	0	0	3	0	3	0	9	1	1	0	1	1	1	0	0	0	0	0	0	0	8	0	0	0	0	0	3	3	0	0	0	0	4	0	5	3	2	1	0	2	0	0	0	0	0
1093	0	3	0	2	0	0	1	0	0	0	2	0	0	0	0	0	0	0	0	0	0	0	0	0	2	0	0	0	0	0	0	1	0	2	0	0	2	0	0	2	1	0	0	0	0	0	0	0	0
1094	2	1	0	1	1	0	2	0	1	0	4	0	0	0	0	2	2	0	0	0	0	0	0	0	1	2	0	2	0	0	0	5	1	2	0	0	0	0	12	15	3	0	3	1	0	0	0	0	0
1095	4	0	0	4	0	0	4	2	1	0	11	2	0	0	0	0	0	0	0	1	0	0	0	0	7	0	0	0	0	0	0	0	1	1	0	0	0	0	5	0	1	0	0	1	0	2	0	0	0
1096	4	2	0	0	1	0	0	0	4	0	2	0	1	0	0	3	2	0	0	0	0	1	1	0	8	0	0	5	0	0	1	5	2	5	0	0	5	0	17	13	16	0	0	3	0	2	0	0	0
1097	6	0	0	0	3	0	2	1	0	0	6	0	1	0	0	3	5	0	0	0	0	0	1	0	3	2	0	1	0	0	4	4	1	4	0	0	7	0	12	18	8	1	2	3	0	2	0	0	0
1098	5	2	0	0	1	0	2	3	0	0	3	0	0	0	0	2	2	0	0	0	0	0	1	0	3	1	0	7	0	0	6	10	0	5	0	0	2	0	17	14	5	0	1	3	0	1	0	0	0
1099	3	1	0	1	0	0	1	0	0	0	12	0	0	0	0	0	0	0	0	0	0	1	0	0	0	0	0	0	0	0	0	0	0	2	0	0	0	0	2	0	2	0	0	2	0	1	0	0	0
1100	3	1	0	0	0	0	1	1	0	0	0	0	0	0	0	1	1	0	0	0	0	0	0	0	0	0	0	1	0	0	0	3	0	1	0	0	2	0	9	10	2	0	1	3	0	0	0	0	0
1101	0	0	0	0	0	0	0	0	0	0	1	0	0	0	0	0	0	0	0	0	0	0	0	0	1	0	0	0	0	0	0	1	0	1	0	0	0	0	0	0	0	0	0	0	0	0	0	0	0
1102	5	1	0	0	0	0	0	0	4	0	2	0	0	0	0	1	2	0	0	0	0	0	3	0	6	2	0	2	0	0	4	4	0	2	0	0	4	0	4	5	5	0	0	1	0	1	0	0	0
1103	1	0	0	6	0	0	1	3	1	0	1	0	0	0	0	0	2	0	0	1	0	0	0	0	4	0	0	0	0	0	0	7	0	0	0	0	1	0	2	1	0	0	0	1	0	1	0	0	0
1104	0	1	0	0	2	0	0	2	1	0	1	0	1	0	0	2	5	0	0	0	0	0	2	0	2	1	0	0	0	0	2	9	0	2	0	0	3	0	2	2	5	0	0	0	0	1	0	0	0
1105	1	0	0	0	0	0	0	1	2	0	0	0	0	0	0	1	2	0	0	0	0	0	1	0	1	0	0	0	0	0	0	0	0	0	0	0	0	0	0	0	1	0	0	1	0	1	0	0	0
1106	4	0	0	3	0	0	3	1	0	0	10	0	0	0	0	1	0	0	0	1	0	0	0	0	2	0	0	0	0	0	0	3	0	0	0	0	1	0	6	2	4	0	1	0	0	0	0	0	0
1107	1	1	0	1	1	0	1	0	0	0	0	0	1	0	0	1	1	0	0	0	0	0	1	0	5	0	0	1	0	0	4	6	0	3	0	0	3	0	16	8	5	1	1	1	0	1	0	0	0
1108	8	0	0	7	0	0	1	4	0	0	25	0	0	0	0	2	2	0	0	0	0	0	1	0	4	0	0	0	0	0	1	4	1	3	0	0	2	0	5	0	6	0	0	2	0	1	0	0	0
1109	6	7	1	0	1	0	2	1	1	0	0	1	0	1	0	2	4	0	0	1	0	0	0	0	2	0	0	0	0	0	1	4	0	1	0	0	4	0	2	13	3	0	0	0	0	0	0	0	0
1110	5	4	0	0	4	0	2	5	6	0	14	1	0	2	0	5	8	0	0	0	0	0	0	0	3	2	0	30	0	0	2	9	0	1	0	0	3	0	5	9	9	1	1	4	0	5	0	0	0
1111	4	1	0	1	1	0	0	2	4	0	2	0	0	1	0	1	4	0	0	0	0	0	0	0	3	0	0	5	0	0	2	3	0	1	0	0	3	0	10	8	4	0	2	3	0	1	0	0	0
1112	1	1	0	0	1	0	2	1	5	0	2	0	1	0	0	5	7	0	0	0	0	0	1	0	4	0	0	0	0	0	0	1	0	2	0	0	3	0	2	0	3	0	1	4	0	4	0	0	0
1113	3	0	0	0	1	0	2	0	0	0	3	0	0	1	0	3	7	0	0	0	0	0	1	0	8	1	0	5	0	0	5	2	0	2	0	0	4	1	0	4	3	0	1	5	0	3	0	0	0
1114	2	25	0	1	1	0	2	2	1	0	5	0	0	0	0	0	2	0	0	0	0	1	0	0	3	0	0	0	0	0	2	8	1	3	0	0	0	0	5	11	1	0	1	3	0	0	0	0	0
1115	1	4	0	1	1	0	0	0	0	0	3	2	0	0	0	1	0	0	0	0	0	0	0	0	3	0	0	1	0	0	0	4	0	0	0	0	2	0	2	4	1	0	1	1	0	1	0	0	0
1116	5	0	0	2	0	0	3	1	0	0	13	0	0	0	0	0	2	0	0	0	0	0	1	0	6	1	0	0	0	0	3	4	0	5	0	0	1	1	7	2	4	0	0	2	0	0	0	0	0
1117	1	4	0	0	0	0	2	0	1	0	1	0	1	0	0	0	0	0	0	0	0	0	0	0	1	0	0	5	0	0	1	8	0	1	0	0	2	0	15	12	0	0	0	0	0	1	0	0	0
1118	2	0	0	0	0	0	1	2	3	0	0	0	0	1	0	0	0	0	0	0	0	0	0	0	2	1	0	4	0	0	3	4	0	2	0	0	6	0	16	18	4	0	2	1	0	1	0	0	0
1119	3	9	0	0	2	0	6	2	4	0	1	0	0	3	0	2	2	0	0	0	0	0	0	0	0	1	0	3	0	0	7	8	0	5	0	0	6	0	12	17	8	0	3	0	0	2	0	0	0
1120	3	12	0	0	0	0	3	0	1	0	0	0	0	0	1	4	1	0	0	0	0	2	0	0	6	0	0	2	0	0	1	7	0	2	0	0	10	0	3	7	2	0	2	2	0	0	0	0	0
1121	1	2	0	0	1	0	0	3	4	0	3	0	0	2	0	2	3	0	0	0	0	1	0	0	5	1	0	0	0	0	4	9	0	3	0	0	10	0	14	15	11	0	4	1	0	2	0	0	0
1122	3	0	0	0	2	0	2	4	1	0	6	0	0	0	0	1	7	0	0	0	0	1	2	0	6	0	0	5	0	0	12	8	1	6	0	0	5	0	29	22	7	1	4	5	0	3	0	0	0
1123	0	0	0	0	0	0	1	6	5	0	7	0	2	0	0	3	5	0	0	1	0	0	2	0	3	2	0	0	0	0	1	5	1	2	0	0	3	0	2	8	4	2	3	3	0	5	0	0	0
1124	11	0	0	7	0	0	3	0	2	0	13	0	0	0	0	2	0	0	0	0	0	0	0	0	2	0	0	1	0	0	1	5	0	2	0	0	0	0	3	1	1	0	0	2	0	0	0	0	0
1125	7	0	0	0	3	0	2	2	1	0	3	0	0	0	0	4	2	0	0	2	0	1	0	0	4	1	0	5	0	0	2	7	0	6	0	0	3	0	17	8	8	1	2	1	0	1	0	0	0
1126	2	9	0	1	1	0	2	0	1	0	4	0	0	0	0	1	1	0	0	0	0	3	1	0	3	0	0	0	0	0	1	5	0	1	0	0	0	1	2	2	0	0	0	1	0	0	0	0	0
1127	9	1	0	8	1	0	2	1	2	0	12	1	0	0	0	3	1	0	0	0	0	0	0	0	11	0	0	0	0	0	2	5	0	6	0	0	2	0	6	1	4	0	0	1	0	2	0	0	0
1128	4	0	0	2	1	0	4	2	1	0	21	0	0	0	0	0	3	0	0	0	0	0	2	0	2	0	0	0	0	0	1	3	0	1	0	0	1	0	7	0	4	2	1	0	0	1	0	0	0
1129	2	0	0	0	1	0	2	2	4	0	1	0	0	0	0	0	1	0	0	0	0	0	1	0	1	1	0	1	0	0	4	5	0	2	0	0	4	0	9	14	0	0	0	0	0	3	0	0	0
1130	4	14	0	0	0	0	1	4	0	0	1	0	0	0	0	0	2	0	0	0	0	0	0	0	5	0	0	2	0	0	1	4	0	0	0	0	0	0	0	4	0	0	0	3	0	0	0	0	0
1131	6	1	0	0	1	0	3	0	2	0	2	0	3	0	0	1	0	0	0	0	0	0	0	0	2	0	0	0	0	0	1	11	0	1	0	0	1	0	5	3	1	0	0	1	0	0	0	0	0
1132	5	0	0	5	0	0	1	0	1	0	7	0	0	0	0	0	1	0	0	0	0	0	0	0	3	0	0	0	0	0	0	1	0	0	0	0	0	0	3	2	2	0	0	0	0	0	0	0	0
1133	2	0	0	0	0	0	1	4	4	0	3	0	0	1	0	1	2	0	0	0	0	0	0	0	3	1	0	14	0	0	0	6	0	1	0	0	1	0	1	3	1	0	1	3	0	1	0	0	0
1134	3	0	0	1	2	0	0	1	0	0	4	0	0	1	0	1	2	0	0	0	0	0	0	0	6	0	0	0	0	0	1	5	0	3	0	0	2	0	8	8	5	0	0	0	0	0	0	0	0
1135	7	2	0	0	0	0	0	1	0	0	0	0	0	0	0	0	1	0	0	0	0	1	0	0	4	1	0	1	0	0	0	3	1	2	0	0	1	0	1	4	1	0	1	0	0	1	0	0	0
1136	4	0	0	0	0	0	0	0	1	0	15	0	0	0	0	1	0	0	0	0	0	0	0	0	2	0	0	0	0	0	0	3	0	1	0	0	0	0	1	3	3	0	0	3	0	1	0	0	0
1137	1	9	0	0	1	0	1	0	1	0	2	1	0	0	0	0	1	0	0	0	0	0	0	0	4	0	0	1	0	0	0	4	0	3	0	0	2	0	1	4	0	0	0	0	0	0	0	0	0
1138	3	10	0	3	0	0	2	1	1	0	5	1	0	0	0	2	0	0	0	1	0	0	0	0	7	0	0	0	0	0	3	7	0	2	0	0	3	0	3	3	2	0	1	1	0	1	0	0	0
1139	2	6	0	0	0	0	3	2	2	0	4	1	0	0	0	1	0	0	0	0	0	0	0	0	3	0	0	0	0	0	2	13	0	3	0	0	2	0	2	11	2	0	1	1	0	0	0	0	0
1140	5	3	0	0	4	0	1	0	3	0	3	1	0	0	0	2	6	0	0	1	0	0	1	0	1	2	0	27	0	0	7	8	0	5	0	0	9	0	11	12	4	2	3	4	0	4	0	0	0
1141	2	7	1	3	1	0	1	4	3	0	2	1	0	2	0	0	3	0	0	1	0	0	1	0	2	1	0	6	1	0	1	2	0	1	0	0	0	0	2	9	3	1	0	1	0	2	0	0	0
1142	3	0	0	4	1	0	5	2	0	0	8	0	0	0	0	0	1	0	0	0	0	0	1	0	8	1	0	0	0	0	0	1	0	2	0	0	4	0	5	3	2	0	0	1	0	0	0	0	0
1143	3	3	0	0	1	0	2	0	1	0	1	0	0	0	0	0	2	0	0	0	0	0	0	0	0	0	0	3	0	0	2	0	1	2	0	0	1	0	8	16	3	0	2	2	0	1	0	0	0
1144	1	3	0	0	0	0	1	3	2	0	3	0	0	0	0	0	1	0	0	0	0	0	0	0	0	0	0	0	0	0	1	2	1	1	0	0	1	0	7	11	1	0	0	1	0	1	0	0	0
1145	1	0	0	0	2	0	1	2	5	0	4	0	0	1	0	3	2	0	0	0	0	0	0	0	3	1	0	1	0	0	4	8	0	7	0	0	7	0	16	18	10	1	0	0	0	3	0	0	0
1146	0	1	0	0	0	0	0	3	2	0	9	0	0	1	0	1	3	0	0	0	0	0	1	0	1	1	0	2	0	0	2	6	0	2	0	0	3	0	11	25	6	0	0	1	0	1	0	0	0
1147	6	11	0	1	1	0	1	0	1	0	4	0	0	1	0	1	12	0	0	0	0	3	0	0	4	1	0	0	0	0	2	11	0	2	0	0	2	0	1	3	0	0	1	0	0	2	0	0	0
1148	4	1	0	0	0	0	5	1	3	0	7	0	0	2	0	2	6	0	0	0	0	0	2	0	3	3	0	5	0	0	2	8	0	5	0	0	6	0	17	17	3	1	4	11	0	5	0	0	0
1149	1	0	0	0	0	0	0	0	1	0	1	0	0	0	0	0	1	0	0	0	0	0	0	0	1	0	0	8	0	0	0	1	0	0	0	0	2	0	0	1	3	0	0	0	0	0	0	0	0
1150	12	19	0	0	0	0	4	0	1	0	3	1	0	0	0	3	8	0	0	0	0	2	1	0	7	1	0	1	0	0	2	6	0	3	0	0	5	0	1	3	1	0	2	1	0	1	0	0	0
1151	6	15	0	0	1	0	2	2	0	0	3	0	0	1	0	2	3	0	0	1	0	2	2	0	7	0	0	0	0	0	2	7	0	4	0	0	5	0	4	4	2	0	0	0	0	0	0	0	0
1152	10	0	0	2	1	0	3	5	0	0	11	0	0	0	0	1	2	0	0	0	0	0	0	0	4	0	0	0	0	0	3	6	0	2	0	0	0	0	2	1	3	0	0	2	0	0	0	0	0
1153	2	0	0	1	0	0	1	1	0	0	11	0	0	0	0	0	0	0	0	0	0	0	0	0	5	0	0	1	0	0	1	2	0	1	0	0	0	0	5	0	3	0	1	0	0	1	0	0	0
1154	9	2	0	1	0	0	4	0	0	0	2	1	0	0	0	0	1	0	0	2	0	0	1	0	0	0	0	1	0	0	1	8	0	0	0	0	3	0	0	8	4	0	1	2	0	0	0	0	0
1155	5	8	0	0	1	0	0	2	2	0	5	0	0	0	0	2	4	0	0	0	0	0	0	0	6	1	0	4	0	0	1	4	0	3	0	0	0	0	4	15	3	1	0	3	0	1	0	0	0
1156	2	0	0	0	0	0	2	3	4	0	0	0	0	0	0	0	1	0	0	0	0	0	0	0	7	1	0	0	0	0	1	2	0	0	0	0	1	0	1	0	2	0	0	1	0	1	0	0	0
1157	3	0	0	0	2	0	3	1	1	0	3	0	0	0	0	3	2	0	0	0	0	0	1	0	2	0	0	0	0	0	3	5	1	0	0	0	4	0	2	7	2	0	1	3	0	0	0	0	0
1158	3	0	0	0	1	0	1	1	3	0	3	0	0	0	0	1	2	0	0	0	0	0	5	0	2	0	0	0	0	0	4	2	0	1	0	0	2	0	2	5	3	0	0	4	0	1	0	0	0
1159	9	27	0	1	0	0	3	2	4	0	5	3	1	1	0	2	3	0	0	0	0	1	0	0	5	1	0	0	0	0	5	17	0	5	0	0	4	1	4	22	0	0	0	3	0	1	1	0	0
1160	2	8	0	2	3	0	3	4	11	0	7	1	1	1	0	3	3	0	0	1	0	0	1	0	5	1	0	34	0	0	4	8	1	7	0	0	5	0	11	9	6	2	2	4	0	3	0	0	0
1161	4	0	0	7	0	0	1	2	1	0	17	0	0	0	0	2	0	0	0	0	0	0	2	0	11	1	0	0	0	0	1	3	0	6	0	0	2	0	5	4	1	0	1	0	0	1	0	0	0
1162	2	4	0	0	1	0	0	6	2	0	5	2	0	1	0	2	7	0	0	0	0	1	1	0	7	0	0	3	0	0	3	21	0	2	0	0	3	2	11	14	2	0	3	3	0	3	0	0	0
1163	5	1	0	2	0	0	1	1	2	0	1	0	0	0	0	1	0	0	0	0	0	0	0	0	3	0	0	0	0	0	0	0	0	2	0	0	3	0	1	0	0	0	0	0	0	0	0	0	0
1164	5	1	0	4	0	0	4	0	0	0	11	0	0	1	0	1	2	0	0	0	0	1	0	0	4	0	0	0	0	0	2	11	0	3	0	0	3	0	9	1	3	0	0	3	0	1	0	0	0
1165	2	2	0	0	1	0	2	2	3	0	4	0	0	0	0	0	2	0	0	0	0	0	0	0	3	1	0	1	0	0	2	4	0	4	0	0	3	0	13	11	4	0	0	0	0	1	0	0	0
1166	4	2	0	0	1	0	1	4	3	0	3	2	0	1	0	0	2	0	0	1	0	0	1	0	6	2	0	0	0	0	4	7	1	1	0	0	3	0	11	11	3	1	2	1	0	2	0	0	0
1167	2	0	0	8	1	0	3	1	1	0	7	0	0	0	0	1	3	0	0	1	0	0	1	0	6	0	0	1	0	0	1	6	0	3	0	0	0	0	5	1	1	0	1	1	0	1	0	0	0
1168	2	1	0	0	1	0	2	1	1	0	6	0	0	0	0	2	0	0	0	0	0	0	0	0	3	1	0	3	0	0	3	3	0	0	0	0	1	0	13	6	4	0	3	2	0	1	0	0	0
1169	10	0	0	0	1	0	0	1	0	0	5	0	0	1	0	1	1	0	0	0	0	0	1	0	4	1	0	1	0	0	3	5	0	0	0	0	5	0	10	14	3	0	3	2	0	0	0	0	0
1170	2	1	0	0	0	0	2	0	0	0	3	1	0	0	0	5	2	0	0	1	0	0	0	0	2	0	0	2	0	0	2	4	0	1	0	0	1	0	12	10	5	0	1	2	0	2	0	0	0
1171	0	1	0	0	0	0	2	1	1	0	2	0	0	0	0	0	0	0	0	0	0	1	0	0	2	0	0	2	0	0	2	3	0	2	0	0	5	0	6	5	4	0	1	0	0	0	0	0	0
1172	1	3	0	0	0	0	0	0	1	0	1	0	0	0	0	0	0	0	0	0	0	0	0	0	0	0	0	0	0	0	1	0	0	0	0	0	1	0	0	0	0	0	0	0	0	0	0	0	0
1173	10	13	1	0	3	0	3	0	1	0	2	0	0	0	0	1	8	0	0	2	0	2	0	0	3	1	0	2	0	0	2	7	0	2	0	0	3	0	1	1	0	0	1	0	0	0	0	0	0
1174	5	4	0	0	3	0	1	0	1	0	2	1	0	0	0	1	3	0	0	0	0	0	0	0	2	0	0	0	0	0	3	9	0	5	0	0	4	1	15	10	4	1	2	3	0	2	0	0	0
1175	6	0	0	8	1	0	4	1	3	0	5	2	0	0	0	1	1	0	0	0	0	0	0	0	9	0	0	0	0	0	2	7	0	3	0	0	1	0	9	2	6	0	0	3	0	0	0	0	0
1176	2	0	0	0	1	0	0	3	1	0	2	0	0	0	0	0	2	0	0	0	0	0	1	0	1	0	0	8	0	0	2	3	0	0	0	0	3	0	3	2	1	0	0	2	0	3	0	0	0
1177	5	1	0	1	0	0	3	1	2	0	0	0	0	0	0	0	0	0	0	0	0	0	0	0	3	0	0	0	0	0	2	4	0	0	0	0	3	0	3	4	5	0	0	1	0	1	0	0	0
1178	21	0	0	3	0	0	0	0	3	0	2	0	0	0	0	0	2	0	0	0	0	0	0	0	0	1	0	1	0	0	1	12	0	3	0	0	3	0	2	14	2	0	3	5	0	2	0	0	0
1179	3	0	0	0	1	0	0	1	3	0	4	0	0	0	0	0	2	0	0	0	0	0	0	0	1	1	0	1	0	0	2	3	0	0	0	0	0	0	9	9	1	1	1	1	0	2	0	0	0
1180	8	0	0	2	0	0	2	0	1	0	3	1	1	0	0	1	0	0	0	0	0	0	1	0	6	1	0	0	0	0	0	4	0	2	0	0	3	0	5	3	5	0	2	1	0	1	0	0	0
1181	22	17	1	1	0	0	2	0	0	0	2	3	0	0	0	1	1	0	0	0	0	0	0	1	6	0	0	0	0	0	1	4	0	1	0	0	5	0	2	7	4	0	0	1	0	0	0	0	0
1182	1	0	0	0	1	0	2	2	1	0	1	0	0	0	0	2	1	0	0	0	0	0	1	0	0	2	0	10	0	0	3	5	0	4	0	0	2	0	2	0	0	0	1	2	0	1	0	0	0
1183	1	0	0	4	1	0	2	3	0	0	9	0	0	0	0	1	2	0	0	0	0	0	0	0	3	0	0	0	0	0	3	5	0	1	0	0	0	0	2	1	2	0	0	0	0	0	0	0	0
1184	9	0	0	5	0	0	3	2	0	0	14	0	0	0	0	0	2	0	0	0	0	0	1	0	6	0	0	0	0	0	3	1	0	2	0	0	5	0	5	1	5	0	0	4	0	3	0	0	0
1185	7	7	0	0	0	0	0	0	0	0	0	0	0	0	0	0	0	0	0	0	0	0	0	0	2	1	0	0	0	0	0	4	0	0	0	0	0	0	1	2	4	0	0	0	0	0	0	0	0
1186	5	1	0	3	1	0	1	2	1	0	26	0	0	0	0	1	0	0	0	0	0	0	0	0	9	1	0	0	0	0	2	2	0	10	0	0	1	0	3	1	2	0	1	1	0	1	0	0	0
1187	4	0	0	0	1	0	1	1	1	0	0	0	0	0	0	1	1	0	0	0	0	0	1	0	1	1	0	4	0	0	0	1	0	1	0	0	2	0	13	8	1	0	3	1	0	0	0	0	0
1188	1	2	0	1	0	0	2	2	3	0	4	0	0	0	0	2	1	0	0	0	0	0	0	0	1	0	0	4	0	0	3	3	0	0	0	0	1	0	6	12	5	0	0	0	0	3	0	0	0
1189	3	0	0	0	0	0	0	1	0	0	2	0	0	0	0	3	1	0	0	1	0	0	1	0	2	0	0	13	0	0	1	0	0	2	0	0	7	0	5	4	1	0	1	2	0	2	0	0	0
1190	4	2	0	0	4	0	4	0	2	0	4	0	0	0	0	4	8	0	0	1	0	0	6	0	2	2	0	0	0	0	5	4	1	3	0	0	5	0	6	11	10	0	3	2	0	1	0	0	0
1191	3	12	0	3	0	0	1	1	1	0	5	0	0	0	0	1	2	0	0	0	0	0	0	0	2	0	0	0	0	0	1	11	0	2	0	0	1	0	0	1	2	0	1	1	0	2	1	0	0
1192	8	1	0	1	0	0	7	2	2	0	9	1	0	0	0	1	3	0	0	0	0	0	0	0	7	1	0	0	0	0	2	1	0	1	0	0	1	1	8	3	2	0	0	2	0	2	0	0	0
1193	3	0	0	2	1	0	5	0	2	0	11	0	0	0	0	1	0	0	0	0	0	0	0	0	1	0	0	1	0	0	0	2	0	2	0	0	1	0	4	0	2	0	0	0	0	0	0	0	0
1194	1	0	1	0	2	0	0	1	4	0	6	0	0	0	0	3	3	0	0	0	0	0	0	0	7	0	0	19	0	0	3	5	0	1	0	0	1	0	3	3	5	0	0	0	0	5	0	0	0
1195	7	1	0	1	0	0	5	4	1	0	15	1	1	1	0	0	0	0	0	0	0	0	1	0	10	0	0	0	0	0	0	4	0	3	0	0	2	1	10	2	4	0	0	1	0	3	0	0	0
1196	1	3	0	0	1	0	2	2	4	0	3	0	0	0	0	0	2	0	0	2	0	1	0	0	2	0	0	1	0	0	1	5	0	2	0	0	3	0	14	6	1	0	1	0	0	3	0	0	0
1197	1	0	0	3	0	0	3	0	0	0	14	0	1	0	0	0	3	0	0	1	0	0	0	0	3	0	0	0	0	0	1	6	0	2	0	0	1	0	3	1	2	0	0	0	0	3	0	0	0
1198	1	7	0	0	0	0	0	0	0	0	4	0	0	0	0	0	0	0	0	0	0	1	0	0	2	0	0	0	0	0	0	2	0	2	0	0	3	0	0	3	0	0	1	0	0	0	0	0	0
1199	2	4	0	0	0	0	0	0	0	0	0	0	0	0	0	0	0	0	0	1	0	3	0	0	3	0	0	0	0	0	4	1	0	1	0	0	3	0	1	2	0	0	0	3	0	1	0	0	0
1200	1	1	0	0	1	0	2	4	1	0	4	0	0	0	0	3	0	0	0	0	0	0	0	0	4	0	0	0	0	0	5	1	0	4	0	0	1	0	1	5	1	0	0	0	0	1	0	0	0
1201	5	0	0	4	0	0	2	2	1	0	11	0	0	0	0	0	2	0	0	0	0	0	0	0	5	0	0	0	0	0	3	6	0	0	0	0	1	0	0	0	0	0	0	0	0	0	0	0	0
1202	3	0	1	0	1	0	2	0	2	0	5	0	1	0	0	0	7	0	0	0	0	0	0	0	7	0	0	0	0	0	2	4	0	2	0	0	1	1	1	9	3	0	1	0	0	2	0	0	0
1203	3	0	0	0	1	0	1	1	0	0	3	0	0	0	0	3	4	0	0	0	0	0	1	0	4	0	0	4	0	0	4	3	0	0	0	0	2	1	9	15	1	0	4	0	0	2	0	0	0
1204	3	5	0	0	2	0	2	1	1	0	2	0	0	1	0	0	3	0	0	0	0	0	2	0	8	2	0	8	0	0	6	5	1	3	0	0	2	0	21	13	7	0	1	1	0	2	0	0	0
1205	6	9	0	0	1	0	0	1	0	0	1	0	0	0	0	0	1	0	0	0	0	1	0	0	0	1	0	0	0	0	2	4	0	1	0	0	0	1	0	1	0	1	0	0	0	0	0	0	0
1206	1	0	0	0	0	0	2	1	0	0	4	0	0	0	0	0	0	0	0	0	0	0	1	0	3	0	0	0	0	0	1	3	0	0	0	0	0	0	3	0	1	0	0	1	0	0	0	0	0
1207	4	0	0	2	0	0	7	2	0	0	9	1	0	0	0	0	1	0	0	0	0	0	1	0	5	0	0	0	0	0	0	11	0	3	0	0	2	0	6	0	2	0	0	1	0	0	0	0	0
1208	0	0	0	0	0	0	0	0	1	0	0	0	0	0	0	0	0	0	0	0	0	0	0	0	1	0	0	3	0	0	1	0	0	0	0	0	0	0	0	0	0	0	1	0	0	0	0	0	0
1209	3	0	0	2	0	0	2	0	0	0	6	0	0	0	0	0	1	0	0	0	0	0	0	0	2	0	0	0	0	0	1	5	0	0	0	0	1	0	7	1	2	0	0	0	0	0	0	0	0
1210	4	0	0	1	0	0	3	0	0	0	7	1	0	0	0	0	0	0	0	0	0	0	0	0	1	0	0	0	0	0	1	2	0	1	0	0	3	0	1	0	1	0	1	1	0	1	0	0	0
1211	3	5	0	1	0	0	2	0	0	0	0	0	0	0	0	0	0	0	0	0	0	0	0	0	0	0	0	1	0	0	2	1	0	1	0	0	2	0	1	1	1	0	0	0	0	0	0	0	0
1212	7	0	0	0	2	0	2	2	0	0	14	0	0	0	0	0	1	0	0	0	0	2	1	0	1	2	0	0	0	0	0	5	0	2	0	0	3	0	4	1	6	0	0	1	0	0	0	0	0
1213	2	1	0	1	0	0	1	1	2	0	4	0	0	0	0	4	3	0	0	0	0	0	0	0	2	1	0	0	0	0	0	4	0	2	0	0	2	0	16	12	2	1	1	4	0	0	0	0	0
1214	2	0	0	0	0	0	0	2	0	0	4	0	0	0	0	1	3	0	0	0	0	0	0	0	1	0	0	0	0	0	2	4	0	2	0	0	2	0	15	16	6	1	4	1	0	0	0	0	0
1215	2	1	0	0	0	0	0	1	1	0	2	0	0	0	0	1	0	0	0	0	0	0	0	0	1	0	0	0	0	0	0	3	0	2	0	0	1	0	4	11	2	0	0	0	0	0	0	0	0
1216	0	1	0	0	0	0	1	1	1	0	2	0	0	0	0	0	0	0	0	0	0	0	0	0	3	0	0	0	0	0	1	3	0	1	0	0	1	0	4	0	2	0	0	2	0	0	0	0	0
1217	1	3	0	0	2	0	1	4	1	0	2	0	0	0	0	2	4	0	0	1	0	0	1	0	4	2	0	9	0	0	1	3	0	2	0	0	4	0	8	8	1	1	5	1	0	0	0	0	0
1218	3	1	0	0	2	0	2	0	1	0	3	0	1	1	0	1	5	0	0	1	0	0	0	0	1	0	0	0	0	0	3	4	0	1	0	0	6	0	7	7	3	0	0	1	0	2	0	0	0
1219	0	0	0	0	0	0	2	2	1	0	1	0	0	1	0	0	1	0	0	0	0	0	0	0	5	1	0	0	0	0	0	5	0	1	0	0	1	0	2	2	5	0	0	0	0	1	0	0	0
1220	4	17	1	5	0	0	4	3	4	0	2	2	0	1	0	0	2	0	0	0	0	0	0	0	2	0	0	2	0	0	2	17	2	4	0	0	3	0	13	24	1	0	3	1	0	2	0	0	0
1221	6	13	0	4	1	0	5	5	9	0	8	3	1	1	0	2	4	0	0	1	0	0	3	0	7	1	0	2	1	0	6	11	1	2	0	0	2	2	11	20	2	2	2	8	0	0	0	0	0
1222	0	5	0	1	0	0	0	0	0	0	3	0	0	0	0	0	0	0	0	0	0	0	1	0	4	0	0	0	0	0	1	1	0	2	0	0	1	0	2	1	0	0	0	0	0	0	0	0	0
1223	6	45	0	3	2	0	6	0	3	0	10	0	0	0	0	2	3	0	0	0	0	0	1	0	8	1	0	0	0	0	5	20	0	1	0	0	4	0	0	9	6	0	0	1	0	2	0	0	0
1224	5	5	0	2	0	0	2	0	3	0	9	0	0	0	0	2	4	0	0	0	0	0	0	1	9	4	0	6	1	0	4	11	0	4	0	0	4	0	10	26	1	0	4	5	0	4	0	0	0
1225	0	1	0	0	0	0	0	3	0	0	3	0	0	0	0	0	1	0	0	0	0	0	0	0	0	1	0	1	0	0	1	1	0	2	0	0	2	0	10	13	0	0	0	0	0	1	0	0	0
1226	4	1	0	3	1	0	3	2	1	0	7	1	0	0	0	0	1	0	0	0	0	0	0	0	8	0	0	0	0	0	2	6	0	2	0	0	2	1	3	1	1	0	0	0	0	1	0	0	0
1227	1	1	0	0	0	0	2	1	0	0	3	0	0	0	0	1	1	0	0	0	0	1	0	0	0	0	0	1	0	0	1	5	0	0	0	0	0	0	9	7	3	0	0	0	0	0	0	0	0
1228	3	0	0	3	0	0	2	2	1	0	5	5	0	0	0	0	0	0	0	0	0	0	0	0	4	0	0	0	0	0	3	9	0	3	0	0	0	0	12	1	1	0	0	1	0	0	0	0	0
1229	1	0	0	0	1	0	0	1	0	0	4	0	0	1	0	0	1	0	0	0	0	0	0	0	0	2	0	2	0	0	1	4	0	1	0	0	2	0	10	5	2	0	1	0	0	1	0	0	0
1230	6	3	0	1	2	0	1	3	4	0	5	0	0	0	0	1	2	0	0	1	0	1	1	0	8	1	0	0	0	0	3	6	0	2	0	0	8	0	8	15	12	0	4	0	0	1	0	0	0
1231	2	0	0	2	1	0	2	1	1	0	10	0	0	0	0	1	0	0	0	0	0	0	0	0	4	0	0	0	0	0	4	7	1	3	0	0	0	1	2	0	2	0	1	3	0	2	0	0	0
1232	2	0	0	0	0	0	0	3	1	0	2	0	0	0	0	0	1	0	0	0	0	0	0	0	4	1	0	2	0	0	4	2	0	1	0	0	4	0	8	9	4	1	0	1	0	1	0	0	0
1233	15	1	0	0	0	0	4	2	1	0	2	0	0	0	0	2	1	0	0	0	0	0	0	0	2	0	0	0	0	0	3	8	1	1	0	0	4	1	2	9	2	0	0	0	0	0	0	0	0
1234	2	0	0	1	0	0	3	1	0	0	3	1	2	0	0	1	2	0	0	0	0	0	0	0	3	1	0	0	0	0	0	8	0	1	0	0	2	0	6	2	6	0	2	0	0	0	0	0	0
1235	5	1	0	3	0	0	3	0	1	0	5	1	0	0	0	0	1	0	0	0	0	0	0	0	7	0	0	0	0	0	2	8	0	4	0	0	1	0	1	0	1	0	0	1	0	0	0	0	0
1236	3	0	0	1	0	0	1	1	0	0	3	0	0	0	0	0	1	0	0	0	0	0	0	0	0	0	0	0	0	0	0	2	0	0	0	0	0	0	3	1	2	0	0	0	0	1	1	0	0
1237	2	1	0	3	0	0	2	0	1	0	12	1	0	0	0	0	2	0	0	0	0	0	0	0	10	1	0	0	0	0	2	12	1	2	0	0	2	0	11	2	7	0	0	2	0	0	0	0	0
1238	7	0	0	4	0	0	5	1	0	0	10	2	0	0	0	1	1	0	0	0	0	0	0	0	5	0	0	0	0	0	2	10	0	2	0	0	1	1	6	0	3	0	1	1	0	0	0	0	0
1239	7	18	0	0	0	0	3	1	1	0	3	2	0	2	0	0	11	0	0	0	0	2	0	0	5	0	0	2	0	0	0	11	0	4	0	0	4	1	1	17	4	0	0	0	0	0	0	0	0
1240	2	0	0	1	0	0	0	1	0	0	5	0	0	0	0	0	3	0	0	0	0	1	0	0	5	0	0	0	0	0	0	0	0	1	0	0	1	0	0	0	5	0	0	1	0	0	0	0	0
1241	5	1	0	2	0	0	3	3	4	0	8	1	0	0	0	0	0	0	0	0	0	1	0	0	9	0	0	0	0	0	2	5	0	1	0	0	4	0	7	0	2	0	1	0	0	1	0	0	0
1242	3	5	0	0	0	0	2	0	0	0	0	0	0	0	0	0	1	0	0	0	0	0	0	0	0	0	0	0	0	0	1	3	0	0	0	0	0	2	1	0	0	0	0	1	0	0	0	0	0
1243	1	0	0	0	0	0	1	0	1	0	0	0	0	0	0	1	1	0	0	0	0	0	2	0	3	0	0	3	0	0	0	1	0	1	0	0	1	0	8	8	2	0	1	0	0	0	0	0	0
1244	4	1	0	0	2	0	0	3	5	0	4	1	0	0	0	0	2	0	0	1	0	0	1	0	4	0	0	2	0	0	2	2	0	4	0	0	2	0	11	11	0	0	1	3	0	1	0	0	0
1245	4	1	0	3	2	0	5	0	0	0	3	0	0	0	0	0	1	0	0	0	0	0	0	0	4	0	0	0	0	0	1	7	0	0	0	0	1	0	5	6	4	0	0	2	0	0	0	0	0
1246	4	0	0	0	1	0	0	0	2	0	2	0	0	0	0	2	2	0	0	0	0	0	0	0	5	1	0	6	0	0	2	2	0	1	0	0	1	0	0	0	1	0	1	0	0	1	0	0	0
1247	4	0	0	0	1	0	2	2	1	0	3	0	3	0	0	1	1	0	0	0	0	0	0	0	2	0	0	0	0	0	3	8	0	2	0	0	4	0	13	1	13	0	0	1	0	0	0	0	0
1248	25	1	0	1	2	0	4	1	0	0	1	2	0	0	0	2	2	0	0	2	0	0	0	0	3	0	0	0	0	0	1	3	1	0	0	0	2	0	6	19	1	0	5	0	0	0	0	0	0
1249	2	0	0	4	0	0	4	0	0	0	0	0	0	1	0	0	0	0	0	0	0	0	1	0	1	0	0	0	0	0	0	4	0	2	0	0	3	0	8	1	4	0	0	1	0	0	0	0	0
1250	1	7	0	0	1	0	0	4	3	0	5	1	0	0	0	2	2	0	0	1	0	0	2	0	0	1	0	21	0	0	6	8	0	2	0	0	2	0	3	8	5	0	4	9	0	5	0	0	0
1251	0	0	0	0	0	0	2	2	2	0	3	0	1	0	0	0	1	0	0	0	0	0	0	0	4	0	0	1	0	0	1	3	0	1	0	0	1	0	1	0	1	0	1	1	0	0	0	0	0
1252	1	6	0	0	1	0	1	0	4	0	1	0	1	0	0	0	2	0	0	0	0	0	0	0	3	0	0	2	0	0	2	1	0	2	0	0	1	0	7	8	1	2	1	3	0	1	0	0	0
1253	1	0	0	0	0	0	0	0	0	0	0	0	0	0	0	0	0	0	0	0	0	0	0	0	1	0	0	0	0	0	0	0	0	0	0	0	3	0	0	0	0	0	0	0	0	0	0	0	0
1254	0	0	0	0	1	0	0	0	0	0	0	0	0	0	0	0	1	0	0	0	0	0	0	0	0	0	0	0	0	0	0	0	0	0	0	0	1	0	0	0	0	0	0	1	0	1	0	0	0
1255	0	13	0	3	2	0	2	0	0	0	2	2	0	0	0	1	0	0	0	0	0	0	1	0	3	0	0	0	0	0	1	10	1	2	0	0	0	0	6	4	2	0	1	3	0	0	0	0	0
1256	12	30	0	1	5	0	2	2	2	0	21	0	0	1	0	0	3	0	0	0	0	6	2	0	4	3	0	1	0	0	1	20	1	5	0	0	2	0	6	16	6	0	1	2	0	0	0	0	0
1257	4	1	0	3	0	0	2	2	0	0	10	0	0	0	0	0	1	0	0	0	0	0	0	0	5	0	0	0	0	0	0	0	0	1	0	0	1	0	5	3	3	0	1	0	0	0	0	0	0
1258	4	3	0	2	0	0	7	0	3	0	7	2	0	0	0	2	2	0	0	0	0	0	0	0	2	0	0	0	0	0	1	10	1	2	0	0	3	1	4	0	5	0	2	1	0	1	0	0	0
1259	3	0	0	2	1	0	3	1	0	0	5	0	0	0	0	0	0	0	0	0	0	0	0	0	0	0	0	0	0	0	1	0	0	1	0	0	3	1	2	0	3	0	1	2	0	1	0	0	0
1260	3	3	0	0	0	0	3	0	3	0	1	0	0	0	0	3	2	0	0	1	0	1	0	0	2	0	0	6	0	0	1	4	0	1	0	0	5	1	8	27	8	0	5	0	0	0	0	0	0
1261	6	0	0	0	2	0	1	3	3	0	8	0	0	0	0	3	6	0	0	0	0	0	3	0	3	0	0	43	1	0	3	14	0	0	0	0	2	1	0	3	2	0	0	1	0	1	0	0	0
1262	2	2	0	0	1	0	1	1	2	0	2	1	0	0	0	2	2	0	0	1	0	0	0	0	2	0	0	1	0	0	2	8	0	2	0	0	1	0	10	11	0	1	2	0	0	1	0	0	0
1263	3	0	0	0	1	0	1	1	0	0	6	1	0	0	0	2	0	0	0	0	0	1	0	0	4	0	0	0	0	0	0	3	0	1	0	0	0	0	1	1	1	0	0	1	0	1	0	0	0
1264	10	1	0	2	0	0	1	5	2	0	20	2	0	0	0	1	0	0	0	0	0	0	1	0	4	0	0	0	0	0	2	1	0	1	0	0	0	0	2	2	1	0	1	2	0	0	0	0	0
1265	7	2	0	2	1	0	3	4	4	0	17	0	0	0	0	0	2	0	0	0	0	0	1	0	2	0	0	0	0	0	1	8	0	5	0	0	3	1	3	0	0	0	1	2	0	0	0	0	0
1266	1	21	0	1	1	0	1	6	4	0	14	2	2	1	0	1	7	0	0	0	0	0	1	0	5	0	0	11	0	0	7	15	0	5	0	0	6	1	12	25	13	0	3	7	0	3	0	0	0
1267	4	0	0	0	0	0	4	0	2	0	3	1	1	0	0	2	0	0	0	0	0	1	0	0	3	1	0	0	0	0	5	9	0	0	0	0	6	0	6	4	4	0	0	1	0	2	0	0	0
1268	6	1	0	2	1	0	2	1	1	0	3	1	0	0	0	1	0	0	0	0	0	0	0	0	0	1	0	0	0	0	3	11	0	1	0	0	3	0	5	1	5	0	0	2	0	1	0	0	0
1269	3	1	0	1	0	0	3	0	0	0	5	1	1	0	0	1	3	0	0	0	0	0	0	0	0	1	0	1	0	0	1	2	0	0	0	0	1	0	0	7	1	1	1	0	0	0	0	0	0
1270	6	23	0	0	1	0	3	0	0	0	1	0	0	0	0	0	5	0	0	0	0	0	0	0	3	0	0	0	0	0	2	12	0	2	0	0	0	0	3	11	0	0	1	3	0	0	0	0	0
1271	3	0	0	1	2	0	3	0	0	0	1	0	2	0	0	0	2	0	0	0	0	1	0	0	3	2	0	0	1	0	1	3	0	1	0	0	3	0	8	1	6	0	1	1	0	1	0	0	0
1272	2	3	0	0	0	0	0	0	0	0	2	0	0	0	0	1	1	0	0	1	0	0	2	0	2	0	0	1	0	0	0	1	0	2	0	0	1	1	2	7	0	1	2	2	0	2	0	0	0
1273	3	0	0	0	1	0	0	0	0	0	6	0	0	0	0	2	2	0	0	0	0	0	3	0	5	1	0	0	0	0	3	3	0	0	0	0	1	1	3	0	5	0	1	3	0	0	0	0	0
1274	1	1	0	1	0	0	5	1	2	0	11	0	0	0	0	0	1	0	0	0	0	0	0	0	10	0	0	0	0	0	0	5	0	3	0	0	4	0	2	3	0	0	2	1	0	1	0	0	0
1275	6	11	0	4	1	0	2	0	1	0	3	0	0	1	0	1	1	0	0	0	0	0	1	0	4	0	0	0	0	0	1	13	0	1	0	0	1	0	3	6	5	0	0	0	0	2	0	0	0
1276	9	30	1	2	2	0	0	3	0	0	6	2	0	0	0	1	1	0	0	0	0	3	0	0	1	0	0	0	0	0	2	18	0	3	0	0	2	0	1	7	3	0	0	2	0	3	0	0	0
1277	4	1	0	4	1	0	2	1	0	0	8	2	0	0	0	1	2	0	0	0	0	0	0	0	11	1	0	0	0	0	3	2	0	3	0	0	3	1	8	0	4	0	1	1	0	0	0	0	0
1278	4	5	0	0	0	0	3	1	2	0	10	0	0	0	0	0	0	0	0	0	0	1	0	0	3	0	0	0	0	0	2	3	0	1	0	0	3	0	3	4	1	0	0	2	0	1	0	0	0
1279	7	1	0	8	0	0	7	0	2	0	13	0	0	0	0	1	0	0	0	0	0	0	1	0	10	0	0	0	0	0	2	11	0	3	0	0	3	0	0	3	1	0	2	0	0	1	0	0	0
1280	5	1	0	1	3	0	2	3	3	0	11	0	0	1	0	3	2	0	0	0	0	0	0	0	3	0	0	4	0	0	4	3	0	1	1	0	5	0	25	14	9	1	0	3	0	2	0	0	0
1281	0	0	1	0	1	0	0	2	0	0	2	0	0	1	0	2	6	0	0	0	0	0	0	0	4	1	0	3	0	0	3	3	0	2	0	0	0	0	2	4	1	0	1	0	0	2	0	0	0
1282	3	0	0	7	0	0	1	3	2	0	25	1	0	0	0	3	2	0	0	0	0	1	0	0	4	1	0	0	0	0	1	8	0	6	0	0	4	0	3	2	3	0	2	2	0	1	0	0	0
1283	6	0	0	4	0	0	2	0	2	0	7	0	0	0	0	0	1	0	0	0	0	0	0	0	10	0	0	1	0	0	3	5	1	4	0	0	1	0	2	1	3	0	1	2	0	0	0	0	0
1284	5	2	0	0	2	0	2	2	2	0	3	0	0	0	0	0	1	0	0	0	0	0	2	0	1	2	0	1	0	0	0	4	0	1	1	0	3	0	9	9	4	0	3	1	0	0	0	0	0
1285	1	0	0	0	1	0	2	2	1	0	6	0	0	1	0	4	1	0	0	0	0	0	1	0	8	2	0	3	0	0	4	3	0	4	0	0	7	1	15	14	6	1	1	0	0	1	0	0	0
1286	1	0	0	0	1	0	0	1	1	0	1	0	0	0	0	0	0	0	0	0	0	0	0	0	4	0	0	0	0	0	3	7	0	2	0	0	2	0	6	2	1	1	1	0	0	0	0	0	0
1287	1	4	0	0	0	0	1	0	0	0	1	0	0	0	0	1	6	0	0	0	0	1	0	0	2	0	0	1	0	0	0	5	0	0	0	0	2	0	0	0	0	0	1	1	0	0	0	0	0
1288	4	1	0	0	2	0	1	0	2	0	4	0	0	0	0	2	0	0	0	0	0	0	0	0	5	0	0	2	0	0	1	3	0	3	0	0	1	0	10	17	3	1	1	1	0	1	0	0	0
1289	6	0	0	0	3	0	0	4	5	0	3	0	0	0	0	1	5	0	0	1	0	1	2	0	5	1	0	26	0	0	2	2	0	3	0	0	2	0	1	3	2	0	0	0	0	1	0	0	0
1290	6	0	1	0	0	0	2	1	1	0	0	0	0	0	0	0	0	0	0	1	0	0	0	0	1	0	0	0	0	0	2	3	0	0	0	0	3	0	5	5	2	0	0	1	0	0	0	0	0
1291	2	2	0	4	0	0	1	1	1	0	10	0	0	0	0	0	3	0	0	0	0	1	0	0	1	0	0	0	0	0	1	4	0	3	0	0	2	0	3	4	8	0	1	0	0	1	0	0	0
1292	7	0	0	6	1	0	7	3	2	0	23	0	0	0	0	3	3	0	0	0	0	0	2	0	9	0	0	0	0	0	0	3	0	2	0	0	3	0	4	1	7	1	0	2	0	0	0	0	0
1293	5	0	0	0	1	0	0	0	0	0	0	0	0	0	0	0	1	0	0	0	0	0	2	2	1	0	0	0	0	0	1	2	0	0	0	0	3	0	0	7	3	0	2	0	0	0	0	0	0
1294	11	1	1	1	1	0	9	3	1	0	34	0	0	0	0	3	1	0	0	0	0	0	1	0	5	0	0	0	0	0	3	2	0	6	0	0	0	0	10	4	9	0	1	4	0	2	0	0	0
1295	4	0	0	1	0	0	0	1	0	0	4	1	0	0	0	1	0	0	0	0	0	0	1	0	1	0	0	0	0	0	0	5	0	1	0	0	0	0	3	1	2	0	0	0	0	0	0	0	0
1296	3	0	0	1	0	0	4	2	2	0	6	0	0	0	0	0	0	0	0	0	0	0	0	0	4	0	0	0	0	0	0	0	0	4	0	0	0	0	3	0	1	0	0	0	0	0	0	0	0
1297	6	0	0	1	0	0	3	0	0	0	11	0	0	0	0	0	1	0	0	0	0	0	0	0	0	0	0	0	0	0	1	1	0	1	0	0	0	0	1	0	0	0	0	2	0	0	0	0	0
1298	2	3	0	0	0	0	3	1	2	0	5	1	1	0	0	1	1	0	0	0	0	1	0	0	7	0	0	3	0	0	2	2	0	7	0	0	5	0	13	17	4	0	6	2	0	1	0	0	0
1299	0	8	0	2	0	0	1	4	1	0	3	3	0	0	0	1	2	0	0	2	0	0	0	0	1	0	0	0	0	0	2	9	0	1	0	0	4	0	1	5	1	0	1	1	0	1	0	0	0
1300	3	20	0	3	1	0	3	2	4	0	8	3	0	0	0	2	0	0	0	2	0	1	0	0	8	1	0	5	0	0	10	20	1	5	0	0	7	0	17	21	2	0	2	9	0	6	0	0	0
1301	5	9	0	1	2	0	3	3	4	0	4	1	0	0	0	2	5	0	0	1	0	0	1	0	7	1	0	6	0	0	5	17	0	5	0	0	3	0	17	29	1	1	4	2	0	1	0	0	0
1302	6	21	1	2	0	0	4	1	1	0	10	0	0	1	0	1	3	0	0	1	0	2	1	0	7	0	0	1	0	0	1	22	0	2	0	0	5	0	5	5	0	0	0	1	0	1	0	0	0
1303	5	3	0	0	1	0	1	1	3	0	5	0	1	0	0	1	5	0	0	0	0	0	0	0	3	0	0	11	0	0	2	10	0	6	0	0	5	0	11	20	7	0	3	0	0	1	0	0	0
1304	6	0	1	5	0	0	4	1	0	0	14	0	0	0	0	2	0	0	0	0	0	0	0	0	6	0	0	0	0	0	2	3	0	6	0	0	4	0	5	0	3	0	1	2	0	2	0	0	0
1305	4	4	0	0	3	0	1	1	1	0	4	0	0	0	0	0	1	0	0	0	0	0	0	0	1	0	0	3	0	0	4	11	1	4	0	0	3	0	8	16	3	0	0	1	0	0	0	0	0
1306	1	0	0	2	0	0	0	0	0	0	1	0	0	0	0	0	1	0	0	0	0	0	1	0	1	0	0	1	0	0	1	0	0	2	0	0	1	0	6	9	3	0	2	1	0	0	0	0	0
1307	0	0	0	1	0	0	0	0	0	0	2	0	0	0	0	0	2	0	0	0	0	0	0	0	1	0	0	0	0	0	0	3	0	1	0	0	0	0	5	11	2	0	2	0	0	0	0	0	0
1308	2	9	0	0	1	0	4	2	2	0	3	0	0	1	0	1	5	0	0	0	0	1	0	0	4	1	0	2	0	0	3	5	1	1	0	0	8	0	4	7	1	0	1	2	0	1	0	0	0
1309	1	0	0	0	0	0	0	2	0	0	7	0	0	0	0	0	0	0	0	0	0	0	0	0	2	0	0	0	0	0	0	0	0	1	0	0	0	0	1	1	0	0	0	0	0	0	0	0	0
1310	5	1	0	0	0	0	3	1	1	0	6	0	0	0	0	1	3	0	0	0	0	0	2	0	0	2	0	4	0	0	3	8	0	3	0	0	1	0	12	17	2	0	1	1	0	1	0	0	0
1311	23	0	0	0	0	0	5	1	2	0	4	0	0	0	0	0	3	0	0	0	0	0	0	0	8	2	0	1	0	0	3	9	0	1	0	0	9	1	7	20	8	0	2	0	0	0	0	0	0
1312	2	0	0	0	0	0	0	3	1	0	5	0	0	0	0	2	7	0	0	0	0	0	1	0	7	1	0	14	0	0	2	5	0	0	0	0	2	0	1	1	6	0	0	1	0	2	0	0	0
1313	11	0	0	2	3	0	1	3	1	0	2	0	2	1	0	2	0	0	0	0	0	2	0	0	2	1	0	0	0	0	5	4	0	0	0	0	1	0	5	3	5	0	0	2	0	2	0	0	0
1314	3	0	1	3	0	0	0	1	0	0	1	0	5	0	0	1	1	0	0	0	0	1	0	0	2	0	0	0	0	0	2	5	0	0	0	0	2	0	4	4	1	1	1	0	0	0	0	0	0
1315	3	4	0	0	0	0	3	0	0	0	2	1	0	0	0	2	0	0	0	0	0	0	0	0	0	0	0	0	0	0	2	2	0	2	0	0	1	0	1	4	0	0	1	0	0	0	0	0	0
1316	3	0	0	1	0	0	3	2	2	0	16	0	0	2	0	2	1	0	0	0	0	0	1	0	9	0	0	0	0	0	2	0	0	2	0	0	0	0	3	0	4	0	0	1	0	0	0	0	0
1317	4	0	0	0	0	0	2	0	0	0	0	1	0	0	0	0	1	0	0	0	0	0	0	0	1	0	0	0	0	0	0	0	0	0	0	0	2	0	1	10	3	0	1	0	0	0	0	0	0
1318	4	1	0	0	0	0	1	1	0	0	1	0	0	0	0	0	0	0	0	0	0	0	0	0	0	0	0	2	0	0	0	0	0	2	0	0	2	0	11	9	0	0	2	2	0	2	0	0	0
1319	4	18	0	0	0	0	3	0	0	0	6	0	0	0	0	0	1	0	0	0	0	3	0	0	1	0	0	0	0	0	2	14	0	1	0	0	4	0	2	5	3	0	0	0	0	1	0	0	0
1320	6	2	0	6	0	0	8	3	1	0	15	0	0	0	0	2	2	0	0	0	0	0	1	0	11	1	0	0	0	0	4	8	1	4	0	0	2	0	3	4	6	0	0	0	0	2	0	0	0
1321	6	13	0	1	1	0	6	0	0	0	2	0	0	0	0	1	2	0	0	0	0	8	0	0	3	0	0	1	1	0	3	6	0	1	0	0	3	0	0	3	0	0	1	0	0	0	0	0	0
1322	3	0	0	6	0	0	0	2	1	0	8	0	0	0	0	0	0	0	0	0	0	0	0	0	2	0	0	1	0	0	0	0	0	2	0	0	1	0	1	0	0	0	0	1	0	1	0	0	0
1323	2	1	0	0	3	0	1	2	7	0	4	1	1	1	0	1	6	0	0	1	0	0	1	0	6	1	0	0	0	0	1	1	1	4	0	0	1	1	3	7	4	1	0	3	0	0	0	0	0
1324	3	1	0	3	0	0	2	2	1	0	18	0	0	0	0	0	1	0	0	1	0	0	0	0	4	1	0	0	0	0	1	3	0	5	0	0	0	0	5	3	4	0	1	3	0	0	0	0	0
1325	0	5	0	0	0	0	0	0	0	0	0	0	0	0	0	0	3	0	0	0	0	1	0	0	0	0	0	1	0	0	1	1	0	0	0	0	0	0	0	2	0	0	1	0	0	0	0	0	0
1326	1	1	0	1	0	0	0	1	0	0	13	0	0	0	1	1	0	0	0	0	0	0	0	0	1	1	0	2	0	0	1	8	0	1	0	0	0	0	0	3	2	0	0	0	0	1	0	0	0
1327	0	0	0	1	0	0	1	1	4	0	2	0	0	0	0	0	2	0	0	0	0	0	1	0	2	0	0	0	0	0	2	0	0	0	0	0	2	0	7	8	0	0	0	0	0	0	0	0	0
1328	4	1	0	5	1	0	1	4	1	0	15	1	0	0	0	1	4	0	0	0	0	1	0	0	7	0	0	0	0	0	2	4	0	0	0	0	0	2	2	1	0	0	0	2	0	0	0	0	0
1329	5	0	0	3	1	0	3	2	1	0	3	0	0	0	0	0	1	0	0	0	0	1	2	0	9	0	0	0	0	0	1	3	0	1	0	0	4	0	5	2	0	0	0	0	0	0	0	0	0
1330	4	0	0	0	1	0	0	1	1	0	2	0	0	0	0	1	2	0	0	0	0	0	0	0	1	0	0	22	0	0	0	2	1	0	0	0	1	0	0	2	2	0	0	0	0	1	0	0	0
1331	1	1	0	0	1	0	1	1	3	0	2	0	0	0	0	1	3	0	0	0	0	0	2	0	5	1	0	9	0	0	2	3	0	1	0	0	2	0	2	1	1	0	0	2	0	0	0	0	0
1332	4	0	0	0	0	0	3	1	0	0	2	0	0	0	0	1	0	0	0	0	0	0	2	0	5	1	0	3	0	0	0	1	0	3	0	0	4	0	18	13	4	0	2	0	0	1	0	0	0
1333	4	1	0	1	0	0	1	0	0	0	1	2	1	0	0	1	0	0	0	0	0	0	2	0	1	0	0	0	1	0	1	5	0	0	0	0	1	0	9	1	3	0	0	2	0	1	0	0	0
1334	6	0	1	1	0	0	2	0	1	0	3	0	1	0	0	4	1	0	0	0	0	0	0	0	2	0	0	0	0	0	4	9	0	1	0	0	1	0	4	2	2	0	2	0	0	0	0	0	0
1335	6	0	0	0	1	0	0	2	1	0	1	0	0	0	0	1	2	0	0	0	0	0	0	0	1	0	0	0	0	0	3	4	0	1	0	0	1	0	8	4	7	0	0	1	0	0	0	0	0
1336	1	0	0	0	1	0	1	1	0	0	21	0	0	0	0	0	0	0	0	0	0	0	0	0	1	0	0	0	0	0	0	3	0	0	0	0	1	0	1	0	3	0	0	0	0	0	0	0	0
1337	4	0	0	0	0	0	1	0	0	0	5	0	1	0	0	2	3	0	0	0	0	0	0	0	5	0	0	1	0	0	4	8	0	2	0	0	2	1	10	2	3	0	0	1	0	0	0	0	0
1338	8	1	0	0	0	0	6	1	0	0	1	2	1	0	0	3	6	0	0	0	0	0	0	0	6	0	0	1	0	0	0	1	0	1	0	0	4	0	2	9	3	0	2	2	0	0	0	0	0
1339	0	4	0	0	0	0	4	0	0	0	3	0	0	0	0	1	0	0	0	0	0	0	0	0	2	0	0	3	0	0	3	1	1	3	0	0	2	0	9	9	3	1	4	0	0	2	0	0	0
1340	1	0	0	0	1	0	0	3	1	0	3	0	1	0	0	0	1	0	0	0	0	0	1	0	3	0	0	3	0	0	1	2	0	0	0	0	2	0	1	1	3	0	0	1	0	1	0	0	0
1341	3	0	1	0	0	0	2	3	3	0	1	0	0	0	0	1	1	0	0	1	0	0	1	0	12	1	0	1	0	0	0	0	0	1	0	0	2	0	0	7	1	0	0	7	0	1	0	0	0
1342	1	0	0	0	3	0	0	0	3	0	2	0	0	0	0	1	1	0	0	0	0	0	1	0	0	1	0	2	0	0	0	0	0	0	0	0	4	0	2	0	1	0	1	0	0	0	0	0	0
1343	3	1	0	5	1	0	8	1	1	0	6	2	0	0	0	0	1	0	0	0	0	0	0	0	5	0	0	0	0	0	3	4	0	0	0	0	2	0	3	1	5	0	0	1	0	1	0	0	0
1344	4	7	0	1	0	0	2	0	0	0	7	0	0	0	0	0	1	0	0	0	0	0	0	0	0	0	0	0	0	0	1	3	0	0	0	0	1	0	2	1	0	0	0	0	0	0	0	0	0
1345	2	0	0	5	0	0	3	0	1	0	7	0	0	0	0	1	1	0	0	0	0	0	0	0	5	0	0	0	0	0	2	3	0	2	0	0	2	0	7	1	1	0	1	0	0	2	0	0	0
1346	0	0	0	0	0	0	1	0	2	0	0	0	0	0	0	0	0	0	0	0	0	0	2	0	2	0	0	0	0	0	0	1	0	3	0	0	4	0	4	4	4	0	1	1	0	2	0	0	0
1347	4	1	0	2	0	0	2	3	2	0	11	0	0	0	0	0	1	0	0	0	0	0	0	0	2	0	0	0	0	0	0	4	0	1	0	0	2	1	1	1	1	0	0	1	0	0	0	0	0
1348	4	2	0	0	1	0	1	1	2	0	1	0	0	0	0	1	1	0	0	0	0	3	1	0	5	0	0	2	0	0	4	3	0	3	0	0	2	0	14	18	7	2	6	2	0	1	0	0	0
1349	10	3	1	6	1	0	7	4	2	0	14	0	0	0	0	2	0	0	0	0	0	0	1	0	8	1	0	1	0	0	2	6	0	2	0	0	0	0	5	1	1	0	0	1	0	1	0	0	0
1350	4	1	0	3	0	0	1	3	0	0	13	0	0	0	0	0	1	0	0	0	0	0	0	0	4	0	0	0	0	0	1	1	0	1	0	0	0	0	2	0	2	1	0	0	0	0	0	0	0
1351	7	1	1	8	1	0	2	4	3	0	25	0	0	0	0	0	4	0	0	0	0	0	3	0	12	1	0	0	0	0	3	4	0	4	0	0	2	1	11	1	7	1	2	3	0	3	0	0	0
1352	1	0	0	2	0	0	2	2	1	0	5	1	4	0	0	0	0	0	0	1	0	0	0	0	4	0	0	0	0	0	2	7	0	1	0	0	0	0	4	0	6	0	0	0	0	0	0	0	0
1353	3	0	1	0	0	0	3	1	1	0	0	0	0	0	0	0	0	0	0	0	0	0	0	0	6	0	0	0	0	0	0	6	0	0	0	0	2	0	5	2	4	0	0	2	0	0	0	0	0
1354	8	0	1	3	0	0	2	1	1	0	38	0	0	0	0	1	3	0	0	1	0	0	1	0	6	0	0	1	0	0	2	4	0	6	0	0	1	0	7	5	5	0	1	1	0	1	0	0	0
1355	25	0	0	1	1	0	1	0	0	0	1	4	0	0	0	1	2	0	0	3	0	0	0	0	6	0	0	3	0	0	5	4	2	2	0	0	8	0	3	18	2	0	4	0	0	0	0	0	0
1356	0	0	0	0	0	0	0	1	1	0	0	0	0	0	0	0	1	0	0	0	0	0	0	0	2	0	0	3	0	0	2	0	0	0	0	0	1	0	6	4	2	1	0	0	0	0	0	0	0
1357	0	0	0	0	0	0	1	3	0	0	1	0	0	0	0	3	3	0	0	0	0	0	1	0	6	0	0	1	0	0	0	0	0	0	0	0	1	0	9	3	0	0	2	1	0	0	0	0	0
1358	4	0	0	0	2	0	3	0	2	0	7	0	0	0	0	1	2	0	0	1	0	0	0	0	6	0	0	0	0	0	4	3	0	2	0	0	3	0	2	5	5	0	2	1	0	2	0	0	0
1359	5	0	0	0	1	0	0	0	0	0	4	0	0	0	0	5	4	0	0	0	0	0	1	0	3	0	0	1	0	0	2	2	0	1	0	0	5	0	1	1	0	0	0	1	0	0	0	0	0
1360	5	17	0	3	2	0	4	1	1	0	10	5	0	0	0	0	0	0	0	0	0	0	0	0	3	0	0	0	0	0	2	14	0	3	0	0	5	0	2	8	5	0	0	0	0	1	0	0	0
1361	4	9	0	1	2	0	1	0	0	0	4	1	0	0	0	3	0	0	0	0	0	0	1	0	5	1	0	0	0	0	0	7	0	3	0	0	0	0	1	3	4	0	0	1	0	0	0	0	0
1362	3	17	0	3	0	0	3	4	2	0	4	1	0	1	0	1	1	0	0	0	0	0	1	0	2	1	0	0	0	0	1	12	0	3	0	0	0	0	3	7	2	0	0	0	0	1	0	0	0
1363	3	0	0	8	1	0	5	1	1	0	10	0	0	0	0	3	1	0	0	0	0	0	0	0	9	0	0	0	0	0	2	2	0	6	0	0	3	1	7	2	5	0	1	1	0	1	0	0	0
1364	0	2	0	0	0	0	1	1	1	0	2	0	0	0	0	0	1	0	0	0	0	0	0	0	3	1	0	0	0	0	1	4	0	2	0	0	1	0	4	9	0	0	0	1	0	1	1	0	0
1365	7	0	0	4	0	0	5	2	0	0	16	0	0	1	0	0	2	0	0	0	0	0	0	0	8	0	0	0	0	0	4	3	1	1	0	0	1	0	6	1	5	0	1	1	0	0	0	0	0
1366	4	1	0	2	0	0	1	0	0	0	6	2	0	0	0	0	0	0	0	0	0	0	1	0	6	0	0	0	0	0	2	3	0	2	0	0	4	1	0	2	2	0	1	1	0	1	0	0	0
1367	0	0	0	0	0	0	0	2	0	0	8	0	0	0	0	2	1	0	0	0	0	0	0	0	3	1	0	0	0	0	0	3	0	2	0	0	1	0	3	0	2	0	1	2	0	2	0	0	0
1368	4	3	0	0	1	0	2	3	5	0	2	0	0	0	0	1	0	0	0	0	0	0	0	0	3	0	0	1	0	0	4	4	0	5	0	0	4	0	13	13	5	0	1	2	0	1	0	0	0
1369	22	2	0	7	0	0	6	3	2	0	20	1	1	0	0	4	1	0	0	1	0	2	0	0	16	1	0	0	0	0	4	9	0	6	0	0	2	0	9	5	4	0	1	5	0	1	0	0	0
1370	4	0	0	0	0	0	1	1	0	0	2	0	0	0	0	2	0	0	0	0	0	1	2	0	6	0	0	0	0	0	2	2	0	0	0	0	1	0	9	6	2	0	0	0	0	2	0	0	0
1371	4	0	0	1	0	0	1	2	0	0	1	0	0	0	0	0	0	0	0	0	0	0	0	0	1	0	0	0	0	0	0	8	0	2	0	0	1	0	8	3	2	0	0	0	0	1	0	0	0
1372	3	3	0	7	1	0	0	6	0	0	9	0	0	1	0	1	1	0	0	0	0	0	0	0	10	1	0	0	0	0	3	6	0	6	0	0	0	0	3	0	1	0	2	3	0	2	0	0	0
1373	0	0	0	0	0	0	0	1	1	0	2	0	0	0	0	0	2	0	0	0	0	0	0	0	1	0	0	2	0	0	0	2	0	1	0	0	0	0	2	0	1	0	0	0	0	1	0	0	0
1374	1	0	0	1	0	0	0	2	0	0	4	0	0	0	0	2	3	0	0	0	0	0	2	0	3	1	0	3	0	0	2	1	0	3	0	0	2	0	6	10	2	0	1	2	0	1	0	0	0
1375	3	21	1	1	1	0	5	2	0	0	2	0	0	0	0	1	5	0	0	1	0	1	0	0	5	0	0	0	0	0	2	9	0	4	0	0	3	0	3	12	3	0	3	1	0	2	0	0	0
1376	4	13	0	0	0	0	2	3	2	0	7	0	0	0	0	1	5	0	0	0	0	0	1	0	4	1	0	1	0	0	1	8	0	4	0	0	2	0	3	16	2	0	2	2	0	2	0	0	0
1377	2	0	0	0	0	0	1	0	0	0	0	0	0	0	0	0	0	0	0	0	0	0	2	0	1	0	0	1	0	0	1	2	0	1	0	0	1	0	4	15	2	0	2	0	0	0	0	0	0
1378	0	2	0	0	0	0	0	0	0	0	1	0	0	0	0	1	2	0	0	0	0	1	0	0	0	0	0	5	0	0	2	2	0	2	0	0	0	0	0	9	4	0	0	1	0	0	0	0	0
1379	2	1	0	2	2	0	1	3	13	0	4	2	0	1	0	0	3	0	0	0	0	0	1	0	11	1	0	28	1	0	5	11	2	4	0	0	10	1	8	7	5	2	4	8	0	11	0	0	0
1380	1	8	0	1	0	0	1	1	0	0	9	0	0	1	0	0	1	0	0	0	0	1	0	0	4	0	0	0	0	0	1	7	0	1	0	0	2	1	2	5	1	0	0	1	0	0	0	0	0
1381	4	4	0	2	0	0	2	1	0	0	4	0	0	0	0	0	0	0	0	0	0	0	0	0	4	1	0	0	0	0	0	6	0	1	0	0	2	0	3	4	3	0	0	0	0	1	0	0	0
1382	3	0	0	7	1	0	3	1	1	0	8	1	0	1	0	4	2	0	0	0	0	0	0	0	4	0	0	1	0	0	0	3	0	5	0	0	1	0	7	0	2	0	0	1	0	1	0	0	0
1383	7	35	0	2	2	0	2	0	1	0	15	0	0	0	0	0	3	0	0	0	0	6	0	0	6	0	0	0	0	0	4	10	0	5	0	0	2	0	3	19	5	0	0	0	0	0	0	0	0
1384	6	28	0	0	1	0	3	2	2	0	6	0	0	1	0	1	3	0	0	0	0	2	2	0	6	0	0	0	0	0	1	7	0	4	0	0	6	0	1	3	4	0	0	1	0	1	0	0	0
1385	6	19	1	1	0	0	1	0	0	0	5	0	0	0	0	0	7	0	0	0	0	7	0	0	4	0	0	0	0	0	0	9	0	2	0	0	3	0	1	5	3	0	0	1	0	0	0	0	0
1386	7	0	0	0	0	0	6	0	1	0	4	1	0	0	0	0	4	0	0	1	0	0	2	0	7	0	0	1	0	0	1	12	0	4	0	0	7	1	7	30	9	0	3	0	0	2	0	0	0
1387	0	0	0	0	1	0	0	0	0	0	1	0	0	0	0	0	0	0	0	0	0	0	0	0	0	0	0	0	0	0	0	0	0	0	0	0	0	0	0	0	1	0	0	0	0	0	0	0	0
1388	4	1	0	5	0	0	2	0	0	0	18	0	0	0	0	0	2	0	0	0	0	0	1	0	2	0	0	0	0	0	1	6	0	5	0	0	1	0	7	0	8	0	0	2	0	1	0	0	0
1389	8	0	0	6	1	0	0	0	0	0	7	1	0	0	0	0	0	0	0	0	0	0	1	0	0	0	0	0	0	0	0	1	0	2	0	0	1	0	6	0	0	0	0	0	0	0	0	0	0
1390	3	0	0	3	0	0	0	0	1	0	6	0	3	0	0	1	0	0	0	0	0	0	1	0	0	0	0	0	0	0	8	6	0	0	0	0	2	0	5	2	1	0	0	1	0	0	0	0	0
1391	10	3	0	0	0	0	1	0	0	0	1	0	0	0	0	0	1	0	0	0	0	1	0	0	2	1	0	0	0	0	3	5	1	1	0	0	5	0	2	7	3	0	1	1	0	0	0	0	0
1392	2	9	0	0	1	0	1	1	1	0	1	0	0	0	0	0	3	0	0	0	0	1	0	0	2	0	0	1	0	0	1	2	1	1	0	0	2	0	2	7	2	0	1	4	0	0	1	0	0
1393	2	7	0	0	1	0	1	3	2	0	0	0	0	0	0	1	3	0	0	0	0	0	0	0	7	1	0	1	0	0	0	6	0	1	0	0	4	0	2	9	2	0	0	3	0	0	0	0	0
1394	2	0	0	0	1	0	0	1	0	0	8	0	0	0	0	1	0	0	0	0	0	0	0	0	2	2	0	0	0	0	2	3	1	2	0	0	0	0	6	0	5	0	1	1	0	0	0	0	0
1395	5	0	0	2	0	0	2	0	0	0	5	0	2	0	0	3	1	0	0	0	0	0	0	0	2	0	0	0	0	0	1	8	0	3	0	0	2	0	4	4	4	0	0	0	0	1	0	0	0
1396	3	0	0	0	0	0	1	2	0	0	1	0	0	0	0	0	1	0	0	0	0	0	1	0	2	1	0	4	0	0	1	2	0	0	0	0	2	0	11	8	3	0	0	1	0	0	0	0	0
1397	7	3	0	1	1	0	2	1	1	0	11	0	0	1	0	0	2	0	0	0	0	0	2	0	4	0	0	0	0	0	0	1	0	0	0	0	0	0	4	1	2	0	1	1	0	2	0	0	0
1398	0	0	0	0	0	0	0	0	1	0	4	1	0	0	0	0	1	0	0	0	0	0	1	0	2	1	0	0	0	0	2	2	0	0	0	0	0	0	1	2	1	0	0	1	0	0	0	0	0
1399	5	0	0	3	0	0	3	1	1	0	4	0	0	0	0	0	1	0	0	0	0	0	0	0	1	0	0	0	0	0	4	0	0	2	0	0	1	0	2	1	0	0	0	0	0	0	0	0	0
1400	4	0	0	1	1	0	1	2	2	0	1	0	0	0	0	2	3	0	0	0	0	1	1	0	3	0	0	2	0	0	0	4	0	2	0	0	1	0	3	14	1	0	3	1	0	0	0	0	0
1401	10	33	0	3	3	0	4	3	6	0	7	6	1	1	0	1	3	0	0	2	0	0	2	0	7	1	0	0	0	0	5	20	0	6	0	0	4	0	8	2	2	0	1	5	0	0	3	0	0
1402	3	7	0	7	1	0	3	2	4	0	2	5	0	0	0	0	1	0	0	0	0	1	0	0	11	1	0	6	0	0	7	11	0	6	0	0	5	1	12	17	4	2	3	4	0	7	0	0	0
1403	5	3	0	3	1	0	3	1	0	0	8	2	0	0	0	2	1	0	0	0	0	0	1	0	10	1	0	0	0	0	3	5	0	2	0	0	2	0	8	4	1	0	1	1	0	1	0	0	0
1404	4	0	0	4	0	0	3	0	1	0	7	2	0	0	0	0	0	0	0	0	0	1	0	0	5	0	0	1	0	0	0	3	0	1	0	0	0	0	3	0	2	0	1	1	0	1	0	0	0
1405	3	1	0	2	0	0	3	2	0	0	10	0	0	0	0	1	0	0	0	0	0	0	0	0	4	2	0	0	0	0	1	2	0	5	0	0	2	0	1	3	5	1	1	0	0	1	0	0	0
1406	5	19	0	1	0	0	5	0	0	0	14	0	0	0	0	0	2	0	1	0	0	0	1	0	5	2	0	0	0	0	6	8	1	3	0	0	5	0	4	3	0	0	0	1	0	2	0	0	0
1407	1	0	0	1	1	0	0	4	3	0	2	0	0	1	0	2	3	0	0	1	0	0	1	0	4	0	0	2	0	0	2	6	0	0	0	0	3	0	9	16	10	0	2	2	0	5	0	0	0
1408	4	1	0	0	2	0	2	2	11	0	11	0	0	0	0	3	9	0	0	1	0	0	2	1	5	2	0	0	0	0	1	6	0	4	0	0	3	2	1	5	3	0	0	0	0	7	0	0	0
1409	0	1	0	0	2	0	3	2	3	0	4	0	0	1	0	2	2	0	0	0	0	0	1	1	5	0	0	0	0	0	1	4	0	6	0	0	2	0	3	10	7	0	0	0	0	2	0	0	0
1410	21	2	2	0	0	0	2	3	1	0	5	0	0	0	0	1	1	0	0	0	0	0	1	0	7	0	0	0	0	0	5	12	0	2	0	0	1	0	3	10	5	0	0	0	0	1	0	0	0
1411	3	1	0	2	0	0	3	2	0	0	7	0	0	0	0	1	1	0	0	0	0	0	0	0	5	1	0	1	1	0	0	8	0	4	0	0	2	0	6	1	3	0	1	2	0	0	0	0	0
1412	1	0	0	2	0	0	0	3	0	0	3	0	0	0	0	0	1	0	0	0	0	0	0	0	2	0	0	0	0	0	4	6	0	1	0	0	1	0	3	0	1	0	1	0	0	0	0	0	0
1413	12	4	0	0	1	0	5	1	0	0	0	5	0	0	0	2	0	0	0	2	0	0	1	0	6	0	0	2	0	0	1	5	0	4	0	0	2	0	3	16	3	0	0	1	0	1	0	0	0
1414	10	5	0	1	0	0	3	0	0	0	1	3	0	0	0	2	10	0	0	1	0	0	1	1	10	0	0	0	0	0	1	6	1	4	0	0	5	0	4	23	6	1	0	2	0	0	0	0	0
1415	2	0	0	2	0	0	0	1	0	0	2	1	1	0	0	1	0	0	0	0	0	0	0	0	2	0	0	1	0	0	5	2	1	0	0	0	2	0	4	2	9	0	1	0	0	0	0	0	0
1416	5	0	1	0	1	0	1	1	0	0	1	1	0	0	0	1	0	0	0	0	0	1	0	0	3	0	0	0	0	0	5	7	0	1	0	0	5	1	9	5	3	0	1	1	0	1	0	0	0
1417	3	0	0	2	0	0	3	1	1	0	11	0	0	0	0	1	1	0	0	0	0	0	0	0	4	0	0	1	0	0	1	1	0	2	0	0	4	0	3	0	5	0	0	0	0	0	0	0	0
1418	1	0	0	0	0	0	0	1	0	0	2	0	1	1	0	0	1	0	0	0	0	0	0	0	0	0	0	2	0	0	2	3	0	1	0	0	0	0	12	11	3	0	0	0	0	0	0	0	0
1419	1	0	0	2	0	0	0	1	0	0	2	0	1	0	0	3	2	0	0	1	0	0	0	0	2	0	0	0	0	0	1	7	0	1	0	0	6	0	8	5	5	0	1	1	0	2	0	0	0
1420	3	0	0	4	0	0	3	0	0	0	0	0	1	0	0	1	1	0	0	0	0	0	0	0	1	0	0	0	0	0	0	7	1	1	0	0	2	0	13	4	1	0	1	0	0	0	0	0	0
1421	0	3	0	1	0	0	1	3	0	0	3	0	1	0	0	1	3	0	0	0	0	0	1	0	3	0	0	1	0	0	2	1	0	1	0	0	0	0	6	6	3	0	2	5	0	0	0	0	0
1422	2	0	0	0	0	0	1	0	1	0	1	0	0	0	0	0	0	0	0	0	0	0	0	0	0	0	0	0	0	0	2	2	0	4	0	0	2	0	5	5	0	0	0	1	0	0	0	0	0
1423	6	7	0	4	0	0	5	1	1	0	3	3	0	0	1	1	0	0	0	0	0	1	0	0	6	0	0	0	1	0	3	12	0	3	0	0	1	0	7	2	3	0	0	1	0	0	1	0	0
1424	3	18	1	5	1	0	6	1	4	0	4	1	0	1	0	0	1	0	0	0	0	0	2	0	5	0	0	1	0	0	2	11	0	6	0	0	3	0	8	10	1	0	2	3	0	2	0	0	0
1425	4	22	0	3	1	0	6	0	1	0	11	1	0	3	0	1	2	0	0	2	0	0	0	0	5	0	0	2	0	0	3	20	0	4	0	0	2	0	6	4	2	0	1	3	0	1	0	0	0
1426	6	2	1	6	0	0	3	2	1	0	2	3	0	0	0	2	1	0	0	2	0	0	0	0	5	2	0	1	0	0	0	3	1	0	0	0	2	1	4	4	6	0	2	2	0	1	0	0	0
1427	6	2	0	6	0	0	5	3	1	0	17	2	0	0	0	1	2	0	0	0	0	0	0	0	6	0	0	0	0	0	2	4	0	1	0	0	2	0	6	0	2	0	1	2	0	2	0	0	0
1428	4	1	0	0	0	0	2	2	3	0	5	0	0	1	0	3	3	0	0	0	0	0	0	0	7	0	0	0	0	0	0	7	1	0	0	0	1	0	11	15	1	0	4	1	0	2	0	0	0
1429	6	1	0	7	1	0	2	0	0	0	6	0	0	0	0	0	0	0	0	0	0	0	1	0	3	0	0	0	0	0	3	4	0	5	0	0	2	0	5	0	2	0	0	1	0	1	0	0	0
1430	3	0	0	0	0	0	4	1	0	0	3	0	0	0	0	1	0	0	0	0	0	0	1	0	3	0	0	0	0	0	0	0	0	0	0	0	0	0	2	0	0	0	0	1	0	0	0	0	0
1431	1	1	1	0	2	0	3	2	3	0	4	0	0	1	0	1	4	0	0	0	0	0	4	0	10	0	0	0	0	0	2	5	0	1	0	0	1	0	2	9	2	0	0	1	0	3	0	0	0
1432	4	5	0	5	0	0	3	1	0	0	24	0	0	0	0	0	3	0	0	0	0	0	0	0	4	0	0	0	0	0	5	6	0	4	0	0	0	1	0	4	3	0	2	3	0	0	0	0	0
1433	3	17	1	0	2	0	3	2	1	0	1	0	0	0	0	2	6	0	0	1	0	8	2	0	4	0	0	1	0	0	2	8	1	1	0	0	0	2	1	5	0	0	1	4	0	0	0	0	0
1434	5	1	0	0	2	0	2	0	3	0	8	0	0	2	0	1	2	0	0	1	0	2	0	0	6	2	0	5	0	0	4	8	0	0	0	0	5	0	17	18	8	0	4	1	0	6	0	0	0
1435	6	0	0	0	1	0	0	2	4	0	2	0	0	0	0	1	2	0	0	0	0	0	1	0	7	1	0	22	0	0	5	2	0	5	0	0	1	1	3	2	4	0	0	0	0	2	0	0	0
1436	0	0	2	0	1	0	1	0	1	0	6	0	0	0	0	2	2	0	0	0	0	0	0	0	1	0	0	0	0	0	3	1	0	1	0	0	0	0	0	5	4	0	0	0	0	0	0	0	0
1437	13	0	0	1	0	0	0	0	0	0	2	0	0	0	0	1	2	0	0	1	0	0	0	0	5	0	0	0	0	0	0	6	0	1	0	0	3	0	0	4	4	0	1	0	0	0	0	0	0
1438	8	0	0	10	0	0	6	4	1	0	8	0	0	0	0	0	1	0	0	0	0	0	0	0	8	0	0	0	0	0	2	11	0	1	0	0	0	0	8	0	1	0	0	1	0	0	0	0	0
1439	3	0	0	3	1	0	1	1	3	0	6	0	0	0	0	0	0	0	0	0	0	0	0	0	8	0	0	0	0	0	3	6	0	1	0	0	1	0	7	1	4	0	1	1	0	0	0	0	0
1440	2	0	0	2	0	0	3	1	0	0	8	2	0	0	0	1	0	0	0	0	0	0	0	0	3	0	0	0	0	0	2	1	0	2	0	0	2	0	10	2	4	0	1	1	0	1	0	0	0
1441	4	19	0	0	0	0	7	1	4	0	0	0	0	0	1	1	14	0	0	0	0	0	1	0	3	0	0	0	0	0	4	6	0	3	0	0	9	0	4	9	4	0	2	2	0	1	0	0	0
1442	1	0	0	0	0	0	2	2	3	0	4	0	0	0	0	0	0	0	0	0	0	0	0	0	1	0	0	1	0	0	0	5	0	0	0	0	1	1	3	10	1	0	0	0	0	0	0	0	0
1443	6	0	0	5	2	0	1	1	0	0	7	2	0	0	0	1	1	0	0	0	0	0	1	0	3	1	0	0	0	0	0	8	0	4	0	0	2	0	9	2	3	0	3	1	0	0	0	0	0
1444	6	0	0	1	0	0	2	0	1	0	7	0	0	0	0	0	2	0	0	0	0	0	1	0	4	0	0	0	0	0	1	4	0	3	0	0	6	0	1	0	4	0	1	1	0	0	0	0	0
1445	6	0	0	1	0	0	3	0	2	0	2	0	1	0	0	1	1	0	0	0	0	0	0	0	4	0	0	0	0	0	2	5	0	1	0	0	4	0	4	3	5	0	2	0	0	1	0	0	0
1446	23	6	0	0	0	0	3	2	2	0	1	1	0	0	0	0	4	0	0	1	0	0	0	0	6	0	0	0	0	0	1	11	0	0	0	0	11	0	9	20	3	0	4	1	0	0	0	0	0
1447	4	0	2	1	1	0	1	1	0	0	1	1	1	0	0	3	0	0	0	0	0	0	0	0	2	0	0	0	0	0	0	2	0	0	0	0	2	0	11	0	1	0	0	1	0	0	0	0	0
1448	4	0	0	1	1	0	2	3	0	0	13	0	0	0	0	0	1	0	0	0	0	0	0	0	5	1	0	0	0	0	4	3	0	4	0	0	1	0	0	1	4	0	0	2	0	0	0	0	0
1449	1	1	0	0	0	0	2	0	0	0	1	0	0	0	0	0	1	0	0	0	0	0	0	0	1	0	0	0	0	0	0	0	0	1	0	0	2	0	8	6	0	0	1	0	0	0	0	0	0
1450	2	1	0	1	1	0	4	1	6	0	5	0	0	1	0	1	1	0	0	0	0	0	0	0	3	1	0	5	0	0	3	4	0	2	0	0	1	0	6	7	0	0	1	2	0	2	0	0	0
1451	1	0	0	0	1	0	2	3	0	0	3	0	0	0	0	0	1	0	0	0	0	0	0	0	0	0	0	0	0	0	1	3	0	1	0	0	3	0	0	2	2	0	0	2	0	1	0	0	0
1452	0	3	0	2	0	0	3	3	0	0	3	0	0	0	0	3	3	0	0	0	0	1	1	0	8	0	0	4	0	0	5	4	0	3	0	0	2	0	9	6	3	0	4	2	0	1	0	0	0
1453	1	1	0	0	1	0	0	2	2	0	4	0	0	1	0	0	0	0	0	0	0	0	0	0	2	0	0	0	0	0	2	2	0	0	0	0	2	0	3	1	5	0	0	1	0	2	0	0	0
1454	2	2	0	1	1	0	2	0	3	0	0	0	1	0	0	1	5	0	0	0	0	0	0	0	3	0	0	3	0	0	0	3	0	4	0	0	3	0	12	17	4	2	2	0	0	0	0	0	0
1455	1	0	0	0	0	0	1	1	1	0	3	0	0	0	0	0	2	0	0	0	0	0	0	0	5	0	0	0	0	0	0	1	0	0	0	0	2	0	5	1	8	0	0	0	0	0	0	0	0
1456	2	0	0	0	0	0	0	0	1	0	1	0	0	0	0	1	2	0	0	0	0	0	1	0	1	0	0	0	0	0	1	0	0	0	0	0	1	0	2	0	1	0	0	1	0	0	0	0	0
1457	6	16	0	2	0	0	3	1	1	0	5	6	0	0	2	0	1	0	0	0	0	0	3	0	3	2	0	1	0	0	2	13	2	5	0	0	7	0	9	5	4	0	1	4	0	2	1	0	0
1458	2	2	0	1	0	0	2	0	0	0	1	0	0	0	0	1	2	0	0	0	0	1	0	0	0	0	0	0	0	0	0	7	0	2	0	0	2	0	1	2	0	0	1	0	0	0	0	0	0
1459	1	7	0	1	0	0	1	0	1	0	5	0	0	1	0	0	1	0	0	0	0	0	1	0	1	1	0	0	0	0	0	2	0	0	0	0	1	0	0	2	0	0	0	2	0	0	0	0	0
1460	4	11	0	3	0	0	1	2	0	0	4	1	0	1	0	1	0	0	0	0	0	0	0	0	3	0	0	1	0	0	0	6	1	1	0	0	0	0	4	2	0	0	0	0	0	0	0	0	0
1461	8	0	0	7	1	0	5	4	4	0	13	1	0	1	0	1	1	0	0	0	0	0	0	0	9	2	0	1	0	0	1	2	0	7	0	0	4	1	15	1	5	1	0	0	0	1	0	0	0
1462	2	0	0	1	0	0	1	0	0	0	4	0	0	0	0	0	1	0	0	0	0	0	1	0	6	0	0	0	0	0	2	3	1	4	0	0	0	0	5	0	2	0	0	0	0	0	0	0	0
1463	8	20	0	1	0	0	10	2	0	0	6	5	0	1	0	1	0	0	0	0	0	1	0	0	6	1	0	0	0	0	2	15	0	2	0	0	4	0	11	7	2	0	0	1	0	1	0	0	0
1464	2	0	0	0	0	0	0	0	1	0	0	0	0	0	0	2	1	0	0	0	0	0	0	0	4	0	0	0	0	0	2	3	0	1	0	0	1	0	3	5	0	1	1	0	0	0	0	0	0
1465	0	0	0	4	0	0	1	1	0	0	1	0	0	1	0	0	1	0	0	0	0	0	1	0	4	0	0	0	1	0	0	3	0	2	0	0	1	0	2	1	2	0	0	0	0	0	0	0	0
1466	8	0	0	0	0	0	0	1	0	0	11	1	0	0	0	0	0	0	0	0	0	0	0	0	4	0	0	0	0	0	0	3	0	1	0	0	0	0	3	0	0	0	0	1	0	0	0	0	0
1467	0	0	0	0	0	0	1	1	1	0	0	0	0	0	0	2	0	0	0	0	0	0	0	0	3	0	0	0	0	0	0	2	0	3	0	0	4	0	4	3	0	0	0	0	0	0	0	0	0
1468	0	1	0	0	1	0	0	1	0	0	2	0	0	0	0	0	1	0	0	1	0	0	0	0	3	0	0	1	0	0	0	2	0	2	0	0	1	0	2	6	1	0	1	0	0	0	0	0	0
1469	0	3	0	0	0	0	0	0	0	0	2	0	0	0	0	0	0	0	0	0	0	0	0	0	2	0	0	1	0	0	0	0	0	0	0	0	0	0	1	2	0	0	1	0	0	0	0	0	0
1470	2	16	0	0	0	0	1	1	1	0	2	0	0	0	0	1	1	0	0	0	0	0	0	0	1	1	0	0	1	0	0	3	0	0	0	0	2	0	3	2	1	0	0	0	0	0	0	0	0
1471	2	0	0	5	0	0	1	2	0	0	17	0	0	0	0	0	0	0	0	0	0	0	0	0	2	0	0	0	0	0	0	0	0	4	0	0	1	0	4	3	6	0	0	1	0	0	0	0	0
1472	3	2	0	4	0	0	2	1	1	0	3	1	0	0	0	0	3	0	0	0	0	1	0	0	7	1	0	0	0	0	2	2	0	6	0	0	3	0	2	1	0	1	1	0	0	1	1	0	0
1473	7	0	0	2	0	0	1	2	1	0	2	0	1	0	0	1	1	0	0	0	0	0	0	0	1	0	0	0	0	0	1	6	0	0	0	0	1	0	3	0	5	0	0	0	0	1	0	0	0
1474	1	1	0	1	0	0	0	1	2	0	3	0	0	0	0	0	0	0	0	1	0	1	0	0	1	1	0	3	0	0	0	2	1	3	0	0	2	0	12	11	0	0	4	0	0	0	0	0	0
1475	2	0	2	2	0	0	3	0	0	0	6	0	3	0	0	1	0	0	0	0	0	0	0	0	1	0	0	0	0	0	1	6	0	0	0	0	2	0	8	5	3	0	0	1	0	0	0	0	0
1476	3	0	0	0	0	0	1	1	0	0	1	0	1	1	0	0	2	0	0	0	0	0	0	0	1	0	0	0	0	0	0	7	0	1	0	0	1	0	4	0	0	0	1	1	0	0	0	0	0
1477	4	0	0	3	1	0	1	0	0	0	10	0	0	0	0	0	1	0	0	0	0	0	0	0	3	1	0	0	0	0	0	1	0	1	0	0	2	0	3	0	1	0	1	1	0	1	0	0	0
1478	2	2	0	0	0	0	0	2	1	0	0	0	0	0	0	0	0	0	0	0	0	0	0	0	1	0	0	1	0	0	0	2	0	0	0	0	1	0	11	14	2	0	0	0	0	0	0	0	0
1479	1	0	0	0	2	0	3	0	0	0	2	0	0	0	0	0	0	0	0	0	0	0	0	0	1	0	0	0	0	0	3	3	0	2	0	0	2	0	10	2	4	0	0	1	0	1	0	0	0
1480	2	0	0	0	1	0	1	0	0	0	1	0	0	0	0	0	0	0	0	0	0	0	0	0	2	0	0	4	0	0	2	1	0	1	0	0	2	0	6	7	1	0	0	0	0	1	0	0	0
1481	2	0	1	3	1	0	1	1	0	0	6	0	0	0	0	0	0	0	0	1	0	0	1	0	2	0	0	0	0	0	0	2	0	2	0	0	0	0	4	0	1	0	0	0	0	0	0	0	0
1482	2	1	0	0	2	0	1	1	0	0	4	0	0	0	0	2	1	0	0	0	0	0	1	0	1	1	0	0	0	0	1	2	0	3	0	0	5	0	14	13	1	0	0	0	0	2	0	0	0
1483	1	0	0	0	1	0	1	2	0	0	5	0	0	0	0	0	0	0	0	0	0	0	0	0	0	0	0	2	0	0	1	7	0	0	0	0	1	0	13	8	3	0	0	0	0	1	0	0	0
1484	1	0	0	0	1	0	1	4	0	0	3	0	0	0	0	0	2	0	0	0	0	0	1	0	0	2	0	0	0	0	1	1	0	2	0	0	0	0	1	2	2	0	0	1	0	0	0	0	0
1485	0	0	0	0	1	0	1	0	1	0	5	0	0	0	0	0	0	0	0	0	0	0	0	0	2	1	0	0	0	0	0	2	0	1	0	0	2	0	1	0	4	0	0	1	0	1	0	0	0
1486	3	11	0	1	0	0	6	2	1	0	0	0	0	0	0	1	1	0	0	0	0	0	0	0	1	0	0	1	0	0	1	2	0	1	0	0	0	0	5	5	3	1	1	1	0	0	0	0	0
1487	1	2	0	2	1	0	2	0	1	0	24	0	0	0	0	0	2	0	0	0	0	0	0	0	2	0	0	1	0	0	1	9	0	2	0	0	1	0	4	3	2	0	0	2	0	1	0	0	0
1488	4	17	0	3	1	0	2	1	0	0	13	0	0	0	0	0	1	0	0	0	0	1	0	0	1	0	0	0	0	0	3	15	1	1	0	0	3	0	3	3	2	0	4	1	0	2	0	0	0
1489	3	4	0	2	2	0	0	3	1	0	3	1	0	0	0	2	4	0	0	0	0	0	0	0	9	2	0	1	0	0	3	7	0	4	0	0	2	1	8	11	4	0	3	0	0	1	0	0	0
1490	1	1	0	2	0	0	2	1	1	0	6	0	0	0	0	0	0	0	0	0	0	0	0	0	2	0	0	1	0	0	0	6	0	3	0	0	1	0	6	0	0	0	0	0	0	0	0	0	0
1491	4	17	2	1	1	0	2	0	0	0	5	0	0	1	0	1	4	0	0	0	0	4	0	0	5	1	0	0	0	0	0	6	0	1	0	0	4	0	1	3	2	0	0	0	0	2	0	0	0
1492	0	0	0	0	0	0	0	0	0	0	0	0	0	0	0	0	2	0	0	0	0	0	0	0	1	0	0	1	0	0	0	2	0	0	0	0	0	0	4	12	0	0	1	0	0	0	0	0	0
1493	6	10	1	0	1	0	3	3	0	0	2	0	0	0	0	0	11	0	0	0	0	2	0	0	3	1	0	0	0	0	1	5	0	2	0	0	2	2	0	7	0	0	0	0	0	1	0	0	0
1494	4	0	0	2	0	0	1	1	0	0	3	0	0	0	0	0	0	0	0	0	0	0	1	0	4	0	0	0	0	0	0	5	0	1	0	0	0	0	2	1	1	0	0	1	0	0	0	0	0
1495	9	1	0	2	0	0	3	2	0	0	8	1	0	0	0	0	1	0	0	0	0	0	0	0	3	1	0	1	0	0	3	4	0	3	0	0	2	0	1	1	1	0	0	2	0	1	0	0	0
1496	9	23	0	1	1	0	7	3	1	0	0	0	0	0	0	2	9	0	0	0	0	1	0	0	11	1	0	0	0	0	3	5	0	6	0	0	6	0	5	13	3	0	3	3	0	2	0	0	0
1497	10	1	0	0	0	0	0	1	1	0	3	4	0	0	0	0	0	0	0	0	0	0	0	0	4	1	0	3	0	0	1	0	0	2	0	0	4	0	2	16	2	0	0	1	0	0	0	0	0
1498	7	15	1	0	0	0	3	1	0	0	0	1	0	0	0	0	3	0	0	2	0	1	0	0	5	0	0	0	0	0	1	7	1	1	0	0	1	0	4	10	0	0	2	1	0	1	0	0	0
1499	0	0	0	1	0	0	0	0	0	0	6	0	0	0	0	0	0	0	0	0	0	0	0	0	1	0	0	0	0	0	0	0	0	1	0	0	0	0	0	0	0	0	0	0	0	0	0	0	0
1500	3	0	0	2	1	0	3	0	1	0	17	0	0	1	0	0	3	0	0	0	0	0	0	0	6	1	0	0	0	0	6	2	0	3	0	0	1	1	3	1	8	0	2	3	0	1	0	0	0
1501	4	13	0	0	6	0	2	3	1	0	4	1	0	0	0	4	4	0	0	0	0	0	2	0	4	2	0	10	0	0	3	11	0	2	0	0	1	2	10	24	13	1	4	7	0	1	0	0	0
1502	2	3	0	0	0	0	1	1	3	0	10	0	0	0	0	2	3	0	0	0	0	1	2	0	3	0	0	4	0	0	3	4	0	2	0	0	0	1	4	9	1	1	1	3	0	1	0	0	0
1503	8	0	0	0	0	0	0	2	6	0	6	0	0	0	0	5	9	0	0	2	0	0	6	0	1	0	0	10	0	0	4	6	0	3	0	0	2	0	8	3	4	0	2	5	0	1	0	0	0
1504	2	25	0	1	1	0	4	0	2	0	8	3	0	0	0	0	0	0	0	0	0	0	1	0	3	0	0	1	0	0	5	10	0	0	0	0	4	0	5	9	0	0	1	2	0	1	0	0	0
1505	4	30	0	2	1	0	4	2	0	0	7	4	0	0	0	0	5	0	0	0	0	0	0	0	4	0	0	2	1	0	0	9	0	1	0	0	1	1	7	7	1	0	0	1	0	0	0	0	0
1506	6	22	0	1	1	0	0	1	1	0	8	0	0	1	0	3	1	0	0	0	0	0	1	0	3	0	0	0	0	0	4	9	0	1	0	0	6	0	7	1	2	0	0	2	0	0	0	0	0
1507	14	19	0	1	5	0	3	6	1	0	11	0	0	1	0	2	4	0	0	0	0	8	1	0	7	1	0	0	0	0	1	11	0	0	0	0	4	0	2	1	3	0	1	1	0	0	0	0	0
1508	3	0	0	4	0	0	7	3	0	0	11	0	0	0	0	1	2	0	0	3	0	1	0	0	3	0	0	0	0	0	2	5	0	7	0	0	4	0	5	0	2	0	0	1	0	0	0	0	0
1509	5	0	0	7	0	0	3	2	1	0	9	0	0	0	0	0	0	0	0	0	0	0	0	0	5	0	0	0	0	0	1	2	0	2	0	0	0	0	6	2	1	0	0	0	0	1	0	0	0
1510	5	0	0	3	1	0	3	0	1	0	9	1	0	0	0	0	0	0	0	0	0	0	0	0	6	0	0	0	0	0	3	6	0	1	0	0	2	0	3	0	3	0	0	1	0	1	0	0	0
1511	3	18	0	0	0	0	4	1	1	0	3	0	0	0	0	1	2	0	0	0	0	0	0	0	7	0	0	0	0	0	1	6	1	5	0	0	8	0	4	1	2	1	1	2	0	1	0	0	0
1512	3	0	0	0	0	0	2	3	0	0	1	0	1	0	0	3	1	0	0	0	0	0	0	0	6	0	0	0	0	0	2	5	0	0	0	0	1	0	7	11	5	0	0	0	0	0	0	0	0
1513	5	0	0	4	0	0	4	3	1	0	4	0	0	0	0	1	1	0	0	0	0	0	1	0	7	0	0	0	0	0	4	3	0	5	0	0	1	0	1	1	2	0	1	1	0	0	0	0	0
1514	6	0	0	4	0	0	2	2	1	0	12	0	0	0	0	0	0	0	0	0	0	0	0	0	2	2	0	0	0	0	3	2	0	2	0	0	0	0	3	1	4	0	0	1	0	1	0	0	0
1515	8	3	1	0	0	0	3	0	0	0	2	0	0	0	0	0	0	0	0	0	0	0	1	0	2	1	0	0	0	0	0	0	0	2	0	0	2	0	1	6	4	1	2	0	0	0	0	0	0
1516	17	1	2	0	0	0	5	1	0	0	2	0	0	0	0	1	5	0	0	0	0	0	1	0	4	0	0	1	0	0	2	11	0	1	0	0	4	0	3	12	3	0	2	1	0	1	0	0	0
1517	5	35	0	2	4	0	2	3	3	0	6	0	1	1	0	0	2	0	0	1	0	1	0	0	3	0	0	1	0	0	1	8	0	3	0	0	3	0	6	11	9	0	2	0	0	2	0	0	0
1518	3	1	0	1	3	0	0	4	6	0	7	0	0	1	0	1	3	0	0	1	0	1	1	0	5	1	0	13	0	0	5	3	0	2	0	0	1	1	1	5	4	0	1	4	0	3	0	0	0
1519	1	0	0	0	0	0	1	1	0	0	2	0	0	0	0	1	0	0	0	0	0	0	0	0	2	0	0	3	0	0	1	0	0	3	0	0	0	0	6	5	4	0	0	0	0	0	0	0	0
1520	0	7	0	0	0	0	1	0	1	0	2	0	0	0	0	1	2	0	0	0	0	0	0	0	1	0	0	0	0	0	0	0	0	2	0	0	0	0	3	5	1	0	0	1	0	0	0	0	0
1521	2	21	1	3	1	0	3	2	0	0	3	4	1	1	0	1	0	0	0	0	0	2	1	0	5	0	0	0	0	0	1	23	0	2	0	0	5	1	8	6	1	0	0	2	0	1	0	0	0
1522	6	1	0	1	0	0	3	1	2	0	8	1	0	0	0	1	2	0	0	0	0	0	0	0	4	0	0	2	0	0	1	8	1	4	0	0	2	0	6	1	2	0	0	1	0	1	0	0	0
1523	1	2	0	3	0	0	2	1	1	0	10	0	0	1	0	0	1	0	0	0	0	0	0	0	2	1	0	0	0	0	0	2	0	3	0	0	2	1	4	2	3	0	0	1	0	0	0	0	0
1524	4	22	0	2	0	0	4	1	1	0	5	0	0	0	0	0	4	0	0	0	0	2	2	0	4	0	0	2	0	1	1	10	0	1	0	0	3	0	4	9	6	1	3	1	0	1	0	0	0
1525	4	15	0	2	1	0	3	0	1	0	3	0	0	0	0	0	2	0	0	0	0	1	0	0	1	0	0	0	0	0	0	4	0	1	0	0	2	0	2	4	4	0	2	0	0	0	0	0	0
1526	7	25	0	0	1	0	4	0	1	0	5	0	0	0	0	0	1	0	0	0	0	4	0	0	7	1	0	0	0	0	3	13	0	2	0	0	2	0	0	3	2	1	0	0	0	0	0	0	0
1527	2	22	1	1	2	0	1	1	0	0	5	2	1	1	0	0	1	0	0	0	0	1	0	0	2	2	0	1	0	0	0	9	0	1	0	0	2	1	0	10	2	0	0	3	0	0	0	0	0
1528	9	26	0	2	5	0	4	2	1	0	15	0	0	1	0	2	9	0	0	0	0	1	1	0	2	0	0	1	0	0	2	8	0	5	0	0	4	0	4	19	4	0	1	0	0	0	0	0	0
1529	9	18	2	2	1	0	7	3	1	0	10	0	0	1	0	2	4	0	0	0	0	0	0	0	6	0	0	1	0	0	3	10	0	3	0	0	1	0	2	2	2	0	1	1	0	0	0	0	0
1530	5	1	0	2	0	0	5	3	1	0	6	0	0	0	0	0	1	0	0	0	0	0	0	0	3	1	0	0	0	0	0	3	0	1	0	0	2	0	6	1	3	0	0	2	0	0	0	0	0
1531	6	0	0	3	1	0	1	0	0	0	2	0	0	0	0	1	1	0	0	1	0	0	0	0	6	0	0	0	0	0	1	7	0	2	0	0	1	0	2	0	2	0	1	5	0	1	0	0	0
1532	2	0	0	1	0	0	0	0	0	0	10	1	0	0	0	0	1	0	0	0	0	0	1	0	2	0	0	0	0	0	0	1	0	1	0	0	0	0	2	2	1	0	0	0	0	1	0	0	0
1533	9	1	0	0	0	0	2	0	4	0	5	0	0	0	0	0	0	0	0	0	0	0	0	0	1	0	0	1	0	0	6	1	0	1	0	0	4	0	18	18	13	0	0	0	0	3	0	0	0
1534	4	1	0	3	0	0	1	0	0	0	5	0	0	1	0	1	2	0	0	0	0	0	0	0	6	0	0	0	0	0	2	3	0	5	0	0	2	0	0	1	1	0	0	0	0	0	0	0	0
1535	1	8	1	0	0	0	3	0	1	0	3	0	0	0	0	0	5	0	0	0	0	1	0	0	0	0	0	1	0	0	2	1	0	1	0	0	2	0	3	7	1	0	3	0	0	1	0	0	0
1536	7	0	1	3	1	0	2	0	1	0	4	1	0	1	0	2	1	0	0	0	0	0	1	0	9	0	0	0	0	0	1	6	0	1	0	0	1	0	3	0	1	0	0	0	0	0	0	0	0
1537	1	2	0	2	0	0	2	0	0	0	10	1	0	0	0	0	0	0	0	0	0	0	0	0	3	0	0	0	0	0	1	1	0	2	0	0	0	0	4	1	4	0	0	0	0	1	0	0	0
1538	5	8	0	0	2	0	3	1	0	0	0	0	0	0	0	0	8	0	0	0	0	3	0	0	4	0	0	1	0	0	0	9	0	0	0	0	2	0	1	5	1	0	0	0	0	0	0	0	0
1539	6	0	0	3	0	0	0	0	1	0	5	0	0	0	0	0	0	0	0	0	0	0	0	0	0	0	0	0	0	0	1	1	0	1	0	0	0	0	1	0	1	0	1	0	0	1	0	0	0
1540	9	0	0	0	0	0	4	1	0	0	0	0	1	0	0	1	0	0	0	1	0	0	0	0	4	0	0	2	0	0	2	0	1	4	0	0	4	0	2	7	0	0	0	1	0	0	0	0	1
1541	3	0	0	2	0	0	2	1	0	0	2	0	0	0	0	2	1	0	0	2	0	0	0	0	3	0	0	0	0	0	4	6	0	0	0	0	3	0	8	0	5	1	0	0	0	0	0	0	0
1542	2	0	0	0	1	0	0	0	1	0	2	0	0	0	0	0	0	0	0	0	0	0	1	0	2	0	0	0	0	0	1	0	0	1	0	0	0	0	5	9	2	0	1	0	0	0	0	0	0
1543	1	0	0	0	2	0	1	0	0	0	3	0	0	0	0	0	2	0	0	0	0	0	0	0	5	1	0	0	0	0	1	2	0	0	0	0	1	0	7	8	2	0	2	0	0	0	0	0	0
1544	2	0	0	0	0	0	1	0	1	0	4	0	0	0	0	0	1	0	0	0	0	0	0	0	0	0	0	17	0	0	2	3	1	0	0	0	3	0	3	2	3	0	0	0	0	1	0	0	0
1545	5	2	0	0	3	0	0	0	3	0	3	0	0	0	0	2	3	0	0	0	0	1	2	0	5	2	0	19	0	0	4	1	0	4	0	0	1	0	1	1	1	0	0	7	0	3	0	0	0
1546	0	0	0	0	0	0	0	0	0	0	4	0	0	0	0	1	3	0	0	0	0	0	2	0	2	0	0	0	0	0	0	2	0	0	0	0	2	0	1	1	3	0	1	2	0	1	0	0	0
1547	0	0	0	0	0	0	0	0	0	0	0	0	0	0	0	0	1	0	0	0	0	0	0	0	0	0	0	0	0	0	1	0	0	0	0	0	0	0	0	0	0	0	0	2	0	0	0	0	0
1548	6	22	0	4	1	0	3	1	1	0	3	2	0	0	0	1	0	0	0	0	0	0	3	0	2	0	0	0	0	0	0	13	0	1	0	0	1	1	2	10	1	0	0	1	0	0	1	0	0
1549	5	2	0	2	0	0	4	1	1	0	4	2	0	0	0	1	0	0	0	0	0	0	0	0	1	1	0	0	0	0	1	2	2	3	0	0	0	0	4	2	2	0	0	3	0	0	0	0	0
1550	6	3	0	3	0	0	2	0	0	0	11	0	0	0	0	3	0	0	0	0	0	0	0	0	3	0	0	0	0	0	2	4	0	0	0	0	1	0	4	4	2	0	0	2	0	1	0	0	0
1551	6	1	1	3	3	0	5	2	2	0	14	0	0	0	0	1	5	0	0	0	0	0	0	0	13	2	0	0	0	0	1	6	0	6	0	0	7	0	6	6	4	0	0	2	0	1	0	0	0
1552	10	0	0	6	1	0	4	3	0	0	8	0	0	0	0	3	1	0	0	0	0	0	1	0	11	0	0	0	0	0	1	3	0	3	0	0	2	0	12	3	6	0	0	2	0	1	0	0	0
1553	7	1	1	5	0	0	6	3	3	0	15	2	0	0	0	4	1	0	0	0	0	0	1	0	5	0	0	0	0	0	2	11	0	5	0	0	1	0	5	1	4	0	2	1	0	1	0	0	0
1554	4	23	1	0	2	0	2	0	0	0	1	0	0	0	1	0	6	0	0	0	0	3	1	0	6	1	0	1	0	0	0	14	0	4	0	0	4	0	5	21	1	0	1	2	0	1	0	0	0
1555	0	1	0	0	0	0	0	0	1	0	0	0	0	0	1	0	0	0	0	0	0	0	1	0	0	0	0	0	0	0	0	0	0	0	0	0	0	0	4	6	1	0	0	0	0	1	0	0	0
1556	8	0	0	4	0	0	2	2	1	0	19	0	0	0	0	1	2	0	0	0	0	0	0	0	8	0	0	0	0	0	1	3	0	2	0	0	1	0	6	2	6	0	3	0	0	1	0	0	0
1557	2	0	0	0	0	0	0	4	1	0	1	0	0	0	0	1	1	0	0	0	0	0	4	0	4	0	0	1	0	0	2	5	0	3	0	0	2	0	11	13	5	1	1	3	0	2	0	0	0
1558	1	0	0	1	0	0	2	0	1	0	1	0	1	0	0	0	0	0	0	0	0	0	1	0	2	0	0	0	0	0	3	5	1	2	0	0	0	0	7	3	1	0	1	2	0	0	0	0	0
1559	9	0	0	1	0	0	2	1	1	0	9	0	0	0	0	1	0	0	0	0	0	0	0	0	4	0	0	0	0	0	4	3	0	2	0	0	5	0	7	1	1	0	1	0	0	0	0	0	0
1560	1	1	0	0	0	0	1	2	1	0	3	0	0	0	0	1	0	0	0	0	0	0	0	0	2	0	0	2	0	0	2	2	0	0	0	0	1	0	1	12	1	0	0	1	0	0	0	0	0
1561	5	0	0	0	0	0	0	1	1	0	1	0	0	0	0	1	1	0	0	0	0	0	0	0	2	0	0	0	0	0	4	4	0	1	0	0	6	0	7	2	3	0	0	0	0	0	0	0	0
1562	2	0	0	0	0	0	1	0	0	0	3	0	0	0	0	1	1	0	0	0	0	0	0	0	0	2	0	0	0	0	0	0	0	1	0	0	0	0	1	0	1	0	0	0	0	0	0	0	0
1563	8	1	1	1	0	0	6	0	0	0	1	0	0	0	0	1	9	0	0	1	0	0	0	0	2	1	0	0	0	0	2	11	1	5	0	0	4	0	3	8	2	0	3	1	0	2	0	0	0
1564	2	1	0	0	1	0	1	0	0	0	0	0	0	0	0	0	1	0	0	0	0	0	0	0	2	0	0	5	0	0	1	3	0	2	0	0	4	0	9	12	2	0	1	0	0	1	0	0	0
1565	0	1	0	2	0	0	6	0	0	0	25	0	0	0	0	0	3	0	0	0	0	0	1	0	2	0	0	0	0	0	1	1	0	1	0	0	0	0	1	0	1	0	0	2	0	0	0	0	0
1566	2	1	0	0	0	0	2	3	0	0	2	0	1	0	0	0	0	0	0	0	0	0	0	0	4	0	0	0	0	0	3	8	1	2	0	0	1	0	11	1	4	0	0	1	0	0	0	0	0
1567	0	0	0	0	0	0	0	0	0	0	0	0	0	0	0	0	0	0	0	0	0	0	0	0	1	0	0	0	0	0	0	1	0	0	0	0	0	0	3	1	0	0	0	0	0	0	0	0	0
1568	3	0	0	2	0	0	2	2	0	0	20	0	0	0	0	2	0	0	0	0	0	0	0	0	5	1	0	0	0	0	1	1	0	4	0	0	0	2	2	1	1	0	0	4	0	0	0	0	0
1569	2	0	0	0	0	0	0	0	0	0	2	0	0	0	0	2	0	0	0	0	0	0	0	0	2	0	0	3	0	0	0	1	0	0	0	0	1	0	13	12	2	0	1	0	0	0	0	0	0
1570	0	0	0	0	0	0	2	0	1	0	2	0	1	0	0	0	0	0	0	0	0	0	1	0	1	0	0	3	0	0	2	1	0	2	0	0	0	0	6	10	1	0	2	0	0	0	0	0	0
1571	1	0	0	0	0	0	0	0	0	0	0	0	1	0	0	2	5	0	0	0	0	0	0	0	6	0	0	0	0	0	0	0	0	2	0	0	2	0	6	8	1	1	2	3	0	0	0	0	0
1572	3	9	0	4	0	0	2	0	0	0	2	0	0	1	0	1	0	0	0	1	0	0	1	0	5	0	0	0	0	0	2	11	0	1	0	0	1	0	1	3	0	0	2	0	0	0	1	0	0
1573	6	34	0	0	2	0	4	0	0	0	16	0	0	0	0	0	1	0	0	0	0	1	0	0	1	0	0	0	0	0	4	17	0	2	0	0	6	0	3	7	4	0	2	1	0	3	0	0	0
1574	4	16	1	0	0	0	4	3	1	0	3	0	1	2	0	1	2	0	0	0	0	2	0	0	6	0	0	1	0	0	3	12	0	4	0	0	1	0	2	6	4	0	2	0	0	0	0	0	0
1575	1	1	0	3	1	0	0	0	0	0	5	0	0	1	0	0	0	0	0	0	0	0	0	0	1	0	0	0	0	0	0	1	0	1	0	0	1	0	3	0	1	0	0	0	0	0	0	0	0
1576	7	0	0	4	0	0	2	2	3	0	10	0	0	0	0	3	0	0	0	0	0	0	1	0	1	0	0	0	0	0	2	1	0	3	0	0	2	0	1	1	1	1	0	0	0	1	0	0	0
1577	1	0	0	0	2	0	0	1	1	0	4	0	1	0	0	0	3	0	0	0	0	0	0	0	3	0	0	0	0	0	2	2	1	0	0	0	1	0	0	0	5	0	0	1	0	1	0	0	0
1578	7	0	0	2	0	0	2	0	0	0	1	0	0	0	0	1	0	0	0	1	0	0	0	0	3	2	0	0	0	0	4	16	0	0	0	0	1	0	6	8	7	0	1	0	0	0	0	0	0
1579	4	0	0	3	0	0	2	2	2	0	16	1	1	1	0	0	2	0	0	0	0	0	1	0	4	0	0	0	0	0	3	5	0	5	0	0	0	0	6	0	1	1	1	1	0	0	0	0	0
1580	6	0	0	3	0	0	3	0	1	0	7	0	0	0	0	0	1	0	0	0	0	1	0	0	6	0	0	0	0	0	0	7	0	5	0	0	1	0	3	1	4	1	0	3	0	0	0	0	0
1581	8	0	0	6	0	0	4	1	0	0	11	0	0	0	0	1	1	0	0	0	0	1	0	0	5	1	0	0	0	0	1	4	0	2	0	0	0	0	5	0	2	0	0	1	0	1	0	0	0
1582	7	1	0	1	0	0	3	4	1	0	11	0	0	0	0	1	2	0	0	0	0	0	1	0	2	1	0	0	0	0	2	2	1	1	0	0	2	0	1	1	1	0	1	1	0	0	0	0	0
1583	2	0	0	3	0	0	0	0	1	0	1	0	0	0	0	0	0	0	0	0	0	0	0	0	1	0	0	0	0	0	1	11	0	0	0	0	2	0	3	5	5	0	0	0	0	0	0	0	0
1584	7	2	2	0	0	0	4	1	1	0	5	1	0	0	1	2	1	0	0	1	0	0	0	1	2	0	0	1	0	0	2	6	0	2	0	0	3	0	5	10	2	0	4	3	0	0	0	0	0
1585	8	1	0	10	3	0	4	1	2	0	12	1	0	0	0	0	2	0	0	0	0	0	0	0	11	0	0	2	0	0	4	8	0	7	0	0	3	0	14	1	10	0	1	3	0	0	0	0	0
1586	8	14	1	0	3	0	4	0	0	0	2	0	0	0	0	2	14	0	0	1	0	0	1	0	9	2	0	2	0	0	2	2	0	3	0	0	5	0	2	8	3	0	3	1	0	1	0	0	0
1587	5	6	0	0	0	0	1	1	0	0	0	0	0	0	0	1	5	0	0	0	0	2	0	0	3	0	0	1	0	0	0	3	0	1	0	0	5	0	3	13	2	0	3	3	0	0	0	0	0
1588	1	0	0	4	0	0	0	3	2	0	2	0	0	0	0	0	1	0	0	0	0	0	1	0	7	0	0	0	1	0	0	4	0	0	0	0	1	0	4	1	4	0	0	1	0	0	0	0	0
1589	4	0	0	2	0	0	0	0	0	0	4	0	0	0	0	0	1	0	0	0	0	0	0	0	0	0	0	0	0	0	0	0	0	2	0	0	0	0	3	0	1	0	0	0	0	0	0	0	0
1590	0	1	0	0	0	0	0	4	0	0	5	0	0	0	0	1	0	0	0	0	0	0	0	0	3	0	0	1	0	0	0	4	0	3	0	0	0	0	5	10	3	0	2	0	0	1	0	0	0
1591	4	19	0	0	1	0	1	0	1	0	0	0	0	0	0	0	1	0	0	0	0	0	0	0	1	1	0	0	0	0	0	4	0	4	0	0	1	1	1	3	1	0	1	2	0	0	0	0	0
1592	3	0	0	2	0	0	3	1	1	0	10	0	0	0	0	0	2	0	0	0	0	0	0	0	2	0	0	0	0	0	0	0	0	1	0	0	1	0	4	2	1	0	0	1	0	0	0	0	0
1593	5	0	0	1	0	0	2	1	2	0	15	0	0	0	0	2	1	0	0	0	0	0	0	0	4	0	0	0	0	0	2	1	0	6	0	0	0	0	3	0	4	0	0	1	0	1	0	0	0
1594	2	1	0	4	0	0	2	1	1	0	16	0	0	1	0	0	2	0	0	0	0	0	0	0	6	1	0	0	0	0	4	5	0	1	0	0	1	1	4	1	2	2	0	2	0	1	0	0	0
1595	0	5	0	0	0	0	0	0	0	0	0	0	0	0	0	1	0	0	0	0	0	0	0	0	0	1	0	0	0	0	0	3	0	0	0	0	1	0	2	5	0	0	0	1	0	0	0	0	0
1596	0	4	0	0	1	0	0	1	3	0	1	0	0	0	0	1	2	0	0	0	0	0	1	0	3	1	0	3	0	0	0	0	0	0	0	0	0	0	2	11	2	2	1	1	0	1	0	0	0
1597	6	2	0	0	0	0	0	5	5	0	7	0	0	3	0	2	8	0	0	0	0	0	0	0	8	3	0	5	0	0	7	6	0	6	0	0	6	2	9	10	5	0	2	8	0	5	0	0	0
1598	5	12	0	0	1	0	1	1	0	0	0	0	0	1	0	1	0	0	0	0	0	0	1	0	3	0	0	1	0	0	0	1	0	1	0	0	3	0	2	6	0	0	1	1	0	0	0	0	0
1599	0	0	0	0	0	0	0	2	2	0	3	0	0	0	0	0	0	0	0	1	0	0	0	0	3	1	0	0	0	0	1	4	0	1	0	0	1	0	6	7	2	0	1	0	0	0	0	0	0
1600	2	1	0	2	0	0	1	0	0	0	1	0	0	0	0	0	0	0	0	0	0	0	0	0	1	0	0	2	0	0	0	1	0	2	0	0	1	0	1	0	0	0	0	0	0	0	0	0	0
1601	0	0	0	0	0	0	1	3	0	0	1	0	0	0	0	0	1	0	0	0	0	0	0	0	1	0	0	3	0	0	3	2	1	2	0	0	3	0	14	15	3	0	1	0	0	0	0	0	0
1602	7	0	0	4	0	0	0	0	2	0	18	0	0	0	0	0	1	0	0	0	0	0	1	0	5	0	0	1	0	0	4	0	0	2	0	0	0	0	4	4	1	0	0	3	0	0	0	0	0
1603	1	1	0	1	2	0	0	6	2	0	5	0	0	1	0	4	6	0	0	0	0	1	0	0	8	0	0	29	0	0	5	4	1	2	0	0	3	0	2	1	6	0	0	0	0	4	0	0	0
1604	2	8	1	0	0	0	2	0	1	0	3	0	0	0	0	0	2	0	0	0	0	0	1	0	2	0	0	0	0	0	1	6	0	0	0	0	3	1	0	5	0	0	0	0	0	1	0	0	0
1605	0	0	0	2	0	0	1	4	1	0	1	0	0	0	0	1	1	0	0	0	0	0	1	0	2	0	0	3	0	0	0	2	0	3	0	0	1	0	7	11	3	0	1	0	0	1	0	0	0
1606	13	19	0	0	1	0	3	0	0	0	2	1	0	0	0	0	5	0	0	0	0	1	2	0	7	2	0	2	0	0	3	7	0	4	0	0	3	0	3	9	2	1	1	1	0	2	0	0	0
1607	1	7	0	0	0	0	2	0	0	0	0	0	1	0	0	0	2	0	0	0	0	2	1	0	2	1	0	0	0	0	0	3	0	0	0	0	3	1	0	4	4	0	0	0	0	0	0	0	0
1608	1	1	0	0	0	0	0	2	2	0	2	0	0	0	0	2	3	0	0	0	0	0	0	0	3	0	0	1	0	0	0	7	0	1	0	0	1	0	5	2	3	0	0	1	0	2	0	0	0
1609	2	1	0	1	0	0	1	0	0	0	0	0	0	0	0	0	0	0	0	0	0	0	0	0	1	0	0	0	0	0	0	4	0	1	0	0	0	0	1	5	2	0	0	0	0	0	0	0	0
1610	11	6	0	0	0	0	3	4	2	0	2	0	1	0	0	2	4	0	0	0	0	0	1	0	13	1	0	1	0	0	5	9	0	4	0	0	5	0	2	11	3	0	2	2	0	0	0	0	0
1611	2	0	0	2	1	0	2	0	0	0	4	2	0	0	0	3	1	0	0	0	0	0	0	0	4	0	0	0	0	0	1	4	0	0	0	0	1	0	11	1	4	1	1	1	0	1	0	0	0
1612	3	0	0	3	0	0	3	1	0	0	11	0	0	0	0	1	0	0	0	0	0	0	0	0	4	0	0	0	0	0	2	4	0	5	0	0	0	0	4	1	2	0	1	1	0	1	0	0	0
1613	6	4	0	0	1	0	1	4	0	0	0	1	0	0	0	0	4	0	0	0	0	0	1	0	2	0	0	0	0	0	3	5	0	1	0	0	4	0	3	8	4	0	1	2	0	0	0	0	0
1614	1	0	0	0	1	0	0	0	1	0	5	0	0	0	0	0	0	0	0	0	0	0	0	0	2	1	0	3	0	0	3	1	1	2	0	0	0	0	10	10	1	0	0	2	0	1	0	0	0
1615	5	1	0	4	0	0	2	2	2	0	16	0	0	1	0	1	1	0	0	0	0	0	0	0	3	1	0	0	0	0	1	3	0	5	0	0	1	0	5	0	5	0	2	1	0	0	0	0	0
1616	8	8	0	1	0	0	2	1	2	0	1	0	0	0	0	1	6	0	0	0	0	0	1	0	6	0	0	0	0	0	2	7	0	2	0	0	2	0	1	3	3	0	0	2	0	0	0	0	0
1617	2	0	0	1	0	0	1	0	0	0	8	1	0	0	0	1	0	0	0	0	0	0	1	0	5	0	0	0	0	0	1	1	0	3	0	0	1	0	3	1	2	0	1	1	0	2	0	0	0
1618	16	0	0	1	0	0	2	0	2	0	1	2	0	0	0	1	3	0	0	1	0	0	0	0	2	0	0	1	0	0	1	5	0	1	0	0	1	0	2	6	3	1	6	3	0	1	0	0	0
1619	1	0	0	0	0	0	1	2	0	0	2	0	0	0	0	0	0	0	0	1	0	0	0	0	2	0	0	0	0	0	1	2	0	2	0	0	4	0	8	8	1	0	1	0	0	0	0	0	0
1620	1	2	0	0	1	0	1	1	0	0	1	0	0	0	0	0	1	0	0	1	0	0	1	0	1	0	0	0	0	0	1	4	0	0	0	0	2	1	6	12	0	0	0	0	0	0	0	0	0
1621	1	5	0	0	1	0	2	1	1	0	2	0	0	0	0	0	0	0	0	0	0	0	0	0	2	1	0	2	0	0	1	0	0	3	0	0	3	0	2	13	2	0	2	1	0	0	0	0	0
1622	2	2	0	1	0	0	2	1	1	0	3	0	0	0	0	1	2	0	0	0	0	0	0	0	4	0	0	4	0	0	3	8	0	1	0	0	1	0	6	14	3	0	0	2	0	1	0	0	0
1623	4	2	0	0	1	0	2	2	2	0	5	0	0	0	0	0	1	0	0	0	0	1	1	0	4	0	0	2	0	0	3	3	1	3	0	0	2	0	7	8	2	2	0	0	0	2	0	0	0
1624	1	0	0	0	0	0	0	0	0	0	1	0	0	0	0	1	0	0	0	0	0	0	0	0	2	0	0	0	0	0	0	4	0	2	0	0	3	0	3	2	1	0	0	0	0	0	0	0	0
1625	1	0	0	0	2	0	0	1	7	0	6	0	0	1	0	1	8	0	0	0	0	0	3	0	0	0	0	0	0	0	5	3	0	3	0	0	8	0	7	5	7	0	2	2	0	5	0	0	0
1626	4	0	0	0	0	0	0	1	0	0	0	0	0	0	0	2	0	0	0	0	0	0	1	0	1	0	0	0	0	0	1	0	0	0	0	0	1	0	0	1	1	0	0	3	0	0	0	0	0
1627	4	11	0	0	1	0	2	0	1	0	7	4	0	0	0	0	4	0	0	1	0	0	2	0	2	0	0	1	0	0	1	10	0	1	0	0	3	0	8	6	1	0	1	3	0	1	0	0	0
1628	16	31	0	4	2	0	6	2	3	0	5	10	0	0	0	0	1	0	0	0	0	0	1	0	8	2	0	0	0	0	4	11	0	2	0	0	6	0	5	5	3	0	0	0	0	2	2	0	0
1629	12	19	0	2	2	0	3	0	0	0	9	0	0	0	0	2	2	0	0	0	0	6	1	0	5	0	0	0	0	0	2	14	1	0	0	0	5	0	1	7	3	2	1	0	0	1	0	0	0
1630	5	5	0	2	0	0	2	2	2	0	4	0	0	1	0	1	3	0	0	1	0	0	3	0	7	3	0	0	0	0	1	5	0	1	0	0	0	0	0	2	4	0	1	1	0	2	0	0	0
1631	7	1	1	3	1	0	6	1	1	0	6	0	0	0	0	1	1	0	0	0	0	0	0	0	6	0	0	0	0	0	3	10	1	2	0	0	4	0	3	1	2	0	1	0	0	0	0	0	0
1632	9	12	0	1	1	0	2	0	1	0	8	0	0	0	0	2	5	0	0	0	0	4	0	0	5	0	0	2	0	0	2	10	1	5	0	0	1	0	4	3	2	0	1	1	0	1	0	0	0
1633	3	4	1	4	1	0	2	1	0	0	1	0	0	1	0	1	0	0	0	0	0	0	1	0	5	0	0	0	0	0	4	5	0	1	0	0	1	1	3	0	0	0	0	5	0	1	0	0	0
1634	1	0	0	0	0	0	1	0	0	0	6	0	0	0	0	0	1	0	0	1	0	0	0	0	4	1	0	2	0	0	3	3	0	1	0	0	2	1	11	9	6	0	2	1	0	1	0	0	0
1635	10	26	1	0	4	0	3	2	0	0	2	1	0	0	0	1	14	0	0	0	0	3	0	0	9	0	0	5	0	0	3	12	0	4	0	0	6	1	3	10	3	0	1	5	0	0	0	0	0
1636	2	9	1	0	0	0	2	2	1	0	2	0	0	1	0	2	7	0	0	0	0	0	0	0	0	0	0	1	0	0	0	4	0	5	0	0	1	0	3	11	1	0	2	1	0	0	0	0	0
1637	3	1	0	1	0	0	0	0	2	0	14	0	0	0	0	0	0	0	0	1	0	0	0	0	2	0	0	0	0	0	0	1	0	0	0	0	0	0	5	1	1	0	0	0	0	0	0	0	0
1638	13	25	0	2	2	0	7	1	0	0	0	0	0	0	0	0	9	0	0	0	0	1	0	0	11	0	0	1	0	0	1	5	0	2	0	0	2	1	4	9	1	0	1	3	0	2	0	0	0
1639	8	6	0	1	0	0	3	1	0	0	2	0	0	1	0	0	6	0	0	0	0	0	0	0	6	1	0	2	0	0	3	5	0	2	0	0	3	0	2	7	3	1	2	3	0	1	0	0	0
1640	5	0	0	1	1	0	1	2	1	0	11	0	0	0	0	2	0	0	0	0	0	0	0	0	1	0	0	0	0	0	0	5	0	2	0	0	0	0	2	0	1	0	0	1	0	0	0	0	0
1641	3	1	0	0	1	0	0	3	0	0	1	0	0	0	0	0	0	0	0	0	0	0	0	0	3	0	0	1	0	0	2	2	0	0	0	0	1	1	6	8	1	1	1	1	0	0	0	0	0
1642	2	0	1	1	0	0	1	0	0	0	3	0	1	0	0	5	0	0	0	0	0	0	1	0	2	1	0	0	0	0	0	5	0	2	0	0	1	0	5	2	6	0	0	0	0	1	0	0	0
1643	2	0	0	0	0	0	0	0	0	0	4	0	0	0	0	0	1	0	0	0	0	0	0	0	3	0	0	0	0	0	0	2	0	1	0	0	1	0	0	1	1	0	2	0	0	0	0	0	0
1644	2	0	0	1	0	0	1	0	0	0	11	0	0	0	0	0	1	0	0	0	0	0	0	0	0	0	0	0	0	0	4	1	0	3	0	0	2	0	4	0	2	0	0	0	0	1	0	0	0
1645	4	0	0	1	0	0	0	0	0	0	1	0	1	0	0	1	0	0	0	0	0	0	0	0	1	0	0	0	0	0	2	5	0	3	0	0	4	0	6	5	2	1	0	1	0	0	0	0	0
1646	12	0	0	8	1	0	5	5	1	0	34	1	0	0	0	4	3	0	0	0	0	0	0	0	12	0	0	0	0	0	0	6	0	3	0	0	2	0	4	1	5	0	1	7	0	0	0	0	0
1647	16	2	3	0	1	0	8	0	0	0	1	2	0	0	0	1	4	0	0	0	0	0	0	1	9	0	0	1	0	0	1	1	0	2	0	0	6	0	3	16	6	0	0	2	0	1	0	0	0
1648	0	0	0	0	0	0	2	0	2	0	3	0	0	0	0	5	3	0	0	0	0	0	1	0	3	0	0	0	0	0	7	8	0	3	0	0	4	0	3	4	3	0	0	2	0	3	0	0	0
1649	9	4	0	5	0	0	6	1	1	0	9	5	0	1	0	3	3	0	0	0	0	1	0	0	8	1	0	0	0	0	3	10	1	1	0	0	9	0	4	2	1	0	1	3	0	2	0	0	0
1650	5	1	0	4	2	0	5	3	1	0	9	1	0	0	0	0	2	0	0	0	0	0	0	0	4	0	0	0	0	0	2	6	0	5	0	0	1	0	2	2	1	0	2	2	0	2	0	0	0
1651	5	29	1	0	1	0	5	4	1	0	6	0	0	0	0	0	2	0	0	0	0	3	0	0	6	3	0	1	0	0	3	17	0	4	0	0	1	1	3	14	3	0	2	0	0	0	0	0	0
1652	2	3	0	4	1	0	3	3	0	0	10	0	0	0	0	0	0	0	0	0	0	0	0	0	5	1	0	0	0	0	1	5	0	2	0	0	0	0	5	2	4	0	0	1	0	0	0	0	0
1653	5	5	0	1	0	0	3	0	0	0	4	0	0	0	0	1	3	0	0	0	0	2	0	0	0	0	0	0	0	0	2	4	0	4	0	0	3	0	3	4	0	0	1	1	0	1	0	0	0
1654	14	9	0	2	1	0	4	3	2	0	0	0	0	1	0	1	11	0	0	0	0	0	1	0	7	1	0	0	0	0	4	17	0	5	0	0	11	0	8	18	2	0	3	4	0	3	0	0	0
1655	2	0	0	1	0	0	1	0	0	0	3	0	0	0	0	0	1	0	0	0	0	0	0	0	0	0	0	0	0	0	0	0	0	0	0	0	0	0	0	2	0	0	0	0	0	0	0	0	0
1656	6	0	0	2	0	0	2	2	2	0	11	0	0	1	0	0	2	0	0	1	0	0	1	0	7	1	0	0	0	0	0	2	0	0	0	0	2	0	3	1	3	0	1	0	0	0	0	0	0
1657	2	0	0	0	0	0	0	3	2	0	1	0	0	0	0	4	5	0	0	0	0	1	1	0	7	0	0	35	0	0	2	2	0	0	0	0	2	1	2	3	4	0	0	0	0	1	0	0	0
1658	0	0	0	6	0	0	1	2	2	0	11	0	0	0	0	0	1	0	0	0	0	1	0	0	5	1	0	0	0	0	2	8	0	2	0	0	1	0	5	0	3	0	0	0	0	0	0	0	0
1659	6	1	0	3	0	0	3	0	0	0	10	0	0	0	0	3	2	0	0	0	0	0	0	0	2	0	0	0	0	0	1	1	0	3	0	0	1	0	3	1	5	0	0	2	0	1	0	0	0
1660	2	0	0	2	0	0	1	2	0	0	2	0	0	1	0	0	1	0	0	0	0	0	0	0	6	0	0	0	0	0	1	8	0	3	0	0	0	0	5	0	0	0	0	0	0	1	0	0	0
1661	6	0	1	1	1	0	4	0	1	0	1	2	1	0	0	0	0	0	0	0	0	0	0	0	3	1	0	0	0	0	0	8	0	1	0	0	3	0	11	4	6	0	0	2	0	0	0	0	0
1662	5	1	0	2	2	0	4	3	4	0	22	1	1	0	0	0	2	0	0	0	0	0	1	0	6	0	0	0	0	0	1	1	0	4	0	0	0	0	7	2	7	0	0	0	0	1	0	0	0
1663	5	15	0	2	2	0	4	1	8	0	8	4	1	1	0	2	10	0	0	0	0	2	1	0	6	1	0	39	1	0	9	13	0	2	0	0	5	0	22	24	2	0	2	5	0	7	0	0	0
1664	5	0	0	1	1	0	0	2	2	0	5	2	0	0	0	0	0	0	0	0	0	1	0	0	4	0	0	26	0	0	6	7	0	3	0	1	0	1	11	13	3	0	2	2	0	1	0	0	0
1665	6	2	1	0	3	0	0	3	5	0	2	0	0	1	0	3	5	0	0	0	0	0	3	0	5	0	0	2	0	0	3	3	0	0	0	0	1	0	4	11	3	1	3	6	0	0	1	0	0
1666	3	6	0	2	3	0	1	1	0	0	4	4	0	0	0	1	1	0	0	0	0	0	3	0	4	0	0	0	0	0	1	8	1	0	0	0	1	0	3	4	2	0	0	0	0	0	0	0	0
1667	6	23	1	2	7	0	11	0	0	0	4	2	1	0	0	1	3	0	0	1	0	0	1	0	13	2	0	2	1	0	2	12	0	1	1	0	1	4	8	11	1	0	0	2	0	0	2	0	0
1668	6	0	0	0	1	0	4	0	0	0	10	0	0	0	0	1	3	0	0	0	0	1	0	0	6	1	0	0	0	0	1	5	0	3	0	0	3	0	3	0	1	0	3	0	0	0	0	0	0
1669	4	1	0	3	0	0	1	5	2	0	6	1	0	0	0	0	1	0	0	0	0	0	0	0	7	0	0	1	0	0	1	5	0	4	0	0	1	0	5	0	1	0	1	1	0	1	0	0	0
1670	6	0	0	3	0	0	4	0	1	0	16	0	0	0	0	1	0	0	0	0	0	0	0	0	0	1	0	0	0	0	0	1	0	1	0	0	1	0	2	0	0	0	0	3	0	2	0	0	0
1671	6	24	0	1	0	0	4	1	0	0	10	0	0	0	0	0	7	0	0	0	0	9	0	0	2	1	0	1	1	0	5	21	0	1	0	0	2	0	3	14	4	0	3	4	0	1	0	0	0
1672	10	1	0	5	0	0	7	3	1	0	24	0	0	0	0	2	1	0	0	0	0	0	2	0	6	0	0	0	0	0	2	1	0	5	0	0	1	0	3	1	4	0	0	1	0	2	0	0	0
1673	4	0	0	4	0	0	1	3	0	0	5	0	0	1	0	1	1	0	0	0	0	0	0	0	3	0	0	1	0	0	2	6	0	4	0	0	1	0	5	0	2	0	0	1	0	0	0	0	0
1674	0	0	1	0	0	0	1	1	3	0	0	0	0	0	0	2	2	0	0	0	0	0	0	0	4	0	0	5	0	0	3	1	0	2	0	0	0	0	9	10	3	0	3	0	0	0	0	0	0
1675	6	1	0	7	0	0	1	2	0	0	3	2	0	0	0	0	1	0	0	0	0	0	1	0	1	0	0	0	0	0	3	5	1	3	0	0	0	0	0	0	0	0	0	1	0	0	0	0	0
1676	5	0	0	5	0	0	2	3	1	0	9	0	0	0	0	2	1	0	0	0	0	1	0	0	6	0	0	0	0	0	3	5	0	1	0	0	0	0	4	0	0	0	0	1	0	1	0	0	0
1677	5	1	0	4	0	0	3	0	0	0	13	0	0	0	0	2	5	0	0	0	0	0	0	0	9	0	0	0	0	0	4	4	0	5	0	0	0	0	4	2	1	0	0	0	0	0	0	0	0
1678	0	9	0	0	0	0	0	1	1	0	1	1	0	0	0	1	0	0	0	0	0	0	0	0	2	0	0	1	0	0	2	3	0	1	0	0	0	0	2	6	1	0	0	0	0	0	0	0	0
1679	2	4	1	0	1	0	0	0	0	0	0	0	0	0	0	0	4	0	0	0	0	0	0	0	1	0	0	0	0	0	0	3	0	0	0	0	1	1	0	3	1	0	0	1	0	0	0	0	0
1680	0	1	0	0	0	0	0	1	0	0	1	0	0	0	0	0	2	0	0	0	0	0	0	0	0	0	0	0	0	0	0	1	0	1	0	0	0	0	0	1	0	0	1	0	0	0	0	0	0
1681	6	0	0	3	1	0	3	3	1	0	26	2	0	0	0	0	1	0	0	0	0	1	0	0	9	2	0	0	0	0	1	9	0	1	0	0	4	0	8	2	8	0	0	1	0	0	0	0	0
1682	8	0	0	6	2	0	1	2	2	0	4	2	0	0	0	1	4	0	0	0	0	0	0	0	8	0	0	0	0	0	2	10	0	0	0	0	2	0	4	0	6	0	1	1	0	1	0	0	0
1683	5	0	0	0	0	0	0	1	2	0	2	0	1	0	0	0	0	0	0	0	0	0	0	0	2	0	0	1	0	0	3	4	0	2	0	0	0	0	0	3	0	1	1	1	0	1	0	0	0
1684	1	0	0	0	0	0	0	2	1	0	6	0	0	0	0	1	0	0	0	0	0	0	1	0	0	1	0	4	0	0	1	4	0	1	0	0	1	0	3	14	3	2	0	1	0	0	0	0	0
1685	1	0	0	2	0	0	0	3	2	0	10	1	0	1	0	0	3	0	0	1	0	0	0	0	2	0	0	0	0	0	3	2	0	2	0	0	1	0	2	3	1	0	0	0	0	1	0	0	0
1686	8	8	1	0	0	0	4	0	0	0	0	1	0	0	1	0	7	0	0	0	0	0	0	0	5	1	0	0	0	0	2	7	1	0	0	0	6	0	5	5	1	0	2	2	0	0	0	0	0
1687	1	0	0	0	0	0	1	1	0	0	10	0	0	0	0	2	0	0	0	0	0	0	2	0	4	0	0	0	0	0	1	1	0	0	0	0	1	0	3	0	2	0	2	1	0	0	0	0	0
1688	3	0	0	1	1	0	0	2	1	0	3	0	0	0	0	1	1	0	0	0	0	0	0	0	3	0	0	0	0	0	1	3	0	0	0	0	1	0	4	9	5	0	0	0	0	0	0	0	0
1689	1	0	0	2	0	0	0	1	0	0	6	0	0	0	0	1	2	0	0	0	0	0	0	0	4	0	0	0	0	0	2	1	0	3	0	0	2	0	5	0	0	0	1	0	0	0	0	0	0
1690	4	1	0	2	0	0	0	2	0	0	7	0	0	0	0	0	0	0	0	0	0	0	0	0	8	0	0	0	0	0	2	0	0	1	0	0	0	0	3	1	1	0	0	0	0	0	0	0	0
1691	2	0	1	4	0	0	2	2	0	0	13	0	0	0	0	1	3	0	0	0	0	0	1	0	2	1	0	0	0	0	0	1	0	3	0	0	0	0	0	2	1	0	0	0	0	0	0	0	0
1692	2	0	0	0	0	0	0	0	1	0	2	0	0	0	0	0	0	0	0	0	0	0	1	0	2	0	0	1	0	0	2	0	0	1	0	0	2	0	3	3	1	0	1	0	0	0	0	0	0
1693	1	1	0	0	2	0	1	0	0	0	1	0	0	1	0	1	0	0	0	0	0	0	1	0	3	0	0	4	0	0	0	1	0	2	0	0	0	1	6	15	0	1	0	1	0	2	0	0	0
1694	0	2	0	0	3	0	0	2	2	0	2	0	0	1	0	2	2	0	0	0	0	0	3	0	6	3	0	4	0	0	2	3	0	0	0	0	1	2	9	13	1	0	0	2	0	3	0	0	0
1695	0	1	0	0	0	0	1	0	0	0	3	0	1	0	0	0	0	0	0	0	0	0	0	0	1	1	0	0	0	0	0	1	0	0	0	0	1	0	1	1	0	0	0	0	0	1	0	0	0
1696	3	20	1	3	1	0	3	2	1	0	3	0	1	0	0	1	2	0	0	0	0	0	0	0	1	0	0	1	0	0	2	8	0	1	0	0	3	0	5	10	3	0	1	1	0	1	0	0	0
1697	4	17	0	3	0	0	2	0	0	0	4	0	0	0	0	0	0	0	0	0	0	0	1	0	4	0	0	0	0	0	1	11	0	2	0	0	0	0	3	6	1	0	0	1	0	0	0	0	0
1698	3	11	0	1	0	0	8	3	3	0	5	5	0	1	0	1	6	0	0	1	0	1	0	0	7	0	0	4	0	0	3	9	1	6	0	0	4	0	17	20	3	0	4	6	0	4	1	0	0
1699	3	2	0	1	1	0	7	2	1	0	12	2	0	0	0	1	1	0	0	0	0	1	0	0	3	0	0	0	0	0	0	2	0	2	0	0	3	0	5	1	1	0	0	3	0	0	0	0	0
1700	5	14	1	4	0	0	3	1	0	0	6	1	1	0	0	2	2	0	0	0	0	0	0	0	2	0	0	0	0	0	1	5	1	3	0	0	4	0	7	2	1	0	1	0	0	2	1	0	0
1701	4	0	0	8	1	0	6	1	2	0	5	1	0	0	0	1	0	0	0	1	0	0	1	0	4	0	0	0	0	0	3	9	0	4	0	0	3	0	4	4	2	0	1	0	0	1	0	0	0
1702	8	1	0	7	1	0	3	1	0	0	10	1	0	0	0	1	2	0	0	0	0	0	0	0	10	0	0	1	0	0	0	13	0	3	0	0	5	0	7	8	3	0	1	3	0	2	0	0	0
1703	1	3	0	4	1	0	3	2	0	0	12	1	0	0	0	0	1	0	0	0	0	0	0	0	3	1	0	0	0	0	0	3	0	4	0	0	0	0	4	2	2	0	0	2	0	0	0	0	0
1704	4	18	0	2	0	0	4	0	0	0	6	0	0	0	0	0	4	0	0	0	0	7	0	0	11	0	0	4	0	0	2	8	1	7	0	0	7	0	5	5	1	0	0	2	0	3	0	0	0
1705	5	17	0	0	1	0	2	1	0	0	4	0	0	0	0	0	6	0	0	0	0	3	0	0	6	0	0	0	0	0	2	7	0	1	0	0	1	0	4	5	0	0	1	1	0	4	0	0	0
1706	6	1	0	5	2	0	4	2	2	0	11	1	0	0	0	0	5	0	0	0	0	0	0	0	5	2	0	1	0	0	4	11	0	3	0	0	1	0	1	2	1	0	0	6	0	0	0	0	0
1707	5	30	0	1	2	0	2	1	1	0	10	0	0	0	0	2	3	0	0	0	0	3	0	0	9	0	0	2	0	0	4	14	1	6	0	0	3	0	5	19	1	0	4	1	0	1	0	0	0
1708	4	0	0	1	1	0	4	5	2	0	11	1	0	0	0	3	2	0	0	1	0	0	0	0	1	0	0	0	0	0	1	3	0	4	0	0	0	0	5	2	2	0	0	2	0	2	0	0	0
1709	6	0	0	13	2	0	5	2	0	0	6	0	0	0	0	0	3	0	0	0	0	0	1	0	6	0	0	0	0	0	0	3	0	5	0	0	0	0	1	1	3	0	0	1	0	2	0	0	0
1710	5	3	0	3	1	0	2	0	0	0	6	0	0	1	0	1	2	0	0	2	0	0	0	0	8	0	0	0	1	0	2	6	0	6	0	0	1	0	3	0	0	0	0	4	0	1	0	0	0
1711	2	0	0	2	0	0	1	2	0	0	6	0	1	0	0	0	0	0	0	0	0	0	0	0	3	0	0	1	0	0	1	14	0	1	0	0	1	0	5	4	3	2	0	2	0	2	0	0	0
1712	17	0	0	0	0	0	2	0	0	0	1	1	0	0	0	0	3	0	0	0	0	1	0	0	3	0	0	0	0	0	0	4	0	1	0	0	2	0	0	6	3	0	1	0	0	1	0	0	0
1713	5	0	0	1	0	0	4	3	1	0	12	0	0	0	0	2	0	0	0	0	0	2	1	0	11	0	0	0	0	0	1	7	0	5	0	0	2	0	8	5	3	0	1	1	0	0	0	0	0
1714	4	0	0	0	0	0	1	3	1	0	2	0	0	0	0	1	2	0	0	0	0	0	0	0	4	0	0	2	0	0	1	3	0	1	0	0	3	1	14	11	2	0	1	0	0	0	0	0	0
1715	0	0	0	0	0	0	1	0	0	0	4	0	0	0	0	0	4	0	0	0	0	0	0	0	1	0	0	2	0	0	1	5	0	1	0	0	1	0	5	11	2	1	0	0	0	1	0	0	0
1716	0	1	0	0	0	0	0	1	1	0	1	0	0	0	0	0	0	0	0	0	0	0	1	0	5	0	0	1	0	0	2	1	0	0	0	0	0	0	4	11	1	0	2	0	0	1	0	0	0
1717	14	17	0	0	0	0	3	3	0	0	1	0	0	0	0	1	7	0	0	0	0	1	0	0	4	0	0	0	0	0	4	8	0	4	0	0	3	0	5	13	6	0	1	1	0	1	0	0	0
1718	3	0	0	1	0	0	2	3	1	0	12	0	0	0	1	0	2	0	0	0	0	0	0	0	3	0	0	0	0	0	2	1	0	4	0	0	0	0	0	2	0	0	0	1	0	0	0	0	0
1719	7	10	1	1	0	0	5	1	1	0	7	10	1	1	1	3	4	0	0	1	0	0	0	0	11	1	0	0	2	0	1	22	0	4	0	0	4	0	10	3	3	0	0	2	0	1	1	0	0
1720	2	22	0	4	1	0	5	1	0	0	5	0	0	0	0	0	0	0	0	0	0	0	0	0	4	2	0	1	0	0	1	8	0	2	0	0	3	0	4	2	1	0	0	1	0	1	0	0	0
1721	3	8	0	0	0	0	1	0	0	0	1	0	0	0	0	0	0	0	0	0	0	7	0	0	3	0	0	2	0	0	2	11	0	2	0	0	2	0	0	5	2	0	2	0	0	1	0	0	0
1722	3	4	0	0	0	0	1	4	5	0	9	1	0	0	0	5	6	0	0	1	0	0	1	0	12	1	0	5	1	0	3	8	0	1	0	0	4	1	10	22	3	2	5	3	0	2	1	0	0
1723	1	24	0	4	1	0	6	2	2	0	3	2	0	1	0	1	0	0	0	0	0	1	0	0	8	1	0	0	0	1	2	8	2	4	0	0	3	0	5	15	3	1	1	0	0	0	0	0	0
1724	6	1	0	5	1	0	12	3	2	0	12	1	0	0	0	3	6	0	0	1	0	0	1	0	9	0	0	0	0	0	5	11	0	7	0	0	4	0	11	2	6	1	3	4	0	2	0	0	0
1725	6	6	0	3	4	0	6	1	1	0	19	0	0	1	0	1	4	0	0	1	0	0	1	0	8	0	0	0	0	0	1	17	0	4	0	0	3	0	10	2	5	0	0	2	0	2	0	0	0
1726	5	1	0	1	1	0	0	1	0	0	11	0	0	1	0	0	0	0	0	0	0	0	1	0	4	0	0	0	0	0	1	3	1	3	0	0	1	0	3	1	2	0	1	2	0	0	0	0	0
1727	0	1	0	0	0	0	1	0	0	0	0	0	0	0	0	0	1	0	0	0	0	0	0	0	2	0	0	1	0	0	0	1	0	0	0	0	1	0	1	2	1	0	0	0	0	1	0	0	0
1728	1	0	0	0	0	0	1	1	2	0	1	0	0	0	0	0	0	0	0	0	0	0	1	0	1	0	0	0	0	0	2	3	1	4	0	0	0	0	3	7	0	1	1	0	0	0	0	0	0
1729	7	13	0	1	1	0	6	1	0	0	1	0	0	0	0	0	12	0	0	0	0	4	0	0	13	0	0	0	0	0	1	12	0	5	0	0	8	0	5	6	2	0	1	2	0	1	0	0	0
1730	7	3	0	4	1	0	2	0	2	0	12	1	0	0	0	1	1	0	0	0	0	0	0	0	7	0	0	1	0	0	1	3	0	3	0	0	1	0	2	3	4	0	0	1	0	1	0	0	0
1731	18	32	1	2	1	0	7	0	1	0	4	0	0	0	0	2	6	0	0	0	0	18	0	0	11	2	0	1	0	0	2	6	0	3	0	0	2	1	3	7	2	0	2	4	0	1	0	0	0
1732	3	7	0	0	1	0	3	0	1	0	4	0	0	0	0	0	3	0	0	0	0	0	0	0	1	1	0	1	0	0	1	4	1	1	0	0	1	2	1	3	1	0	1	1	0	2	0	0	0
1733	12	5	0	0	2	0	3	2	0	0	8	0	0	0	0	0	5	0	0	0	0	0	1	0	4	0	0	1	0	0	3	17	0	4	0	0	6	0	3	13	1	0	1	2	0	0	0	0	0
1734	14	7	0	0	1	0	2	1	0	0	3	0	1	0	0	1	3	0	0	0	0	0	0	0	2	0	0	1	0	0	2	3	0	2	0	0	3	0	1	3	2	0	0	0	0	2	0	0	0
1735	5	0	0	3	1	0	1	0	0	0	16	0	0	0	0	0	1	0	0	0	0	0	1	0	4	0	0	0	0	0	1	1	1	0	0	0	1	0	7	0	5	0	0	0	0	0	0	0	0
1736	2	2	0	6	0	0	2	2	2	0	20	0	0	0	0	0	0	0	0	0	0	0	0	0	8	0	0	0	0	0	2	10	0	2	0	0	2	0	8	1	3	0	0	0	0	2	0	0	0
1737	2	1	0	3	0	0	1	0	0	0	10	0	0	0	0	1	0	0	0	0	0	0	0	0	1	0	0	0	0	0	1	1	0	1	0	0	2	0	2	1	3	0	1	0	0	0	0	0	0
1738	2	0	0	3	0	0	1	0	2	0	12	0	0	0	0	3	1	0	0	0	0	0	0	0	9	0	0	0	0	0	3	4	0	5	0	0	3	0	3	1	4	0	1	0	0	1	0	0	0
1739	4	0	0	5	0	0	0	0	0	0	11	0	0	0	0	0	2	0	0	0	0	0	0	0	3	0	0	0	0	0	1	3	1	3	0	0	3	0	8	1	1	0	1	1	0	1	0	0	0
1740	0	0	0	0	1	0	0	0	2	0	5	1	0	0	0	1	0	0	0	0	0	0	0	0	3	1	0	0	0	0	0	3	0	1	0	0	0	0	0	0	2	0	0	2	0	0	0	0	0
1741	10	21	1	1	0	0	4	0	0	0	3	0	0	0	0	0	9	0	0	0	0	0	0	0	4	0	0	1	0	0	1	6	0	0	0	0	4	0	2	9	1	0	1	1	0	1	0	0	0
1742	0	0	0	0	0	0	1	0	1	0	0	0	0	0	0	1	3	0	0	0	0	0	1	0	0	0	0	1	1	0	0	0	0	1	0	0	1	0	7	10	2	1	3	0	0	1	0	0	0
1743	2	1	0	0	1	0	1	0	0	0	0	0	0	1	0	0	2	0	0	0	0	0	1	0	2	0	0	1	1	0	2	0	1	0	0	0	4	0	8	5	2	0	0	1	0	1	0	0	0
1744	1	1	0	0	4	0	2	0	1	0	5	0	1	1	0	0	2	0	0	0	0	0	0	0	2	0	0	2	0	0	0	4	0	1	0	0	0	0	4	7	2	1	2	1	0	1	0	0	0
1745	1	0	0	0	0	0	1	1	1	0	0	0	1	0	0	1	2	0	0	0	0	0	1	0	2	0	0	0	0	0	1	0	0	1	0	0	1	0	3	4	2	0	1	2	0	2	0	0	0
1746	0	0	0	0	1	0	0	1	1	0	1	0	0	1	0	0	2	0	0	0	0	0	0	0	0	0	0	0	1	0	0	3	0	3	0	0	2	0	1	0	2	0	0	2	0	0	0	0	0
1747	4	0	0	0	2	0	2	8	4	0	9	1	1	0	0	4	5	0	0	1	0	0	4	0	8	0	0	0	0	0	8	6	0	4	0	0	3	0	11	8	2	1	2	14	0	5	0	0	0
1748	1	6	0	1	0	0	1	2	1	0	3	7	0	1	0	1	0	0	0	0	0	1	0	0	5	0	0	0	0	0	4	5	0	3	0	0	2	0	0	1	0	0	1	2	0	0	1	0	0
1749	3	3	0	3	0	0	1	0	0	0	3	1	0	0	0	2	2	0	0	0	0	1	0	0	3	0	0	0	0	0	3	1	0	3	0	0	1	0	8	1	0	0	1	0	0	1	0	0	0
1750	0	0	0	2	0	0	0	0	0	0	1	1	0	0	0	0	2	0	0	0	0	0	0	0	1	0	0	0	0	0	0	2	0	0	0	0	1	0	1	1	0	0	0	0	0	0	0	0	0
1751	4	1	0	1	1	0	2	2	1	0	2	0	0	0	0	1	1	0	0	0	0	0	1	0	4	0	0	0	0	0	0	2	0	1	0	0	2	0	3	0	2	0	1	0	0	1	0	0	0
1752	1	1	0	0	0	0	0	0	0	0	0	0	0	0	0	0	1	0	0	0	0	0	0	0	3	0	0	0	0	0	1	5	0	0	0	0	1	2	5	4	1	0	0	0	0	1	0	0	0
1753	7	3	0	7	1	0	5	1	0	0	24	1	0	1	0	4	1	0	0	1	0	0	1	0	16	1	0	0	0	0	0	14	1	8	0	0	7	0	10	6	3	0	1	2	0	2	0	0	0
1754	2	1	0	6	0	0	3	2	1	0	12	0	0	1	0	0	2	0	0	0	0	0	3	0	11	0	0	1	0	0	2	2	0	1	0	0	2	0	7	1	2	0	3	2	0	1	1	0	0
1755	2	10	0	0	1	0	2	1	0	0	0	0	0	0	0	0	2	0	0	1	0	3	0	0	2	0	0	0	0	0	1	4	0	1	0	0	3	0	0	9	0	0	0	1	0	1	0	0	0
1756	3	0	0	5	0	0	8	1	2	0	11	1	0	0	0	1	4	0	0	0	0	0	2	0	10	0	0	1	0	0	4	4	0	4	0	0	3	0	4	6	2	0	0	1	0	3	0	0	0
1757	5	0	0	0	0	0	1	2	3	0	6	0	0	0	0	1	0	0	0	1	0	0	0	0	7	0	0	0	0	0	1	3	0	4	0	0	6	1	12	18	6	0	1	2	0	1	0	0	0
1758	5	2	0	0	0	0	1	1	2	0	3	0	0	1	0	2	2	0	0	0	0	0	1	0	5	0	0	4	0	0	1	2	1	3	0	0	2	0	13	11	6	1	1	1	0	0	0	0	0
1759	4	26	1	0	2	0	4	0	0	0	1	0	0	1	0	2	11	0	0	0	0	1	0	0	6	0	0	1	0	0	2	12	0	2	0	0	3	0	3	10	2	1	0	2	0	2	0	0	0
1760	6	0	0	1	0	0	4	2	0	0	9	0	0	0	0	0	3	0	0	1	0	0	1	0	3	1	0	0	0	0	1	3	1	3	0	0	1	0	1	3	1	0	0	0	0	1	0	0	0
1761	2	0	0	0	0	0	1	1	0	0	0	0	0	0	0	2	2	0	0	0	0	0	0	0	5	0	0	1	0	0	2	1	0	1	0	0	2	0	2	8	1	0	0	0	0	1	0	0	0
1762	1	0	0	0	0	0	1	1	0	0	3	0	0	0	0	0	1	0	0	1	0	0	0	0	0	0	0	4	0	0	1	2	0	0	0	0	1	0	8	9	2	0	0	0	0	1	0	0	0
1763	1	0	0	2	2	0	3	1	1	0	6	0	2	0	0	1	1	0	0	0	0	0	0	0	2	0	0	0	0	0	2	4	0	1	0	0	2	0	5	2	0	0	0	1	0	0	0	0	0
1764	11	1	0	5	0	0	5	4	2	0	17	0	0	1	0	2	2	0	0	0	0	0	1	0	2	0	0	0	0	0	2	3	0	4	0	0	2	0	9	1	8	0	0	2	0	1	0	0	0
1765	8	15	1	0	2	0	0	0	0	0	1	0	0	0	0	1	11	0	0	0	0	1	0	0	12	0	0	2	0	0	6	10	0	3	0	0	11	0	1	3	3	0	0	2	0	1	0	0	0
1766	1	1	0	1	0	0	0	0	1	0	6	0	0	0	0	3	0	0	0	0	0	0	0	0	3	0	0	0	0	0	2	2	0	1	0	0	1	0	2	1	1	0	0	0	0	0	0	0	0
1767	0	0	0	0	2	0	0	3	3	0	0	0	0	0	0	0	1	0	0	1	0	0	0	0	0	0	0	2	0	0	1	1	0	0	0	0	1	0	1	0	3	0	1	0	0	0	0	0	0
1768	1	0	0	0	0	0	1	2	0	0	3	0	0	0	0	0	0	0	0	0	0	0	0	0	1	0	0	1	0	0	1	3	0	1	0	0	2	0	9	21	6	0	2	0	0	1	0	0	0
1769	0	0	0	1	0	0	0	0	0	0	2	0	0	0	0	0	3	0	0	1	0	0	0	0	2	0	0	0	0	0	2	6	0	1	0	0	1	0	2	4	4	0	0	0	0	0	0	0	0
1770	7	0	0	1	0	0	1	2	1	0	4	2	1	1	0	5	4	0	0	1	0	2	3	0	9	0	0	18	1	0	8	2	0	4	0	0	4	1	2	7	2	0	1	11	0	4	0	0	0
1771	7	31	1	6	8	0	4	7	13	0	18	5	0	3	0	3	5	0	0	1	0	0	3	1	8	3	0	28	0	0	11	22	2	10	0	0	9	2	15	42	15	4	4	10	0	13	0	0	1
1772	1	1	0	1	0	0	1	0	0	0	2	0	0	0	0	0	0	0	0	0	0	0	0	0	1	0	0	0	0	0	1	3	1	0	0	0	0	0	1	1	0	0	0	0	0	1	0	0	0
1773	3	3	0	0	0	0	2	3	1	0	7	0	1	0	0	2	2	0	0	0	0	0	0	0	4	0	0	4	0	0	1	4	0	3	0	0	3	0	3	6	2	0	2	0	0	1	0	0	0
1774	8	19	0	3	0	0	7	0	3	0	19	0	0	0	0	1	2	0	0	1	0	2	1	0	5	0	0	0	0	0	2	20	0	3	0	0	6	0	4	6	2	0	0	0	0	1	0	0	0
1775	7	4	0	4	1	0	9	1	0	0	8	0	0	0	0	0	1	0	0	0	0	0	0	0	1	0	0	0	0	0	1	10	0	1	0	0	1	0	3	1	8	0	0	1	0	4	0	0	0
1776	2	0	0	5	0	0	1	0	0	0	8	0	0	1	0	1	0	0	0	0	0	0	0	0	5	1	0	0	0	0	3	1	0	2	0	0	3	0	7	0	2	1	0	0	0	0	0	0	0
1777	2	1	1	5	0	0	3	0	0	0	8	0	0	0	0	2	1	0	0	0	0	0	0	0	6	0	0	0	0	0	1	12	1	1	0	0	0	1	7	0	0	0	1	0	0	0	0	0	0
1778	7	0	0	7	0	0	2	1	0	0	9	0	0	0	0	0	0	0	0	2	0	0	0	0	7	0	0	0	0	0	1	3	0	4	0	0	0	0	2	2	1	0	0	0	0	3	0	0	0
1779	2	0	0	2	0	0	3	0	0	0	6	1	0	0	0	0	0	0	0	1	0	0	1	0	0	0	0	0	0	0	0	0	0	0	0	0	0	0	1	0	2	0	0	0	0	0	0	0	0
1780	2	0	0	6	0	0	6	0	0	0	10	0	1	0	0	1	3	0	0	0	0	0	0	0	5	1	0	0	1	0	2	9	2	0	0	0	3	0	2	1	4	0	1	1	0	1	0	0	0
1781	11	0	0	3	0	0	1	1	0	0	8	0	0	0	0	0	3	0	0	0	0	0	0	0	5	0	0	0	0	0	0	0	0	2	0	0	3	0	4	1	3	0	0	0	0	1	0	0	0
1782	0	0	0	0	0	0	2	4	5	0	2	0	0	0	0	1	0	0	0	0	0	0	2	0	4	1	0	1	0	0	0	3	0	0	0	0	1	0	3	6	5	0	0	0	0	1	0	0	0
1783	2	0	0	0	0	0	0	1	2	0	1	0	0	0	0	2	2	0	0	0	0	0	0	0	4	0	0	1	0	0	2	2	0	0	0	0	0	0	8	11	3	1	0	1	0	1	0	0	0
1784	6	0	1	5	1	0	6	1	3	0	4	0	1	0	0	2	2	0	0	0	0	0	0	0	3	0	0	0	0	0	5	12	0	2	0	0	3	0	5	0	8	0	1	0	0	2	0	0	0
1785	6	15	1	0	1	0	2	3	0	0	0	0	0	0	0	0	8	0	0	0	0	0	1	0	2	0	0	1	0	0	4	12	2	3	0	0	10	0	2	5	2	0	5	0	0	0	0	0	0
1786	10	0	1	2	0	0	1	2	3	0	4	0	1	0	0	3	1	0	0	0	0	0	0	0	2	0	0	1	0	0	2	6	0	0	0	0	3	0	8	4	3	0	0	0	0	2	0	0	0
1787	10	1	0	1	0	0	2	1	1	0	6	0	0	0	0	1	0	0	0	0	0	1	0	0	1	0	0	0	0	0	0	4	0	1	0	0	3	0	7	0	5	0	1	0	0	1	0	0	0
1788	3	0	0	4	0	0	3	0	0	0	11	0	0	0	0	3	1	0	0	0	0	0	0	0	0	0	0	0	0	0	2	2	0	4	0	0	1	0	2	1	2	0	0	0	0	0	0	0	0
1789	4	1	0	0	0	0	0	5	1	0	7	0	1	0	0	1	1	0	0	0	0	0	4	0	1	1	0	2	0	0	1	6	1	0	0	0	3	0	12	15	6	0	1	0	0	2	0	0	0
1790	8	0	0	2	0	0	3	2	0	0	1	0	2	0	0	2	1	0	0	0	0	0	0	0	4	0	0	0	0	0	2	4	0	2	0	0	3	0	8	4	3	0	1	2	0	0	0	0	0
1791	1	0	0	0	0	0	2	0	0	0	3	0	0	0	0	0	1	0	0	1	0	0	0	0	1	0	0	0	0	0	3	8	1	3	0	0	1	0	2	2	8	0	0	1	0	0	1	0	0
1792	0	3	0	1	1	0	2	1	0	0	3	0	0	0	0	1	0	0	0	0	0	1	0	0	4	0	0	3	0	0	2	0	0	1	0	0	2	0	12	13	2	0	1	1	0	0	0	0	0
1793	1	0	0	1	0	0	0	0	1	0	0	1	1	0	0	0	0	0	0	0	0	0	0	0	2	0	0	0	0	0	1	6	0	1	0	0	2	0	13	1	2	0	0	0	0	0	0	0	0
1794	4	0	0	4	1	0	0	2	1	0	3	0	1	0	0	3	1	0	0	0	0	0	0	0	4	0	0	0	0	0	3	5	1	2	0	0	4	0	8	4	8	0	0	1	0	0	0	0	0
1795	1	0	0	1	0	0	2	1	0	0	0	0	0	0	0	1	0	0	0	0	0	0	0	0	2	0	0	2	0	0	1	3	0	0	0	0	1	0	7	12	2	0	0	0	0	0	0	0	0
1796	0	1	0	0	0	0	2	3	3	0	4	0	0	1	0	0	1	0	0	0	0	1	0	0	4	0	0	10	0	0	3	6	1	3	0	0	1	0	4	12	1	1	1	2	0	0	0	0	0
1797	9	27	0	1	0	0	3	0	1	0	6	0	0	0	0	0	0	0	0	0	0	0	2	0	4	1	0	0	0	0	1	3	0	3	0	0	2	0	2	3	1	0	0	1	0	2	0	0	0
1798	4	4	0	0	0	0	3	2	0	0	4	1	1	0	0	1	0	0	0	0	0	0	0	0	5	0	0	8	0	0	3	11	0	4	0	0	3	0	18	18	6	0	0	2	0	1	0	0	0
1799	6	2	1	10	0	0	6	1	3	0	12	0	0	0	0	5	2	0	0	1	0	1	1	0	13	2	0	0	1	0	3	2	0	3	0	0	2	0	6	5	3	0	1	1	0	0	0	0	0
1800	2	3	0	8	0	0	7	0	0	0	9	2	0	0	0	3	0	0	0	0	0	0	0	0	7	0	0	0	0	0	1	5	0	0	0	0	2	0	5	3	0	1	0	2	0	0	1	0	0
1801	11	0	0	5	0	0	4	0	0	0	8	0	0	0	0	0	4	0	0	0	0	2	1	0	6	1	0	0	0	0	2	9	0	1	0	0	6	0	8	1	2	0	1	2	0	3	0	0	0
1802	0	0	0	0	0	0	1	0	0	0	4	0	0	0	0	1	1	0	0	0	0	0	1	0	0	0	0	2	0	0	0	3	0	1	0	0	3	0	5	11	2	0	0	0	0	0	0	0	0
1803	5	0	0	1	0	0	2	3	0	0	9	0	0	0	0	2	0	0	0	0	0	0	1	0	2	0	0	0	0	0	2	5	0	1	0	0	2	0	2	0	6	0	0	3	0	0	0	0	0
1804	5	0	0	7	0	0	3	3	0	0	4	0	0	0	0	2	0	0	0	0	0	0	0	0	4	0	0	0	0	0	0	1	0	3	0	0	2	0	5	0	0	0	2	2	0	1	0	0	0
1805	8	0	0	3	0	0	5	3	1	0	11	0	0	1	0	0	0	0	0	1	0	1	2	0	7	0	0	0	0	0	3	2	2	3	0	0	1	0	2	2	0	0	0	1	0	2	0	0	0
1806	9	19	1	2	1	0	3	0	2	0	3	0	0	0	0	0	10	0	0	1	0	7	1	0	9	1	0	2	1	0	2	10	0	4	0	0	7	0	3	4	1	0	2	1	0	1	0	0	0
1807	20	0	1	0	0	0	2	1	0	0	5	0	0	0	0	0	1	0	0	2	0	0	0	0	3	0	0	0	0	0	0	10	1	3	0	0	5	0	4	19	9	0	1	1	0	0	0	0	0
1808	7	0	0	4	1	0	2	4	1	0	7	0	0	0	0	0	1	0	0	0	0	0	1	0	8	0	0	0	0	0	2	6	0	5	0	0	1	1	7	0	0	0	0	1	0	0	0	0	0
1809	1	0	0	0	1	0	4	1	1	0	3	0	3	0	0	1	4	0	0	0	0	0	0	0	6	0	0	0	0	0	2	10	0	2	0	0	0	0	8	0	4	0	0	2	0	1	0	0	0
1810	3	1	0	2	0	0	2	3	0	0	5	0	1	0	0	1	0	0	0	0	0	0	1	0	5	0	0	0	0	0	1	5	0	0	0	0	2	0	10	0	1	0	0	1	0	0	0	0	0
1811	2	0	0	3	0	0	4	1	0	0	14	0	0	1	0	0	1	0	0	0	0	0	1	0	5	0	0	0	0	0	2	1	0	2	0	0	0	0	5	0	4	0	0	0	0	0	0	0	0
1812	5	0	0	2	0	0	4	0	0	0	14	0	0	0	0	0	1	0	0	0	0	0	0	0	3	0	0	0	0	0	1	4	0	3	0	0	0	0	3	0	5	0	0	1	0	1	0	0	0
1813	5	0	0	4	1	0	6	4	0	0	12	0	0	0	0	0	2	0	0	0	0	0	1	0	4	1	0	0	0	0	2	2	0	5	0	0	4	0	7	1	4	0	2	0	0	0	0	0	0
1814	10	5	2	0	1	0	3	0	1	0	0	0	0	0	0	1	4	0	0	0	0	0	1	0	5	0	0	0	0	0	3	5	0	5	0	0	4	0	3	6	2	0	1	0	0	0	0	0	0
1815	3	3	0	3	1	0	3	0	1	0	8	0	0	0	0	1	2	0	0	0	0	0	0	0	4	1	0	1	0	0	3	6	0	2	0	0	3	0	5	1	2	0	1	3	0	0	0	0	0
1816	5	13	0	1	1	0	2	3	7	0	16	4	0	0	0	2	6	0	0	3	0	0	2	0	6	0	0	8	1	0	3	16	1	4	0	0	3	0	19	27	6	1	2	4	0	5	0	0	0
1817	4	1	0	4	0	0	3	4	1	0	16	0	0	0	0	1	0	0	0	0	0	0	1	0	5	0	0	0	0	0	0	5	0	1	0	0	1	0	4	0	6	0	0	2	0	0	0	0	0
1818	3	1	0	0	0	0	1	1	0	0	0	1	1	0	0	0	0	0	0	0	0	0	0	0	2	0	0	0	0	0	2	8	0	0	0	0	0	0	1	0	3	0	0	0	0	0	0	0	0
1819	18	1	1	0	1	0	4	1	1	0	0	1	0	0	0	2	4	0	0	2	0	0	0	0	6	1	0	2	0	0	1	5	0	4	0	0	7	0	0	12	5	0	1	1	0	1	0	0	0
1820	3	1	0	1	0	0	0	0	1	0	10	1	0	0	0	0	0	0	0	0	0	0	0	0	2	0	0	0	0	0	2	2	0	1	0	0	1	0	0	0	0	0	0	0	0	0	0	0	0
1821	0	0	0	0	0	0	1	0	2	0	5	0	1	0	0	0	4	0	0	0	0	0	1	0	2	1	0	0	0	0	2	5	0	0	0	0	0	0	0	3	2	0	1	2	0	0	0	0	0
1822	6	17	0	3	4	0	4	5	8	0	5	3	0	1	0	5	6	0	0	0	0	0	4	1	6	0	0	10	0	0	7	14	0	12	0	0	4	0	26	41	6	2	3	3	0	5	0	0	0
1823	2	12	0	6	1	0	7	0	1	0	2	4	0	1	0	0	0	0	0	0	0	0	1	0	5	0	0	0	0	0	0	16	0	2	0	0	2	0	4	6	2	0	1	3	0	1	1	0	0
1824	3	15	1	0	2	0	1	2	3	0	1	3	0	0	0	3	5	0	0	0	0	0	1	0	7	1	0	0	0	0	1	13	0	2	0	0	6	0	8	12	1	0	0	2	0	1	0	0	0
1825	5	12	2	4	1	0	3	2	1	0	6	6	0	1	0	2	3	0	0	1	0	0	2	0	4	0	0	0	0	0	1	17	0	0	0	0	4	0	10	3	3	0	0	4	0	2	0	0	0
1826	7	21	0	3	1	0	10	1	2	0	5	13	0	0	1	0	2	0	0	3	0	0	0	0	7	1	0	1	1	0	1	24	0	0	0	0	3	0	10	3	3	0	0	0	0	0	3	0	0
1827	8	34	0	1	3	0	2	2	0	0	23	1	0	0	0	3	5	0	0	0	0	4	0	0	4	0	0	0	0	0	2	19	0	2	0	0	2	0	2	8	4	0	1	1	0	1	0	0	0
1828	7	4	0	3	0	0	2	1	0	0	19	0	0	0	0	0	3	0	0	0	0	0	3	0	2	1	0	0	0	0	2	14	1	2	0	0	2	0	4	0	2	0	0	0	0	1	0	0	0
1829	4	2	0	5	0	0	8	1	0	0	15	0	1	0	0	2	0	0	0	0	0	0	1	0	5	0	0	1	0	0	2	6	0	5	0	0	6	1	6	5	3	0	2	0	0	1	0	0	0
1830	10	2	0	5	0	0	5	3	1	0	10	0	0	0	0	1	2	0	0	0	0	0	0	0	5	1	0	0	0	0	1	7	0	2	0	0	0	1	4	0	6	0	0	0	0	1	0	0	0
1831	2	0	0	0	2	0	0	2	4	0	6	0	0	0	0	6	4	0	0	0	0	0	2	0	11	0	0	32	0	0	7	4	0	3	0	0	1	0	1	3	3	1	0	0	0	3	0	0	0
1832	1	18	0	0	2	0	1	0	0	0	9	0	0	2	0	2	3	0	0	0	0	0	0	0	2	0	0	0	0	0	3	6	1	1	0	0	4	0	2	14	5	0	0	0	0	1	0	0	0
1833	2	0	0	3	0	0	3	2	1	0	9	0	0	1	0	0	1	0	0	0	0	0	0	0	3	0	0	0	0	0	0	5	0	4	0	0	0	0	1	0	0	0	0	1	0	0	0	0	0
1834	3	0	0	3	0	0	0	0	1	0	2	0	0	0	0	0	1	0	0	0	0	1	0	0	1	0	0	0	0	0	0	2	0	0	0	0	0	0	0	0	0	0	0	0	0	0	0	0	0
1835	7	7	0	0	0	0	4	1	0	0	0	0	1	0	0	1	8	0	0	0	0	1	0	0	2	0	0	3	0	0	2	8	0	4	0	0	0	2	2	4	0	0	2	2	0	0	0	0	0
1836	2	1	1	0	0	0	3	1	3	0	3	0	0	0	0	0	1	0	0	1	0	0	0	0	7	0	0	0	0	0	1	8	0	1	0	0	2	0	1	4	4	1	0	0	0	0	0	0	0
1837	4	0	0	2	1	0	3	0	0	0	4	0	3	0	0	1	0	0	0	0	0	0	0	0	5	0	0	0	0	0	1	10	0	1	0	0	0	0	10	1	6	0	0	0	0	1	0	0	0
1838	2	1	0	1	1	0	0	0	0	0	12	0	0	0	0	0	3	0	0	0	0	0	0	0	1	0	0	0	0	0	2	2	0	2	0	0	0	0	1	0	0	0	0	0	0	0	0	0	0
1839	3	0	0	6	1	0	0	1	0	0	18	1	0	0	0	0	0	0	0	0	0	0	0	0	7	1	0	0	0	0	1	2	0	2	0	0	2	0	1	0	3	0	0	0	0	0	0	0	0
1840	1	0	0	3	0	0	2	4	2	0	23	0	0	0	0	0	0	0	0	0	0	0	1	0	8	0	0	1	0	0	4	4	0	2	0	0	1	2	2	0	7	0	0	1	0	0	0	0	0
1841	2	0	0	0	0	0	1	1	0	0	2	0	0	0	0	1	0	0	0	0	0	0	1	0	4	0	0	0	0	0	1	1	0	2	0	0	2	0	6	6	1	0	0	0	0	1	0	0	0
1842	2	0	0	0	0	0	1	1	0	0	1	0	0	0	0	0	1	0	0	0	0	0	0	0	1	0	0	0	0	0	0	0	0	1	0	0	0	0	2	0	0	0	0	1	0	0	0	0	0
1843	7	0	0	1	0	0	3	0	1	0	1	0	0	0	0	0	1	0	0	1	0	0	0	0	0	0	0	1	0	0	1	2	0	1	0	0	1	0	0	2	0	0	0	0	0	0	0	0	0
1844	3	0	0	0	0	0	0	1	1	0	3	0	0	0	0	0	0	0	0	0	0	0	1	0	1	0	0	3	0	0	0	4	0	2	0	0	1	0	9	7	1	0	1	2	0	0	0	0	0
1845	1	0	0	1	0	0	3	3	1	0	12	0	0	0	0	2	0	0	0	0	0	0	2	0	4	2	0	0	0	0	3	2	0	2	0	0	4	0	2	2	7	0	0	3	0	0	0	0	0
1846	2	0	0	1	1	0	2	0	0	0	11	0	0	0	0	0	0	0	0	0	0	0	0	0	2	0	0	0	0	0	1	3	0	2	0	0	0	0	1	0	2	0	1	1	0	0	0	0	0
1847	0	2	0	1	0	0	1	0	0	0	2	0	0	0	0	1	2	0	0	0	0	0	1	0	2	2	0	1	0	0	1	1	0	2	0	0	1	0	1	2	0	0	0	2	0	1	0	0	0
1848	0	0	0	0	0	0	0	0	0	0	1	0	0	0	0	0	2	0	0	0	0	0	0	0	1	0	0	0	0	0	1	1	0	0	0	0	2	0	5	1	0	0	0	0	0	0	0	0	0
1849	2	0	0	0	0	0	0	4	0	0	6	0	0	0	0	2	5	0	0	0	0	0	0	0	0	0	0	23	0	0	1	3	1	4	0	0	1	0	4	3	2	0	0	1	0	2	0	0	0
1850	3	0	0	0	0	0	1	1	0	0	9	0	0	1	0	2	0	0	0	0	0	0	0	0	0	0	0	0	0	0	4	2	0	0	0	0	3	0	1	4	3	1	0	1	0	2	0	0	0
1851	0	0	0	0	0	0	0	1	1	0	6	0	1	0	0	2	4	0	0	1	0	0	2	0	4	0	0	0	0	0	1	3	0	2	0	0	2	0	2	2	6	0	0	3	0	0	0	0	0
1852	4	7	0	1	1	0	2	1	1	0	4	9	0	1	0	2	0	0	0	0	0	1	1	0	3	2	0	0	0	0	2	7	0	4	0	0	0	0	5	4	2	0	1	1	0	1	0	0	0
1853	12	30	0	2	1	0	13	1	0	0	8	11	0	0	0	2	3	0	0	0	0	0	2	0	10	2	0	0	0	0	4	12	0	7	0	0	9	0	5	5	0	0	0	2	0	1	2	0	0
1854	1	2	0	0	1	0	1	2	3	0	5	0	0	1	0	1	6	0	0	0	0	1	2	0	7	0	0	14	0	0	8	6	0	1	0	0	4	1	7	2	5	1	4	2	0	7	0	0	0
1855	13	6	0	4	0	0	5	0	0	0	9	0	0	1	0	0	0	0	0	0	0	0	0	0	4	3	0	0	0	0	1	15	0	0	0	0	3	0	3	4	1	0	1	0	0	0	0	0	0
1856	3	15	0	2	2	0	2	0	1	0	1	1	0	3	0	2	4	0	0	1	0	0	0	1	4	2	0	5	0	0	2	7	1	4	0	0	2	1	14	17	1	1	0	4	0	1	0	0	0
1857	3	1	0	3	3	0	8	0	1	0	6	0	1	1	0	0	0	0	0	0	0	0	0	0	1	2	0	0	0	0	0	2	0	2	0	0	2	0	5	0	4	0	0	0	0	0	0	0	0
1858	6	1	0	3	0	0	3	0	0	0	11	1	0	0	0	1	0	0	0	1	0	0	0	0	2	1	0	0	0	0	3	5	0	1	0	0	3	1	4	1	0	0	1	0	0	1	0	0	0
1859	2	0	0	3	1	0	0	0	0	0	6	1	0	0	0	0	2	0	0	0	0	0	0	0	1	0	0	0	0	0	0	6	0	1	0	0	0	0	7	2	6	0	1	0	0	0	0	0	0
1860	0	10	0	5	1	0	1	1	1	0	2	2	1	0	0	0	2	0	0	0	0	0	4	0	2	1	0	2	1	0	1	7	0	4	0	0	2	0	4	12	1	0	1	3	0	2	0	0	0
1861	4	0	0	0	0	0	0	2	1	0	3	0	0	0	0	2	2	0	0	0	0	1	0	0	8	0	0	1	0	0	2	7	0	1	0	0	0	1	4	10	4	1	1	0	0	2	0	0	0
1862	5	17	0	2	0	0	5	0	1	0	15	0	0	0	1	1	3	0	0	0	0	1	0	0	4	0	0	0	0	0	2	17	0	2	0	0	2	0	3	6	4	0	0	3	0	3	0	0	0
1863	6	32	0	0	0	0	4	2	1	0	10	0	1	0	0	1	2	0	0	1	0	6	0	0	1	0	0	3	0	0	2	5	0	3	0	0	8	0	1	3	1	0	1	1	0	0	0	0	0
1864	2	5	1	0	0	0	1	0	0	0	3	0	0	0	0	0	0	0	0	0	0	0	0	0	0	0	0	0	0	0	0	5	0	0	0	0	0	0	1	2	1	0	0	0	0	0	0	0	0
1865	3	0	0	0	2	0	5	2	3	0	2	0	2	0	0	5	4	0	0	0	0	0	2	0	6	3	0	0	0	0	1	1	0	1	0	0	0	1	0	7	5	0	1	1	0	3	0	0	0
1866	0	2	0	0	0	0	0	2	0	0	0	0	0	0	0	0	0	0	0	0	0	0	1	0	2	0	0	3	0	0	1	1	1	2	0	0	2	0	4	6	3	0	2	0	0	1	0	0	0
1867	8	0	0	10	1	0	3	1	0	0	16	3	0	0	0	2	2	0	0	0	0	3	0	0	7	0	0	0	0	0	3	4	0	3	1	0	3	0	5	1	0	1	0	0	0	0	0	0	0
1868	4	0	0	3	0	0	3	2	0	0	5	1	0	0	1	0	1	0	0	0	0	0	0	0	5	2	0	0	0	0	2	4	0	1	0	0	0	0	7	2	2	0	0	1	0	0	0	0	0
1869	3	2	0	0	0	0	2	0	1	0	3	1	0	0	0	1	2	0	0	0	0	0	0	0	0	0	0	0	0	0	0	4	0	3	0	0	3	0	4	7	0	0	0	0	0	1	0	0	0
1870	2	1	0	0	0	0	2	0	0	0	0	0	0	0	0	0	0	0	0	0	0	0	0	0	1	0	0	0	0	0	0	0	0	0	0	0	0	0	1	0	0	0	0	0	0	0	0	0	0
1871	2	0	0	1	0	0	0	0	0	0	0	0	0	0	0	0	0	0	0	0	0	0	1	0	3	0	0	0	0	0	2	3	0	0	0	0	2	0	5	0	1	2	1	0	0	1	0	0	0
1872	7	0	0	0	0	0	1	2	0	0	3	2	0	0	0	0	1	0	0	1	0	0	0	0	0	0	0	0	0	0	0	9	0	2	0	0	4	0	0	6	2	0	3	1	0	0	0	0	0
1873	6	0	0	3	0	0	2	0	0	0	10	1	0	0	0	0	2	0	0	0	0	0	0	0	7	0	0	0	0	0	2	1	0	0	0	0	0	0	5	0	2	0	0	0	0	0	0	0	0
1874	1	0	0	0	1	0	1	1	0	0	10	0	0	0	0	0	1	0	0	0	0	0	0	0	3	0	0	0	0	0	0	3	0	1	0	0	0	0	2	0	0	0	0	0	0	0	0	0	0
1875	7	0	2	1	0	0	1	0	0	0	3	1	0	0	0	1	1	0	0	0	0	0	0	0	7	1	0	0	0	0	1	8	1	1	0	0	2	0	5	0	4	0	0	5	0	0	0	0	0
1876	1	1	0	7	0	0	2	1	0	0	16	0	0	0	0	0	0	0	0	0	0	0	0	0	7	0	0	0	0	0	3	5	0	5	0	0	2	0	4	0	4	0	0	0	0	0	0	0	0
1877	4	0	0	0	0	0	0	0	1	0	3	0	0	0	0	0	1	0	0	0	0	0	2	0	2	1	0	2	0	0	1	0	1	1	0	0	0	0	3	13	2	0	2	1	0	1	0	0	0
1878	4	0	0	0	0	0	1	1	2	0	4	0	1	0	0	2	1	0	0	0	0	1	1	0	4	1	0	0	0	0	4	8	0	5	0	0	2	0	5	2	7	0	1	1	0	0	0	0	0
1879	5	1	0	0	0	0	0	4	1	0	0	0	1	0	0	0	1	0	0	1	0	0	0	0	1	0	0	0	0	0	3	4	1	2	0	0	2	0	9	1	1	0	0	0	0	2	0	0	0
1880	2	0	0	3	0	0	0	1	1	0	10	1	0	0	0	5	1	0	0	0	0	0	3	0	4	1	0	0	0	0	0	5	0	3	0	0	3	1	4	2	2	0	2	2	0	1	0	0	0
1881	3	2	0	0	1	0	1	0	0	0	1	0	0	0	0	2	0	0	0	0	0	0	0	0	4	0	0	0	0	0	1	1	0	1	0	0	4	0	3	2	1	1	2	1	0	0	0	0	0
1882	5	0	0	0	0	0	1	2	0	0	4	0	0	0	0	0	0	0	0	0	0	0	0	0	3	0	0	0	0	0	3	0	0	2	0	0	1	0	0	0	2	0	0	0	0	2	0	0	0
1883	14	8	0	1	0	0	2	1	1	0	1	0	0	1	0	0	6	0	0	0	0	0	1	0	3	1	0	0	0	0	2	3	0	5	0	0	3	0	1	3	2	0	1	0	0	0	0	0	0
1884	4	0	0	0	0	0	3	0	2	0	1	0	0	0	0	1	2	0	0	0	0	0	1	0	2	0	0	30	0	0	3	3	0	0	0	0	6	0	3	2	7	0	1	2	0	1	0	0	0
1885	3	4	0	2	1	0	1	1	1	0	5	5	0	0	0	0	1	0	0	0	0	0	0	0	0	0	0	0	0	0	0	8	0	2	0	0	0	0	5	1	1	0	0	0	0	1	0	0	0
1886	6	8	0	1	0	0	1	0	0	0	5	1	0	2	0	1	1	0	0	0	0	0	0	0	2	0	0	0	0	0	2	3	0	0	0	0	2	0	1	3	1	0	0	0	0	0	0	0	0
1887	2	1	0	0	1	0	0	0	0	0	3	0	0	0	0	0	0	0	0	0	0	0	0	0	1	0	0	0	0	0	0	0	0	0	0	0	0	0	2	0	0	0	0	0	0	0	0	0	0
1888	4	2	0	0	0	0	1	2	0	0	3	0	0	0	0	1	1	0	0	0	0	0	0	0	1	0	0	1	0	0	1	5	0	0	0	0	2	0	9	8	2	0	5	0	0	1	0	0	0
1889	3	1	0	1	0	0	1	1	4	0	2	0	0	0	0	2	3	0	0	0	0	1	1	0	4	1	0	1	0	0	3	8	2	3	0	0	3	0	10	21	8	1	5	0	0	4	0	0	0
1890	3	1	0	0	1	0	1	1	3	0	3	1	0	1	0	2	4	0	0	1	0	0	1	0	11	1	0	0	0	0	2	4	0	2	0	0	3	0	2	4	2	2	0	1	0	1	0	0	0
1891	6	1	0	3	1	0	8	3	1	0	12	0	1	0	0	2	4	0	0	1	0	0	0	0	7	2	0	0	0	0	3	18	0	3	0	0	4	0	9	2	0	0	0	0	0	0	0	0	0
1892	4	0	0	3	0	0	2	1	1	0	5	1	0	0	0	0	2	0	0	0	0	0	1	0	3	0	0	0	0	0	0	3	0	2	0	0	1	0	1	0	2	0	0	0	0	0	1	0	0
1893	7	1	0	8	0	0	1	2	2	0	17	0	0	0	0	0	8	0	0	0	0	0	0	0	4	2	0	0	0	0	1	2	0	4	0	0	1	0	2	0	1	0	0	1	0	0	0	0	0
1894	6	1	0	2	0	0	3	1	1	0	12	0	0	0	0	3	0	0	0	0	0	0	0	0	10	0	0	0	0	0	2	6	0	7	0	0	1	0	4	1	2	0	2	1	0	0	0	0	0
1895	7	0	0	1	0	0	1	2	1	0	12	1	0	0	0	0	0	0	0	0	0	0	0	0	5	1	0	0	0	0	1	2	0	4	0	0	1	0	1	1	4	0	1	2	0	1	0	0	0
1896	1	0	0	0	1	0	0	4	1	0	1	0	0	0	0	0	2	0	0	0	0	0	2	0	4	0	0	6	0	0	0	2	0	0	0	0	2	0	9	3	1	0	0	0	0	1	0	0	0
1897	2	0	1	1	1	0	3	2	4	0	5	0	0	0	0	4	1	0	0	0	0	0	0	0	8	1	0	24	0	0	3	3	1	4	0	0	3	0	4	2	2	0	0	12	0	3	1	0	0
1898	8	13	0	3	1	0	6	2	0	0	23	1	0	1	0	3	1	0	0	0	0	1	2	0	3	0	0	0	0	0	4	15	0	3	0	0	7	1	6	8	4	0	0	0	0	1	0	0	0
1899	1	12	0	3	1	0	3	0	0	0	2	0	0	0	0	2	0	0	0	0	0	0	0	0	2	0	0	0	0	0	1	6	1	0	0	0	0	0	0	1	1	0	1	1	0	0	0	0	0
1900	4	0	0	0	0	0	4	0	0	0	9	1	0	0	0	2	2	0	0	0	0	0	0	0	9	1	0	0	0	0	0	9	0	4	0	0	5	0	4	3	0	0	1	1	0	2	0	0	0
1901	0	0	0	6	0	0	3	2	1	0	3	0	0	0	0	2	1	0	0	0	0	0	0	0	6	0	0	0	0	0	1	2	0	2	0	0	0	0	5	0	0	0	0	1	0	0	0	0	0
1902	1	1	0	0	0	0	0	0	2	0	2	0	1	0	0	3	0	0	0	0	0	0	0	0	2	0	0	2	0	0	0	2	0	4	0	0	3	0	7	8	5	0	2	0	0	0	0	0	0
1903	2	27	0	3	4	0	4	7	14	0	14	2	0	2	0	7	10	0	0	2	0	0	4	0	2	2	0	3	0	0	7	15	1	11	0	0	4	0	7	33	5	1	6	9	0	8	0	0	0
1904	6	28	1	0	0	0	2	3	5	0	20	0	0	0	0	2	4	0	1	0	0	0	1	0	8	0	0	1	0	0	5	18	0	10	0	0	4	0	6	27	8	0	0	0	0	2	0	0	0
1905	1	0	0	0	0	0	3	0	0	0	3	0	0	0	0	0	2	0	0	0	0	0	2	0	5	1	0	0	0	0	3	3	1	1	0	0	1	0	0	1	1	0	0	0	0	1	0	0	0
1906	4	0	0	1	1	0	0	1	4	0	1	0	0	0	0	2	1	0	0	0	0	0	0	0	5	3	0	2	0	0	2	1	0	3	0	0	1	0	7	13	3	1	0	0	0	2	0	0	0
1907	12	7	0	0	0	0	4	1	1	0	4	2	0	0	1	0	3	0	0	1	0	1	1	1	4	0	0	1	0	0	1	19	1	3	0	1	3	0	4	16	5	0	2	1	0	0	0	0	0
1908	4	0	0	3	0	0	0	0	2	0	13	1	0	0	0	1	1	0	0	1	0	1	0	0	7	0	0	0	0	0	1	3	0	1	0	0	0	1	1	0	0	0	0	1	0	1	0	0	0
1909	0	3	0	0	0	0	1	0	1	0	1	0	0	0	0	1	0	0	0	0	0	0	1	0	5	0	0	1	0	0	1	1	0	1	0	0	0	0	6	11	1	0	0	0	0	0	0	0	0
1910	4	1	0	5	1	0	3	1	0	0	15	0	0	0	0	0	1	0	0	0	0	0	0	0	7	0	0	1	0	0	1	4	0	1	0	0	1	0	2	0	1	0	0	0	0	1	0	0	0
1911	13	0	1	0	0	0	2	0	0	0	1	0	0	0	0	0	3	0	0	0	0	0	0	0	3	1	0	1	0	0	2	8	0	2	0	0	6	0	1	6	5	0	0	0	0	1	0	0	0
1912	16	0	0	2	0	0	2	0	0	0	0	1	0	0	0	2	1	0	0	0	0	0	0	0	0	0	0	0	0	0	0	0	0	2	0	0	3	0	2	8	0	0	2	0	0	0	0	0	0
1913	3	0	0	0	0	0	1	2	0	0	0	0	1	0	0	0	0	0	0	0	0	0	0	0	5	0	0	3	0	0	1	0	0	1	0	0	1	0	5	9	2	0	1	0	0	0	0	0	0
1914	2	0	1	0	0	0	3	0	1	0	3	0	1	1	0	0	2	0	0	0	0	0	2	0	4	1	0	0	1	0	5	10	1	2	0	0	4	0	10	0	9	0	0	1	0	1	0	0	0
1915	5	0	0	5	0	0	1	2	2	0	16	0	0	0	0	2	1	0	0	0	0	0	0	0	11	0	0	1	0	0	3	5	0	4	0	0	5	0	5	1	4	1	0	0	0	0	0	0	0
1916	4	1	0	6	0	0	2	5	0	0	12	1	0	0	0	0	3	0	0	0	0	0	0	0	2	0	0	0	0	0	0	7	0	2	0	0	2	0	8	0	4	0	0	1	0	1	0	0	0
1917	1	1	0	0	1	0	0	1	0	0	5	0	0	0	0	1	6	0	0	0	0	0	0	0	5	0	0	5	0	0	1	3	0	1	0	0	0	0	5	8	1	0	0	0	0	1	0	0	0
1918	20	10	0	0	1	0	6	0	0	0	1	1	0	0	0	1	7	0	0	0	0	0	0	0	6	0	0	0	0	0	0	5	0	6	0	0	5	0	5	12	4	0	7	1	0	0	0	0	0
1919	1	12	0	0	0	0	5	0	2	0	4	0	0	0	0	3	2	0	0	0	0	0	1	0	2	0	0	8	0	0	3	7	1	3	0	0	3	1	2	17	0	0	1	1	0	0	0	0	0
1920	2	0	0	0	1	0	0	1	1	0	2	0	1	1	0	0	2	0	0	0	0	0	0	0	2	0	0	2	0	0	0	1	0	2	0	0	2	0	14	7	3	0	0	2	0	0	0	0	0
1921	0	0	0	0	2	0	0	2	3	0	4	0	1	1	0	0	2	0	0	0	0	0	1	0	8	0	0	3	0	0	1	5	0	0	0	0	4	0	12	11	4	0	0	1	0	2	0	0	0
1922	0	0	0	0	0	0	0	0	2	0	0	0	0	0	0	1	0	0	0	0	0	0	0	0	1	0	0	1	0	0	0	0	0	0	0	0	1	0	1	1	0	0	0	0	0	0	0	0	0
1923	9	48	0	4	0	0	4	2	8	0	13	1	0	0	0	0	3	0	0	0	0	1	1	0	16	1	0	0	0	0	5	21	0	3	1	0	6	0	11	13	6	0	2	2	0	6	0	0	0
1924	6	23	1	0	2	0	5	0	0	0	6	5	0	0	0	1	3	0	0	0	0	0	0	0	11	1	0	0	0	0	2	10	2	1	0	0	1	2	17	11	3	0	2	2	0	0	3	0	0
1925	12	7	0	3	1	0	5	2	1	0	16	3	0	0	0	1	4	0	0	0	0	0	1	0	12	2	0	1	1	0	3	16	0	8	0	0	5	1	5	4	3	1	1	3	0	2	0	0	0
1926	15	25	0	3	0	0	3	3	2	0	10	2	0	3	0	4	3	0	0	1	0	0	0	0	1	1	0	0	0	0	1	18	0	3	0	0	4	1	7	8	4	0	1	0	0	2	0	0	0
1927	12	2	0	7	1	0	1	2	0	0	15	2	0	1	0	2	6	0	0	0	0	1	0	0	2	0	0	1	0	0	2	12	0	0	0	0	4	0	5	4	1	0	1	2	0	2	0	0	0
1928	6	5	0	3	0	0	1	3	2	0	4	0	0	1	0	4	3	0	0	0	0	3	1	0	4	1	0	5	0	0	4	9	0	2	0	0	6	0	7	11	11	0	1	4	0	1	0	0	1
1929	1	24	1	1	1	0	2	2	1	0	8	0	0	0	0	2	5	0	0	0	0	3	0	0	9	0	0	0	0	0	2	14	0	3	0	0	3	0	5	13	1	0	1	1	0	2	0	0	0
1930	2	3	0	2	1	0	1	4	8	0	7	2	1	0	0	2	5	0	0	0	0	0	2	0	6	4	0	12	0	0	1	4	0	2	0	0	3	1	4	4	5	1	0	9	0	4	0	0	0
1931	2	1	0	2	2	0	2	1	0	0	5	0	0	0	0	0	2	0	0	0	0	0	0	0	5	0	0	0	0	0	0	3	1	6	0	0	2	0	4	0	2	0	0	1	0	0	0	0	0
1932	6	18	0	1	0	0	2	0	2	0	9	0	0	1	0	0	1	0	0	0	0	2	0	0	2	0	0	1	0	0	0	5	0	2	0	0	2	0	1	12	2	0	0	0	0	0	0	0	0
1933	1	0	0	0	0	0	3	2	0	0	11	0	0	0	0	0	2	0	0	0	0	1	0	0	0	0	0	0	0	0	1	0	0	1	0	0	0	0	1	0	1	0	0	1	0	0	0	0	0
1934	3	26	0	0	3	0	4	0	0	0	9	0	0	0	0	2	8	0	0	0	0	1	1	0	3	1	0	1	0	0	3	11	2	3	0	0	6	0	3	6	1	0	0	0	0	1	0	0	0
1935	1	0	0	0	2	0	0	4	3	0	2	0	1	0	0	1	5	0	0	0	0	0	0	0	3	0	0	0	0	0	1	2	0	1	0	0	1	0	2	7	3	1	1	1	0	1	0	0	0
1936	5	2	2	0	1	0	2	0	2	0	3	0	0	0	0	1	11	0	0	0	0	0	0	0	3	2	0	2	0	0	1	12	0	2	0	0	3	0	3	13	11	0	1	1	0	0	0	0	0
1937	2	7	0	0	0	0	1	0	1	0	1	0	0	0	0	1	1	0	0	0	0	0	0	0	3	1	0	0	0	0	0	15	1	1	0	0	2	0	2	4	1	0	2	1	0	1	0	0	0
1938	12	25	2	0	0	0	4	1	0	0	1	0	0	0	1	1	10	0	0	0	0	0	0	0	2	1	0	1	0	0	0	5	0	2	0	0	1	1	3	2	0	0	1	1	0	2	0	0	0
1939	5	4	0	0	0	0	3	1	0	0	2	3	0	0	0	0	8	0	0	0	0	0	0	0	1	0	0	0	0	0	2	9	0	4	0	0	3	0	2	7	0	0	1	1	0	1	0	0	0
1940	0	0	0	2	2	0	3	2	0	0	25	0	0	0	0	0	0	0	0	0	0	0	1	0	8	0	0	0	0	0	0	4	0	3	0	0	0	0	9	1	4	0	0	0	0	0	0	0	0
1941	1	0	0	4	0	0	2	2	0	0	26	0	0	1	0	0	0	0	0	1	0	0	0	0	2	0	0	0	1	0	0	4	0	1	0	0	2	0	6	2	7	0	0	0	0	2	0	0	0
1942	1	0	0	1	0	0	0	1	1	0	6	0	0	0	0	1	2	0	0	0	0	0	1	0	4	1	0	3	0	0	0	6	0	1	0	0	1	0	13	10	2	0	3	1	0	1	0	0	0
1943	6	3	0	5	0	0	3	3	0	0	17	0	0	0	1	3	1	0	0	0	0	0	1	0	8	0	0	1	0	0	2	4	0	6	0	0	1	0	9	2	8	1	2	1	0	0	0	0	0
1944	0	0	0	1	1	0	1	1	0	0	2	0	0	0	0	2	1	0	0	0	0	0	0	0	2	0	0	0	0	0	6	3	0	1	0	0	1	0	11	2	2	0	1	1	0	0	0	0	0
1945	8	0	0	1	0	0	1	0	1	0	1	1	0	0	0	3	2	0	0	0	0	0	0	0	7	0	0	0	0	0	5	11	0	2	0	0	5	1	7	0	10	1	2	2	0	2	0	0	0
1946	4	0	0	0	0	0	1	1	0	0	0	1	0	0	0	0	0	0	0	0	0	0	0	0	3	0	0	0	0	0	2	3	0	1	0	0	2	0	8	2	2	0	0	2	0	0	0	0	0
1947	1	0	0	0	0	0	3	1	0	0	10	0	0	0	0	0	0	0	0	0	0	0	0	0	4	0	0	0	0	0	1	0	0	2	0	0	0	0	0	1	2	0	1	0	0	0	0	0	0
1948	9	0	2	2	0	0	1	3	1	0	2	1	1	1	0	1	0	0	0	0	0	0	0	0	7	0	0	0	0	0	4	3	0	1	0	0	3	1	23	2	6	0	1	3	0	0	0	0	0
1949	2	4	0	0	1	0	2	2	2	0	9	1	0	0	0	3	3	0	0	0	0	1	0	0	6	0	0	7	0	0	2	4	0	5	0	0	1	0	6	14	5	1	4	5	0	3	0	0	0
1950	3	3	0	1	0	0	1	2	2	0	5	0	0	0	0	1	2	0	0	0	0	0	1	0	5	0	0	0	0	0	2	2	1	1	0	0	1	0	7	10	3	0	5	6	0	1	0	0	0
1951	1	0	0	2	1	0	1	2	4	0	2	0	0	0	0	0	0	0	0	0	0	0	1	0	2	1	0	1	0	0	2	2	0	1	0	0	1	0	7	9	1	0	0	2	0	0	0	0	0
1952	2	17	0	2	1	0	3	0	0	0	4	0	0	1	0	0	1	0	0	0	0	3	0	0	4	0	0	1	0	1	1	13	0	0	0	0	1	0	0	5	1	0	0	1	0	1	0	0	0
1953	1	0	0	1	0	0	2	2	1	0	3	0	0	0	0	0	1	0	0	1	0	0	1	0	4	0	0	1	0	0	4	1	0	0	0	0	0	0	3	1	3	0	0	1	0	0	0	0	0
1954	3	1	0	0	0	0	2	0	2	0	6	0	0	0	0	0	2	0	0	0	0	0	0	0	3	0	0	5	0	0	1	1	1	0	0	0	1	0	4	10	1	0	0	1	0	1	0	0	0
1955	5	3	1	6	1	0	6	3	2	0	12	1	0	0	0	1	0	0	0	0	0	2	1	0	7	0	0	0	0	0	2	10	0	2	0	0	3	0	10	4	5	0	2	1	0	0	1	0	0
1956	3	3	0	1	0	0	0	4	2	0	3	0	0	0	0	2	2	0	0	0	0	0	0	0	6	1	0	3	0	0	1	3	0	3	0	0	0	0	6	12	6	1	0	0	0	0	0	0	0
1957	3	39	0	3	5	0	6	3	2	0	8	0	1	3	0	2	4	0	0	1	0	1	2	0	4	0	0	6	0	0	5	6	0	8	0	0	3	3	7	19	1	0	0	3	0	2	0	0	0
1958	1	1	0	2	0	0	0	1	2	0	11	1	0	0	0	0	1	0	0	0	0	0	1	0	3	0	0	0	0	0	0	0	0	7	0	0	1	0	0	1	0	0	0	1	0	1	0	0	0
1959	8	23	0	1	0	0	6	1	3	0	4	0	0	0	0	5	7	0	0	0	0	3	0	0	7	1	0	0	0	0	2	11	0	2	0	0	4	0	9	22	3	0	0	1	0	0	0	0	0
1960	20	1	0	0	0	0	2	0	1	0	3	4	0	0	0	1	5	0	0	0	0	0	0	0	7	0	0	1	0	0	3	7	0	2	0	0	10	0	2	16	6	2	4	1	0	0	0	0	0
1961	5	1	0	6	1	0	3	2	0	0	5	0	0	1	0	1	1	0	0	0	0	0	0	0	7	0	0	0	0	0	0	5	0	5	0	0	1	0	6	2	4	0	0	2	0	0	0	0	0
1962	3	0	0	1	0	0	0	0	2	0	3	0	0	0	0	0	1	0	0	0	0	0	0	0	1	0	0	0	0	0	1	0	0	3	0	0	0	0	2	0	1	0	0	1	0	0	0	0	0
1963	6	14	0	0	0	0	6	0	0	0	0	1	0	1	0	1	8	0	0	0	0	0	0	0	3	1	0	0	0	0	1	12	0	0	0	0	6	0	4	10	0	0	1	2	0	2	0	0	0
1964	6	0	1	0	0	0	1	1	2	0	4	0	3	0	0	1	0	0	0	0	0	0	0	0	4	0	0	0	0	0	2	14	0	1	0	0	1	0	5	0	6	0	2	1	0	0	0	0	0
1965	1	2	0	1	2	0	1	1	3	0	8	0	0	1	0	4	6	0	0	1	0	0	0	0	2	0	0	24	0	0	5	5	0	2	0	0	2	1	3	0	8	1	2	2	0	5	0	0	0
1966	4	1	0	0	1	0	2	0	0	0	17	0	0	1	0	0	3	0	0	0	0	0	0	0	10	0	0	0	0	0	3	12	0	4	0	0	1	0	3	0	5	0	1	2	0	1	0	0	0
1967	4	0	1	0	0	0	1	0	0	0	0	1	0	0	0	0	3	0	0	0	0	0	2	1	3	0	0	0	0	0	1	4	0	0	0	0	2	0	1	8	0	0	0	0	0	0	0	0	0
1968	10	0	0	3	0	0	2	1	1	0	8	1	0	0	0	0	0	0	0	0	0	0	1	0	1	0	0	0	0	0	2	6	0	3	0	0	3	0	4	1	1	0	0	0	0	0	0	0	0
1969	3	0	0	3	1	0	4	1	0	0	3	0	0	0	0	1	0	0	0	0	0	0	0	0	3	0	0	0	0	0	1	0	0	1	0	0	1	0	5	0	2	0	1	0	0	2	0	0	0
1970	1	1	0	0	0	0	0	1	0	0	5	0	0	0	0	0	0	0	0	0	0	0	0	0	1	0	0	0	0	0	0	1	0	0	0	0	0	0	1	0	1	0	0	0	0	0	0	0	0
1971	2	0	1	1	0	0	3	2	0	0	10	0	0	0	0	0	3	0	0	1	0	0	0	0	4	0	0	0	0	0	1	4	0	3	0	0	2	1	7	2	7	1	0	1	0	0	0	0	0
1972	1	1	0	0	0	0	0	1	0	0	3	0	0	0	0	2	1	0	0	1	0	0	1	0	0	1	0	1	0	0	1	4	0	1	0	0	3	0	14	10	6	0	1	0	0	0	0	0	0
1973	2	1	0	0	1	0	3	2	1	0	2	0	0	0	0	1	1	0	0	0	0	0	1	0	2	0	0	1	0	0	1	0	0	1	0	0	1	0	12	9	3	0	1	5	0	2	0	0	0
1974	2	3	0	0	4	0	0	2	2	0	2	0	0	1	0	3	2	0	0	1	0	0	1	0	5	0	0	18	0	0	8	3	1	1	0	0	3	1	3	3	3	1	0	4	0	3	0	0	0
1975	2	20	0	2	1	0	4	1	1	0	7	3	0	0	0	0	1	0	0	0	0	1	0	0	2	0	0	0	0	0	1	12	0	0	0	0	1	1	8	6	3	0	1	0	0	0	0	0	0
1976	2	2	0	1	1	0	0	2	7	0	9	1	0	0	0	4	3	0	0	1	0	1	2	0	6	1	0	28	0	0	7	8	0	4	0	0	3	0	8	5	4	3	1	6	0	4	1	0	0
1977	5	3	0	4	0	0	7	4	2	0	10	2	0	1	0	0	3	0	0	0	0	0	2	0	6	0	0	0	0	0	0	4	0	1	0	0	2	0	7	2	2	0	0	2	0	0	0	0	0
1978	8	2	1	4	0	0	4	0	0	0	14	0	0	0	0	1	0	0	0	0	0	0	0	0	6	0	0	2	0	0	1	12	0	2	0	0	1	0	5	5	4	0	0	1	0	1	0	0	0
1979	2	0	0	1	1	0	2	0	1	0	5	0	0	0	0	0	1	0	0	0	0	0	0	0	4	0	0	0	0	0	0	4	0	3	0	0	0	0	3	1	0	0	0	0	0	0	0	0	0
1980	2	7	0	1	0	0	0	0	0	0	3	0	1	0	0	0	1	0	0	0	0	1	1	0	3	0	0	0	0	0	1	3	0	0	0	0	1	0	0	3	1	0	1	0	0	0	0	0	0
1981	5	1	0	0	1	0	0	4	8	0	3	0	0	0	0	4	3	0	0	0	0	1	2	0	9	1	0	8	0	0	5	5	0	2	0	0	7	1	1	5	3	3	1	1	0	4	0	0	0
1982	2	0	0	4	2	0	9	1	0	0	11	1	0	0	0	0	0	0	0	0	0	0	1	0	5	0	0	0	0	0	3	12	0	0	0	0	2	0	3	2	2	0	2	0	0	1	0	0	0
1983	1	3	0	1	0	0	2	0	2	0	0	3	0	1	0	0	1	0	0	0	0	0	0	0	2	0	0	1	0	0	0	6	0	1	0	0	1	0	2	11	0	0	1	1	0	0	0	0	0
1984	2	1	1	0	1	0	0	3	1	0	1	1	0	0	0	1	3	0	0	0	0	0	0	0	4	2	0	30	0	0	3	2	0	1	0	0	1	0	0	3	1	0	0	0	0	2	0	0	0
1985	2	0	0	0	0	0	2	0	1	0	1	0	0	0	0	1	1	0	0	0	0	0	1	0	1	3	0	1	0	0	3	5	0	1	0	0	1	0	5	6	5	0	0	0	0	0	0	0	0
1986	6	15	0	1	1	0	7	2	2	0	10	0	0	1	0	0	5	0	0	0	0	1	0	0	6	0	0	4	0	0	2	9	0	5	0	0	1	0	8	17	5	0	1	3	0	1	0	0	0
1987	2	0	0	0	0	0	0	1	3	0	4	1	0	0	0	3	5	0	0	0	0	0	0	0	2	1	0	0	0	0	2	3	0	1	0	0	0	0	4	7	2	1	0	2	0	1	0	0	0
1988	8	18	0	0	0	0	2	2	1	0	1	1	0	0	0	3	8	0	0	0	0	8	2	0	2	1	0	2	0	0	5	10	0	3	0	0	2	0	2	5	1	0	0	2	0	0	0	0	0
1989	1	1	0	2	0	0	3	3	1	0	15	0	0	2	0	2	1	0	0	0	0	0	0	0	3	0	0	0	0	0	1	2	0	5	0	0	0	0	5	1	5	0	1	1	0	0	0	0	0
1990	1	0	0	0	0	0	0	1	0	0	1	0	0	0	0	1	4	0	0	0	0	0	0	0	1	0	0	2	0	0	0	3	0	1	0	0	2	0	6	12	2	0	1	0	0	0	0	0	0
1991	1	0	0	0	0	0	0	2	0	0	2	0	0	0	0	0	0	0	0	0	0	0	1	0	1	0	0	1	0	0	1	4	0	0	0	0	2	0	5	12	3	0	1	0	0	0	0	0	0
1992	11	0	0	7	2	0	5	1	1	0	11	1	0	0	0	3	2	0	0	1	0	1	1	0	15	1	0	0	0	0	2	9	0	4	0	0	2	0	7	1	2	0	2	3	0	0	0	0	0
1993	3	2	1	1	0	0	3	0	1	0	4	0	0	0	0	1	1	0	0	0	0	0	0	0	2	0	0	0	0	0	2	7	0	2	0	0	1	0	6	1	2	0	2	0	0	1	0	0	0
1994	4	13	0	1	2	0	1	3	3	0	6	0	0	1	0	2	2	0	0	0	0	0	0	0	0	0	0	5	0	0	0	5	0	2	0	0	2	0	5	16	4	0	1	2	0	2	0	0	0
1995	2	1	0	0	0	0	0	0	4	0	1	0	0	0	0	0	1	0	0	0	0	0	0	0	4	1	0	4	0	0	3	3	0	2	0	0	0	0	6	7	1	0	1	0	0	0	0	0	0
1996	1	1	0	0	2	0	0	0	0	0	2	0	0	0	0	0	1	0	0	0	0	0	1	0	5	0	0	2	0	0	1	10	0	1	0	0	4	0	13	17	3	1	1	1	0	0	0	0	0
1997	1	0	0	0	0	0	0	0	0	0	0	0	0	0	0	0	2	0	0	0	0	0	0	0	4	1	0	0	0	0	1	4	0	0	0	0	0	0	3	1	1	0	0	2	0	0	0	0	0
1998	0	0	0	1	0	0	0	0	0	0	1	0	1	0	0	0	0	0	0	0	0	0	0	0	2	0	0	0	0	0	2	5	0	3	0	0	1	0	2	1	2	0	0	0	0	0	0	0	0
1999	4	0	0	6	1	0	6	1	0	0	18	0	0	1	0	3	1	0	0	0	0	0	0	0	3	0	0	0	0	0	3	2	0	3	0	0	4	0	7	1	3	0	2	1	0	1	0	0	0
[truncated: 9,030 more rows]
[truncated: 205 more columns]

## Sheet: UMAP_clusters
Cell_ID	UMAP_1	UMAP_2	clusters		Note
1	8.02139	3.17876	7		cluster -1: cells with total RNA counts less than 40, removed cells shown in fig. S25B
2			-1		cluster 0: cells that are not assigned to any cluster by HDBSCAN clustering algorthm
3	8.40343	-0.16023	9		clusters 1-9: cluster numbers that correspond to the Fig. 3A
4	5.39136	0.997849	0
5	7.94954	-0.339698	9
6	8.42954	-0.111416	9
7	6.73281	2.97312	7
8	8.4549	-0.153257	9
9	7.31538	3.07113	7
10	8.47352	-0.0600896	9
11	8.54766	0.0912816	9
12	8.01717	-0.3092	9
13	6.47201	3.21999	7
14	6.63038	3.11809	7
15	8.00514	3.25216	7
16	8.37484	-0.198849	9
17	8.44521	-0.169094	9
18	7.99874	-0.317255	9
19	6.16192	2.54602	0
20	7.99636	3.25951	7
21	7.80557	2.36873	7
22	3.35585	-0.2679	0
23	8.16382	-0.316802	9
24	8.32191	-0.24535	9
25	8.214	-0.234778	9
26	6.59244	3.09838	7
27	5.79086	1.22667	7
28	7.6947	2.94629	7
29	8.29679	-0.224556	9
30	6.50079	0.160352	0
31	6.80755	-0.110051	8
32	6.23213	1.85953	7
33	6.52844	3.21273	7
34	6.39437	-0.255244	8
35	6.28856	-0.336251	8
36	5.73713	-0.0983859	8
37	6.77338	-0.0772902	8
38	6.52688	0.0827628	8
39	5.11676	-0.0829182	8
40	6.98806	2.09823	7
41	6.37935	2.41938	0
42	7.90581	2.90032	7
43	5.42254	-0.413696	0
44	6.51198	-0.168987	8
45	7.8679	3.17118	7
46	6.7	3.17235	7
47	8.46647	-0.110872	9
48	8.03445	-0.287609	9
49	7.21842	2.53784	7
50	6.58914	2.17532	7
51	7.90582	3.31996	7
52			-1
53	6.60247	3.16952	7
54	6.89867	2.7268	7
55	6.68727	2.90979	7
56	6.14142	-0.197918	8
57	4.70339	-0.225365	5
58	6.03996	2.87064	0
59	7.74608	2.10902	7
60	7.02034	2.70212	7
61	6.40425	2.63287	0
62	3.15703	3.21815	3
63	8.04099	3.27436	7
64	6.18025	-0.886247	0
65	6.72229	-0.134783	8
66	6.57598	2.5552	7
67	6.13965	-0.126369	8
68			-1
69	7.71762	2.8174	7
70	8.45087	-0.165433	9
71	6.44422	3.12805	7
72	7.68639	2.36368	7
73	6.04383	2.43216	0
74	5.98051	-0.108176	8
75	6.38625	0.0670591	8
76	4.97878	-0.353207	5
77	5.42995	0.797231	7
78	8.3866	-0.25302	9
79	8.35883	-0.257592	9
80	7.00878	1.87791	7
81	7.96368	2.42436	7
82	7.04444	-0.031602	8
83	4.99887	-0.0104353	8
84	6.76977	0.72635	0
85	8.50065	0.188168	0
86	3.49303	1.32185	3
87	6.52581	0.000431371	8
88	1.74902	-0.637965	1
89	7.03912	-0.0693179	8
90	7.55333	2.58781	7
91	7.84238	2.66769	7
92	8.43601	-0.135595	9
93	3.46947	0.501813	0
94	5.37882	-0.0666832	8
95	6.00815	-0.120987	8
96			-1
97	6.7798	-0.04591	8
98	7.05982	-0.0809258	8
99	8.19242	2.55106	7
100	8.03763	-0.356642	9
101	7.36365	0.26381	8
102	7.5666	2.18507	7
103	6.41203	3.179	7
104	7.19363	-0.0807518	8
105	6.40718	3.05507	7
106	6.11284	3.18655	6
107	5.54391	3.33216	6
108	6.71443	-0.217707	8
109	7.21667	0.0600267	8
110	7.07671	-0.0505943	8
111	7.65602	2.23563	7
112	6.54795	-0.136717	8
113	5.97973	-0.0736204	8
114	7.94907	2.44093	7
115	3.53314	1.63278	3
116	6.39662	-0.137438	8
117	0.365696	-0.489066	1
118	6.67685	-0.0559338	8
119	5.99049	-0.2287	8
120	6.61696	3.38114	0
121	8.04665	-0.076732	9
122	3.38783	1.20625	3
123	7.19827	2.28586	7
124	0.505651	-0.403759	1
125	-0.436515	-0.47794	1
126	6.0805	2.35388	0
127	5.30817	0.0880124	8
128	8.21378	-0.254426	9
129	8.32384	-0.260968	9
130	3.46592	1.27216	3
131	8.23928	-0.283439	9
132	6.3748	2.49561	7
133	5.58019	2.92323	6
134	5.31676	3.31737	6
135			-1
136	3.42069	0.924142	3
137	7.27083	1.7212	7
138	8.11767	-0.103643	9
139	8.03591	0.0028821	9
140	-0.453659	0.132255	1
141	6.88596	0.00964042	8
142	8.16046	3.11949	7
143	8.26817	-0.113243	9
144	7.05468	-0.00045695	8
145	6.73656	2.92541	7
146	5.26849	-0.856349	5
147	3.06096	1.89172	3
148	7.31245	1.72432	7
149	5.7831	3.53129	6
150	7.90261	2.51393	7
151	0.971993	-0.599568	1
152	0.663392	-0.34477	1
153	6.67866	0.0436159	8
154	7.32172	0.107618	8
155	5.65078	-0.52177	0
156	6.03317	-0.34776	8
157	7.30801	2.03783	7
158	5.26527	0.689253	0
159	3.23887	2.01813	3
160	0.868499	-0.395453	1
161	0.575285	-0.677634	1
162	6.72761	-0.129859	8
163	4.57121	-0.385936	5
164	3.21855	2.59703	3
165	3.46341	3.22275	3
166	6.63035	3.00376	7
167	3.21102	3.05245	3
168	7.42426	2.20931	7
169	5.73581	3.46502	6
170	1.34793	-0.267902	1
171	3.23167	1.95256	3
172	6.71762	0.212617	0
173	5.60248	2.11556	0
174	7.53094	1.97078	7
175	7.24008	1.77748	7
176	7.45717	2.09186	7
177	3.55838	2.7117	3
178	-0.487937	-0.259734	1
179	6.33272	-0.100483	8
180	7.33238	0.0116643	8
181	6.61196	2.85768	7
182	6.89879	-0.0641488	8
183	8.44317	-0.130281	9
184			-1
185	3.46196	3.16537	3
186	7.50545	2.09619	7
187	6.17826	-0.129314	8
188	6.59296	3.34435	0
189	5.62257	-0.114991	8
190	5.30063	3.23139	6
191	3.48234	3.13111	3
192	0.201912	-0.540967	1
193	-0.400686	-0.796745	1
194	0.157248	-0.859585	1
195	6.74932	-0.112785	8
196	0.323784	-0.506974	1
197	7.02455	-0.105826	8
198	-0.472021	-0.448676	1
199	-0.62971	-0.564972	1
200	8.31122	3.0163	7
201	8.11343	-0.149984	9
202	5.76358	3.51424	6
203	3.07353	2.98629	3
204	3.47922	3.04375	3
205	8.23237	-0.257954	9
206	-0.90064	0.164491	1
207	5.61001	-0.88618	0
208	5.22523	-0.0861934	8
209	4.68201	-0.172249	5
210	7.69484	2.71773	7
211	3.27285	2.53148	3
212	3.45013	0.987232	3
213	7.04472	2.64199	7
214	6.09203	-0.0751512	8
215	5.04617	1.57155	0
216	8.06081	-0.377184	9
217	-1.18386	-0.351277	1
218	3.24855	1.82511	3
219	3.22814	2.57444	3
220	-0.81484	-0.447715	1
221	-0.359522	-0.902728	1
222	-0.276359	-0.367501	1
223	6.18261	-0.0978785	8
224	0.180552	-0.542998	1
225	8.01283	2.34425	7
226	3.20597	2.58642	3
227	8.43925	-0.185044	9
228	5.67679	-0.208405	8
229	6.25462	2.37045	0
230	8.46428	-0.15211	9
231	5.83406	3.63187	6
232	8.26603	-0.0922639	9
233	5.95686	2.03114	0
234	-0.391458	0.0247387	1
235	7.64187	2.20282	7
236	2.60607	-0.76927	1
237	3.34534	2.63227	3
238	-1.05851	0.098885	1
239	7.54083	0.0166262	0
240	3.61935	2.95811	0
241	3.40468	3.30376	3
242	8.2813	-0.19464	9
243	-0.150035	-0.364532	1
244	6.40038	3.24309	7
245	-0.786844	-0.473715	1
246	0.389652	-0.268049	1
247	0.832677	-0.18535	1
248	2.76758	-0.993789	1
249	8.19539	-0.276664	9
250	5.59424	-0.692574	0
251	8.05753	-0.297528	9
252	8.16221	-0.327886	9
253	8.26174	-0.0730553	9
254	3.43871	2.35887	3
255	3.23667	1.84762	3
256	7.79427	0.0140635	9
257	8.33157	-0.294653	9
258	1.96265	-0.879092	1
259	8.27642	2.57682	7
260	6.90843	-0.17674	8
261	-0.786731	-0.14112	1
262	7.77005	1.90165	0
263	-1.21538	0.0490635	1
264	7.98533	-0.311787	9
265	8.08603	-0.0388348	9
266	3.49784	3.27048	3
267	5.465	-0.0975278	8
268	8.28029	-0.149207	9
269	7.95309	2.35049	7
270	3.21601	3.35478	3
271	3.76989	1.19641	0
272	7.56675	2.57527	7
273	8.28876	-0.0837831	9
274	0.547545	-0.482033	1
275	0.771075	-1.24091	1
276	0.411624	0.644953	2
277	6.57916	0.0193337	8
278	7.52678	2.3556	7
279	6.72	-0.153705	8
280	2.93786	2.59375	3
281	3.50469	3.35381	3
282	7.77994	2.33603	7
283	8.42242	-0.144321	9
284	8.09438	-0.20878	9
285	7.82831	2.18783	7
286	0.196324	-0.510034	1
287	-0.209471	-0.885068	1
288	0.669797	-0.646126	1
289	8.30066	-0.0975577	9
290	6.35608	-0.226988	8
291	5.569	-0.326039	8
292	6.85276	0.156463	0
293	7.30359	0.109778	8
294	7.00025	-0.0817319	8
295	3.37761	3.13307	3
296	3.35891	1.24472	3
297	3.34941	3.3478	3
298	4.34643	3.4001	0
299	6.00718	3.33344	6
300	6.28053	0.0325202	8
301	3.32435	3.3256	3
302	7.62267	2.06297	7
303	-0.496713	-0.0781655	1
304	0.544668	-0.367331	1
305	-0.0751274	-0.995707	1
306	0.606534	-0.46692	1
307	7.56247	2.09055	7
308	7.86794	2.80776	7
309	7.19707	0.0277583	8
310	7.94784	2.76358	7
311	7.21179	-0.00361386	8
312	6.00862	3.01513	0
313	5.62457	3.53454	6
314	3.42404	-0.530078	1
315	8.31539	2.6299	7
316	-0.705184	-0.138786	1
317	6.80276	-0.0717	8
318	5.30324	-1.17414	0
319	7.73531	-0.304468	9
320	8.36326	-0.0587925	9
321	3.48523	3.20872	3
322	3.24104	1.95112	3
323	3.23011	1.82935	3
324	-0.217013	-0.555038	1
325	7.35203	0.210128	8
326	6.05131	3.07358	0
327	-1.07898	-0.0694122	1
328	0.27781	-0.42696	1
329	5.84944	3.62382	6
330	3.24801	2.86653	3
331	7.72555	2.44106	7
332	-0.589957	-0.0452336	1
333	8.24159	-0.11377	9
334	4.72757	3.2692	0
335	8.31689	-0.158189	9
336	0.913242	-1.0148	1
337	-0.430741	0.160556	1
338	3.43883	0.88292	3
339	7.14933	-0.0119807	8
340	6.38254	0.184509	0
341	8.05744	2.78071	7
342	-0.251315	-0.691669	1
343	8.31162	2.70028	7
344	7.60029	2.64095	7
345	-0.991359	-0.390609	1
346	6.39481	1.68555	7
347	-1.26577	0.0107865	1
348	2.38432	-1.02984	1
349	0.0503438	-0.238024	1
350	7.65985	2.46239	7
351	7.02564	1.95388	7
352	6.59136	-0.0408894	8
353	3.21478	3.00127	3
354	3.2114	3.08663	3
355	3.31843	3.32804	3
356	5.07451	1.19531	0
357	3.23503	1.75918	3
358	-0.601198	-0.523579	1
359	0.667063	-0.643374	1
360	-0.695007	-0.231445	1
361	0.44908	-0.544768	1
362	8.46617	-0.116061	9
363			-1
364	7.21029	-0.0271773	8
365	7.36072	2.10218	7
366	8.35914	-0.129931	9
367	-0.109696	-0.147636	1
368	-0.832341	-0.359638	1
369	7.88168	2.30921	7
370	0.0781348	0.25876	0
371	5.03582	-0.142591	8
372	5.63546	-0.0165502	8
373	5.41214	-0.049718	8
374	6.16712	2.1445	0
375	-0.785749	-0.0206646	1
376	6.65125	2.60845	7
377	7.22807	2.52979	7
378	6.78295	2.05005	7
379	7.43123	2.00952	7
380	6.12045	-0.269548	8
381	8.45566	-0.128713	9
382	3.58168	0.295517	0
383	8.25709	2.70866	7
384	3.29165	2.71822	3
385	3.54106	2.21996	3
386	3.26838	2.09764	3
387	-0.419402	-0.222968	1
388	6.94991	-0.0427466	8
389	8.12739	-0.322395	9
390	8.03952	2.36629	7
391	-0.635904	-0.0652393	1
392	-0.0534948	-0.411908	1
393	7.13199	0.0213579	8
394	8.16092	-0.181959	9
395			-1
396	5.97026	-0.0552704	8
397	6.06908	3.35118	6
398	5.83527	3.53778	6
399	3.18579	2.80257	3
400	7.23981	0.0113499	8
401	3.14084	3.16666	3
402	6.67774	-0.10811	8
403	8.40458	2.68177	7
404	8.35188	2.78791	7
405	-1.28792	-0.17242	1
406	6.91048	-0.13337	8
407	0.598136	-0.299564	1
408	3.05464	1.53079	3
409	3.50004	3.30622	3
410	-0.150969	-0.36914	1
411	0.0917381	0.37323	0
412	3.3547	2.65625	3
413	0.362296	0.331277	2
414	-0.157539	-0.46325	1
415	8.33271	-0.197245	9
416	-0.180034	0.617989	0
417	7.20381	-0.226527	0
418	7.49847	2.12944	7
419	1.47954	-0.364901	1
420	0.856354	-0.910051	1
421	7.45926	1.99712	7
422	4.90236	-0.0525419	8
423	-1.2149	0.058693	1
424	7.16849	-0.0212281	8
425	8.2522	2.55762	7
426	7.91182	2.33716	7
427	6.32549	1.43967	7
428	7.15513	1.78417	7
429	6.97659	-0.142401	8
430	7.21712	0.0135932	8
431	8.03956	2.43606	7
432	7.41735	2.50772	7
433	5.60227	-0.107987	8
434	3.55316	3.1114	3
435	8.33471	-0.188611	9
436	3.28138	1.99345	3
437	3.47018	3.0046	3
438	-0.411099	-0.421453	1
439	0.0678214	0.000102739	1
440	0.26303	-0.931842	1
441	7.20781	0.0742987	8
442	5.96383	0.075768	8
443	8.06662	2.99969	7
444	7.77586	2.20222	7
445	8.29193	2.88657	7
446	6.64167	1.42376	7
447	7.45602	2.3185	7
448	8.25747	2.81467	7
449	7.39713	2.31606	7
450	8.45275	-0.128284	9
451	2.98008	2.88647	3
452	3.26114	1.43092	3
453	6.01026	3.27885	6
454	3.82089	1.95292	0
455	-0.734208	-0.0922591	1
456	0.710238	-0.673408	1
457	8.35408	2.75495	7
458	2.71047	-0.999612	1
459	7.49096	2.4248	7
460	8.45899	-0.133359	9
461	0.435915	-0.290668	1
462	7.51246	1.93878	7
463			-1
464	5.05916	-0.0739692	8
465	8.11949	2.85473	7
466	0.25275	-0.650166	1
467	8.14756	2.60706	7
468	7.88079	2.30822	7
469	-0.433161	-0.0397922	1
470	7.7825	2.43465	7
471	7.16979	0.0124139	8
472	7.54993	2.74117	7
473	6.96793	-0.0582194	8
474	7.4205	2.21372	7
475	7.26352	2.2301	7
476	4.90291	0.161928	0
477	8.16516	3.01568	7
478	7.00673	-0.141193	8
479	3.43913	3.28576	3
480	3.56205	3.22253	3
481	6.43654	1.49799	7
482	1.42814	-0.239771	1
483	3.26994	2.62069	3
484	7.61482	1.89525	7
485	7.81717	2.55351	7
486	-0.306909	-0.115917	1
487	8.05414	2.35278	7
488	7.48406	0.37591	0
489	7.6536	2.41337	7
490	8.18739	2.83901	7
491	4.91765	0.177496	0
492	8.31727	2.57607	7
493	8.08017	2.3649	7
494	7.11089	1.65806	0
495	2.29776	-0.990477	1
496	7.60831	1.99531	7
497	7.65153	2.22874	7
498	7.49888	2.22677	7
499	5.27318	-0.909835	0
500	5.92499	3.57837	6
501	8.06089	2.34659	7
502	8.36123	2.69378	7
503	3.28596	2.17657	3
504	8.37906	2.96682	7
505	7.86347	2.35268	7
506	8.35784	2.92371	7
507	8.22628	2.53367	7
508	8.22632	2.7393	7
509	7.95442	2.65188	7
510	1.03734	-0.751592	1
511	8.36776	2.97327	7
512	7.23418	0.000706602	8
513	7.05116	2.10071	7
514	7.04919	1.8386	7
515	6.96579	-0.118556	8
516	8.51309	-0.0531018	9
517	3.33199	2.50142	3
518	3.33771	3.31798	3
519	6.00584	3.40766	6
520	8.39324	2.76591	7
521	8.17257	-0.282737	9
522	8.19994	2.64363	7
523	-0.299218	-0.230407	1
524	7.80003	2.24543	7
525	8.39126	-0.23643	9
526	-0.434359	-0.58712	1
527	7.67021	1.90312	7
528	3.35452	3.01481	3
529	-1.1275	-0.171373	1
530	6.67542	-0.0530178	8
531	7.84487	2.99238	7
532	-0.268886	-0.126536	1
533	7.93049	2.47629	7
534	8.34196	2.68117	7
535	5.91489	-0.434713	0
536	7.88695	2.32388	7
537	0.0321031	-0.519555	1
538	-0.940577	-0.368552	1
539	6.1324	0.835812	0
540	8.39201	2.88413	7
541	6.23421	-0.388105	8
542	6.45447	-0.285953	8
543	0.369817	-0.520987	1
544	3.33295	1.22677	3
545	-0.172528	-0.786489	1
546	0.634228	-0.672189	1
547	8.40485	-0.22809	9
548	3.2908	1.46368	3
549	6.87536	-0.179839	8
550	0.672765	-0.368177	1
551	-1.06688	0.235499	1
552	6.75939	1.63742	7
553	6.84769	2.31206	7
554	5.96079	3.37591	6
555	0.187388	-0.865289	1
556	7.38203	2.03516	7
557	7.13122	2.06955	7
558	5.08509	-0.723938	5
559	3.49206	2.48254	3
560	3.07276	2.76617	3
561	7.90493	-0.365173	9
562	1.55291	-0.788985	1
563	0.562059	-0.125065	1
564	6.99141	-0.00303125	8
565	-0.144655	-0.39744	1
566	7.6395	1.79356	0
567	7.09333	-0.0507796	8
568	8.40978	2.76684	7
569	7.32642	2.23516	7
570	4.33349	0.83629	4
571	0.0619707	-0.210919	1
572	7.56136	2.87621	7
573	1.07149	-0.72268	1
574	8.2876	3.18594	7
575	7.7466	3.1608	7
576	3.34913	1.70472	3
577	3.28819	2.76359	3
578	3.23807	0.837851	0
579	-0.0810662	-0.545023	1
580	8.18804	-0.232657	9
581	7.64285	2.79616	7
582	6.71366	1.70254	7
583	3.25167	1.50444	3
584	7.9744	2.34583	7
585	7.68774	2.14931	7
586	7.80989	2.14925	7
587	7.33187	2.08611	7
588	7.79351	2.75846	7
589	7.06142	-0.0979069	8
590	6.94296	-0.0884264	8
591	6.11959	-0.448733	0
592	3.16648	2.43773	3
593	-0.575507	-0.263287	1
594	3.56849	1.4555	4
595	3.3322	2.50805	3
596	8.32878	-0.224702	9
597	-0.156087	0.610943	0
598	8.0835	2.27778	7
599	0.285023	-0.476469	1
600	8.36516	2.56505	7
601	3.32465	2.90251	3
602	8.41415	2.93742	7
603	3.2661	2.08432	3
604	-0.16007	0.197296	1
605	6.69621	-0.162168	8
606	6.91777	2.06391	7
607	7.67089	2.56385	7
608	8.14214	2.79431	7
609	7.62546	2.82594	7
610	8.28376	3.11194	7
611	7.06808	-0.145161	8
612	5.33601	-1.27594	0
613	3.29641	3.03831	3
614	0.0554349	-0.459276	1
615	8.06205	2.2947	7
616	5.8337	3.53338	6
617	2.79527	-0.807606	1
618	0.543931	-1.162	1
619	8.01144	-0.337238	9
620	-0.381627	-0.449184	1
621	8.06824	2.88568	7
622	7.95576	2.74594	7
623	8.21669	3.07028	7
624	-0.81664	-0.436731	1
625	-0.624284	0.0313036	1
626	8.26092	2.76886	7
627	8.34467	2.73079	7
628	8.35496	2.91351	7
629	0.243635	0.0278321	1
630	8.41971	3.05273	7
631	7.1825	-0.0203746	8
632	7.09098	-0.0435623	8
633	7.77222	2.28773	7
634	0.404373	-0.648931	1
635	5.6258	-0.16298	8
636	6.96743	2.22777	7
637	-0.000639453	-0.512035	1
638	6.80888	1.64645	7
639	7.28349	2.23336	7
640	7.25991	2.34381	7
641	6.61652	2.8503	7
642	7.67616	2.25785	7
643	7.09458	-0.0107081	8
644	7.17031	0.0305156	8
645	5.94304	-0.429296	0
646	5.07329	-0.0272009	8
647	6.09459	3.31373	6
648	-0.313171	-0.903813	1
649	3.28734	1.83644	3
650	-0.0244475	-0.538802	1
651	-0.463904	-0.0917808	1
652	-0.27464	0.158355	1
653	0.490496	-0.539407	1
654	7.70601	2.17701	7
655	0.574733	-0.523026	1
656	8.36943	2.84427	7
657	8.0781	2.33989	7
658	7.27451	0.0890644	8
659	3.34993	2.81999	3
660	7.16467	-0.0390416	8
661	7.73836	2.17938	7
662	8.24199	2.67784	7
663	-0.591338	-0.178207	1
664	4.85303	-0.046848	0
665	7.38523	1.77966	0
666	6.56492	1.65719	7
667	7.74538	2.22244	7
668	7.03876	2.0294	7
669	-0.0785056	0.671567	2
670	6.9251	2.44219	7
671	7.20292	1.9362	7
672	7.44007	1.96975	7
673	8.2659	2.83641	7
674	7.10753	0.0208171	8
675	6.99674	-0.0872546	8
676	5.31294	2.57546	0
677	3.88418	0.669378	0
678	3.31738	1.14137	3
679	8.1213	-0.284369	9
680	6.01412	3.48216	6
681	3.23322	1.90957	3
682	3.03532	0.372165	0
683	8.40977	2.91073	7
684	0.0624811	-0.256402	1
685	3.21866	1.90292	3
686	7.94308	2.72851	7
687	0.580631	-0.453909	1
688	8.31909	2.79488	7
689	0.200574	-0.638492	1
690	6.34788	1.49411	7
691	8.20561	2.55792	7
692	7.49552	2.39355	7
693	6.93769	-0.124405	8
694	7.77935	2.55611	7
695	7.57929	2.10867	7
696	7.39992	2.58161	7
697	7.03286	-0.126018	8
698	7.60623	2.46388	7
699	7.15851	2.57839	7
700	7.06337	-0.174229	8
701	7.34203	2.26868	7
702	3.48793	3.35256	3
703	2.95681	2.31658	3
704	3.41333	3.03959	3
705	0.345849	-0.608665	1
706	3.30595	1.8326	3
707	7.62445	2.53243	7
708	6.56083	1.98048	7
709	0.837274	-0.664436	1
710	1.96555	-0.586716	1
711	0.0998553	-0.445737	1
712	7.82103	2.3554	7
713	8.05887	2.14788	0
714	0.412204	-0.179014	1
715	7.02045	1.40265	0
716	7.71019	2.85885	7
717	2.79458	-0.65182	1
718	7.79309	2.50036	7
719	7.31837	2.10992	7
720	0.337402	-0.936533	1
721	-1.00065	-0.257901	1
722	7.57162	2.46004	7
723	8.0091	2.79666	7
724	8.11563	2.98278	7
725	6.79407	-0.0930381	8
726	7.44371	3.34001	7
727	6.10798	3.42205	6
728	0.85995	0.338197	0
729	0.0491391	-0.136685	1
730	8.30863	-0.258593	9
731	7.40766	2.10317	7
732	6.54854	0.186279	0
733	0.757078	-0.555937	1
734	6.59616	-0.21151	8
735	7.02953	-0.165583	8
736	7.59245	2.16705	7
737	7.99011	2.89623	7
738	6.9838	-0.109467	8
739	7.7238	2.24761	7
740	2.17422	-0.896461	1
741	8.26879	-0.264598	9
742	6.99833	-0.109751	8
743	7.22464	2.33236	7
744	7.13353	-0.067502	8
745	6.32373	1.4697	7
746	7.33024	0.0802936	8
747			-1
748	8.33076	3.19404	7
749	6.94884	2.09552	7
750	8.40923	2.80789	7
751	8.34129	2.61155	7
752	8.35478	2.821	7
753	-1.45802	0.3536	1
754	6.5745	-0.154278	8
755	2.12853	-0.904534	1
756	8.27568	2.95382	7
757	0.348505	-0.301253	1
758	8.16777	3.04515	7
759	-1.10037	0.155322	1
760	7.69589	2.6087	7
761	6.5398	1.62636	7
762	8.31905	-0.121219	9
763	0.272205	0.417682	2
764	-0.193637	0.245815	1
765	3.19776	2.44295	3
766	-0.028058	-0.187447	1
767	0.243325	-0.457125	1
768	8.25723	2.72149	7
769	1.39154	-0.380382	1
770	7.37511	1.50498	0
771	7.05566	1.78798	7
772	7.948	3.10167	7
773	8.35927	2.69375	7
774	8.4159	2.78616	7
775	0.632138	-0.0869019	1
776	7.81958	2.24158	7
777	5.56032	-0.0484716	8
778	6.05454	-0.165988	8
779	-0.270452	0.0171936	1
780	6.44982	1.55203	7
781	7.97407	-0.200386	9
782	3.83097	3.00358	0
783	8.29351	2.62972	7
784	-0.354909	0.00177343	1
785	3.12101	2.08566	3
786	8.42501	2.88558	7
787	8.15953	2.4771	7
788	-0.397689	-0.477414	1
789	6.96795	0.0397635	8
790	7.67129	2.08594	7
791	3.21879	2.32235	3
792	7.17431	2.79561	7
793	8.34553	2.94086	7
794	-0.691163	-0.734047	1
795	1.24368	-0.201228	1
796	5.60992	-0.609012	0
797	7.37375	1.5926	0
798	-1.35408	0.333013	1
799	7.08357	1.96607	7
800	2.19076	-0.993684	1
801	7.46267	2.39741	7
802	8.25062	3.00254	7
803	6.05552	3.06003	6
804	8.00873	2.49916	7
805	8.05047	2.78349	7
806	3.0638	-0.356636	0
807	3.14069	1.46946	3
808	8.25856	2.76881	7
809	3.38256	1.19248	3
810	0.397395	0.242956	2
811	3.16675	2.72445	3
812	2.75831	-0.841331	1
813	1.22927	-0.161208	1
814	0.194497	0.0464833	1
815	8.29863	3.00131	7
816	7.33402	2.42454	7
817	5.90822	-0.386975	8
818	-0.983293	-0.301833	1
819	0.179154	-0.87777	1
820	8.07318	2.65353	7
821	5.81758	-0.114513	8
822	7.12503	1.99398	7
823	-1.43293	0.0911948	1
824	8.01459	2.39483	7
825	6.28967	-0.120175	8
826	5.61757	-0.807456	0
827	3.29672	1.91389	3
828	8.29277	2.971	7
829	-0.18662	0.100712	1
830	0.345822	-0.625837	1
831	0.874078	-0.283777	1
832	8.37879	2.64919	7
833	7.71177	2.13398	7
834	7.03905	-0.133232	8
835	2.87254	-0.757752	1
836	8.33933	2.91368	7
837	3.30568	1.7668	3
838	4.41402	3.32988	0
839	7.82385	2.23205	7
840	1.17987	-0.454533	1
841	0.174811	-0.106846	1
842	7.92302	2.21174	7
843	5.86883	3.59638	6
844	6.74517	1.39152	0
845	8.36086	2.81596	7
846	8.17325	2.95927	7
847	5.82712	-0.153827	8
848	3.22189	1.35628	3
849	3.07908	1.60035	3
850	-0.784239	-0.38529	1
851	3.29682	1.35329	3
852	3.16797	2.26964	3
853	-0.33122	-0.895662	1
854	6.92185	2.35357	7
855	8.33995	2.88296	7
856	7.7331	2.14655	7
857	7.85698	2.46773	7
858	7.10736	-0.0837474	8
859	1.66002	-0.969489	1
860	8.13148	-0.374957	9
861	7.04583	2.63123	7
862	6.92952	1.93384	7
863	6.77602	1.92567	7
864	6.44671	-0.351864	8
865	5.70468	-0.343048	8
866	3.36808	1.89349	3
867	5.74138	-0.0391804	8
868	7.64358	2.26083	7
869	8.42646	2.94868	7
870	0.297971	-0.43858	1
871	7.72324	2.09766	7
872	0.548933	-0.47288	1
873	6.13976	2.88804	0
874	8.32903	2.95007	7
875	8.44749	2.86924	7
876	0.359015	-0.583591	1
877	0.891809	-0.322137	1
878	1.11048	-0.268143	1
879	6.51066	-0.0619146	8
880	7.56238	2.1265	7
881	7.7924	2.02489	7
882	0.482246	-0.0820288	1
883	7.01518	2.00438	7
884	3.92174	-0.316436	5
885	8.25439	3.11183	7
886	1.67904	-1.328	1
887	3.87302	3.06328	0
888	8.38388	2.66919	7
889	-0.0894695	-1.0441	1
890	3.28322	2.63743	3
891	8.39961	2.93804	7
892	8.35181	2.94718	7
893	7.15995	0.0411466	8
894	3.28039	1.32274	3
895	8.4471	2.88033	7
896	7.59283	2.22835	7
897	8.47506	2.91251	7
898	2.0506	-0.170893	0
899	-0.615888	-0.593554	1
900	1.27361	-0.834494	1
901	7.12452	2.45015	7
902	8.0484	3.04007	7
903	6.77065	1.6946	7
904	7.55588	0.132851	0
905	4.71279	1.06393	0
906	3.50708	2.67368	3
907	2.94307	2.06272	0
908	5.24313	-0.638539	0
909	8.5158	3.08635	7
910	4.34494	1.3619	4
911	-1.35344	-0.0514656	1
912	0.781185	0.401773	2
913	7.32165	2.28138	7
914	7.231	2.3065	7
915	7.53243	2.58405	7
916	6.24354	1.42699	7
917	7.3467	1.87233	7
918	7.44548	2.00363	7
919	6.84862	1.70515	7
920	6.1423	3.19965	6
921	5.31141	0.0447496	8
922	3.35043	3.37702	3
923	2.88431	1.87646	0
924	3.31245	1.44979	3
925	1.16422	-0.207934	1
926	8.34492	2.87675	7
927	8.0624	2.28084	7
928	7.09866	0.0217823	8
929	0.248413	-0.624677	1
930	3.2868	1.8606	3
931	7.76161	2.1341	7
932	-0.316086	-0.156929	1
933	7.81004	2.25023	7
934	8.38724	2.88934	7
935	2.08869	-1.12327	1
936	8.43405	2.87303	7
937	7.30197	2.14706	7
938	4.88917	-1.36336	5
939	7.24575	2.25925	7
940	4.79128	0.147747	0
941	3.26807	1.89206	3
942	3.5593	2.37853	3
943	3.30238	1.15425	3
944	3.57945	2.97391	0
945	0.776069	-0.499383	1
946	-0.405872	0.0925441	1
947	0.455254	-0.385304	1
948	5.58821	3.11476	6
949	7.76902	2.25526	7
950	8.24553	2.68009	7
951	8.25972	2.86219	7
952	3.5056	1.64874	3
953	0.0205094	-0.630551	1
954	3.31357	2.13893	3
955	0.591031	-0.256392	1
956	-0.092484	-0.0682115	1
957	0.0188654	-0.570145	1
958	7.63549	2.15321	7
959	5.85157	-0.0965918	8
960	8.19873	3.19408	7
961	7.21288	0.887793	0
962	8.48966	-0.116883	9
963	3.126	1.72964	3
964	3.09167	2.47047	3
965	1.66536	0.372897	0
966	5.95427	3.4516	6
967	1.00173	-0.400577	1
968	3.05913	2.5913	3
969	0.382134	0.81833	2
970	8.42079	3.05934	7
971	8.36729	2.9427	7
972	5.53206	3.36695	6
973	3.40943	1.11232	3
974	7.55534	2.07666	7
975	-0.400156	-0.634014	1
976	-0.72234	-0.649663	1
977	6.01642	-0.257237	8
978	6.67115	-0.199509	8
979	3.00757	2.86638	3
980	7.3972	2.28299	7
981	-0.47223	-0.0487886	1
982	8.02168	2.78544	7
983	3.21489	1.98224	3
984	6.83292	-0.15882	8
985	0.846743	-0.838971	1
986	7.0904	-0.0444749	8
987	7.64144	1.96576	7
988			-1
989	7.5268	2.31581	7
990	7.76903	2.0963	7
991	7.5073	2.99449	7
992	-0.310111	-0.067375	1
993	4.82245	-1.4359	5
994	4.22818	1.42878	4
995	4.84322	-1.24837	5
996	4.87483	-1.4667	5
997	0.287967	-0.551391	1
998	7.92894	2.84554	7
999	4.45715	1.54106	4
1000	-1.41344	-0.217607	1
1001	6.90406	-0.142286	8
1002	6.17958	1.56663	7
1003	6.66957	1.69706	7
1004	3.26834	1.45004	3
1005	0.346263	-0.364502	1
1006	-0.690529	0.64849	0
1007	0.0809806	-0.433257	1
1008	2.15991	-1.01895	1
1009	-0.119827	-0.204048	1
1010	6.84273	1.81391	7
1011	3.21925	2.54307	3
1012	8.44299	2.85038	7
1013	6.5621	1.6774	7
1014	8.39963	-0.211805	9
1015	2.2291	-0.902871	1
1016	7.65843	1.97742	7
1017	7.6446	-0.357841	9
1018	5.7295	-0.767961	0
1019	5.85803	-0.309476	8
1020	5.85586	3.60519	6
1021	3.18753	1.69316	3
1022	5.88283	3.55183	6
1023	8.40395	-0.174764	9
1024	-0.490307	0.35818	1
1025	1.72392	-1.05315	1
1026	0.018262	-0.186556	1
1027	3.32006	2.79482	3
1028	8.31074	2.92658	7
1029	2.50847	-0.825551	1
1030	2.55089	-0.396387	0
1031	1.27932	0.0720846	1
1032	3.35558	2.55752	3
1033	7.40479	2.1406	7
1034	4.935	-1.49072	5
1035	6.67821	1.58763	7
1036	4.7545	-1.21537	5
1037	4.892	-1.60085	5
1038	2.63073	-1.01425	1
1039	7.95477	2.40753	7
1040	8.43754	-0.204538	9
1041	5.88573	-0.751533	0
1042	3.19572	2.70682	3
1043	3.5223	0.899493	3
1044	2.46689	0.0462453	0
1045	3.09624	2.57348	3
1046	0.870598	-0.477401	1
1047	-0.128942	-0.0378058	1
1048	3.16237	2.51536	3
1049	7.87582	2.32767	7
1050	8.34707	3.00171	7
1051	8.34412	2.9633	7
1052	6.58675	1.76904	7
1053	2.28291	-0.914406	1
1054	-0.97199	0.0157864	1
1055	2.13417	-1.06343	1
1056	3.396	2.49179	3
1057	7.77522	2.15041	7
1058	2.02707	-1.13139	1
1059	4.66216	-0.230266	5
1060	-1.07629	0.107782	1
1061	5.01066	-1.50696	5
1062	0.0283149	-0.190493	1
1063	6.2655	3.22324	6
1064	4.75784	-1.45068	5
1065	2.71878	-0.780518	1
1066	6.87972	2.10449	7
1067	7.28638	2.33598	7
1068	8.47281	-0.0869712	9
1069	3.43146	0.694396	0
1070	3.00051	2.63933	3
1071	7.27635	2.11029	7
1072	0.392556	-0.242489	1
1073	5.24069	3.37012	6
1074	8.3824	2.89067	7
1075	0.527766	-0.487463	1
1076	6.01409	-0.159235	8
1077	7.87728	2.18854	7
1078	5.04308	-2.01453	5
1079	-0.0504638	0.087574	1
1080	4.90657	-1.91818	5
1081	7.23049	2.28972	7
1082	0.676319	-1.15926	1
1083	7.8365	2.51983	7
1084	1.22534	-1.16179	1
1085	7.65992	2.55857	7
1086	6.81857	-0.0273955	8
1087	6.80355	-0.230492	8
1088	5.77243	3.28918	6
1089	3.3683	-0.328559	0
1090	3.08416	2.99794	3
1091	3.4123	1.48813	3
1092	0.767476	0.126852	2
1093	3.95803	-0.275435	0
1094	7.77233	2.37475	7
1095	0.385356	-0.513501	1
1096	8.39598	2.88114	7
1097	8.39903	2.86674	7
1098	8.27887	2.96048	7
1099	1.33303	-1.23638	1
1100	6.52321	1.9095	7
1101			-1
1102	7.00727	-0.207866	8
1103	2.47132	-0.344751	0
1104	7.13851	-0.0223061	8
1105	5.22191	-0.0920864	8
1106	1.07495	-0.604307	1
1107	5.0901	-1.7895	5
1108	-0.839848	-0.373702	1
1109	4.42458	1.4172	4
1110	8.43923	-0.228233	9
1111	8.30316	2.89555	7
1112	7.09452	-0.0327176	8
1113	7.01214	-0.0256196	8
1114	3.74071	3.02911	0
1115	3.3673	0.712734	0
1116	0.141712	-0.241958	1
1117	7.50062	2.27707	7
1118	8.41656	3.06388	7
1119	8.15608	2.82042	7
1120	3.47201	2.03313	3
1121	8.36424	2.87361	7
1122	8.37534	2.87824	7
1123	7.17544	0.00464498	8
1124	0.566005	-0.46153	1
1125	8.42686	2.89035	7
1126	3.27664	1.57682	3
1127	-0.158943	-0.00827712	1
1128	-0.471135	-0.594558	1
1129	7.53535	2.67974	7
1130	3.29997	1.7785	3
1131	4.85477	-1.73599	5
1132	1.85416	-0.933068	1
1133	7.99285	-0.294501	9
1134	5.03589	-1.46917	5
1135	4.29064	0.756975	4
1136	0.708827	-1.33802	0
1137	3.34638	1.21559	3
1138	2.96319	1.94483	0
1139	3.47318	1.93568	3
1140	8.46609	-0.137289	9
1141	5.39297	1.69075	0
1142	0.729352	-0.595421	1
1143	7.20192	2.45744	7
1144	7.28478	2.25191	7
1145	8.42965	3.09179	7
1146	7.91963	2.88258	7
1147	3.30709	2.01775	3
1148	8.40912	2.93532	7
1149	5.24887	0.0827158	8
1150	3.37771	2.46933	3
1151	3.3159	2.25028	3
1152	0.616777	-0.903511	1
1153	0.860609	-0.733768	1
1154	4.21714	1.3289	4
1155	7.81368	2.63641	7
1156	5.80959	-0.195694	8
1157	7.22663	0.0252232	8
1158	6.61982	-0.138061	8
1159	3.41496	3.22692	3
1160	8.43226	-0.131147	9
1161	-0.417627	-0.138767	1
1162	8.14109	2.67312	7
1163	3.00292	-0.723119	1
1164	0.558488	0.415487	2
1165	8.05294	2.64581	7
1166	8.31083	2.86656	7
1167	1.43453	-0.377242	1
1168	7.46378	2.08471	7
1169	7.68577	2.53955	7
1170	7.69507	2.48286	7
1171	6.42794	1.37892	7
1172	3.62164	-0.299641	1
1173	3.31206	2.14134	3
1174	8.33928	2.80812	7
1175	0.798494	-0.281436	1
1176	7.49242	-0.287308	0
1177	4.8017	-1.30013	5
1178	4.28637	1.48023	4
1179	7.70098	2.26765	7
1180	4.87478	-1.20722	5
1181	3.40763	2.38386	3
1182	7.6902	-0.2129	9
1183	0.957343	-0.803298	1
1184	-0.150449	-0.212765	1
1185	3.60551	0.871742	3
1186	-0.914032	-0.203052	1
1187	7.69196	2.58431	7
1188	7.11317	2.11298	7
1189	8.08012	-0.292812	9
1190	7.28886	0.0542118	8
1191	3.11374	1.99027	3
1192	0.550297	-0.612562	1
1193	1.53302	-1.14046	1
1194	8.17568	-0.327438	9
1195	-0.813378	0.174293	1
1196	7.2557	1.96937	7
1197	0.21406	-0.482401	1
1198	3.37735	0.90237	3
1199	3.7204	0.289051	0
1200	6.89373	-0.0807416	8
1201	0.969352	-1.09446	1
1202	6.84602	0.102283	8
1203	8.03175	2.57158	7
1204	8.39687	2.92334	7
1205	3.33562	1.50587	3
1206	2.64108	-0.805337	1
1207	1.37665	0.0576763	0
1208	5.04755	0.0121354	8
1209	1.99851	-0.915018	1
1210	2.23359	-0.805346	1
1211	3.41313	0.855061	3
1212	0.285618	-0.399455	1
1213	7.68713	2.26688	7
1214	8.11268	3.06525	7
1215	7.10643	2.29902	7
1216	5.89517	-0.327287	8
1217	7.98086	2.70157	7
1218	6.99744	-0.0653121	8
1219	6.31995	-0.318707	8
1220	5.90269	3.37499	6
1221	5.94227	3.39671	6
1222	3.31564	-0.179026	0
1223	3.30672	3.36597	3
1224	8.45778	3.14712	7
1225	7.57655	2.62266	7
1226	1.19644	0.18637	0
1227	6.64497	1.84677	7
1228	0.926918	-0.20647	1
1229	6.82254	1.73616	7
1230	8.38534	2.85388	7
1231	0.209075	-0.360948	1
1232	6.43552	1.6924	7
1233	4.22708	1.27998	4
1234	4.79415	-1.56537	5
1235	1.12256	0.0460162	0
1236	3.51052	-0.664367	1
1237	0.541161	0.410547	2
1238	0.413913	0.093632	1
1239	3.39974	2.59704	3
1240	2.75214	-1.03585	1
1241	0.716092	-0.353389	1
1242	3.43301	0.808808	3
1243	7.27322	2.26605	7
1244	7.47541	2.101	7
1245	4.02309	0.670606	0
1246	7.27827	-0.26582	0
1247	5.16048	-2.18824	5
1248	4.32156	1.51995	4
1249	5.03959	-1.30997	5
1250	8.24655	-0.213073	9
1251	6.40935	-0.227615	8
1252	6.95242	1.77038	7
1253	4.26285	-0.157463	0
1254	5.0472	-0.0486891	8
1255	3.13614	2.0317	3
1256	3.11272	3.17488	3
1257	0.178501	-0.446629	1
1258	0.855942	0.648022	2
1259	2.1241	-0.806275	1
1260	8.29135	3.21186	7
1261	8.37658	-0.286804	9
1262	7.38219	2.04591	7
1263	2.25666	-0.540906	1
1264	-0.823593	-0.389886	1
1265	0.0833828	0.0757611	1
1266	5.85918	3.53332	6
1267	4.86848	-1.69166	5
1268	4.77146	-1.77322	5
1269	5.82334	1.38539	7
1270	3.32899	2.83252	3
1271	4.72871	-0.889591	5
1272	6.59821	1.33838	7
1273	6.73475	-0.212467	8
1274	0.592841	-0.236912	1
1275	3.13233	2.32479	3
1276	3.15316	2.99954	3
1277	0.729354	-0.49999	1
1278	1.29204	-0.591586	1
1279	0.350553	0.315224	2
1280	8.30936	2.71158	7
1281	6.74477	-0.126089	8
1282	-1.06442	0.0334546	1
1283	1.02475	-0.273742	1
1284	7.36555	2.05908	7
1285	8.21109	2.91795	7
1286	6.66335	1.60308	7
1287	3.66794	0.712534	0
1288	7.97727	2.67957	7
1289	8.24493	-0.342899	9
1290	4.2413	0.46672	0
1291	0.730659	-0.573497	1
1292	-0.925862	0.177635	1
1293	4.36424	0.699147	4
1294	-1.46434	0.157238	1
1295	2.2387	-0.555206	1
1296	1.79848	-0.831782	1
1297	1.63872	-1.26313	1
1298	8.40451	2.9064	7
1299	3.30809	1.44645	3
1300	5.97991	3.47807	6
1301	8.38513	2.97587	7
1302	3.00278	2.82696	3
1303	8.3849	3.09402	7
1304	0.163919	-0.185307	1
1305	7.26538	2.17931	7
1306	6.96927	1.96812	7
1307	7.01401	1.95835	7
1308	3.47946	2.0317	3
1309	2.42279	-1.08938	1
1310	7.89183	2.67137	7
1311	4.3521	1.57447	4
1312	8.09498	-0.127237	9
1313	5.05701	-1.89224	5
1314	4.85998	-1.39499	5
1315	3.51202	0.714684	3
1316	-0.090685	-0.496091	1
1317	5.27351	1.18677	0
1318	7.11098	2.00217	7
1319	3.13277	2.77028	3
1320	0.0497354	0.293137	0
1321	3.31162	1.82136	3
1322	1.68002	-0.936729	1
1323	6.7977	-0.116859	8
1324	-0.659606	-0.265254	1
1325	3.40074	0.836866	3
1326	1.42602	-0.708412	1
1327	6.18756	1.51913	7
1328	-0.500781	-0.669367	1
1329	2.05754	-0.590456	1
1330	8.18014	-0.438974	9
1331	7.68612	-0.32233	9
1332	8.04996	2.66213	7
1333	4.83309	-1.59541	5
1334	4.77052	-1.63239	5
1335	4.88663	-1.38896	5
1336	-0.358053	-0.957097	1
1337	4.93912	-1.68446	5
1338	4.26845	1.35323	4
1339	6.48056	1.63645	7
1340	6.56261	-0.29777	8
1341	7.03775	0.0380427	8
1342	5.54195	-0.068469	8
1343	0.675372	-0.309622	1
1344	3.24939	1.30205	3
1345	0.953405	-0.442898	1
1346	7.58025	2.23141	7
1347	0.897449	-0.580218	1
1348	8.24854	2.81254	7
1349	-0.137772	-0.122486	1
1350	0.488214	-0.751902	1
1351	-1.4076	0.420945	1
1352	4.81316	-1.56107	5
1353	4.69744	-0.950586	5
1354	-1.50694	0.15769	1
1355	4.3223	1.55869	4
1356	6.49776	1.3142	7
1357	6.67496	1.61066	7
1358	6.92485	-0.111417	8
1359	6.63502	-0.221805	8
1360	3.0748	2.88232	3
1361	3.13197	1.55555	3
1362	3.08088	2.51973	3
1363	0.107947	-0.0624642	1
1364	6.49096	1.76786	7
1365	0.16519	-0.448864	1
1366	2.32959	-0.646963	1
1367	1.65547	-0.762371	1
1368	8.3551	2.99601	7
1369	-0.694583	0.261025	1
1370	6.51041	1.53847	7
1371	4.95824	-1.49963	5
1372	0.616195	-0.188998	1
1373	5.70484	-0.219154	8
1374	7.52691	2.1062	7
1375	3.44301	2.62936	3
1376	5.54584	3.11127	6
1377	7.29642	2.57677	7
1378	5.57978	1.10471	7
1379	8.4769	-0.107972	9
1380	3.05892	1.66624	3
1381	1.72453	0.388389	0
1382	0.857743	-0.502992	1
1383	3.2814	3.21295	3
1384	3.24118	2.86968	3
1385	3.28942	2.59811	3
1386	4.28289	1.67047	4
1387			-1
1388	-0.60346	-0.274917	1
1389	2.0182	-0.997681	1
1390	5.02511	-1.67058	5
1391	4.17858	1.38305	4
1392	3.36303	1.29626	3
1393	3.58329	1.34623	0
1394	4.90687	-1.46051	5
1395	5.0229	-1.86308	5
1396	7.21678	2.01224	7
1397	0.91988	-1.11128	1
1398	3.12932	-0.716827	1
1399	2.43013	-0.90117	1
1400	7.62164	2.48865	7
1401	3.18952	3.07693	3
1402	7.87675	2.5472	7
1403	0.859176	0.784284	2
1404	1.10665	-0.466788	1
1405	0.245104	-0.545759	1
1406	2.92618	2.74714	3
1407	7.75113	2.20068	7
1408	7.16694	-0.0518455	8
1409	7.2656	0.0481685	8
1410	4.26945	1.46821	4
1411	1.11508	-0.248442	1
1412	4.92738	-1.57885	5
1413	4.29	1.57744	4
1414	4.24205	1.7591	4
1415	5.00666	-1.42654	5
1416	5.09056	-1.73078	5
1417	1.24844	-1.08955	1
1418	7.71633	2.29931	7
1419	5.15955	-1.86347	5
1420	4.88979	-1.62634	5
1421	7.26673	1.73665	7
1422	5.9383	1.20368	7
1423	1.60299	0.687168	0
1424	3.41803	2.67817	3
1425	3.06322	2.84906	3
1426	1.03063	-0.00490566	0
1427	-0.206415	-0.249799	1
1428	7.72401	2.35127	7
1429	0.970498	-0.370302	1
1430	2.87885	-0.770832	1
1431	6.99512	-0.012435	8
1432	-0.854404	-0.311599	1
1433	3.2643	2.1295	3
1434	8.38881	2.94462	7
1435	8.25676	-0.285656	9
1436	6.60874	-0.307102	8
1437	4.21415	1.14898	4
1438	0.567608	-0.0498147	0
1439	1.20851	-0.235938	1
1440	1.41254	-0.966727	1
1441	3.58291	2.45489	3
1442	6.63104	1.87905	7
1443	1.19104	-0.26029	1
1444	0.683767	-0.617198	1
1445	4.3494	-0.965107	0
1446	4.25515	1.5884	4
1447	4.86432	-1.03796	5
1448	0.527501	-0.696577	1
1449	6.40913	1.54027	7
1450	7.73107	2.21851	7
1451	6.50829	-0.214675	8
1452	7.47672	1.9197	7
1453	6.04298	-0.432534	0
1454	8.11774	2.98079	7
1455	6.26956	-0.488677	0
1456	4.92155	-0.190438	5
1457	3.04658	2.96149	3
1458	3.53503	0.611146	0
1459	3.30709	1.04823	3
1460	3.19992	1.52717	3
1461	-0.245348	-0.317684	1
1462	2.16617	-0.795988	1
1463	2.95548	2.73236	3
1464	6.30925	1.49503	7
1465	2.24306	-0.693222	1
1466	1.0051	-1.09109	1
1467	6.61396	1.50596	7
1468	6.38337	1.12576	0
1469			-1
1470	3.23195	1.87234	3
1471	0.0572198	-1.09161	1
1472	1.68524	-0.499433	1
1473	5.00209	-1.69528	5
1474	6.82654	1.89522	7
1475	4.64136	-1.24545	5
1476	4.57818	-1.06478	5
1477	1.86397	-1.17719	1
1478	7.13711	2.44197	7
1479	5.03187	-1.24799	5
1480	5.79938	1.10565	7
1481	2.03468	-0.914831	1
1482	7.12606	2.02261	7
1483	6.94872	1.91576	7
1484	6.74273	-0.180246	8
1485	5.9326	-0.0716083	8
1486	3.36992	1.49966	3
1487	-0.571283	-0.626445	1
1488	2.89077	2.64495	3
1489	8.15056	2.72881	7
1490	1.98448	-0.43937	1
1491	3.28509	2.38478	3
1492	5.99964	1.53859	7
1493	3.39751	1.69095	3
1494	2.86306	-0.631564	1
1495	1.01005	-0.569193	1
1496	3.40647	2.65904	3
1497	6.16535	1.88227	0
1498	3.49392	2.35588	3
1499	2.65356	-1.00964	1
1500	-0.00554489	-0.173624	1
1501	8.44129	3.1446	7
1502	7.23527	2.43822	7
1503	7.88697	0.000657324	9
1504	3.35172	2.76119	3
1505	3.65346	3.13107	0
1506	3.11145	2.81167	3
1507	3.17166	2.65724	3
1508	0.114875	-0.160678	1
1509	0.471261	-0.510011	1
1510	1.03148	-0.236466	1
1511	3.26987	2.40195	3
1512	5.28039	-1.06825	5
1513	1.1797	-0.329254	1
1514	0.382995	-0.587343	1
1515	4.48662	0.986395	0
1516	4.2078	1.58544	4
1517	3.52219	3.28528	3
1518	8.12232	-0.166231	9
1519	7.23578	2.16202	7
1520	3.99412	0.80949	0
1521	3.11357	2.81959	3
1522	0.638432	0.0280315	0
1523	1.05116	-0.781609	1
1524	3.24865	2.82595	3
1525	3.29018	2.02093	3
1526	3.21154	2.85888	3
1527	3.57745	2.73929	0
1528	3.34657	2.96922	3
1529	3.07936	2.62832	3
1530	1.52055	-0.683644	1
1531	2.3435	-0.255812	0
1532	1.50562	-1.04423	1
1533	8.29336	3.06684	7
1534	2.43303	-0.841089	1
1535	6.11004	1.9807	0
1536	1.20711	-0.291749	1
1537	1.14006	-1.03194	1
1538	3.4559	1.58889	3
1539	2.49101	-0.88882	1
1540	4.47965	0.866057	0
1541	4.95327	-1.66845	5
1542	6.31537	1.54691	7
1543	6.82873	1.49272	7
1544	8.03981	-0.373236	9
1545	8.21707	-0.292275	9
1546	6.29377	-0.433105	0
1547			-1
1548	3.28863	2.87217	3
1549	1.34166	-0.669977	1
1550	1.56356	0.197252	0
1551	-0.200045	0.198242	1
1552	0.0298866	-0.0383529	1
1553	-0.229642	0.0804196	1
1554	3.45029	2.92063	3
1555	5.70491	1.12841	7
1556	-0.333813	-0.270049	1
1557	7.71628	2.26983	7
1558	4.95383	-1.52015	5
1559	0.484991	-0.161066	1
1560	7.26727	2.12816	7
1561	5.04173	-1.33194	5
1562	3.5263	-0.543169	1
1563	4.13778	1.24898	4
1564	7.37331	2.24861	7
1565	-0.508252	-0.978658	1
1566	4.95902	-1.48638	5
1567	4.64107	-0.0960222	0
1568	-0.584224	-0.819483	1
1569	6.6786	1.85982	7
1570	6.18945	1.61756	7
1571	7.43467	2.09881	7
1572	2.75794	1.86121	0
1573	3.13548	3.24482	3
1574	3.22237	2.56305	3
1575	2.6737	-0.884237	1
1576	0.783404	-0.514446	1
1577	6.00997	-0.448919	0
1578	4.78455	-1.69221	5
1579	-0.456544	-0.596961	1
1580	0.780061	-0.231187	1
1581	0.40776	-0.131151	1
1582	0.954007	-0.836838	1
1583	4.82223	-1.69271	5
1584	4.22256	1.34511	4
1585	-0.195374	0.0183317	1
1586	3.53613	2.35104	3
1587	4.48314	1.48672	4
1588	4.5595	-0.967196	5
1589	2.68612	-0.90284	1
1590	7.80282	2.29593	7
1591	3.26332	1.87405	3
1592	0.468582	-0.754515	1
1593	-0.393681	-0.160535	1
1594	0.154614	-0.301451	1
1595	3.48262	0.885699	3
1596	6.9439	2.35258	7
1597	8.3833	2.66894	7
1598	3.36698	1.59618	3
1599	7.3651	2.28938	7
1600	3.54073	-0.594014	1
1601	7.1763	2.23257	7
1602	-0.341746	-0.472289	1
1603	8.30323	-0.309074	9
1604	3.3446	1.53473	3
1605	6.26947	1.67225	7
1606	3.40046	2.56175	3
1607	3.43732	1.12841	3
1608	6.76247	-0.348789	0
1609	4.30078	0.522265	0
1610	4.11534	1.70951	4
1611	5.10048	-1.68926	5
1612	0.670682	-0.448469	1
1613	4.30495	1.43482	4
1614	7.53191	2.19529	7
1615	-0.192967	-0.0330712	1
1616	3.57315	1.60972	3
1617	1.85579	-0.978316	1
1618	4.28787	1.39032	4
1619	6.98829	1.97163	7
1620	6.5459	2.03318	7
1621	6.99727	2.30858	7
1622	7.7548	2.90659	7
1623	6.74938	1.58972	7
1624	4.93258	-0.287672	5
1625	7.07415	0.00365043	8
1626	5.16778	-0.171035	8
1627	3.13361	2.2738	3
1628	3.30206	3.17702	3
1629	3.08272	2.59287	3
1630	1.2287	0.193673	0
1631	0.698635	0.350441	2
1632	3.08326	2.32637	3
1633	2.50498	-0.349958	0
1634	7.66677	2.23181	7
1635	3.3594	2.78313	3
1636	4.3641	1.42292	4
1637	0.59223	-0.950539	1
1638	3.39001	2.54862	3
1639	4.0161	1.42372	4
1640	1.13108	-0.672006	1
1641	7.24753	1.9989	7
1642	4.92922	-1.22743	5
1643	3.273	-0.70313	1
1644	1.23706	-0.958806	1
1645	4.77212	-1.35739	5
1646	-1.4288	0.343148	1
1647	4.31321	1.57207	4
1648	7.20972	0.165768	8
1649	0.585943	0.631934	2
1650	0.134903	-0.0279075	1
1651	3.3153	2.97538	3
1652	0.870367	-0.830005	1
1653	3.52979	1.03754	3
1654	4.22863	1.76846	4
1655	3.34646	-0.605472	1
1656	1.11069	-0.954151	1
1657	8.28299	-0.359801	9
1658	1.37446	-0.271206	0
1659	0.417186	-0.527588	1
1660	2.44875	-0.460318	0
1661	5.03869	-1.77499	5
1662	-0.548348	-0.31931	1
1663	8.49309	-0.112888	9
1664	8.22472	-0.293275	9
1665	7.48917	1.14461	0
1666	2.79506	1.18061	0
1667	3.4893	2.99999	3
1668	0.86739	0.129019	0
1669	1.20607	-0.582838	1
1670	0.659046	-1.24546	1
1671	3.17392	2.97179	3
1672	-1.03396	-0.304131	1
1673	1.12549	-0.304669	1
1674	6.72382	1.7815	7
1675	2.40471	-0.678933	1
1676	0.474367	-0.231964	1
1677	0.103596	-0.236576	1
1678	3.41495	1.39869	3
1679	4.00036	0.818284	0
1680			-1
1681	-1.24853	0.426018	1
1682	1.26052	0.106959	1
1683	5.19827	-1.0874	5
1684	7.69597	2.76627	7
1685	0.776299	-0.705637	1
1686	3.51929	1.89383	3
1687	0.631699	-0.990171	1
1688	6.51885	1.58439	7
1689	1.39061	-0.655058	1
1690	1.92252	-0.795042	1
1691	1.12726	-1.20614	1
1692	6.4674	1.28035	7
1693	6.71762	1.96282	7
1694	8.00339	2.68751	7
1695	5.65837	-0.0984557	8
1696	3.48386	2.55054	3
1697	3.27481	2.26745	3
1698	8.27886	2.64809	7
1699	0.256268	-0.576162	1
1700	3.12265	1.97509	3
1701	0.93293	0.197107	2
1702	0.40433	0.606171	2
1703	0.582492	-0.775669	1
1704	3.18124	2.61781	3
1705	3.27187	2.38281	3
1706	0.392889	-0.316538	1
1707	3.34671	3.10868	3
1708	-0.0227663	-0.503108	1
1709	0.940983	-0.580442	1
1710	0.747282	-0.131799	1
1711	4.70751	-1.67592	5
1712	4.27746	1.36945	4
1713	0.734705	-0.275628	1
1714	7.7767	2.79557	7
1715	7.60323	2.91713	7
1716	7.54504	2.76113	7
1717	3.42154	2.38083	3
1718	1.43985	-1.03721	1
1719	2.77756	2.85236	3
1720	3.28546	2.72412	3
1721	3.40996	1.28792	3
1722	8.41332	3.06887	7
1723	4.077	3.14267	0
1724	-0.346121	0.280707	1
1725	0.367511	1.13158	2
1726	0.938273	-0.771231	1
1727	4.19452	-0.151754	0
1728	7.22239	2.06879	7
1729	3.51753	2.25812	3
1730	-0.239241	-0.230672	1
1731	3.31917	2.8926	3
1732	3.49503	1.62497	3
1733	4.07681	1.63751	4
1734	4.12137	1.34613	4
1735	0.698135	-1.15628	1
1736	-0.224258	0.167976	1
1737	1.42559	-1.0951	1
1738	0.304137	-0.534819	1
1739	0.541424	-0.418897	1
1740	2.2536	-0.999826	1
1741	3.40696	2.48128	3
1742	6.16157	1.5968	7
1743	6.85748	1.66336	7
1744	6.74675	1.82433	7
1745	6.89725	1.48879	0
1746	5.93032	-0.269774	8
1747	7.41019	0.188739	8
1748	3.165	1.0021	0
1749	1.72154	-0.540988	1
1750	3.27927	-0.518899	1
1751	3.01472	-0.698759	1
1752	6.69334	1.75288	7
1753	-0.774484	0.655933	0
1754	-0.0303009	-0.0541587	1
1755	3.72804	1.49031	4
1756	-0.404386	0.208091	1
1757	8.30248	3.03319	7
1758	8.19486	2.98924	7
1759	3.32402	2.8325	3
1760	0.824538	-0.733348	1
1761	6.13752	1.38998	7
1762	6.36668	1.67406	7
1763	4.87899	-1.48602	5
1764	-0.494747	-0.164815	1
1765	3.48845	2.3051	3
1766	2.76092	-0.902981	1
1767	5.16307	0.019386	8
1768	7.71993	2.98666	7
1769	6.576	-0.226262	8
1770	8.23138	-0.202561	9
1771	5.88273	3.6315	6
1772	3.34372	-0.417059	1
1773	7.63401	2.25008	7
1774	2.79313	2.98512	3
1775	0.805302	0.644469	2
1776	0.512981	-0.437988	1
1777	1.44836	-0.17068	0
1778	1.06726	-0.694376	1
1779	2.53664	-0.991268	1
1780	0.653557	0.260971	2
1781	0.75459	-0.642304	1
1782	6.54542	0.617622	0
1783	7.57166	2.10498	7
1784	4.92152	-1.87999	5
1785	3.50731	2.14577	0
1786	4.87373	-1.36106	5
1787	1.22465	-0.483933	1
1788	1.81192	-1.12747	1
1789	7.81459	2.41723	7
1790	5.11475	-1.31705	5
1791	5.02799	-2.0132	5
1792	7.4155	2.20886	7
1793	5.05969	-1.74971	5
1794	5.1139	-2.12823	5
1795	6.31252	1.74921	7
1796	8.19302	3.08041	7
1797	3.34957	2.77559	3
1798	8.38208	2.8785	7
1799	-0.220589	0.160925	1
1800	0.96943	-0.212256	1
1801	0.785704	0.101672	0
1802	7.47	2.1341	7
1803	1.35815	-0.948773	1
1804	1.51951	-0.582272	1
1805	0.792587	-0.672966	1
1806	3.42115	2.51337	3
1807	4.28732	1.55575	4
1808	1.05165	-0.371408	1
1809	4.9505	-1.87093	5
1810	5.0083	-1.62624	5
1811	0.217234	-0.748563	1
1812	0.469158	-0.851704	1
1813	0.459466	-0.844462	1
1814	4.23146	1.5153	4
1815	0.727883	-0.136836	1
1816	5.90813	3.50469	6
1817	0.0918159	-0.461045	1
1818	4.33946	-0.739226	5
1819	4.34986	1.55663	4
1820	1.77888	-0.908258	1
1821	6.45245	-0.276371	8
1822	5.89879	3.60444	6
1823	3.04213	2.27776	3
1824	3.45397	2.59566	3
1825	2.91138	2.62381	3
1826	3.04398	3.00014	3
1827	3.08077	3.21943	3
1828	0.316239	0.728753	2
1829	0.282954	0.163069	1
1830	0.786983	0.31441	2
1831	8.35435	-0.292761	9
1832	3.50424	2.71536	3
1833	1.13343	-0.436416	1
1834	3.25594	-0.613256	1
1835	4.04565	1.54	4
1836	4.92334	-1.36934	5
1837	5.07494	-2.12648	5
1838	1.64314	-1.35785	1
1839	-0.570684	-0.649303	1
1840	-0.578477	-0.658019	1
1841	7.20805	2.2632	7
1842	2.94711	-0.813714	1
1843	3.7321	-0.35161	1
1844	6.24635	1.55323	7
1845	0.584735	-0.596406	1
1846	1.38547	-1.03377	1
1847	4.80829	0.174709	0
1848	4.97172	-0.361726	5
1849	8.18137	-0.331105	9
1850	6.49761	-0.376556	8
1851	7.05196	0.0230732	8
1852	2.83051	1.22218	0
1853	3.21981	3.10206	3
1854	8.06264	-0.103092	9
1855	1.31231	0.581508	2
1856	5.80371	3.26855	6
1857	2.2701	-0.643187	1
1858	0.762502	-0.364754	1
1859	1.60015	-0.518315	1
1860	5.3291	2.86383	0
1861	7.72436	2.64601	7
1862	2.82741	2.68876	3
1863	3.30434	2.86047	3
1864	3.3673	0.960626	3
1865	7.15644	0.08998	8
1866	6.50642	1.52762	7
1867	-0.224681	-0.44858	1
1868	0.916054	-0.173676	1
1869	4.2083	0.493381	0
1870	4.37028	-0.359479	5
1871	4.45461	-0.498782	5
1872	4.0225	1.12367	4
1873	0.939791	-0.784356	1
1874	1.89678	-1.14605	1
1875	4.85366	-1.72432	5
1876	0.23887	-0.717194	1
1877	7.34882	2.40959	7
1878	5.09703	-2.10627	5
1879	4.85544	-1.414	5
1880	0.76241	-0.517811	1
1881	4.43055	0.0736798	0
1882	2.66745	-0.787042	1
1883	4.03073	1.19602	4
1884	8.33047	-0.316018	9
1885	2.19339	-0.302297	0
1886	3.28356	1.41638	3
1887	3.32218	-0.604355	1
1888	7.43713	2.06945	7
1889	8.22744	2.78268	7
1890	6.91504	-0.0443184	8
1891	0.280357	1.13976	2
1892	1.0972	-0.536262	1
1893	-0.431629	-0.480292	1
1894	0.847273	-0.352239	1
1895	0.978949	-1.02484	1
1896	6.99628	1.92443	7
1897	8.2167	-0.333507	9
1898	0.347273	1.21005	2
1899	3.21599	1.84029	3
1900	1.38088	-0.0273298	1
1901	2.51651	-0.917432	1
1902	7.47137	2.07628	7
1903	5.85454	3.58204	6
1904	3.26182	3.13396	3
1905	6.2496	-0.461599	0
1906	7.8108	2.42908	7
1907	4.11804	1.55038	4
1908	0.513694	-0.721751	1
1909	6.76507	1.85189	7
1910	0.0959293	-0.72085	1
1911	4.19669	1.16813	4
1912	4.23331	1.40297	4
1913	7.52104	2.77789	7
1914	5.12873	-2.1931	5
1915	-0.378646	0.261247	1
1916	0.413876	-0.0680074	1
1917	7.4493	2.02318	7
1918	4.17019	1.77392	4
1919	5.59817	2.94714	6
1920	7.60274	2.25102	7
1921	7.96827	2.6367	7
1922	5.03979	0.0804758	8
1923	3.24176	3.28801	3
1924	3.40583	3.02625	3
1925	0.222028	0.810252	0
1926	3.08915	3.03314	3
1927	0.333814	0.36255	2
1928	8.49769	2.95971	7
1929	3.31286	2.77629	3
1930	8.05533	-0.081156	9
1931	1.81685	-0.796043	1
1932	3.33197	1.96035	3
1933	1.68053	-1.27367	1
1934	3.26163	2.80912	3
1935	6.74302	-0.0884609	8
1936	4.12106	1.62058	4
1937	3.16346	1.32383	3
1938	3.45411	2.46787	3
1939	4.0115	1.46833	4
1940	-0.926251	-0.402006	1
1941	-1.11638	-0.127023	1
1942	7.52794	2.26357	7
1943	-0.459466	0.0443512	1
1944	5.12305	-1.68859	5
1945	5.08299	-2.167	5
1946	4.85379	-0.997991	5
1947	1.93527	-1.20216	1
1948	5.11961	-2.03748	5
1949	8.34332	2.98927	7
1950	7.49096	2.16023	7
1951	5.72705	1.31433	7
1952	3.10275	2.25501	3
1953	2.91039	-0.845762	1
1954	7.55989	2.26504	7
1955	0.73231	0.762464	2
1956	7.38513	2.29835	7
1957	3.85616	3.25743	0
1958	1.36312	-1.15162	1
1959	3.55924	2.89148	0
1960	4.2797	1.58857	4
1961	1.41619	-0.446282	1
1962	2.46932	-0.903034	1
1963	3.50759	2.223	3
1964	4.83084	-1.83097	5
1965	8.19552	-0.324161	9
1966	0.303996	0.790711	2
1967	4.41136	0.696569	4
1968	0.870073	-0.413548	1
1969	3.60521	-1.0037	0
1970	2.91073	-0.879005	1
1971	1.08074	-0.637638	1
1972	7.99716	2.89426	7
1973	8.05623	2.81356	7
1974	8.27907	-0.244669	9
1975	3.16917	2.79711	3
1976	8.38593	-0.165409	9
1977	0.89577	0.0961592	0
1978	0.860487	0.504269	2
1979	2.42206	-0.73038	1
1980	3.39848	1.13192	3
1981	7.54087	-0.0825923	0
1982	0.883441	0.519443	2
1983	4.84739	0.913337	0
1984	8.26041	-0.319393	9
1985	7.34663	2.07641	7
1986	3.59642	2.68533	0
1987	7.32841	0.0973532	8
1988	3.41199	2.4309	3
1989	0.00857233	-0.569091	1
1990	6.82624	2.02032	7
1991	6.40167	1.836	7
1992	-0.242981	0.256108	1
1993	4.80938	-1.64983	5
1994	5.41564	3.13555	6
1995	7.45417	2.66746	7
1996	7.69309	2.9542	7
1997	4.30764	-0.442689	5
1998	4.42656	-0.775003	5
1999	-0.269062	-0.646948	1
[truncated: 9,030 more rows]
