# Supplementary material for: Deep-tissue transcriptomics and subcellular imaging at high spatial resolution
Source: Science. Author manuscript; Available in PMC 2025 Apr 18. (PMC12005972; doi:10.1126/science.adq2084)
Supplement: Table S9 [file NIHMS2066229-supplement-Table_S9.xlsx]

## Sheet: CellPosition(CenterofMass)
Cell_ID	x(micron)	y(micron)	z(micron)
1	773.024	299.522	6.77236
2	795.098	334.317	7.62755
3	839.536	358.086	9.03656
4	735.569	362.419	6.92168
5	756.099	397.33	6.99129
6	838.739	399.246	6.97465
7	876.965	452.934	7.79709
8	833.341	467.243	7.4062
9	674.054	871.938	9.93066
10	1096.06	66.8771	7.99236
11	1092.76	76.8685	13.227
12	1120.88	73.359	11.6473
13	808.076	121.749	7.20585
14	894.812	143.976	7.35897
15	965.798	166.697	8.74272
16	854.679	185.07	10.386
17	804.692	227.266	5.96486
18	725.484	235.253	10.3636
19	714.822	261.974	10.5233
20	861.005	274.698	8.16507
21	630.595	270.006	8.6195
22	829.516	286.666	8.21242
23	876.53	285.544	6.61492
24	697.581	283.189	7.02995
25	753.821	291.622	11.7172
26	804.72	303.687	11.1229
27	966.438	304.666	9.25556
28	795.979	307.65	8.70062
29	907.259	316.657	6.74025
30	635.413	325.886	8.44593
31	673.716	325.816	7.25334
32	728.986	328.145	7.55073
33	939.93	333.824	6.95274
34	946.712	334.176	8.85613
35	848.17	342.65	11.7453
36	1005.6	362.964	9.24555
37	989.303	370.784	8.34129
38	1045.19	376.673	6.62198
39	746.758	374.236	9.93934
40	802.181	381.754	8.61602
41	925.166	385.396	9.23985
42	798.097	389.673	8.35334
43	624.885	392.244	9.368
44	614.353	404.329	7.53228
45	597.094	409.993	8.44974
46	662.653	408.039	7.38377
47	583.388	417.414	7.31653
48	553.853	419.157	7.91358
49	538.416	424.003	8.48817
50	840.166	426.449	6.86465
51	530.181	437.554	9.87333
52	840.113	435.609	8.14108
53	557.456	442.925	7.77604
54	962.294	448.765	6.59809
55	524.273	455.065	9.03387
56	642.373	461.324	7.39473
57	808.953	465.697	7.28059
58	721.689	465.588	9.58012
59	622.656	468.283	6.68634
60	853.959	473.712	6.73692
61	561.873	468.183	6.86974
62	996.483	498.557	6.78053
63	961.871	499.112	8.18796
64	952.08	504.88	8.38598
65	884.15	519.547	10.2676
66	738.415	547.027	8.06271
67	717.869	565.365	8.65057
68	787.142	585.655	9.9491
69	770.013	596.066	7.74994
70	816.866	644.797	8.06017
71	684.937	669.463	7.61809
72	646.375	691.801	6.53116
73	907.66	712.453	8.14194
74	720.391	728.521	7.82641
75	881.432	729.359	7.49795
76	585.144	731.003	9.14718
77	667.261	740.432	7.17551
78	923.889	744.762	8.28168
79	575.838	744.603	7.52225
80	759.409	756.187	7.9207
81	650.682	760.604	7.8445
82	663.328	788.652	8.67674
83	745.661	879.955	8.20052
84	765.343	914.468	8.00871
85	962.588	79.6307	11.2309
86	977.421	82.1161	10.0557
87	1080.19	114.56	8.88352
88	1014.16	123.265	8.3423
89	1072.22	122.38	10.1078
90	672.663	133.161	9.67681
91	901.092	139.495	7.57469
92	1056.68	155.212	7.48631
93	547.566	154.803	8.99395
94	1072.36	160.598	6.5124
95	710.063	167.813	8.53284
96	627.521	167.247	7.71789
97	851.848	170.904	7.41254
98	1057.79	175.208	8.9
99	1146.47	173.885	8.51444
100	639.971	185.81	9.18337
101	1047.25	184.426	6.55769
102	1058.56	185.502	7.78618
103	1079.83	188.995	7.20101
104	1109.52	186.374	7.5816
105	725.7	191.147	8.30722
106	1094.13	185.021	7.74399
107	1086.66	193.505	9.58954
108	921.646	194.482	11.6575
109	1051.39	192.398	7.72933
110	1069.21	192.662	7.90451
111	1074.76	197.527	10.2394
112	1013.54	193.828	12.1254
113	1009.65	206.449	7.60304
114	1052.05	201.299	6.61807
115	1059.43	205.488	12.484
116	1043.38	205.644	8.37852
117	1028.96	209.351	8.43324
118	1079.13	206.883	11.1953
119	1118.2	217.272	9.2109
120	515.917	211.102	7.8878
121	1019.99	211.052	8.94229
122	1078.37	217.4	8.67507
123	1171.45	214.224	6.95488
124	567.134	221.572	8.51508
125	626.433	217.315	7.49429
126	1061.88	219.218	9.87316
127	1082.46	232.789	6.44457
128	844.645	235.806	9.87527
129	1060.61	234.123	8.4583
130	1016.08	237.557	6.68908
131	868.363	245.741	7.87095
132	1089.97	235.866	9.6474
133	804.837	243.471	13.2004
134	1090.44	242.846	7.28985
135	1144.92	245.841	8.04899
136	1054.25	245.095	10.8263
137	571.141	252.93	6.79788
138	1061.49	255.343	7.22861
139	1006.33	256.149	7.34328
140	740.123	253.929	10.5782
141	1027.53	254.068	6.92887
142	1037.69	254.56	8.54169
143	1072.39	255.85	8.34547
144	1077.92	262.572	11.9594
145	758.066	264.384	10.4316
146	597.181	264.661	9.59862
147	586.091	269.363	7.55151
148	1063.95	271.353	6.40807
149	1017.78	274.71	6.45651
150	568.364	273.541	6.52687
151	1045.12	271.768	9.03353
152	1123.92	274.462	10.2191
153	1011.75	278.872	6.13391
154	1134.56	279.294	8.33976
155	923.05	282.673	8.97539
156	847.929	294.991	9.97085
157	569.115	294.153	8.78051
158	614.853	301.399	8.49788
159	1034.5	304.333	7.33092
160	975.058	303.398	10.0098
161	695.774	305.916	9.46111
162	580.543	317.475	11.6789
163	641.878	318.576	8.69461
164	532.296	320.131	8.94371
165	1106.26	332.437	8.97489
166	708.751	345.4	9.21762
167	897.396	345.265	9.31995
168	978.35	365.383	9.28898
169	647.252	366.131	9.64453
170	563.437	370.994	8.78833
171	571.531	373.513	8.4924
172	1057.24	379.319	11.8156
173	749.176	386.209	9.73845
174	1034.89	385.037	8.54695
175	1004.49	392.307	8.44919
176	1042.22	392.86	8.95535
177	552.027	399.731	8.12371
178	637.717	401.193	6.20781
179	484.068	401.388	8.85287
180	623.887	409.125	8.32644
181	1134.67	416.027	7.53058
182	501.084	410.181	10.3333
183	509.426	415.505	7.90315
184	942.097	415.529	10.8062
185	951.28	419.659	11.5648
186	600.544	431.737	6.17987
187	587.21	441.592	7.7648
188	546.189	445.888	9.45064
189	488.895	442.015	8.0161
190	1015.84	449.917	9.27213
191	428.853	449.231	8.64773
192	617.395	450.628	7.36402
193	1007.42	453.441	6.58648
194	511.353	454.418	7.95715
195	484.294	465.336	10.052
196	1105.55	466.095	8.6896
197	544.47	463.979	6.55998
198	437.937	473.066	10.3319
199	583.936	480.382	9.45052
200	782.339	479.838	9.27596
201	559.523	488.045	7.51803
202	602.647	494.241	7.60146
203	511.854	497.815	7.95824
204	582.261	495.929	8.09609
205	487.416	497.798	15.0702
206	564.537	498.9	9.42622
207	849.378	495.217	10.5187
208	1099.18	504.787	10.216
209	514.032	507.926	8.45321
210	489.728	505.885	7.23691
211	522.083	511.363	8.0549
212	1095.57	511.433	11.015
213	903.683	517.447	9.46044
214	598.165	525.208	10.3273
215	897.339	533.915	9.59962
216	829.703	532.605	9.29555
217	842.14	534.685	9.85137
218	569.847	543.325	9.8103
219	1033.95	548.973	8.78546
220	979.359	556.267	7.39594
221	1078.49	554.423	8.17054
222	690.511	576.222	10.91
223	947.769	596.982	9.37669
224	994.683	603.97	8.26496
225	848.299	607.099	7.73672
226	714.68	614.302	8.14212
227	656.746	621.92	10.7456
228	1081.43	622.146	7.41773
229	1073.41	621.509	7.44002
230	1076.77	630.561	8.2836
231	972.93	646.734	8.05062
232	980.311	689.152	7.56919
233	971.191	694.253	8.11903
234	663.233	696.373	8.63019
235	909.04	696.157	7.88017
236	1007.96	705.338	7.36557
237	927.37	717.369	10.4469
238	486.403	728.737	9.06465
239	599.058	729.997	9.75516
240	576.793	731.597	7.99765
241	544.604	738.122	10.7043
242	625.059	743.513	12.5511
243	797.717	747.277	10.2187
244	615.333	745.864	12.3412
245	565.684	750.794	9.98052
246	980.359	753.852	8.20574
247	626.098	753.979	9.59635
248	580.059	765.862	7.42808
249	603.819	766.304	10.2551
250	666.304	766.477	8.03039
251	561.189	770.666	6.90304
252	907.224	772.892	8.48362
253	994.387	769.096	7.25325
254	587.234	771.299	8.99965
255	565.864	778.702	7.12082
256	582.527	785.121	9.76467
257	547.426	780.424	7.16898
258	538.039	786.538	7.57191
259	569.97	790.892	8.0102
260	576.264	792.81	7.40013
261	539.588	798.484	6.9638
262	666.733	801.147	11.0357
263	632.41	806.671	8.28912
264	971.685	815.442	7.07645
265	549.693	818.947	6.84017
266	615.399	822.064	10.033
267	618.578	830.521	8.45824
268	596.774	834.681	8.37181
269	569.001	839.462	9.92155
270	852.037	839.335	9.70796
271	590.982	849.06	8.77381
272	575.498	850.3	11.4266
273	784.495	854.685	9.83407
274	895.36	851.155	8.14163
275	572.97	856.122	7.35077
276	609.048	858.658	9.10697
277	585.025	879.293	8.44645
278	581.629	894.306	10.3466
279	723.338	902.777	7.065
280	858.154	908.876	10.4038
281	672.479	938.688	7.90285
282	677.621	944.527	7.19749
283	697.705	978.305	7.70726
284	1072.5	92.966	12.6587
285	550.881	101.951	9.96276
286	682.774	117.141	10.3655
287	904.589	119.143	12.5863
288	565.506	128.387	9.25999
289	1132.64	135.087	7.72598
290	791.202	147.458	10.1385
291	1066.03	171.229	13.1113
292	462.079	169.01	9.75306
293	1113.42	172.083	10.4954
294	1078.8	170.983	9.8881
295	1103.31	177.809	8.35765
296	597.774	175.7	8.08118
297	1086.05	178.875	10.1686
298	628.143	177.699	7.29467
299	816.236	181.081	10.3868
300	1036.79	184.594	8.90338
301	1033.48	178.699	9.82574
302	1067.43	183.641	6.46843
303	1114.7	183.178	13.3059
304	505.516	183.314	9.00808
305	1025.72	186.558	14.063
306	1074.23	185.84	10.2217
307	463.41	188.736	7.8364
308	1061.17	193.157	11.4643
309	1131.79	186.1	9.18938
310	1041.94	194.13	8.06319
311	1102.6	185.832	14.2896
312	1027.14	195.257	11.309
313	549.603	192.524	9.8112
314	1116.67	194.37	10.257
315	617.63	191.875	11.1982
316	1108.55	195.383	11.5303
317	1141.98	200.686	10.0612
318	1165.85	194.948	7.9251
319	1132.51	198.626	9.46987
320	1066.71	200.38	11.2713
321	1101.07	195.555	11.9695
322	1173.46	202.661	9.46615
323	1104.68	204.553	9.31336
324	1125.34	202.849	8.4032
325	1090.06	206.039	7.22896
326	1068.84	209.062	8.31891
327	1116.17	203.2	11.5731
328	1164.14	207.15	7.32663
329	1233.74	209.571	7.70563
330	569.85	208.016	8.97917
331	1053.13	211.753	11.1108
332	1108.73	213.306	11.6748
333	1136.96	213.019	8.57394
334	1038.33	212.65	9.8908
335	1047.66	220.086	9.67272
336	1022.4	222.019	8.0555
337	1012.19	218.946	8.83807
338	1021.81	216.274	3.265
339	1094.28	216.989	9.77303
340	1131.26	220.293	9.30084
341	1148.81	219.706	11.1296
342	1104.44	220.993	8.16513
343	1190.33	224.519	8.64301
344	1085.24	224.597	9.93982
345	1038.08	226.537	13.3075
346	1096.34	227.765	9.51242
347	1107.45	228.652	10.2192
348	1123.84	226.363	9.01289
349	1138.69	223.619	7.63696
350	1153.28	225.027	8.62149
351	1142.42	225.938	3.265
352	1046.97	230.966	6.83357
353	1023.71	232.502	7.45723
354	558.574	231.434	8.19885
355	1130.41	227.353	9.16171
356	1181.78	230.924	8.25691
357	1029.47	233.084	12.6786
358	1116.45	228.567	9.15087
359	1228.45	233.481	8.04578
360	1079.8	234.174	14.0258
361	1070.75	233.433	12.1889
362	1153.73	234.748	8.49254
363	1065.97	237.381	9.46167
364	1135.97	233.368	12.1959
365	1130.61	238.465	10.6253
366	1163.63	228.46	9.37696
367	1173.49	235.484	11.0023
368	1049.86	234.323	11.02
369	1113.03	242.73	10.7809
370	1112.3	235.53	7.92078
371	1028.15	238.005	6.62296
372	1041.74	237.079	10.1412
373	1198.43	234.643	9.78198
374	1102.56	241.847	8.82067
375	1158.92	240.736	8.35806
376	1082.09	244.736	7.00491
377	1062.87	245.572	10.1182
378	1070	247.12	11.5093
379	1165.42	248.036	8.21021
380	1120.09	246.987	10.5911
381	1027.56	245.537	9.86437
382	1158.66	251.18	10.012
383	1087.48	251.885	7.32293
384	1191.4	245.308	13.4822
385	1123.04	252.345	8.76602
386	1098.87	252.65	12.4942
387	1079.29	251.299	12.2245
388	1102.88	260.842	9.04322
389	1128.8	257.277	8.43251
390	1135.95	259.74	7.77907
391	1085.77	259.339	13.2995
392	453.298	260.456	8.80753
393	1151.41	260.423	10.1956
394	1119.45	259.21	10.4004
395	1045.88	256.95	11.9202
396	1146.46	261.784	10.262
397	1168.96	257.141	9.36827
398	1040.15	265.743	7.58911
399	1053.99	265.431	8.00988
400	1092.85	263.542	8.86024
401	1113.65	268.084	8.06267
402	1119.97	264.647	7.63661
403	508.856	267.11	7.65187
404	1032.27	266.394	6.81872
405	1063.23	265.599	12.5654
406	1137.59	268.026	11.0301
407	1082.05	271.426	9.98617
408	1056.47	273.769	12.644
409	1088.84	271	7.64863
410	1071.62	270.573	11.6391
411	1149.77	271.614	8.58901
412	1052.34	276.674	6.95638
413	1095.01	277.815	9.46103
414	1074.08	278.17	8.81317
415	1111.22	281.228	9.90928
416	1169.15	277.797	8.33517
417	1127.97	281.399	11.4096
418	1083.64	282.319	7.48868
419	1105.27	273.031	10.176
420	1161.93	283.072	10.3073
421	1066.2	280.347	11.9622
422	1103.72	282.789	6.61494
423	1077.91	289.029	9.50207
424	1122.02	286.421	10.0206
425	1062.56	289.612	11.1931
426	1206	285.446	9.43402
427	1098.61	290.716	9.79886
428	1007.09	293.867	10.202
429	1111.67	293.638	9.14081
430	1087.03	296.727	6.98053
431	804.663	296.727	11.1479
432	535.759	297.599	6.83675
433	1156.61	295.88	7.55658
434	1102.2	299.768	6.88685
435	1094.42	302.222	12.8798
436	1109.65	299.775	6.84301
437	1132.45	302.633	8.16118
438	416.746	301.099	9.87199
439	1108.32	306.367	6.81753
440	885.03	307.97	10.2472
441	1144.54	307.191	7.06896
442	924.218	307.263	10.5285
443	1127.73	313.732	9.43165
444	1190.08	305.848	7.33608
445	927.661	312.798	10.2742
446	1135.91	312.557	9.17491
447	1154.48	311.828	7.16022
448	510.701	315.132	7.09736
449	1145.94	318.713	9.80373
450	1171.4	318.016	7.40483
451	433.091	320.061	8.22457
452	1155.1	325.237	11.4521
453	628.079	329.636	9.1823
454	377.766	340.606	9.64019
455	1178.89	342.901	9.50858
456	595.187	344.503	10.9373
457	820.865	346.652	12.0291
458	481.586	360.019	7.40802
459	432.764	364.09	7.89076
460	953.381	367.654	10.5445
461	958.301	365.365	10.9427
462	595.132	367.315	11.5843
463	1191.45	379.831	10.2178
464	1210.07	380.902	7.08414
465	1217.2	384.044	7.4291
466	437.781	393.186	7.68482
467	460.504	390.18	10.3765
468	933.778	399.346	10.6036
469	469.704	406.339	7.24888
470	1192.85	411.507	8.29222
471	428.515	409.343	8.49575
472	415.075	410.572	7.67661
473	522.117	428.499	6.74186
474	449.252	443.032	7.32921
475	486.289	447.597	10.6056
476	423.953	454.737	9.04436
477	475.218	457.257	12.0889
478	585.962	465.554	10.6308
479	437.689	465.388	7.7502
480	1167.44	469.557	7.51959
481	403.17	468.636	10.8241
482	1132.92	473.034	8.04262
483	605.757	472.14	8.03375
484	1135.37	480.59	7.50744
485	525.768	483.412	7.59302
486	934.44	498.61	9.15931
487	1105.84	503.543	10.4233
488	525.811	504.03	12.1018
489	853.115	525.659	11.4478
490	549.458	533.092	9.69412
491	580.852	534.972	11.8756
492	1038.69	542.602	9.75195
493	461.61	549.25	13.5219
494	1161.41	557.111	7.76776
495	923.493	564.4	10.7503
496	604.152	565.358	10.236
497	702.963	573.602	7.63515
498	1023.24	582.759	7.82312
499	642.145	590.238	10.0669
500	1028.02	596.085	8.59917
501	1076.36	604.388	9.29573
502	1084.87	627.732	8.27056
503	951.574	655.196	10.0996
504	1107.41	664.439	8.31643
505	1017.53	670.185	11.222
506	1009.14	673.266	10.3922
507	1046.58	679.178	7.89372
508	554.937	713.265	10.5602
509	1110.65	711.13	8.98526
510	510.645	715.189	7.36374
511	1120.84	712.911	12.4868
512	478.64	717.819	10.9623
513	1020.49	718.786	11.1748
514	638.491	721.385	10.2379
515	512.717	725.135	7.47092
516	1118.44	723.655	9.34183
517	533.39	732.023	7.57056
518	517.559	734.321	11.8262
519	567.598	740.346	10.947
520	544.381	748.839	10.301
521	557.889	751.315	9.07857
522	967.282	753.429	10.7814
523	518.043	760.907	10.3808
524	620.211	768.654	14.8537
525	958.187	772.172	7.20004
526	639.758	770.142	11.2699
527	533.224	773.116	10.4355
528	814.699	777.648	9.85724
529	620.517	780.948	7.53847
530	627.412	780.797	11.7449
531	506.876	786.513	7.45365
532	510.338	791.696	9.05804
533	1023.33	789.377	8.84016
534	1017.9	797.362	8.14194
535	594.254	805.687	12.8286
536	982.691	809.718	11.674
537	652.188	820.05	9.78966
538	1183.64	821.224	9.68661
539	604.495	818.603	11.0567
540	498.219	824.681	7.9897
541	643.188	825.697	12.3026
542	644.843	831.164	10.2792
543	492.802	832.132	8.70574
544	508.798	835.861	8.85246
545	646.544	839.184	10.755
546	528.113	843.394	8.92558
547	997.624	844.829	10.5094
548	652.262	848.955	7.64687
549	1100.44	857.076	10.8375
550	1071.48	860.568	8.72524
551	557.195	863.23	7.86224
552	600.191	867.698	9.55849
553	629.694	872.262	10.9618
554	573.42	883.472	9.80341
555	917.738	875.795	7.06924
556	1026.16	880.743	7.42605
557	659.278	878.445	10.9975
558	793.023	895.873	9.61029
559	954.624	896.915	7.5792
560	649.858	896.193	10.1617
561	573.692	896.64	9.47401
562	551.686	906.334	9.3875
563	621.308	906.707	8.08656
564	948.15	904.829	9.08988
565	656.847	907.229	8.49367
566	661.833	907.143	9.17615
567	773.668	910.309	10.2317
568	593.002	919.123	10.2437
569	667.111	921.179	8.36831
570	605.27	924.865	10.0617
571	673.447	923.899	8.50362
572	620.706	934.006	11.0321
573	578.465	935.15	8.25765
574	637.416	938.713	7.45885
575	637.827	949.566	11.8613
576	619.716	946.284	8.52728
577	645.975	960.239	8.65561
578	632	957.78	8.28185
579	769.719	961.734	10.8406
580	886.698	956.467	8.97591
581	668.875	960.361	11.0047
582	687.454	966.713	9.04395
583	677.33	965.734	7.47163
584	629.012	970.197	8.1443
585	661.86	971.132	9.03629
586	669.942	974.356	9.04443
587	675.359	973.244	10.8125
588	685.574	979.758	6.96886
589	708.628	985.858	10.3085
590	639.426	983.92	10.8424
591	680.308	985.851	9.50246
592	644.707	991.418	8.33149
593	656.161	993.282	8.4297
594	724.127	998.355	8.34796
595	639.727	999.418	9.55048
596	716.337	992.4	8.49445
597	706.406	1002.08	9.04269
598	680.929	1001.38	8.98091
599	687.066	1013.02	13.3864
600	664.714	1020.14	9.13344
601	672.266	1019.99	8.52665
602	671.221	1029.82	8.46752
603	731.022	1044.8	9.17541
604	668.59	1065.85	11.2052
605	1274.97	64.4144	14.0113
606	526.628	85.5624	10.4643
607	1197.46	100.356	8.81143
608	718.325	105.466	11.1333
609	731.485	112.04	11.9354
610	1261.95	116.868	11.545
611	1268.86	120.758	8.81915
612	1201.56	128.527	9.59879
613	445.293	126.656	10.3467
614	494.024	156.164	9.9029
615	1350.94	152.043	10.9822
616	819.068	168.703	11.9947
617	767.88	170.507	12.9733
618	427.181	174.979	10.3881
619	531.922	178.498	10.4011
620	1093.29	188.868	16.6758
621	1248.35	195.142	8.92068
622	1151.84	200.669	9.42974
623	930.954	198.334	15.311
624	1146.75	210.899	9.45716
625	1154.81	209.565	11.5139
626	1194.42	213.804	9.24663
627	1086.01	213.764	16.3023
628	1162.26	216.641	11.2354
629	1181.83	221.093	10.8258
630	1033.48	219.306	10.8015
631	1190.75	218.755	4.2445
632	1133.61	224.632	3.918
633	1173.65	224.918	12.4099
634	1208.41	227.716	7.93726
635	1196.64	229.61	8.47924
636	1220.8	228.749	8.97049
637	1055.9	228.55	3.918
638	944.858	234.498	11.653
639	1162.01	234.754	4.8975
640	1189.02	236.838	12.3946
641	1164.88	237.327	11.1152
642	1181.14	237.62	15.051
643	1121.44	237.87	13.5646
644	1221.88	241.427	10.0385
645	1212.1	239.301	10.2857
646	653.373	238.997	11.7705
647	1198.34	242.157	10.5764
648	1171.94	243.848	10.5671
649	1075.95	241.769	15.4566
650	1182.99	245.037	13.2477
651	1044.86	245.38	11.9075
652	1207.04	249.155	9.22103
653	1186.57	253.298	13.6532
654	1198.85	254.074	8.41043
655	1219.55	251.281	9.24809
656	1177.9	252.82	13.7592
657	1173.97	255.501	9.60992
658	1162.81	257.9	8.80642
659	1235.03	256.446	11.0086
660	1221.46	256.499	7.93987
661	1216.19	255.842	13.9218
662	474.193	259.562	8.61204
663	1205.92	259.475	13.1682
664	1227.31	261.445	7.59572
665	1219.37	263.816	11.9273
666	1274.07	267.517	11.384
667	1190.63	269.166	8.63886
668	1207.22	270.256	10.5929
669	1156.7	270.343	14.8953
670	1191.73	264.609	11.9854
671	1144.04	275.349	9.16777
672	1175.45	278.048	11.807
673	1183.27	282.645	10.6843
674	418.573	282.008	8.11175
675	1199.6	282.458	11.0526
676	1173.7	287.934	13.6858
677	1178.62	291.249	9.16595
678	508.183	292.218	8.82268
679	1149.35	289.184	7.93135
680	1094.86	292.979	8.9753
681	1161.71	292.347	7.05333
682	1169.72	294.842	9.77509
683	1189.66	295.167	10.3724
684	1138.15	293.452	10.7733
685	1197.98	293.037	8.47531
686	405.273	296.14	8.49305
687	1144.88	299.27	11.7388
688	1119.14	304.8	9.29322
689	1168.41	303.566	9.81317
690	403.564	303.986	9.03257
691	1161.19	303.68	11.4316
692	1196.72	297.795	14.8724
693	1151.56	305.297	11.3051
694	1156.76	304.904	8.52149
695	1197.47	303.799	7.54416
696	814.859	306.148	12.5156
697	1182.39	303.065	10.6086
698	1211.17	305.003	8.52948
699	369.34	308.014	12.3815
700	1126.28	308.289	9.49883
701	1166.46	309.859	8.54385
702	487.424	311.821	6.70758
703	378.278	312.26	9.41691
704	1217.09	309.287	7.48888
705	1162.44	316.892	9.61036
706	1174.55	309.65	10.8208
707	1188.9	316.932	7.93274
708	1180.16	319.031	10.0252
709	1204.84	317.196	8.50035
710	1235.67	318.884	11.9776
711	458.462	322.076	10.5253
712	1197.89	323.348	10.2208
713	1215.36	322.637	8.6476
714	1165.35	328.894	6.94649
715	1205.85	325.244	8.80363
716	1172.69	324.874	12.4647
717	1184.58	332.333	13.1119
718	1181.94	334.642	8.1055
719	422.32	329.259	9.21382
720	1209.61	335.5	8.37667
721	1218.77	331.662	9.52559
722	1232.62	334.18	9.24862
723	438.766	337.246	8.14267
724	1192.69	337.848	9.21244
725	1200.77	343.17	8.1694
726	463.402	339.038	10.6094
727	412.636	339.144	9.8555
728	1215.64	347.058	10.2796
729	1194.29	348.597	7.62358
730	1204.11	356.885	10.4127
731	1222.78	357.66	8.34835
732	957.148	354.697	11.8323
733	1216.93	358.244	9.0936
734	1200.2	364.471	8.00389
735	627.557	363.055	13.6404
736	1238.71	362.375	12.6837
737	1212.15	365.484	7.65005
738	1238.73	372.086	9.3851
739	1197.94	368.875	8.5638
740	1223.68	375.099	8.78966
741	418.88	378.757	8.72552
742	398.632	376.381	9.63902
743	1229.74	378.807	8.90948
744	1222.19	380.629	9.02979
745	478.398	379.598	12.3694
746	437.632	381.307	11.3381
747	367.636	382.874	8.71922
748	918.495	384.238	12.3134
749	422.278	386.347	8.29479
750	640.921	386.283	12.0078
751	415.125	390.774	10.6826
752	643.88	397.547	11.2571
753	1241.06	402.689	7.56562
754	688.403	406.104	10.4855
755	377.852	409.506	10.2446
756	368.757	409.717	10.6355
757	1064.48	416.091	12.7154
758	493.449	421.504	10.0805
759	1272.28	423.169	8.89037
760	406.934	423.187	8.12115
761	1259.98	422.151	9.22137
762	320.24	425.56	8.64934
763	401.585	450.197	12.5054
764	386.467	452.721	13.137
765	333.123	457.461	9.46862
766	559.968	457.431	14.7028
767	406.434	461.162	7.3895
768	377.047	463.468	8.79654
769	474.829	478.321	7.34195
770	370.684	480.925	10.1862
771	773.006	477.29	14.4193
772	899.94	476.82	12.8194
773	365.078	489.612	11.6077
774	371.407	492.765	9.57374
775	362.243	501.507	10.3661
776	542.363	495.364	12.7172
777	382.264	494	8.15975
778	420.984	498.556	7.67458
779	355.637	501.874	10.1566
780	1247.81	503.675	7.78167
781	396.757	512.402	10.8733
782	418.688	515.068	8.78119
783	451.275	526.055	9.31311
784	389.435	527.346	10.4523
785	660.52	531.281	10.0268
786	1026.01	530.527	10.4678
787	504.61	538.557	13.1575
788	1030.64	538.429	10.5439
789	540.796	540.835	11.156
790	1217.61	562.137	8.80097
791	383.131	582.052	9.50894
792	1302.54	590.181	10.3955
793	981.77	592.89	10.8505
794	1222.81	601.963	12.295
795	1134.08	605.108	10.3674
796	1168.23	633.111	8.06167
797	1214.46	634.827	9.62787
798	1095.45	648.932	8.85243
799	877.029	652.562	10.7363
800	1217.72	654.898	9.70549
801	584.241	666.533	12.4906
802	805.447	686.21	11.5469
803	599.251	691.465	11.1144
804	1132.64	714.853	9.15995
805	490.245	719.614	11.3514
806	501.768	714.741	10.3639
807	358.885	727.913	9.51715
808	526.048	729.426	16.5038
809	1148.49	752.258	8.72539
810	354.779	755.124	11.3631
811	510.374	757.456	7.83061
812	593.688	763.186	11.3207
813	1182.26	771.94	8.15124
814	1166.09	774.661	10.3905
815	879.845	784.182	12.2281
816	1182.41	784.543	9.81059
817	1194.92	791.493	11.37
818	1148.75	793.579	11.4209
819	555.845	815.542	12.8405
820	638.424	820.46	9.97696
821	1194.12	820.461	9.15329
822	1141.52	826.471	8.71512
823	432.613	836.666	8.31707
824	627.688	841.523	11.6397
825	592.838	861.719	10.2469
826	587.185	862.902	12.2636
827	983.657	865.245	7.298
828	1016.11	866.527	8.66493
829	589.931	871.21	12.4906
830	645.974	884.244	11.0552
831	626.412	891.779	11.3917
832	594.337	887.883	9.47898
833	597.986	895.198	11.7992
834	1001.31	910.126	7.84061
835	666.086	913.254	7.05413
836	658.877	916.159	3.918
837	655.081	919.776	11.9131
838	550.671	922.89	9.32012
839	621.52	926.382	7.57704
840	640.17	927.056	10.0141
841	607.753	936.375	10.396
842	644.187	936.718	10.6746
843	607.222	944.218	7.29109
844	661.542	947.396	9.09591
845	680.947	953.832	8.93416
846	685.171	956.028	11.791
847	679.445	960.118	10.7824
848	599.297	958.449	10.8499
849	533.389	962.56	9.99553
850	855.349	973.134	7.71501
851	697.256	972.203	11.5588
852	624.814	982.976	8.8851
853	653.84	981.608	9.72484
854	694.86	985.577	11.1993
855	671.501	997.187	8.12475
856	694.326	994.543	12.163
857	700.048	1004.64	8.06928
858	712.719	1006.49	8.02138
859	691.155	1002.91	13.5474
860	671.937	1010.28	8.70498
861	646.311	1007.74	11.7726
862	729.049	1009.02	7.74803
863	651.114	1017.42	7.98816
864	715.429	1016.58	9.616
865	693.131	1017.45	7.78922
866	728.772	1018.54	13.2187
867	703.256	1022.54	8.05871
868	714.98	1026.69	8.84303
869	695.852	1027.44	8.15285
870	728.527	1031.22	10.2594
871	706.234	1038.44	9.70268
872	751.931	1037.26	8.64363
873	717.386	1035.14	4.4404
874	731.237	1039.22	7.6376
875	764.028	1043.03	8.77771
876	720.994	1047.74	10.2211
877	878.102	1046.55	12.9059
878	758.779	1046.32	9.47752
879	512.428	1046.95	9.49079
880	747.808	1050.73	8.02685
881	706.769	1054.61	8.4833
882	778.093	1059.26	8.00283
883	542.413	1058.73	12.1313
884	770.729	1055.42	9.29662
885	710.655	1061.08	8.26731
886	758.469	1058.49	8.62872
887	721.94	1063.12	9.17436
888	765.282	1063.97	8.44296
889	791.459	1069.33	9.73971
890	748.905	1071.6	9.01685
891	774.821	1073.34	9.04944
892	809.548	1071.7	8.8564
893	764.511	1079.68	10.1757
894	749.379	1081.7	9.14167
895	816.79	1080.43	8.61827
896	788.05	1082.06	8.7733
897	746.375	1093.58	14.3157
898	823.711	1088.77	12.784
899	774.728	1096.46	8.9922
900	795.905	1098.82	8.51322
901	655.506	1114.01	14.4322
902	770.253	1115.26	8.97461
903	1258.75	106.266	12.2688
904	1252.79	111.064	14.0328
905	436.903	117.801	9.26946
906	1176.72	125.139	13.1488
907	1317.08	135.521	10.1179
908	397.567	139.562	12.0567
909	1340.32	142.632	11.8249
910	771.174	154.673	14.215
911	1248.38	153.132	12.5631
912	829.537	167.362	15.7422
913	436.414	194.247	12.4228
914	438.708	202.929	9.83378
915	947.642	205.662	12.9162
916	916.987	210.479	11.51
917	1127.03	218.14	14.8341
918	517.163	220.369	8.50462
919	1222.19	220.411	11.7743
920	428.855	240.415	9.70955
921	1230.48	238.6	13.887
922	1035.91	242.986	11.8791
923	1256.23	246.179	9.36545
924	382.362	244.566	11.253
925	1228.23	248.225	9.22796
926	1273.15	249.835	8.61516
927	1240	250.298	9.73327
928	795.044	250.167	12.3742
929	1194.02	251.917	16.4073
930	1201.52	248.14	4.571
931	1260.81	253.347	8.95601
932	578.928	249.013	12.9144
933	1137.21	256.197	13.9198
934	1228.67	255.272	11.92
935	1253.09	259.076	11.6743
936	1182.08	258.603	11.3952
937	441.148	261.584	8.3431
938	1199.35	265.43	11.0089
939	1175.43	262.592	11.2067
940	1233.98	264.516	8.86819
941	1244.34	258.765	12.9707
942	1281.6	257.77	11.5985
943	1161.2	265.304	8.79232
944	1261.76	265.353	10.5638
945	1228.1	268.956	9.36414
946	1164.98	271.961	14.4889
947	1244.75	269.567	11.1315
948	1120.55	268.601	5.00633
949	1279.85	271.715	8.18143
950	1215.4	274.972	12.277
951	1239.25	276.83	8.63022
952	1287.44	279.204	14.4523
953	1222.82	274.197	11.1659
954	1251.55	278.076	11.1554
955	1232.93	274.622	12.2863
956	1302.82	276.147	8.49704
957	1263.91	282.852	10.4422
958	1242.47	287.02	10.2535
959	1226.13	283.929	13.4352
960	1234.6	286.73	12.7364
961	1154.77	282.133	14.8992
962	1295.02	283.57	10.1365
963	1135.64	285.819	14.0122
964	1279.48	282.967	11.0554
965	420.852	290.567	8.0102
966	1255.21	289.861	11.0294
967	1127.91	291.444	11.789
968	1144.14	283.959	12.8349
969	1184.6	295.202	13.1542
970	1204.33	291.753	10.9695
971	436.861	298.525	11.2499
972	1206	300.081	9.80989
973	1120.12	296.887	14.1976
974	1193.68	302.339	4.571
975	345.307	310.749	8.59198
976	1230.47	312.527	12.7041
977	1213.68	314.836	12.0661
978	1196.08	314.426	13.3126
979	1223.19	315.703	12.6542
980	1228.14	320.525	9.82246
981	1220.21	322.137	8.65478
982	1032.19	325.697	11.1826
983	1234.38	327.947	9.7715
984	1202.45	331.939	9.34575
985	1229.38	329.194	14.562
986	570.86	330.862	10.7682
987	1243.36	326.956	11.5658
988	1261.56	339.16	8.94402
989	1223.36	344.549	8.487
990	1242.02	335.585	13.4809
991	1186.04	341.954	10.4243
992	947.261	343.704	12.2237
993	1237.77	348.329	8.79935
994	1241.56	345.911	9.81401
995	422.428	350.205	12.1238
996	1254.61	343.054	12.312
997	1230.99	352.198	9.63601
998	359.323	354.8	10.2689
999	1258.7	350.806	8.86843
1000	1269.93	358.987	12.3016
1001	1242.16	356.706	8.39512
1002	324.852	362.2	10.0593
1003	1228	362.742	10.8452
1004	1133.12	361.09	11.7943
1005	1246.37	365.285	9.67022
1006	1258.35	364.484	10.5622
1007	1251.67	365.851	10.0815
1008	1267.1	368.766	9.82545
1009	335.456	372.206	9.04138
1010	1219.4	368.337	11.5385
1011	406.249	370.965	11.4331
1012	1229.88	368.996	9.77838
1013	1249.68	371.995	10.0292
1014	1291.23	373.927	11.311
1015	1257.11	376.341	8.92999
1016	1281.17	374.237	9.31717
1017	1273.04	376.826	10.7905
1018	1248.63	382.225	10.0701
1019	1285.2	381.019	12.8653
1020	1267.24	383.843	12.3875
1021	1240.66	392.17	7.5163
1022	1235.65	385.72	11.6237
1023	1273.41	392.599	8.91437
1024	1293.2	387.759	9.99688
1025	357.823	393.416	12.3096
1026	469.178	394.039	11.7869
1027	1255.66	392.892	9.30481
1028	1292.52	395.891	8.79266
1029	1310.07	394.998	11.2212
1030	1286.45	393.305	10.2846
1031	530.085	396.52	11.9529
1032	1263.05	393.671	10.2111
1033	1266.76	400.598	9.88721
1034	1231.41	395.115	11.2064
1035	1256.29	404.598	9.09677
1036	1246.41	397.523	12.5601
1037	1285.66	403.383	8.00405
1038	1273.83	404.807	11.9725
1039	1294.3	411.838	10.6494
1040	1275.17	412.066	8.90659
1041	1334.08	415.018	10.2595
1042	635.519	418.277	11.2086
1043	844.267	418.822	10.7732
1044	367.112	425.965	11.9416
1045	1208.59	428.13	10.9905
1046	1350.37	424.025	12.9312
1047	1283.92	428.587	10.8463
1048	1269.44	433.989	8.91631
1049	1276.77	435.16	8.69197
1050	1281.67	439.775	8.54011
1051	1302.89	442.603	10.3307
1052	1280.17	451.021	8.05491
1053	1290.13	449.469	10.5706
1054	1298.51	448.566	10.008
1055	1290.93	458.392	8.41706
1056	1307.76	462.734	9.12932
1057	253.062	463.446	10.4924
1058	363.333	463.355	11.9171
1059	265.66	469.329	9.69362
1060	355.137	472.278	10.948
1061	404.704	486.014	12.9261
1062	236.526	486.005	10.7709
1063	397.439	494.713	12.3918
1064	387.327	504.235	8.51662
1065	1314.69	519.331	9.28748
1066	299.126	524.955	9.88205
1067	479.422	540.314	8.37317
1068	474.987	544.136	9.70434
1069	998.788	551.374	10.6476
1070	1327.88	546.692	9.95672
1071	308.638	554.807	11.3686
1072	1252.86	561.612	8.94382
1073	388.872	593.254	12.5483
1074	939.595	594.642	12.8298
1075	822.743	600.535	12.461
1076	408.332	606.647	10.4399
1077	1197.43	609.307	10.148
1078	323.746	609.095	11.9254
1079	348.655	609.691	12.7399
1080	326.486	627.377	10.3958
1081	1261.66	657.237	9.23298
1082	395.002	661.309	13.2565
1083	341.722	670.436	8.24179
1084	1175.28	674.105	13.0708
1085	1059.88	683.985	11.7849
1086	835.968	693.68	11.5445
1087	586.593	696.33	12.5991
1088	1222.31	715.906	8.79746
1089	916.966	715.738	12.3265
1090	331.028	734.839	10.7
1091	348.58	748.851	12.1879
1092	633.08	748.167	9.57526
1093	572.743	759.181	12.3186
1094	798.413	763.657	13.0498
1095	1181.51	765.861	8.41581
1096	464.189	771.683	12.5526
1097	1162.99	769.887	4.571
1098	1191.2	780.072	11.2316
1099	349.673	781.182	13.0298
1100	622.193	814.263	12.9216
1101	361.133	811.603	11.8116
1102	993.244	822.281	13.1349
1103	430.105	841.71	9.49027
1104	509.348	842.323	10.5997
1105	432.602	845.776	9.94383
1106	406.006	868.313	13.8044
1107	565.38	872.905	12.4215
1108	823.169	873.382	12.2585
1109	500.811	882.741	13.8513
1110	1186.14	882.716	9.64199
1111	1181.21	894.752	10.8199
1112	864.925	892.642	12.8711
1113	611.849	898.627	11.876
1114	447.258	902.724	9.37771
1115	1062.53	914.971	9.10558
1116	610.45	916.936	13.9073
1117	630.697	923.532	11.4768
1118	1092.25	934.232	8.60219
1119	485.484	938.558	14.2081
1120	460.834	937.415	10.3086
1121	1124.6	939.457	10.8951
1122	496.84	943.22	10.3503
1123	542.484	966.478	9.68934
1124	492.671	968.665	12.2338
1125	703.738	969.682	12.6717
1126	560.784	984.113	9.16441
1127	967.259	988.534	11.2904
1128	671.937	999.09	4.571
1129	835.163	998.078	10.8894
1130	721.486	1007.54	11.9259
1131	708.352	1018.44	8.79461
1132	736.985	1018.39	13.4316
1133	736.555	1030.57	8.69132
1134	720.193	1035.6	10.7084
1135	765.156	1052.94	9.65774
1136	665.88	1052.39	9.95187
1137	757.894	1053.5	10.3924
1138	881.829	1053.77	12.1018
1139	605.152	1051.73	11.5013
1140	895.626	1060.61	10.3185
1141	738.542	1059.53	9.25211
1142	752.214	1061.11	10.1483
1143	842.66	1054.94	8.1571
1144	785.461	1063.57	12.796
1145	773.893	1065.36	13.5673
1146	709.907	1068.52	9.25221
1147	836.759	1070.14	9.04764
1148	725.639	1070.49	10.2958
1149	831.207	1071.06	9.08965
1150	826.205	1075.53	10.9223
1151	788.704	1073.43	9.90064
1152	723.17	1076.4	10.3867
1153	729.369	1078.22	9.00664
1154	776.219	1079.8	11.9358
1155	831.696	1083.6	8.51147
1156	801.479	1085.49	10.9395
1157	778.673	1093.12	9.20977
1158	845.551	1090.34	10.2884
1159	787.643	1096.55	10.3851
1160	810.194	1092.7	9.36259
1161	763.65	1097.63	8.28445
1162	843.3	1101.51	8.89442
1163	820.122	1099.89	9.00086
1164	916.91	1106.62	13.8272
1165	826.488	1108.09	8.95473
1166	885.905	1111.09	8.96538
1167	744.08	1121.71	9.86859
1168	939.397	1128.56	10.5323
1169	917.855	1134.64	11.1769
1170	1386.9	109.799	13.8975
1171	612.869	112.926	12.8686
1172	555.825	115.778	13.3484
1173	1336.48	117.707	13.2248
1174	712.934	127.508	12.1157
1175	1407.83	124.195	12.7654
1176	1394.37	149.503	14.1022
1177	1480.48	151.747	13.1441
1178	396.03	153.89	12.1586
1179	818.059	159.2	13.4381
1180	839.685	158.671	13.781
1181	1105.26	173.327	14.9969
1182	864.529	175.608	13.2594
1183	1076.67	181.014	18.0395
1184	1306.6	187.862	11.3953
1185	425.16	188.792	11.9881
1186	407.201	210.254	10.1544
1187	415.091	210.488	13.936
1188	696.59	215.898	13.4042
1189	1169.37	216.624	13.4413
1190	1367.64	226.349	12.359
1191	366.408	244.129	9.52927
1192	362.187	248.163	11.8161
1193	413.11	246.974	12.6927
1194	1214.43	247.781	13.8817
1195	1345.7	252.199	11.8101
1196	1248.84	250.863	13.3212
1197	877.535	261.816	12.654
1198	1270.45	258.773	12.5978
1199	1294.34	269.004	15.4359
1200	1254.8	268.54	12.3402
1201	535.567	273.054	11.6373
1202	1316.74	272.228	11.3748
1203	436.437	269.797	14.4118
1204	402.768	271.125	13.026
1205	1267.15	273.86	11.4287
1206	377.076	274.565	12.8919
1207	1313.24	283.845	9.28993
1208	1192.19	282.94	13.6598
1209	1305.57	286.596	13.2512
1210	1269.04	292.432	9.68663
1211	1333.56	300.423	12.3179
1212	1276.36	298.06	11.131
1213	1298.3	294.614	11.6169
1214	1289.1	298.675	12.109
1215	1243.44	300.182	14.3691
1216	334.462	304.102	11.5893
1217	1259.26	299.815	15.0943
1218	1266.81	306.034	11.3323
1219	1274.26	305.755	9.03343
1220	1386.58	304.788	11.3831
1221	1290.32	309.208	12.3231
1222	1240.26	308.114	11.6535
1223	1203.83	310.635	12.6903
1224	1314.28	313.574	10.0575
1225	1321.75	313.074	9.28386
1226	1039.72	317.538	12.4265
1227	1297.62	319.473	10.1081
1228	479.143	324.057	10.6598
1229	1319.6	323.767	10.8512
1230	361.956	323.855	12.271
1231	380.872	324.327	11.9573
1232	280.862	341.611	11.7047
1233	1248.37	343.198	11.1846
1234	1231.38	343.361	12.8681
1235	302.081	348.491	10.2324
1236	570.09	347.277	11.8937
1237	1279.47	360.3	9.79959
1238	1303.07	361.079	12.3993
1239	1209.9	354.849	12.1576
1240	618.121	358.733	11.9257
1241	276.8	369.879	10.1732
1242	1287.09	368.103	10.102
1243	378.632	374.793	12.4884
1244	1332.53	378.968	9.49736
1245	318.228	378.864	11.1619
1246	1298.62	380.296	11.2016
1247	267.514	382.814	9.00989
1248	1280.66	392.074	13.3798
1249	1300.28	392.68	9.53022
1250	1314.06	403.348	10.7412
1251	1292.04	403.106	12.2691
1252	1299.9	403.445	13.436
1253	308.961	399.988	12.2927
1254	1333.74	404.924	11.8094
1255	1309.47	410.405	11.36
1256	653.275	404.179	13.4778
1257	1276.89	409.058	6.90314
1258	1320.82	413.471	13.2833
1259	843.863	411.191	13.8831
1260	1283	417.172	10.1209
1261	1303.32	416.78	9.43169
1262	1264.58	413.095	14.19
1263	1312.73	422.851	12.1489
1264	1296.03	422.864	10.2774
1265	1325.31	422.691	10.1839
1266	841.717	422.491	5.224
1267	255.912	425.267	10.4203
1268	275.743	431.642	11.055
1269	1291.76	434.651	9.43771
1270	1319.88	430.809	9.83391
1271	1328.9	430.948	10.6102
1272	1303.05	434.23	9.02072
1273	1311.45	438.804	9.83958
1274	1323.2	441.255	9.20536
1275	1345.88	438.684	10.4498
1276	1332.08	436.889	10.1257
1277	1346.31	448.573	11.7872
1278	922.109	448.662	12.8803
1279	1309.1	450.608	10.0233
1280	345.627	447.466	13.6326
1281	1313.88	453.936	9.16248
1282	1318.14	457.282	11.1005
1283	1335.76	459.156	9.86733
1284	280.689	460.845	11.6019
1285	1300.17	465.252	11.4953
1286	1362.41	464.028	10.1989
1287	1337.11	464.512	9.35951
1288	1315.96	467.17	10.2821
1289	1338.18	472.172	11.1452
1290	1321.58	475.174	10.3195
1291	1307.8	477.402	9.70704
1292	1296.9	479.286	11.9529
1293	240.282	473.771	12.8408
1294	1227.85	478.235	12.1729
1295	1342.91	479.857	9.94896
1296	1323.79	485.772	9.43904
1297	1337.73	486.179	18.0321
1298	1337.43	482.983	6.70809
1299	268.799	493.407	13.0228
1300	610.109	492.022	14.006
1301	1317.28	490.359	10.9774
1302	1301.93	492.948	8.74955
1303	224.45	492.466	10.8542
1304	1356.95	492.461	9.49141
1305	365.221	496.795	15.487
1306	1418.19	502.206	13.0141
1307	1320.1	499.218	11.3206
1308	414.042	507.929	12.4034
1309	1312.23	504.108	9.1391
1310	1322.26	508.997	12.3198
1311	316.569	514.782	14.4037
1312	1332.38	514.611	13.3061
1313	246.807	522.344	15.4018
1314	1322.58	519.856	11.4062
1315	1323.76	517.619	12.0134
1316	275.679	524.746	11.7204
1317	1331.09	522.617	11.5501
1318	424.608	539.649	12.6526
1319	585.712	545.916	14.1613
1320	1334.85	554.183	10.6541
1321	656.51	559.117	13.0265
1322	1347.63	562.252	10.7417
1323	1325.21	562.421	9.07158
1324	411.654	580.131	14.1164
1325	261.58	585.363	13.6349
1326	1342.3	589.371	9.73709
1327	1363.35	590.479	12.4309
1328	291.736	605.718	10.4272
1329	300.495	607.167	19.2534
1330	391.434	605.518	12.4061
1331	1307.08	607.63	12.2658
1332	1358.66	605.484	10.5967
1333	1349.33	610.098	14.4381
1334	1302.39	614.035	11.5455
1335	1363.42	613.273	10.5184
1336	1048.67	612.267	12.9023
1337	273.493	613.975	11.9314
1338	1339.01	624.162	11.405
1339	322.744	635.536	15.4803
1340	390.961	637.2	13.0497
1341	285.923	646.481	11.4293
1342	1268.44	649.645	10.5744
1343	1023.64	661.385	12.3933
1344	1308.45	667.128	11.1971
1345	296.52	686.438	13.6767
1346	1174.83	698.071	11.8952
1347	1386.59	712.098	13.2287
1348	680.705	716.527	12.3389
1349	359.82	718.625	13.4168
1350	294.839	744.98	13.4295
1351	1298.43	770.76	9.94633
1352	321.103	773.689	11.4296
1353	319.321	783.885	11.4052
1354	886.985	785.709	12.6968
1355	304.65	793.024	9.88207
1356	381.854	801.362	13.8055
1357	305.281	813.211	13.7996
1358	1261.48	831.39	11.635
1359	1024.97	867.573	13.3539
1360	605.702	876.351	12.063
1361	712.42	900.209	12.4826
1362	1177.35	912.091	10.7149
1363	749.052	916.618	12.587
1364	1162.63	934.51	12.3979
1365	437.247	942.529	12.6355
1366	1159.55	944.538	9.39691
1367	508.332	1011.45	9.63283
1368	734.295	1011.79	11.9388
1369	994.362	1020.25	12.87
1370	527.807	1031.96	9.16375
1371	608.287	1062.64	13.2924
1372	738.84	1070.06	12.8384
1373	800.706	1079.14	9.59741
1374	738.965	1079.04	13.5729
1375	862.805	1094.69	11.6154
1376	897.545	1107.49	11.6492
1377	867.623	1106.03	12.8842
1378	866.234	1114.47	9.76628
1379	896.044	1113.66	11.522
1380	853.209	1121.44	10.1467
1381	829.365	1115.61	10.9844
1382	952.309	1122.93	12.7902
1383	883.134	1120.59	10.6757
1384	828.759	1127.01	12.819
1385	880.561	1128.09	9.58443
1386	892.871	1128.94	9.26764
1387	810.518	1145.31	12.9044
1388	1026.65	61.1995	14.4664
1389	1391	102.763	13.7617
1390	396.972	113.006	12.7404
1391	402.786	131.971	14.1151
1392	465.406	142.836	12.9347
1393	1388.8	154.552	11.9366
1394	404.349	162.771	12.6374
1395	394.511	164.237	13.5752
1396	1378.19	172.558	10.8892
1397	434.08	172.554	14.3181
1398	1126.81	171.91	13.8432
1399	576.312	178.502	13.8949
1400	353.251	186.702	12.7609
1401	342.826	193.364	13.173
1402	408.461	195.209	13.0469
1403	864.927	188.326	13.4978
1404	459.699	194.363	15.9417
1405	369.294	193.818	13.7329
1406	481.945	196.763	15.2101
1407	522.735	206.381	14.802
1408	1371.57	202.943	12.4802
1409	1367.41	217.746	11.7125
1410	1142.23	213.077	14.2476
1411	786.116	226.667	14.3634
1412	270.564	253.841	11.2713
1413	1112.92	257.087	14.1453
1414	923.242	258.608	12.461
1415	1306.79	264.253	12.1305
1416	1425.39	267.916	11.723
1417	1168.78	264.608	16.0262
1418	727.123	274.557	16.0769
1419	1333.41	279.928	9.25227
1420	1309.17	275.911	15.8978
1421	1274.85	278.427	15.0459
1422	1322.44	283.26	12.5628
1423	1329.21	288.618	10.6352
1424	1359.87	288.952	6.2035
1425	1364.98	295.846	15.4758
1426	1356.12	287.554	11.9863
1427	1313.1	290.887	10.0765
1428	1342.56	289.609	11.4848
1429	1106.57	292.125	16.5008
1430	1281.7	292.196	12.0587
1431	1308.51	298.346	13.3706
1432	1315.74	297.161	9.4314
1433	1351.67	296.317	9.80776
1434	1321.25	294.77	15.4335
1435	1281.25	304.936	12.2996
1436	1323.7	302.175	9.98729
1437	1374.19	300.937	13.0462
1438	246.535	299.223	13.0686
1439	1301.02	304.693	13.607
1440	1341.58	304.526	10.8092
1441	1347.94	305.602	9.9746
1442	1354.8	302.088	13.7633
1443	286.327	309.223	10.0468
1444	1336.04	311.673	12.1268
1445	1328.1	312.584	10.891
1446	1368.79	318.236	10.7915
1447	1305.04	317.385	11.9159
1448	1308.42	321.119	9.82387
1449	1352.31	318.111	11.89
1450	1327.43	320.513	12.175
1451	1341.59	318.967	10.4226
1452	1381.13	316.318	13.5689
1453	1400.12	321.417	12.9173
1454	1312.03	325.228	14.2676
1455	1360.21	321.586	11.47
1456	1334.77	320.592	12.1851
1457	1340.59	325.962	10.686
1458	859.617	324.139	14.2655
1459	1350.44	323.952	13.0143
1460	1331.6	330.815	11.918
1461	597.208	327.074	14.9036
1462	1350.99	334.689	11.9189
1463	1367.4	329.182	10.3272
1464	1342.08	336.862	11.6008
1465	1375.05	330.881	13.8463
1466	909.428	339.14	13.2622
1467	762.79	343.952	14.0335
1468	1357.02	343.995	10.7157
1469	1381.49	347.695	10.0388
1470	232.744	343.77	12.8218
1471	1239.5	354.143	17.467
1472	1374.14	351.552	13.8525
1473	1392.68	359.613	12.7108
1474	1346.81	359.687	13.077
1475	1383.05	357.216	14.772
1476	1139.38	383.63	13.673
1477	1307.89	383.966	12.4429
1478	1443.46	392.386	11.2276
1479	380.941	402.108	14.4422
1480	1245.69	405.2	12.5762
1481	1423.29	413.462	11.8175
1482	190.285	418.619	12.1813
1483	436.703	430.613	11.819
1484	854.045	427.8	14.733
1485	1341.4	433.397	11.6869
1486	388.384	439.927	19.4199
1487	1355.24	445.766	13.0436
1488	221.889	450.133	13.6283
1489	1044.61	450.333	12.8709
1490	1327.93	454.778	10.434
1491	1378.18	457.296	11.7313
1492	221.078	458.415	9.80242
1493	1353.38	458.787	10.8087
1494	219.18	467.449	12.9739
1495	1377.39	468.607	9.98504
1496	1357.62	471.77	9.66326
1497	1372.17	476.159	12.279
1498	1415.47	472.032	10.8211
1499	1349.23	474.709	9.45983
1500	1349.06	467.541	13.6361
1501	213.822	477.442	11.0742
1502	1331.99	480.5	12.574
1503	1362.8	480.723	10.6881
1504	1378.26	474.292	21.1747
1505	1379.16	480.863	11.545
1506	1349.14	487.234	14.4942
1507	1355.32	480.827	13.6557
1508	1329.04	488.419	9.86826
1509	1370.98	484.858	15.3519
1510	1376.28	489.157	9.6597
1511	1453.41	489.439	12.9555
1512	184.87	488.643	12.3919
1513	1326.28	492.474	11.9406
1514	1343.15	497.91	10.3555
1515	1331.41	502.212	11.4959
1516	1366.42	500.299	9.91398
1517	1358.06	503.27	9.72563
1518	1431.82	500.408	14.1711
1519	1395.56	501.192	13.9389
1520	1340.4	512.636	13.8849
1521	1348.43	508.537	11.9693
1522	1405.75	512.01	12.1448
1523	1358.1	517.149	10.8811
1524	1442.76	518.288	11.251
1525	1349.64	516.869	13.0675
1526	963.601	520.72	13.8103
1527	1338.26	526.822	10.3843
1528	287.15	525.329	13.7188
1529	1357.07	529.129	10.2707
1530	1346.71	526.57	11.3339
1531	1323.82	534.34	10.9236
1532	539.945	533.881	11.894
1533	1332.43	536.269	12.085
1534	199.798	537.71	13.5236
1535	1345.68	539.6	11.9815
1536	1346.73	543.967	10.0043
1537	1350.02	548.782	10.2649
1538	1360.42	543.389	13.3483
1539	1336.75	544.678	14.464
1540	1343.02	554.399	15.1134
1541	1358.14	561.727	12.0963
1542	1354.67	581.664	12.7429
1543	247.704	587.067	15.0661
1544	1358.5	599.425	12.5445
1545	1381.71	614.841	14.7426
1546	678.319	614.928	14.8482
1547	1344.89	618.7	12.5285
1548	231.683	625.861	10.5795
1549	1370.48	641.266	11.1071
1550	1154.22	640.42	12.3819
1551	257.511	650.973	12.4852
1552	1364.12	646.375	10.1316
1553	866.007	667.359	13.5002
1554	215.658	676.968	11.7815
1555	259.84	684.239	16.0099
1556	347.015	678.318	13.9075
1557	1266.51	682.441	14.6559
1558	543.441	700.102	13.5742
1559	752.449	703.566	13.361
1560	508.577	718.447	17.1212
1561	595.302	709.884	13.3441
1562	242.774	726.084	11.8242
1563	1253.03	729.042	15.4257
1564	1428.12	736.698	11.3676
1565	1367.41	736.144	14.2409
1566	1368.05	751.173	10.6665
1567	256.183	751.2	14.1176
1568	486.48	758.779	14.2711
1569	302.298	799.99	14.3077
1570	288.019	818.986	12.6489
1571	1329.21	829.132	11.1339
1572	1184.04	830.441	12.0557
1573	1334.76	838.445	11.9997
1574	311.931	842.228	12.532
1575	1322.52	844.642	12.1062
1576	796.682	844.177	13.4427
1577	1345.79	848.484	14.8169
1578	1300.84	867.691	10.9777
1579	339.26	870.253	12.014
1580	326.281	872.994	11.4838
1581	269.903	882.219	15.0185
1582	1363.22	896.276	14.2431
1583	634.537	900.797	13.9799
1584	401.775	903.334	11.6695
1585	668.02	899.946	12.4898
1586	526.273	907.792	13.5968
1587	641.505	909.539	15.3394
1588	1135.2	910.785	13.9619
1589	682.225	929.77	12.6464
1590	1174.97	935.907	9.6577
1591	1250.09	936.377	11.6172
1592	954.457	947.76	14.2135
1593	467.194	956.712	14.2166
1594	561.627	970.935	15.0051
1595	793.4	987.832	13.7854
1596	741.787	1037.87	18.4952
1597	1060.17	1048.59	11.3147
1598	1110.75	1059.08	10.7326
1599	1127.46	1066.58	11.5221
1600	813.872	1084.26	16.5082
1601	882.663	1099.69	8.81297
1602	908.358	1122.43	11.9263
1603	832.671	1122.42	12.2592
1604	864.288	1123.98	11.7941
1605	573.038	1126.81	11.2412
1606	606.245	1128.44	11.205
1607	859.618	1127.95	11.1329
1608	848.968	1130.59	10.7575
1609	929.043	1134.19	12.4917
1610	834.139	1129.99	14.2075
1611	942.063	1141.9	11.2661
1612	875.756	1144.56	9.46544
1613	904.529	1148.16	12.18
1614	592.568	1152.47	11.7637
1615	843.701	1161.13	13.0753
1616	843.241	1159.08	5.877
1617	651.126	1162.31	10.1165
1618	658.704	1171.21	13.172
1619	751.956	1187.61	11.7971
1620	973.257	1185.6	11.2463
1621	1169.63	62.2318	15.437
1622	434.256	83.8905	13.9288
1623	417.056	94.1629	14.0501
1624	1463.41	126.852	16.6244
1625	876.749	130.729	14.4191
1626	370.838	136.484	13.2039
1627	589.31	154.484	14.443
1628	560.556	179.227	15.5588
1629	379.295	177.264	14.6016
1630	1122.53	181.211	14.4307
1631	331.057	187.179	10.0332
1632	822.357	185.231	15.4334
1633	314.276	205.146	13.712
1634	1117.03	208.82	15.2214
1635	298.56	216.484	9.98811
1636	1177.87	212.396	13.8889
1637	1125.77	218.755	6.53
1638	428.573	223.831	14.3431
1639	1206.09	232.468	7.5095
1640	1311.94	237.986	15.6848
1641	267.275	242.256	11.7756
1642	1094.36	245.575	16.4414
1643	1406.43	252.815	11.018
1644	1106.91	251.856	14.0833
1645	897.468	254.755	14.7852
1646	485.139	258.744	14.6599
1647	1128.04	262.557	15.9065
1648	1185.78	263.658	19.8895
1649	1355.7	281.465	12.1734
1650	1346.19	281.533	15.6027
1651	984.89	290.375	18.8448
1652	1342.46	298.877	14.2587
1653	1405.11	305.611	11.5744
1654	826.615	303.919	15.0053
1655	1372.4	309.681	11.6504
1656	1395.3	312.847	11.7869
1657	1356.67	312.181	11.8608
1658	1345.25	315.06	11.8536
1659	410.817	319.877	13.9765
1660	1373.73	319.427	11.8561
1661	1418.41	319.811	14.8319
1662	1432.31	325.441	12.6383
1663	1422.62	329.649	12.4014
1664	240.156	329.555	18.4679
1665	1404.05	330.767	12.2483
1666	1441.2	324.737	10.69
1667	1445.35	330.385	13.5799
1668	867.106	332.587	15.4816
1669	1360.5	332.701	12.7056
1670	1364.95	340.193	12.9765
1671	1371.3	336.948	6.53
1672	1386.66	334.031	12.2866
1673	1374.3	338.924	10.2609
1674	1396.19	334.935	13.1488
1675	1370.91	338.675	16.6895
1676	1414.46	340.281	11.5477
1677	1406.61	341.675	13.4443
1678	1394.18	345.545	10.9438
1679	1425.78	342.837	10.7171
1680	1363.13	348.592	12.8118
1681	1409.73	351.014	15.231
1682	1243.96	349.355	6.53
1683	1389.42	351.279	15.2271
1684	741.413	353.503	14.4229
1685	1400.45	354.482	14.4124
1686	1194.17	355.308	13.4139
1687	1423.52	359.361	10.5491
1688	1286.25	360.313	15.0195
1689	1408.04	363.458	14.4076
1690	1401.23	364.664	12.1425
1691	219.734	367.425	12.1015
1692	612.844	366.595	13.7262
1693	1432.04	369.75	11.4478
1694	1419.68	367.774	15.059
1695	200.814	373.662	12.2599
1696	1450.92	380.463	14.8678
1697	521.053	388.708	15.981
1698	1466.85	386.984	11.6249
1699	1453.29	392.312	11.8039
1700	916.068	400.902	14.8912
1701	392.174	402.439	13.5425
1702	237.253	408.941	13.216
1703	466.506	426.412	13.3175
1704	168.874	427.446	11.8518
1705	198.001	430.1	11.3652
1706	315.399	427.062	6.53
1707	264.409	431.387	15.7553
1708	1479.86	441.068	15.84
1709	1387.85	452.627	11.8134
1710	454.612	469.14	13.7254
1711	1050.53	476.227	15.795
1712	1391.48	475.755	13.9181
1713	841.969	488.014	20.1226
1714	1381.36	493.447	11.3994
1715	1372.98	496.321	12.4504
1716	1385.23	499.041	14.3178
1717	171.929	498.943	14.0243
1718	1375.04	504.356	11.3944
1719	190.438	504.267	11.9847
1720	1357.29	509.731	15.2477
1721	1387.97	514.069	11.2483
1722	1371.99	515.12	10.1287
1723	1379.15	515.836	10.6728
1724	1391.88	518.826	11.1019
1725	1399.29	520.155	12.2886
1726	1365.12	516.766	17.1576
1727	1409.12	521.604	11.7786
1728	1369.22	527.078	13.2461
1729	1387.66	522.1	12.6878
1730	1417.01	524.303	12.6347
1731	989.598	526.268	13.2369
1732	1405.86	529.446	13.6159
1733	1380.9	530.734	13.3827
1734	1414.62	531.087	14.0517
1735	1395.26	530.05	10.5369
1736	1362.09	532.697	15.2726
1737	1371.46	535.581	11.2533
1738	1350.85	535.563	15.8619
1739	1400.02	534.904	12.5652
1740	1380.86	536.844	14.9508
1741	1393.05	540.178	11.432
1742	1367.82	542.502	10.3124
1743	1414.13	540.524	13.2622
1744	1402.94	543.376	11.3923
1745	369.956	542.453	15.8736
1746	1422.82	544.246	12.6384
1747	1448.58	545.415	11.8814
1748	1363.2	550.403	10.537
1749	1370.78	551.489	11.8904
1750	1436.87	549.566	13.7529
1751	1394.3	548.519	11.3893
1752	189.768	552.277	12.2469
1753	1401.62	554.616	14.3656
1754	1370.98	560.019	9.9196
1755	1395.05	561.494	10.6455
1756	1424.46	554.171	11.2503
1757	1416.92	564.906	14.5356
1758	1365.89	563.98	14.9711
1759	1429.08	564.983	11.4148
1760	1378.85	569.501	9.79396
1761	1360.43	572.384	12.6615
1762	1406.73	569.046	10.804
1763	1370.98	572.435	10.6573
1764	1427.82	572.085	11.7511
1765	1396.71	573.241	11.6021
1766	1384.09	570.444	16.0307
1767	712.553	570.683	16.2825
1768	1390.21	574.274	18.4273
1769	1364.35	579.78	9.8514
1770	1386.23	578.686	11.1371
1771	1395.45	583.222	11.6915
1772	200.775	589.494	11.5659
1773	1386.38	587.918	11.7628
1774	1409.26	591.231	11.236
1775	208.37	593.191	10.7783
1776	1381.55	594.588	10.4977
1777	1371.29	596.808	13.3165
1778	1401.18	593.533	14.4131
1779	1391.35	598.754	12.8049
1780	203.363	602.633	13.0543
1781	635.915	600.262	14.3639
1782	1382.17	602.811	10.3611
1783	1409.19	603.214	10.8645
1784	1376.87	610.339	10.9516
1785	356.941	609.5	14.8482
1786	1392.63	609.36	13.0136
1787	1402.9	608.332	13.9547
1788	1412.17	615.858	11.3534
1789	1371.66	619.662	10.6014
1790	254.335	621.039	13.3009
1791	1391.69	621.759	10.5742
1792	1380.09	622.696	11.169
1793	1398.07	635.369	6.53
1794	1396.89	628.874	11.0162
1795	1390.18	635.099	10.3627
1796	1409.02	638.841	11.472
1797	1396.54	640.72	13.9913
1798	1379.04	644.663	12.1095
1799	232.882	643.448	12.4018
1800	225.953	642.33	17.6304
1801	1429.86	643.381	10.8177
1802	1173.52	649.156	13.9536
1803	834.214	657.815	16.9374
1804	228.982	658.27	13.1242
1805	1337.78	659.771	13.0455
1806	1405.97	665.128	10.6384
1807	196.85	667.833	13.565
1808	238.676	675.209	12.7191
1809	1442.98	677.776	11.4461
1810	1478.63	691.314	13.0996
1811	186.754	704.494	11.8349
1812	1434.84	700.483	13.0235
1813	816.43	719.632	12.8145
1814	672.859	721.355	15.5941
1815	517.613	719.253	14.8519
1816	1433.89	758.333	13.1716
1817	237.643	762.413	10.1398
1818	1127.8	765.167	13.7954
1819	360.313	765.541	15.6259
1820	237.351	774.381	11.3293
1821	899.425	777.286	17.1462
1822	975.003	777.73	17.1451
1823	270.171	793.483	14.6352
1824	1262.13	817.61	17.1815
1825	313.176	818.43	14.8731
1826	1326.54	846.168	11.3925
1827	1315.93	846.129	10.6695
1828	604.237	845.119	14.5624
1829	1361.42	846.237	15.3062
1830	331.661	877.816	18.5293
1831	262.127	887.136	13.2979
1832	1412.57	891.075	14.3495
1833	1228.76	903.863	10.3984
1834	1315.09	905.123	14.1866
1835	554.383	937.993	14.8192
1836	1286.58	938.411	10.6964
1837	1259.57	938.481	15.2352
1838	507.463	944.184	14.4638
1839	409.829	958.809	15.7985
1840	1319.88	967.343	11.7723
1841	1266.62	972.738	12.3738
1842	1292.89	977.612	12.1484
1843	430.053	993.297	14.4967
1844	704.085	997.8	13.785
1845	735.278	1021.95	6.8565
1846	840.894	1082.98	13.4362
1847	486.643	1073.83	18.2412
1848	806.767	1106.69	12.7756
1849	943.447	1134.05	10.7516
1850	849.329	1132.59	21.3667
1851	885.43	1139.94	14.4642
1852	890.966	1148.97	13.4412
1853	977.192	1144.79	11.9893
1854	914.558	1152.36	11.2065
1855	963.224	1152.22	11.646
1856	932.073	1152.39	15.0358
1857	921.57	1147.87	11.0618
1858	983.863	1153.95	11.2846
1859	552.522	1160.61	14.0732
1860	1044.56	1160.27	12.1426
1861	985.986	1160.32	12.4702
1862	975.103	1177.83	12.4408
1863	991.566	1183.78	15.0868
1864	434.345	93.9805	18.2268
1865	1470.42	129.329	15.5271
1866	897.198	135.274	15.2205
1867	1337.34	137.783	7.183
1868	426.276	143.802	15.0892
1869	1085.63	168.169	15.574
1870	427.068	196.714	14.5892
1871	327.746	203.345	16.5854
1872	1098.55	210.658	15.0604
1873	353.616	219.879	16.9972
1874	1466.69	239.595	11.6188
1875	1150.43	240.6	14.8121
1876	489.331	245.463	14.6178
1877	258.065	251.27	16.5502
1878	1132.46	251.421	16.4649
1879	473.913	251.583	14.5401
1880	1143.96	257.844	16.1146
1881	221.729	260.232	13.3491
1882	1054.64	254.985	15.2572
1883	1504.78	259.046	13.517
1884	570.732	279.631	14.4158
1885	377.883	283.914	14.2826
1886	1090.81	285.234	13.7939
1887	805.785	290.511	14.6902
1888	1442.86	304.911	11.1138
1889	1412.02	313.09	13.4622
1890	1139.1	319.846	14.2766
1891	178.675	323.841	13.884
1892	1191.38	327.172	14.2464
1893	1462.93	336.434	13.2135
1894	1472.35	334.239	12.3964
1895	1454.73	333.628	16.18
1896	1434.17	335.547	13.3666
1897	1389.03	341.588	15.4327
1898	1441.75	338.556	11.463
1899	1493.05	341.683	12.8906
1900	1483.32	340.13	10.8775
1901	1474.05	344.372	12.4426
1902	1444.17	343.921	11.6261
1903	1459.96	346.834	11.6357
1904	1446.29	350.342	10.6218
1905	1528.57	350.787	12.3537
1906	1427.49	350.993	16.0532
1907	1434.04	352.271	10.7166
1908	1441.2	357.229	11.101
1909	1496.42	353.62	14.0902
1910	1416.06	356.948	12.9473
1911	1250.41	357.585	14.5258
1912	1457.3	354.351	13.8722
1913	1468.83	361.098	13.1308
1914	305.375	360.869	16.0427
1915	1431.91	360.624	13.9449
1916	1452.92	362.99	13.0213
1917	1461.77	362.309	11.5427
1918	1442.43	366.994	10.3612
1919	193.254	372.532	19.6882
1920	1473.62	368.488	11.4164
1921	1437.25	369.598	7.183
1922	1467.78	372.271	15.2363
1923	1477.91	376.132	12.6973
1924	1438.67	374.025	15.2925
1925	1212.44	375.124	14.2899
1926	1444.98	375.618	11.5641
1927	1471.72	379.431	12.0138
1928	134.517	376.321	13.6704
1929	1462.46	380.464	15.6228
1930	169.385	387.72	15.0756
1931	180.862	385.387	14.1252
1932	406.157	385.1	15.884
1933	1460.3	385.957	15.3505
1934	1481.21	387.834	13.4077
1935	959.086	391.344	14.4357
1936	1494.15	395.282	13.7043
1937	1476.46	398.323	14.5404
1938	296.625	398.562	21.7705
1939	788.138	401.896	12.9464
1940	353.156	412.875	13.3203
1941	1519.45	409.924	15.8356
1942	736.589	409.717	13.8624
1943	1506.6	418.317	13.9272
1944	1439.01	415.599	14.934
1945	500.36	434.442	15.5862
1946	1454.47	439.264	13.7993
1947	1291.57	442.886	14.8981
1948	495.686	455.062	16.173
1949	685.496	457.467	15.5817
1950	705.754	453.983	18.0799
1951	153.451	460.594	11.4779
1952	162.814	469.138	16.5004
1953	1504.28	472.554	14.5473
1954	543.918	481.773	13.488
1955	871.179	483.275	16.3144
1956	1364.93	491.526	12.5832
1957	1397.23	491.326	19.6857
1958	223.496	503.929	21.9627
1959	1387.44	506.63	14.5761
1960	1345.18	504.769	7.183
1961	1398.45	510.364	14.3244
1962	1309.06	510.289	13.8442
1963	1014.46	514.23	15.2866
1964	1389.32	526.922	17.1868
1965	525.405	528.615	15.6206
1966	162.639	539.566	15.712
1967	1431.98	541.367	15.019
1968	1379.11	546.795	10.6956
1969	179.448	554.444	14.3825
1970	1354.34	553.826	14.6951
1971	210.984	554.003	14.1846
1972	1386.74	549.714	14.4482
1973	1407.79	561.528	16.0669
1974	1387.5	559.14	13.5075
1975	1416.67	553.951	15.5359
1976	199.612	558.105	18.6936
1977	193.288	561.58	7.183
1978	1437.23	569.512	12.8098
1979	1447.68	563.218	14.7535
1980	1546.35	567.335	14.1928
1981	1445.16	571.967	11.3458
1982	1411.9	574.155	12.9737
1983	1463.59	571.681	11.7878
1984	1470.92	574.838	12.3475
1985	1473.99	579.666	13.2446
1986	1403.6	581.028	10.9065
1987	1430.71	578.692	14.2769
1988	1440.21	578.75	11.6229
1989	1453.9	581.901	13.6861
1990	1434.46	586.706	14.1265
1991	1425.01	587.746	13.0845
1992	1373.85	586.725	13.6786
1993	1445.05	586.92	12.4691
1994	165.235	589.351	13.9858
1995	1404.72	583.415	18.9005
1996	1416.31	585.865	12.9759
1997	1481.4	591.383	13.447
1998	1417.37	593.197	12.0546
1999	1430.19	595.283	11.419
[truncated: 17,872 more rows]

## Sheet: TranscriptCountsPerCell
Cell_ID / Gene_ID	ENSMUSG00000038418	ENSMUSG00000021250	ENSMUSG00000022602	ENSMUSG00000002489	ENSMUSG00000032487	ENSMUSG00000007617	ENSMUSG00000056222	ENSMUSG00000025425	ENSMUSG00000039239	ENSMUSG00000019970	ENSMUSG00000001995	ENSMUSG00000020027	ENSMUSG00000021948	ENSMUSG00000030223	ENSMUSG00000000632	ENSMUSG00000026259	ENSMUSG00000022206	ENSMUSG00000042834	ENSMUSG00000024085	ENSMUSG00000026355	ENSMUSG00000027210	ENSMUSG00000015568	ENSMUSG00000022587	ENSMUSG00000003746	ENSMUSG00000026185	ENSMUSG00000030102	ENSMUSG00000019762	ENSMUSG00000004151	ENSMUSG00000027004	ENSMUSG00000014959	ENSMUSG00000030747	ENSMUSG00000054889	ENSMUSG00000024772	ENSMUSG00000003657	ENSMUSG00000037362	ENSMUSG00000026883	ENSMUSG00000028532	ENSMUSG00000054423	ENSMUSG00000028222	ENSMUSG00000010175	ENSMUSG00000005583	ENSMUSG00000036478	ENSMUSG00000030772	ENSMUSG00000037852	ENSMUSG00000040929	ENSMUSG00000078816	ENSMUSG00000037984	ENSMUSG00000057614	ENSMUSG00000053025
1	0	1	1	0	1	1	0	2	1	0	1	2	0	1	2	2	1	2	0	2	1	0	1	1	0	1	2	1	2	1	0	1	2	0	1	2	0	1	1	0	2	2	0	2	1	0	2	1	0
2	1	0	1	1	0	0	0	1	1	1	1	0	0	1	0	0	1	0	1	0	0	0	0	0	0	0	2	0	1	0	0	0	0	0	0	0	0	1	1	0	1	0	0	1	0	0	1	0	1
3	2	1	1	0	1	2	0	1	1	0	1	2	0	1	1	0	2	1	1	1	3	0	4	1	3	2	1	1	2	3	0	3	2	0	2	3	1	1	3	0	4	3	1	2	3	0	3	2	0
4	0	0	0	0	1	0	0	0	0	0	0	0	0	0	0	0	0	0	0	0	0	0	0	0	0	0	0	0	0	0	0	0	0	0	0	0	0	0	0	0	0	0	0	0	0	0	1	0	0
5	1	1	1	0	1	1	0	2	2	0	2	2	1	2	2	0	1	2	0	2	2	0	2	3	0	1	2	0	1	2	0	1	2	0	1	3	0	2	2	0	1	3	0	2	3	1	1	1	0
6	0	0	0	0	0	0	0	0	0	0	1	0	0	1	0	0	1	1	0	0	0	0	0	2	0	1	0	0	1	1	0	5	1	0	1	0	0	1	0	1	2	1	0	0	0	0	1	0	0
7	0	1	0	0	0	0	0	0	0	0	0	0	0	0	0	0	0	0	0	0	0	0	1	0	0	2	1	0	0	0	0	0	0	0	0	0	0	0	0	0	1	0	0	3	0	0	0	0	0
8	1	0	0	0	0	0	0	0	0	0	0	1	0	0	2	0	0	0	0	0	0	0	0	0	0	0	0	0	0	1	0	0	1	1	0	0	0	0	0	1	0	0	0	1	0	0	0	0	0
9	1	0	0	0	0	0	0	1	0	0	0	0	3	1	0	0	0	0	2	0	0	1	0	0	1	0	1	0	0	0	1	0	2	1	0	1	0	0	0	0	0	0	1	1	0	1	0	0	0
10	0	2	2	0	2	1	0	0	1	1	3	1	1	1	2	1	2	3	1	1	1	1	0	1	0	1	1	1	2	1	1	1	1	3	0	1	2	1	2	1	2	1	0	2	1	0	0	1	1
11	1	4	4	1	8	2	0	6	5	1	3	3	4	5	3	2	5	3	0	3	3	2	3	6	1	4	6	0	3	4	1	5	2	0	4	2	1	3	2	0	1	4	1	8	2	1	5	3	2
12	2	2	1	2	1	0	2	2	0	0	1	0	1	2	0	1	0	0	0	2	1	2	2	2	0	3	0	1	1	0	1	1	1	1	2	0	0	2	0	1	1	0	1	0	0	1	1	1	3
13	1	0	0	1	1	0	0	0	0	0	0	0	0	0	0	0	0	0	0	0	0	0	0	0	0	0	0	0	0	0	0	0	0	0	0	0	0	0	0	0	0	1	0	0	0	0	0	1	0
14	0	1	3	1	1	3	1	3	2	1	2	3	1	3	3	0	2	2	1	4	3	0	4	2	2	2	3	1	2	1	2	1	3	1	1	3	1	1	3	1	2	2	2	3	2	0	2	2	0
15	0	2	1	0	2	2	2	4	2	0	3	2	0	0	2	0	1	2	0	2	2	1	5	3	0	3	4	3	1	2	1	2	2	0	1	2	1	2	1	2	1	3	0	1	2	0	1	3	1
16	1	2	0	1	2	2	1	1	3	2	0	1	0	2	1	2	0	0	1	3	0	0	0	0	1	2	1	1	3	1	0	2	2	0	1	1	0	1	1	0	0	2	0	1	1	2	2	1	1
17	0	0	0	0	1	0	0	0	0	0	0	0	0	0	0	0	0	0	0	0	0	0	0	0	0	0	1	0	0	0	0	0	0	0	0	0	0	0	0	0	0	0	1	0	0	1	0	0	0
18	1	2	4	2	5	4	0	1	2	1	1	3	0	1	4	6	3	3	2	2	2	0	3	3	4	2	3	0	3	3	0	3	3	0	4	3	3	4	3	1	1	3	0	5	3	0	2	4	0
19	0	1	3	0	1	2	0	1	2	1	1	1	1	1	2	0	2	2	1	2	2	0	1	1	1	1	2	0	2	2	0	3	2	1	3	1	0	1	1	0	1	2	1	1	2	1	2	2	1
20	1	0	0	1	1	0	0	1	0	0	0	0	0	0	0	0	0	0	1	0	1	1	0	1	0	1	0	0	2	1	2	5	0	0	2	0	0	0	0	0	0	1	0	1	0	1	2	1	0
21	0	0	0	1	0	0	0	0	0	0	0	0	0	0	0	0	0	0	0	1	0	0	0	0	0	1	0	0	0	0	0	0	0	0	0	1	0	0	0	0	0	0	0	0	0	0	0	0	0
22	0	1	3	0	1	3	1	1	2	0	1	4	1	2	3	0	2	3	0	1	2	0	3	2	0	3	2	1	2	2	1	1	2	2	1	3	0	3	3	1	1	3	0	2	4	1	2	5	2
23	0	2	1	0	1	1	0	1	1	0	1	1	0	2	1	0	1	1	0	1	1	0	1	1	0	1	1	0	1	1	1	2	1	0	1	1	0	0	1	0	1	1	1	1	1	0	1	1	0
24	0	2	2	0	2	2	0	1	3	0	3	1	0	3	2	0	2	2	0	1	1	1	1	2	1	3	2	0	2	2	0	2	2	0	2	2	0	2	1	0	1	2	1	2	1	1	1	3	0
25	0	1	0	0	0	0	2	0	1	0	0	1	0	1	0	1	0	0	1	2	0	0	0	0	0	0	0	0	1	0	1	1	0	0	0	0	0	0	1	0	2	1	0	0	1	1	2	1	0
26	0	0	0	0	0	1	0	0	0	0	1	1	0	1	0	1	0	0	0	0	0	0	0	0	0	0	0	0	2	1	0	0	0	0	0	1	0	1	0	0	0	1	0	0	0	0	0	0	0
27	1	1	2	1	2	3	1	1	3	1	1	2	0	2	1	1	1	2	2	1	2	2	1	2	0	0	2	2	0	2	1	2	2	3	2	2	1	1	2	2	2	3	3	1	2	2	1	2	3
28	0	1	0	0	0	0	0	1	1	0	0	0	0	1	0	0	1	0	0	0	1	1	0	0	0	0	0	0	2	0	0	1	1	0	1	0	0	0	0	0	1	0	1	1	0	0	0	0	0
29	0	0	0	0	0	1	0	2	0	0	2	0	1	1	0	0	1	0	1	1	0	1	0	1	0	1	0	0	0	2	0	1	0	1	1	0	1	0	0	1	0	0	1	2	0	0	1	0	1
30	0	0	1	3	2	2	0	1	2	0	2	2	1	2	2	0	1	1	0	2	1	0	2	1	0	4	1	2	2	2	1	2	2	1	3	1	1	1	1	1	3	1	1	2	2	2	2	1	1
31	0	0	0	1	1	1	0	0	0	0	0	0	0	0	0	0	0	0	0	0	0	0	0	0	0	0	1	0	0	1	0	0	1	0	0	0	0	0	0	0	0	0	0	0	0	0	0	0	0
32	0	0	1	0	1	0	0	0	0	1	0	0	1	0	0	0	0	0	0	1	0	1	1	1	1	0	0	0	0	0	0	0	0	0	0	0	0	0	0	1	0	0	0	0	0	1	0	0	1
33	0	0	2	1	0	2	1	0	1	2	0	2	1	0	3	0	0	2	1	0	2	0	1	1	0	1	2	1	0	3	0	0	2	0	0	1	0	0	2	0	0	3	1	0	2	2	1	2	1
34	1	0	0	1	2	0	0	1	0	0	1	0	2	0	0	0	1	2	1	0	1	0	2	0	0	2	0	0	1	1	0	1	1	0	0	1	2	0	1	1	0	0	1	1	0	0	0	0	0
35	0	1	3	2	0	2	2	2	3	0	3	1	0	4	4	3	1	2	0	1	2	1	2	1	2	6	1	0	4	1	0	4	4	0	3	3	0	4	3	1	6	3	1	3	2	0	2	1	0
36	2	1	0	0	0	0	1	0	0	1	0	0	0	0	0	0	0	0	0	2	0	0	0	0	2	0	0	2	0	0	1	0	0	2	1	0	0	0	1	1	1	0	0	0	0	1	0	0	0
37	0	0	0	0	0	0	1	0	0	0	1	0	0	0	0	0	0	0	0	1	0	1	0	0	1	1	0	0	0	0	0	0	0	1	0	0	0	0	1	1	1	0	0	0	0	0	0	0	0
38	0	0	0	1	0	0	1	0	0	0	0	0	1	0	0	1	0	0	0	0	0	0	0	0	0	0	0	0	0	0	0	0	0	0	1	0	1	0	1	0	0	0	0	1	0	0	0	0	0
39	0	2	5	0	4	4	0	5	5	0	5	6	0	3	4	0	4	5	1	7	5	1	3	4	0	3	4	0	4	5	0	6	4	0	3	6	3	4	6	0	5	5	2	4	5	1	5	5	0
40	0	0	0	0	0	0	0	0	0	0	0	0	0	1	0	0	0	0	0	1	0	0	0	0	0	1	0	1	1	0	1	0	0	0	0	0	1	1	0	0	1	0	0	0	0	0	2	0	0
41	0	0	0	1	0	0	0	0	0	0	1	0	0	1	0	0	0	0	0	0	1	1	1	0	1	1	0	0	2	1	0	2	0	0	0	0	1	0	0	0	1	0	0	1	0	0	1	0	0
42	1	0	0	0	1	0	0	0	0	0	0	0	0	1	0	1	1	0	0	1	1	0	0	1	0	1	1	0	1	0	0	2	0	0	0	0	1	1	1	0	1	0	0	0	1	0	0	0	0
43	0	0	0	0	0	0	0	0	0	0	0	0	0	0	0	0	0	1	0	0	0	0	0	0	0	0	0	1	0	0	0	0	0	0	0	0	0	0	0	0	1	1	0	0	0	1	0	0	0
44	2	1	0	2	0	0	0	1	0	0	0	1	0	0	0	0	0	0	0	2	0	1	0	1	1	0	0	1	3	0	0	1	0	1	0	0	1	1	0	0	1	0	2	3	0	0	3	0	2
45	3	0	0	3	1	1	0	1	0	0	1	0	1	1	0	3	0	0	2	0	0	0	0	0	1	1	0	5	0	0	0	1	1	0	1	0	0	3	1	0	1	0	3	3	0	4	0	0	4
46	0	3	1	0	1	1	0	1	1	0	1	1	0	1	1	0	1	1	0	0	1	0	1	1	0	1	1	0	1	1	0	1	1	1	2	1	0	1	1	0	1	1	0	1	1	0	1	1	0
47	0	3	4	2	3	2	2	4	4	0	2	4	0	3	4	2	4	4	0	5	3	1	2	3	1	5	4	4	3	2	1	4	3	1	7	3	0	4	4	1	3	3	6	3	4	5	4	4	6
48	0	0	2	2	0	0	0	0	0	0	0	1	0	0	0	0	0	0	0	0	0	0	0	0	0	0	0	0	0	0	0	0	0	0	0	0	0	1	0	0	1	0	0	1	0	0	1	0	1
49	1	2	3	0	1	3	0	3	2	0	2	2	0	0	2	0	1	1	1	1	2	0	1	6	0	1	2	1	2	3	0	1	3	0	4	2	0	3	3	0	3	2	0	4	3	0	2	3	2
50	0	0	0	0	0	0	0	0	0	0	1	0	0	1	0	0	0	0	0	0	0	0	1	0	0	0	0	0	0	0	0	0	0	0	0	0	0	0	0	0	0	0	0	0	0	0	0	0	0
51	0	0	0	0	0	0	0	0	0	0	1	0	0	0	0	0	0	0	1	0	2	0	1	0	0	0	1	0	1	1	1	0	1	1	0	0	0	0	0	2	0	0	0	0	0	0	1	0	0
52	0	0	0	1	0	0	0	0	0	0	0	0	1	1	0	2	0	0	1	0	0	1	0	0	0	0	1	0	0	0	0	2	0	1	0	1	0	0	2	0	2	0	0	1	0	0	1	0	0
53	1	0	0	1	0	1	0	1	2	1	1	1	0	0	1	5	0	0	0	0	1	0	0	2	0	2	1	3	0	2	0	1	1	1	3	1	1	1	1	0	1	0	2	1	0	4	0	1	4
54	0	0	0	0	0	0	1	0	0	0	0	0	0	0	0	0	0	0	0	0	0	0	0	0	0	0	0	0	0	0	0	0	0	0	0	0	0	0	0	0	0	0	0	0	0	0	0	0	1
55	0	0	0	0	0	0	0	0	0	0	0	0	0	0	0	1	0	0	0	0	1	0	0	0	0	0	0	2	0	1	0	1	0	0	0	0	0	0	0	0	1	0	2	0	0	1	2	0	1
56	0	1	0	0	1	0	0	0	0	0	0	0	1	1	0	4	1	0	0	1	2	0	2	0	1	1	0	0	0	0	1	1	0	1	1	0	0	1	0	0	0	0	0	0	0	2	0	0	0
57	0	0	0	0	0	0	1	0	0	0	0	0	0	0	0	0	1	0	0	1	1	0	0	0	0	1	2	0	1	0	0	0	0	0	1	0	1	0	0	0	1	1	0	0	0	1	1	0	0
58	0	1	3	0	2	1	0	0	2	0	1	1	0	0	1	0	0	3	0	0	2	0	1	4	0	0	3	0	3	3	0	0	3	0	1	2	0	2	2	0	1	2	0	0	2	1	0	2	1
59	0	0	0	0	0	0	0	0	0	0	0	0	0	0	0	0	1	0	0	0	0	0	0	0	0	0	0	0	0	0	0	0	0	0	0	0	0	0	0	0	1	1	0	0	0	0	0	0	1
60	0	1	1	0	2	1	0	2	1	0	3	1	0	1	1	0	1	1	0	1	1	1	2	1	0	2	2	0	1	1	0	1	1	0	2	1	0	1	1	0	1	2	0	2	1	1	0	2	0
61	0	0	0	1	0	0	0	0	0	0	0	0	0	0	0	0	0	0	0	0	0	0	0	0	0	1	0	2	0	0	0	0	0	0	0	0	1	1	0	0	0	0	1	1	0	0	0	0	1
62	0	0	1	0	0	0	0	0	0	0	0	0	0	0	0	0	0	0	0	0	0	0	1	1	0	0	0	0	0	0	0	0	0	0	0	0	0	0	0	0	0	2	0	0	0	0	0	0	0
63	0	1	2	0	1	2	0	2	2	0	1	2	0	1	1	0	1	2	0	1	1	0	2	1	2	2	1	0	3	3	0	1	1	0	1	1	1	1	1	0	2	2	0	2	4	0	2	2	0
64	1	2	3	1	2	3	2	3	3	1	3	3	1	3	3	1	2	3	2	2	3	1	2	4	1	2	3	1	3	3	0	2	3	0	2	3	1	1	1	0	5	3	0	2	3	2	1	3	2
65	1	0	0	0	0	0	0	0	0	1	0	0	2	0	0	0	0	0	0	0	0	0	0	0	0	0	0	0	0	0	1	0	0	1	0	0	0	0	0	0	0	0	1	0	0	0	0	0	0
66	0	0	0	0	1	0	2	1	1	2	1	1	1	1	0	1	1	0	0	0	0	0	0	0	0	0	0	1	0	0	0	0	0	0	0	0	0	0	0	0	0	0	1	1	0	1	0	0	1
67	0	0	0	0	0	0	0	0	0	0	0	0	0	0	0	0	1	0	0	0	0	0	1	1	1	0	0	0	1	0	0	0	0	1	0	0	0	0	1	0	0	0	0	1	0	0	1	0	0
68	0	0	0	0	0	0	0	1	0	0	2	0	0	2	0	0	2	0	0	0	0	0	0	0	0	0	1	0	0	0	0	0	0	1	1	0	0	2	0	0	1	0	0	1	0	1	0	0	0
69	0	1	1	1	1	1	0	1	1	0	1	1	1	2	2	1	1	2	0	2	1	0	1	2	2	1	1	1	2	1	1	1	1	0	2	1	0	3	1	2	1	1	1	1	1	1	1	1	0
70	0	1	1	0	1	1	1	1	1	0	1	1	0	2	1	2	1	1	0	0	1	2	2	2	0	3	1	0	2	0	0	2	1	0	3	2	0	2	1	0	2	1	0	2	1	0	1	1	0
71	1	0	0	0	0	0	0	0	1	0	0	0	0	0	0	1	1	0	2	0	0	0	0	1	1	0	0	0	1	0	0	1	0	1	0	0	1	1	1	0	0	0	0	0	0	0	1	0	0
72	0	0	1	0	1	1	1	1	2	0	0	0	0	0	0	1	0	0	0	0	1	0	0	1	0	2	0	0	0	0	0	1	1	1	1	1	0	1	0	0	1	1	1	0	0	0	1	1	0
73	0	1	1	0	1	1	1	1	1	1	1	1	0	0	1	0	2	1	0	0	1	0	1	1	1	1	1	0	1	1	0	2	1	0	1	1	0	1	1	0	1	1	0	3	1	0	1	1	0
74	0	0	0	0	0	0	0	0	0	0	0	0	0	1	0	0	0	0	1	0	0	1	0	0	0	0	0	0	0	0	0	0	0	2	0	0	0	0	0	1	1	0	0	0	0	1	0	1	0
75	1	1	1	0	1	1	0	1	1	0	1	1	0	3	1	0	1	1	0	1	1	0	1	1	0	1	2	0	1	1	0	1	1	0	1	1	0	1	1	0	1	1	0	4	1	1	1	1	0
76	3	0	1	2	0	0	2	2	0	0	0	0	2	0	0	2	0	0	3	0	1	1	1	1	2	3	0	0	0	0	1	0	0	2	1	0	0	0	0	1	0	1	2	1	0	2	2	0	2
77	0	0	0	2	1	0	0	0	0	0	0	0	1	0	0	0	0	0	1	0	0	0	2	1	0	0	0	0	1	1	1	0	1	0	1	0	0	1	0	1	0	0	2	0	0	0	0	0	0
78	0	1	1	0	1	2	1	2	1	0	1	1	0	2	1	1	2	1	0	1	2	1	1	1	0	1	1	0	1	2	0	1	1	0	1	1	0	1	1	1	2	1	0	1	1	1	1	2	1
79	1	1	1	0	0	0	0	0	0	2	0	0	0	0	0	2	0	0	0	1	0	0	0	2	0	0	0	1	0	0	3	0	0	3	0	0	0	1	0	1	0	0	0	1	0	2	0	0	0
80	0	0	0	0	0	0	0	0	0	0	0	0	0	0	0	1	0	0	0	0	0	1	0	0	0	0	0	1	0	0	0	0	0	0	1	0	0	0	0	0	0	0	0	0	0	2	0	0	0
81	0	0	0	1	0	0	1	0	0	2	0	0	0	0	0	1	0	0	0	0	0	1	0	0	2	1	0	0	0	0	0	0	0	1	0	0	1	0	0	1	0	0	2	0	1	0	0	0	0
82	2	0	0	1	0	1	3	0	0	1	2	1	0	0	0	3	0	1	0	0	0	0	0	1	3	1	1	1	0	0	2	1	0	2	2	1	2	0	1	5	0	0	1	1	0	2	1	0	3
83	0	2	6	1	3	5	0	3	5	1	4	4	2	3	6	2	3	6	0	5	6	0	2	4	0	5	5	0	3	5	0	4	6	1	3	4	0	5	4	0	2	6	0	5	6	1	4	6	0
84	1	2	2	1	2	3	0	2	2	0	2	3	0	2	2	0	2	3	0	3	2	0	2	2	0	2	2	0	2	2	0	2	3	1	2	2	1	2	2	0	2	3	0	2	2	0	2	2	0
85	0	0	5	2	0	0	1	4	0	2	2	2	2	2	3	2	1	2	0	1	1	2	2	1	2	2	0	2	6	3	4	2	3	1	3	3	1	4	3	3	2	1	2	8	0	4	0	3	3
86	0	2	3	1	4	3	0	2	1	0	3	5	1	3	3	1	3	6	2	4	2	2	8	2	1	8	4	0	4	4	0	6	2	0	7	2	0	6	4	0	2	2	1	5	2	1	8	3	0
87	2	0	0	4	1	1	2	1	0	2	1	1	2	0	2	4	0	0	1	2	4	6	3	1	3	1	2	1	2	2	5	1	0	5	2	0	5	2	2	4	1	0	4	3	0	4	1	1	2
88	1	1	1	2	0	4	0	1	2	0	2	1	1	2	3	1	2	2	1	1	2	0	0	2	0	0	2	1	4	3	0	2	1	0	0	2	1	1	1	0	1	0	0	0	2	0	1	3	0
89	1	2	0	0	0	0	0	1	0	2	0	0	3	0	0	1	1	0	0	0	1	3	1	0	2	0	0	0	0	1	0	2	0	2	1	2	1	0	0	2	2	0	3	1	0	3	0	1	1
90	0	0	0	1	0	0	3	2	0	0	0	1	0	0	0	0	0	1	0	0	1	0	1	1	0	1	0	1	2	0	0	2	0	0	1	1	1	3	0	1	1	1	0	2	1	0	1	0	0
91	0	0	1	0	0	0	0	0	0	0	0	0	0	0	0	1	0	0	1	1	0	0	0	0	0	0	0	0	0	0	1	1	0	0	0	2	0	1	1	1	0	0	0	1	1	0	0	0	0
92	1	0	0	2	0	0	0	0	0	3	2	0	2	0	0	2	0	2	1	0	1	1	0	0	5	0	0	2	1	0	2	1	1	2	0	1	3	0	0	2	1	0	1	0	0	1	0	1	2
93	2	8	9	2	6	6	2	6	9	0	6	6	0	6	7	1	6	8	0	6	8	0	7	9	1	4	8	6	7	8	0	6	7	1	8	7	0	5	6	1	5	7	4	6	6	3	7	6	2
94	0	0	0	3	0	0	1	0	1	1	1	0	0	0	1	2	0	0	3	1	1	1	0	0	2	0	0	0	1	0	2	1	0	3	0	0	2	0	0	0	1	0	1	0	0	1	0	0	0
95	0	2	2	0	2	2	0	2	3	0	2	3	0	4	3	0	1	4	0	1	3	0	2	2	2	3	2	0	2	3	1	1	3	0	1	2	0	4	2	0	4	3	0	2	2	0	2	3	0
96	0	0	0	0	0	0	0	0	0	0	0	0	0	0	0	0	0	0	0	0	0	0	0	0	0	0	0	0	1	0	0	0	0	0	0	0	0	0	0	0	0	0	0	0	0	0	0	0	0
97	1	1	0	0	0	0	0	2	1	0	1	2	0	1	1	1	1	0	0	1	0	0	2	1	1	2	0	1	3	0	1	1	0	0	1	0	0	2	0	0	2	0	0	1	1	2	0	1	2
98	3	0	0	7	0	1	2	0	1	1	2	0	1	0	0	2	1	0	2	3	0	1	3	0	6	1	0	2	1	1	7	5	0	4	0	0	4	2	0	5	0	0	1	0	0	4	2	0	6
99	3	0	0	7	0	0	2	0	0	2	1	0	2	0	0	1	0	0	1	0	0	2	0	0	4	4	0	3	0	0	3	1	1	2	0	0	2	0	0	2	3	0	1	1	0	2	1	0	2
100	0	1	0	0	1	1	0	0	1	0	0	1	0	0	1	1	0	1	0	0	0	0	0	1	1	0	0	0	1	2	0	0	0	1	0	0	1	0	2	1	0	2	1	1	2	0	0	1	1
101	1	0	0	0	0	0	1	0	1	1	0	0	0	0	0	2	0	0	0	0	0	0	0	0	0	1	0	0	0	0	1	0	0	1	0	1	0	0	0	2	1	0	0	0	0	1	0	0	0
102	0	0	0	3	0	0	2	0	0	0	0	0	1	0	0	1	0	0	0	0	0	0	2	0	0	0	0	0	0	0	1	2	1	1	0	0	1	0	0	0	2	0	0	0	0	2	2	0	1
103	1	0	0	5	0	0	1	0	0	0	0	1	1	0	0	0	0	0	2	0	0	2	0	0	0	1	0	0	0	0	0	0	0	0	0	0	0	0	0	0	0	0	1	0	1	0	0	0	0
104	0	0	0	1	0	0	0	0	0	0	0	0	0	1	0	0	0	0	0	0	0	0	0	0	0	0	0	0	0	1	0	0	0	1	0	0	0	0	0	1	0	0	1	0	0	0	0	0	0
105	0	3	1	0	1	1	0	1	1	0	2	1	0	1	1	0	2	1	0	2	1	0	2	1	0	1	1	0	1	1	0	1	1	0	1	1	0	1	1	0	1	2	0	3	1	0	1	1	0
106	1	0	2	4	0	1	2	0	0	1	0	1	0	0	0	3	0	0	2	0	1	1	0	0	3	2	0	0	0	0	3	0	0	1	0	0	1	0	0	4	1	0	1	0	0	0	0	0	3
107	5	2	0	11	0	2	2	0	0	2	4	0	2	0	0	4	1	0	2	0	0	3	0	0	4	2	0	2	0	0	1	0	0	3	0	0	0	0	0	1	0	0	1	2	0	5	0	0	1
108	0	3	4	2	3	2	2	3	2	1	2	2	2	2	2	1	3	3	0	3	2	3	4	3	2	4	4	1	1	3	0	4	3	2	2	2	1	5	4	1	2	1	0	4	2	2	3	4	0
109	1	0	0	2	0	0	0	0	0	0	1	0	0	0	0	0	0	0	1	0	0	1	0	0	2	2	0	2	1	0	0	0	0	2	0	0	0	0	0	2	0	0	0	0	0	1	0	0	1
110	0	0	0	2	0	0	1	0	0	0	0	0	0	0	0	1	0	0	2	0	0	0	0	0	1	1	0	0	1	0	0	0	0	0	0	0	1	2	0	1	0	0	1	0	0	1	0	0	2
111	1	0	0	7	0	1	1	0	1	2	3	0	1	1	0	1	0	1	2	1	0	1	0	1	6	1	1	0	0	0	1	1	1	1	1	0	1	0	1	4	0	0	1	0	0	6	1	0	2
112	1	0	0	2	0	0	1	0	1	1	0	0	2	0	0	2	0	0	1	1	0	0	0	0	0	1	1	2	1	0	2	1	0	1	0	0	3	1	1	3	0	0	3	0	0	4	0	0	0
113	3	0	0	5	0	0	3	0	1	2	1	0	5	0	1	3	0	0	2	0	0	1	0	0	6	0	0	2	1	0	3	2	0	2	2	0	3	2	0	4	1	0	2	2	0	3	1	0	1
114	0	0	0	2	0	0	1	0	1	0	1	0	0	0	0	2	1	0	1	0	0	0	1	0	1	0	0	0	0	0	0	1	0	0	0	0	1	1	0	2	2	0	0	1	0	1	0	0	1
115	4	0	0	9	0	0	2	0	0	1	1	0	0	0	0	3	0	0	1	1	0	2	0	0	6	1	0	3	0	0	4	0	0	5	0	0	1	0	0	2	1	0	2	0	0	4	0	0	2
116	3	0	0	5	0	0	2	0	0	0	3	0	1	2	0	1	1	0	2	1	0	1	1	0	4	0	0	1	2	0	1	0	0	1	0	0	1	1	0	4	0	1	3	0	0	0	0	0	1
117	0	0	0	6	0	0	1	0	0	1	1	0	1	0	0	3	0	0	1	0	0	2	0	0	1	0	0	1	0	0	1	0	1	2	0	0	3	1	0	1	1	0	1	0	0	0	0	0	1
118	1	0	0	12	2	0	2	1	0	1	0	0	1	2	0	3	0	0	2	0	0	2	0	0	3	1	0	3	0	0	3	1	0	4	0	0	5	1	0	7	2	0	0	3	0	6	0	0	2
119	3	0	0	13	0	0	1	0	0	0	3	0	1	1	0	3	1	0	2	5	0	2	1	0	7	3	0	3	3	0	4	3	0	3	2	0	1	2	0	9	1	0	1	1	0	7	0	0	2
120	0	1	2	1	1	2	0	1	2	0	0	0	0	1	2	1	1	2	0	1	1	0	2	2	0	2	1	0	1	1	1	2	0	0	1	1	1	1	2	1	1	2	1	1	2	1	1	1	0
121	3	0	0	5	0	0	1	0	1	1	1	0	2	1	0	4	0	0	3	1	0	1	0	0	5	3	0	1	1	0	4	1	0	3	0	0	0	0	0	1	2	0	2	0	0	2	0	0	3
122	1	0	0	8	0	0	0	1	0	1	1	0	0	0	0	4	0	0	0	0	0	0	0	0	1	0	0	0	0	0	2	0	0	3	0	0	0	2	0	4	1	0	1	1	0	4	0	0	2
123	2	1	0	5	0	0	0	0	0	0	1	0	1	0	0	0	0	0	1	1	0	2	1	0	2	0	0	2	0	0	0	0	0	0	0	0	2	0	0	1	0	0	1	0	0	2	1	0	1
124	1	1	3	3	3	2	0	1	2	0	2	2	0	3	2	1	3	2	0	3	3	0	4	3	0	6	3	6	6	1	1	6	2	0	5	2	0	5	2	1	1	2	4	4	3	3	2	2	4
125	0	0	1	1	1	1	0	0	1	0	0	0	0	1	0	1	0	1	0	0	0	1	1	1	1	0	1	0	0	1	0	2	0	0	0	0	0	1	0	0	1	1	0	1	0	0	1	0	0
126	3	0	0	12	0	0	1	0	2	0	2	0	3	0	1	6	1	1	2	0	1	1	0	0	2	1	0	3	1	1	5	2	0	3	1	0	2	2	0	3	3	0	1	1	0	5	2	0	1
127	0	0	0	4	0	0	0	0	0	0	0	0	0	0	0	0	0	0	0	0	0	0	0	0	0	0	0	0	0	0	2	0	0	0	0	0	0	0	0	1	0	1	0	0	0	0	0	0	0
128	0	3	3	1	2	5	0	4	3	0	4	3	0	2	3	1	2	3	0	2	3	0	2	3	2	1	3	1	2	3	1	2	5	0	2	4	1	3	3	1	2	2	0	3	3	1	3	4	1
129	3	0	1	5	0	0	0	0	0	0	1	0	1	0	0	3	1	0	0	0	0	2	0	0	0	0	0	0	0	0	3	0	1	1	0	0	0	0	1	0	0	1	1	1	1	5	0	1	3
130	0	0	1	4	0	0	2	0	0	2	1	0	0	1	0	3	0	0	1	0	0	0	0	0	4	0	0	1	0	0	0	0	1	2	0	0	2	2	0	2	1	1	2	0	1	1	1	0	1
131	0	0	0	0	0	0	0	0	0	0	0	0	0	0	0	0	0	0	0	0	0	1	0	1	0	0	0	0	0	0	0	0	0	0	0	0	0	1	0	0	0	1	0	0	0	0	0	0	0
132	1	0	0	5	0	0	0	0	1	0	2	0	1	0	1	2	0	0	1	0	0	0	0	0	5	0	0	2	1	1	1	2	0	1	0	1	2	2	0	1	1	0	1	1	0	1	1	0	3
133	0	0	1	0	0	0	0	0	0	0	0	0	0	1	0	0	0	0	1	0	1	0	0	0	1	0	0	0	0	2	0	0	1	0	1	0	1	1	0	0	2	0	0	0	1	0	0	0	0
134	0	0	0	0	0	0	0	1	0	0	0	0	0	0	0	2	1	0	1	0	0	0	1	0	0	0	0	0	0	0	0	0	0	0	0	0	0	1	1	0	1	0	0	0	0	2	0	0	2
135	2	1	4	1	0	0	1	0	1	0	2	0	0	0	0	3	0	0	2	0	0	0	0	0	0	0	0	1	0	0	1	0	0	1	0	0	3	0	0	2	0	0	0	2	1	2	0	0	0
136	1	1	0	8	0	0	1	1	0	2	2	0	1	1	0	5	0	0	5	1	1	1	1	0	2	1	1	3	1	0	2	0	0	1	0	0	1	2	0	3	1	0	0	1	0	1	0	0	1
137	0	3	6	1	3	5	0	3	4	0	5	5	1	2	6	1	4	6	0	5	6	1	3	5	4	6	7	3	7	6	0	4	5	0	3	5	0	3	3	0	2	7	2	5	6	1	4	5	3
138	0	1	0	4	0	0	0	0	0	0	2	0	0	0	1	1	0	0	3	0	0	0	1	0	1	2	0	0	1	1	0	1	0	0	0	0	1	1	0	1	1	0	0	0	0	1	1	0	1
139	0	1	0	1	0	0	0	0	0	1	0	0	0	0	0	1	1	0	0	1	0	1	0	0	0	0	1	0	1	0	0	0	0	1	0	0	0	0	0	0	0	0	0	1	0	0	0	0	0
140	0	0	0	0	0	0	0	1	0	0	0	0	0	1	1	0	1	1	0	0	0	0	0	0	0	0	0	0	3	0	0	1	0	0	0	0	0	1	0	0	1	0	0	0	0	0	1	0	0
141	0	0	1	3	0	1	0	1	1	0	1	2	2	2	1	1	2	1	1	0	1	1	0	1	1	0	1	2	1	1	0	0	1	0	1	1	0	0	1	1	0	1	1	0	1	1	1	1	0
142	0	0	0	8	0	0	1	0	0	1	1	0	0	0	0	4	0	0	0	0	0	0	3	0	1	3	0	3	1	2	4	1	0	0	1	0	1	0	0	5	1	0	2	1	0	2	1	0	1
143	0	0	0	5	1	0	1	1	1	1	2	0	2	0	0	2	0	1	1	0	0	3	0	0	0	0	0	0	1	1	3	0	1	1	0	0	1	0	0	1	0	0	3	0	0	2	0	0	2
144	0	0	0	9	0	0	2	1	0	1	4	0	1	0	0	1	0	0	4	0	0	0	0	1	0	0	0	0	1	1	0	0	0	1	0	0	0	0	0	0	0	0	1	1	0	0	1	1	1
145	0	0	1	0	1	1	0	1	2	0	0	0	0	0	2	0	2	2	0	0	3	0	1	1	1	0	1	0	0	1	0	0	1	0	0	1	1	1	1	0	0	1	0	0	1	0	1	2	1
146	2	2	3	1	1	4	2	2	3	0	2	2	1	2	3	1	2	2	0	1	2	0	1	2	0	3	2	0	1	2	1	1	2	0	1	3	0	1	2	1	1	3	2	1	2	2	1	3	1
147	0	1	0	0	0	0	0	1	0	0	0	0	0	0	0	0	1	1	1	0	0	0	0	0	0	0	1	0	0	0	0	0	0	0	2	0	1	0	0	0	0	0	1	0	0	1	1	0	1
148	1	0	0	2	0	0	0	0	0	0	0	0	0	0	0	0	0	0	0	0	0	0	0	0	0	1	0	1	0	0	0	0	0	1	0	0	0	0	0	0	0	0	0	0	1	2	0	0	0
149	1	0	0	3	0	0	1	0	0	1	1	0	0	0	0	0	1	0	0	0	0	0	1	0	1	1	0	2	1	0	1	0	0	1	0	0	0	0	0	2	0	0	1	0	0	0	1	0	1
150	0	0	0	0	0	0	0	0	0	0	0	0	0	0	0	0	0	1	0	0	0	0	0	0	0	1	0	1	0	0	0	0	0	0	1	0	0	0	0	0	0	0	1	1	0	0	0	0	0
151	2	0	0	6	0	0	2	0	0	2	0	0	3	0	2	7	0	0	0	0	0	4	0	0	4	0	0	3	0	0	5	0	0	3	0	0	3	0	0	4	1	1	1	0	0	7	0	0	1
152	0	2	1	8	0	0	2	0	0	2	2	0	4	0	0	6	0	1	1	0	0	0	0	0	5	1	0	0	1	0	1	0	0	2	1	1	3	1	2	3	2	0	2	2	0	1	0	1	2
153	1	0	0	0	0	0	0	0	0	0	0	0	0	0	0	1	0	0	0	0	0	0	1	0	0	0	0	0	0	0	0	0	0	0	1	0	1	0	0	0	0	1	0	0	0	0	0	0	0
154	1	0	0	5	1	0	1	0	0	0	0	0	1	1	0	3	1	0	0	0	0	2	0	0	2	0	0	1	0	0	0	0	0	0	0	0	0	0	0	2	0	0	1	0	0	1	0	0	0
155	1	0	0	0	0	0	2	0	0	0	1	1	0	1	0	1	0	0	0	0	0	0	0	0	1	0	0	1	0	0	0	2	0	2	2	0	1	1	1	0	0	0	0	1	0	0	0	0	0
156	0	1	2	2	2	1	0	2	1	0	2	3	0	2	3	1	1	1	0	3	1	1	2	2	1	1	2	1	3	2	1	3	1	0	4	1	0	3	2	0	2	1	0	1	2	0	4	1	1
157	2	1	3	6	2	3	1	4	3	4	1	2	0	2	4	5	2	3	1	4	3	1	2	4	2	5	4	7	6	4	0	8	3	2	5	5	0	5	5	0	4	3	9	7	4	4	3	2	4
158	0	0	4	1	1	3	0	2	5	0	1	2	0	2	4	0	2	4	0	1	4	1	2	5	0	0	2	1	3	4	1	3	4	2	4	5	1	3	4	0	5	5	2	5	5	1	2	4	1
159	0	0	0	0	1	0	0	0	0	1	0	0	0	0	0	1	0	0	0	0	1	0	0	0	1	0	0	0	0	0	1	0	0	0	0	0	0	0	0	2	0	0	0	1	0	2	0	0	2
160	1	0	0	3	0	0	1	0	0	2	1	0	1	1	0	0	0	0	3	0	0	4	1	0	1	0	0	3	1	0	2	0	0	1	0	0	1	0	0	2	0	0	0	1	0	1	0	0	1
161	0	0	1	1	0	0	0	0	0	1	0	0	1	0	0	1	0	0	0	1	0	1	0	1	0	2	0	0	1	0	0	2	0	0	0	0	0	0	0	3	2	0	1	2	0	1	2	0	0
162	0	2	2	0	1	1	1	2	1	0	2	2	0	2	2	0	2	2	0	2	2	1	3	2	0	3	2	0	3	3	2	4	2	1	2	3	0	1	3	1	4	3	1	2	3	1	0	0	1
163	0	0	0	0	0	1	0	0	0	0	0	1	0	0	0	0	0	0	0	0	0	0	2	0	0	1	0	0	0	0	0	1	0	0	1	0	0	0	0	0	0	1	0	0	0	0	0	0	0
164	0	2	2	0	1	2	0	1	1	0	3	1	0	4	1	0	2	1	0	1	1	1	1	2	3	1	3	0	1	1	0	1	1	0	3	1	0	3	1	0	0	2	0	2	1	0	0	2	1
165	1	1	1	2	1	1	0	1	1	1	3	1	1	1	4	0	1	1	0	1	2	2	1	1	1	1	1	2	2	1	1	1	1	1	1	1	1	2	2	0	1	2	0	1	1	2	2	1	2
166	0	0	0	0	0	0	0	0	0	0	0	0	0	0	0	0	1	0	0	0	0	0	0	0	0	0	0	0	1	1	1	0	0	0	1	0	1	0	0	1	0	0	0	0	0	0	0	0	1
167	3	1	1	2	2	2	4	0	1	0	1	2	0	1	1	1	0	3	0	0	1	0	1	1	0	5	1	0	2	3	0	1	1	0	2	1	1	2	1	0	2	2	0	1	3	2	1	3	1
168	0	0	0	0	0	0	0	0	0	0	0	0	0	0	0	1	0	0	0	0	0	1	0	0	1	0	0	0	0	0	0	0	0	0	0	0	1	2	0	1	0	0	0	0	0	0	1	0	0
169	2	2	3	7	3	1	2	3	1	1	3	3	0	2	4	6	5	1	3	3	1	1	3	2	1	9	1	3	4	2	0	4	1	1	7	1	0	6	2	2	2	2	2	4	1	6	2	1	5
170	0	1	0	0	1	1	0	1	1	0	1	1	1	1	1	0	3	1	0	3	2	0	0	1	0	0	1	0	1	1	0	3	1	0	0	1	0	0	0	0	0	1	0	0	2	0	1	0	0
171	0	0	0	0	0	0	0	0	0	0	0	0	0	0	0	0	0	0	0	1	0	0	1	0	1	1	1	0	0	0	0	0	0	1	0	1	0	0	0	0	0	0	0	0	0	0	1	0	0
172	1	0	0	1	0	0	2	0	0	0	0	0	2	0	0	1	0	0	2	0	0	0	0	0	1	0	0	0	0	0	0	0	0	0	0	0	1	0	0	2	0	0	0	2	1	1	1	0	1
173	0	0	0	0	0	0	0	1	1	0	0	0	0	0	0	1	0	0	0	1	0	1	2	0	0	0	0	0	0	1	1	1	0	0	1	0	0	0	0	0	1	0	0	0	0	0	0	0	0
174	1	2	0	2	0	0	3	0	0	1	1	0	1	1	0	1	0	0	2	0	0	2	0	0	2	0	0	1	0	0	4	2	0	0	1	0	1	9	0	0	1	0	0	3	0	1	0	0	1
175	0	0	0	1	1	0	0	0	0	1	0	0	0	1	1	0	0	0	0	0	0	1	1	0	0	4	3	0	0	0	1	0	1	1	1	0	2	0	0	2	2	0	0	0	1	1	1	0	1
176	0	1	0	0	0	0	0	0	0	1	0	1	0	0	0	1	1	1	0	0	1	0	0	1	1	0	1	0	0	0	0	1	0	1	0	1	1	1	0	1	0	1	0	0	0	2	0	0	1
177	3	1	0	3	0	2	0	2	0	0	0	0	2	1	1	1	0	0	0	1	0	0	0	1	0	3	0	3	1	1	0	1	0	1	0	0	0	1	0	1	0	0	2	3	0	3	1	0	3
178	0	0	0	0	0	1	0	0	0	0	0	0	1	0	1	1	0	0	0	0	1	0	1	1	0	4	0	1	1	0	0	0	0	1	1	0	0	1	0	2	1	0	0	0	0	2	1	0	1
179	0	0	0	0	0	0	1	0	0	0	1	0	0	0	0	2	0	0	1	0	0	0	2	0	0	1	0	0	0	0	0	1	0	0	0	0	0	0	0	1	1	0	0	2	0	0	0	0	1
180	0	4	5	0	5	4	0	4	6	0	4	4	0	4	5	1	4	4	0	4	5	1	4	3	1	8	6	1	3	6	0	3	6	0	4	5	0	4	5	0	4	3	0	4	4	2	1	3	1
181	1	0	0	0	0	0	0	0	0	1	0	0	1	0	0	1	0	0	0	0	0	0	1	0	0	1	0	0	0	0	0	0	0	1	1	0	1	1	0	0	0	0	1	0	0	0	0	0	0
182	0	0	0	0	0	0	0	0	1	0	0	0	0	0	0	0	0	0	0	0	0	0	0	0	2	2	0	1	1	0	0	2	0	0	4	0	0	2	0	0	0	0	0	0	0	0	0	0	1
183	1	1	1	2	1	1	1	1	1	0	1	0	0	3	1	0	0	1	0	0	0	0	1	0	0	4	0	0	2	0	0	1	0	0	1	0	0	3	1	0	3	1	0	2	0	0	1	1	1
184	1	2	2	2	2	2	0	2	2	1	2	5	1	2	3	1	2	2	2	2	2	1	2	3	2	2	2	1	2	2	2	2	2	1	4	2	1	2	2	1	2	2	1	2	3	2	2	2	1
185	2	0	1	0	1	1	1	1	2	0	0	2	0	1	1	1	2	0	1	1	0	0	1	0	1	3	1	0	3	1	1	3	1	0	1	0	0	3	0	0	2	2	0	1	1	0	1	1	0
186	0	0	0	1	0	0	0	0	0	0	1	0	0	1	0	0	0	0	0	0	0	0	0	0	0	0	0	1	0	1	0	0	0	0	0	0	0	0	0	0	0	0	0	0	0	3	0	0	1
187	0	0	0	0	0	0	0	0	0	0	0	0	0	0	0	1	1	0	0	2	0	0	0	0	0	0	0	0	0	0	0	0	0	0	2	0	0	3	1	0	0	0	0	0	0	0	0	0	0
188	0	0	0	0	1	0	0	0	0	0	0	0	0	0	1	0	0	1	0	0	0	0	1	0	0	0	0	2	1	1	1	1	0	1	0	1	0	0	0	0	0	1	0	1	0	2	1	0	2
189	0	2	2	2	2	2	0	3	2	0	3	2	0	2	2	2	2	2	0	2	2	1	2	2	3	4	2	0	2	2	0	2	3	0	2	2	0	3	2	0	1	2	2	4	2	5	1	3	2
190	0	0	0	0	0	0	0	0	1	0	0	2	0	0	1	0	0	2	0	1	0	0	0	1	0	0	2	0	0	0	0	0	0	0	0	1	0	1	0	0	0	1	0	0	0	3	1	0	0
191	1	2	2	1	2	2	2	1	2	0	2	3	0	2	2	2	2	2	0	2	2	0	2	2	0	6	3	0	3	3	0	2	3	0	4	2	0	3	2	0	4	2	0	2	2	4	3	2	6
192	0	6	7	3	5	6	0	6	7	1	5	6	2	6	7	0	7	6	1	5	5	2	5	8	1	6	5	2	6	5	0	7	6	0	7	7	0	6	7	0	5	5	1	5	4	1	5	6	2
193	0	0	0	0	0	0	0	0	0	0	0	0	0	0	0	0	0	0	0	0	0	0	0	0	0	0	0	0	1	0	0	1	0	0	0	0	0	0	0	1	1	0	0	0	0	1	1	0	0
194	2	3	2	2	2	5	0	2	2	0	2	2	0	3	4	2	4	1	0	2	2	1	4	3	1	5	4	6	4	4	2	3	3	1	5	2	1	4	4	0	5	2	4	8	2	5	2	4	7
195	0	0	0	0	0	0	1	1	0	1	0	0	0	0	0	0	0	0	0	1	0	0	0	0	0	0	0	0	0	0	0	1	0	1	0	0	2	0	0	1	1	0	0	0	0	0	0	0	1
196	1	0	0	0	0	0	1	0	0	1	0	0	0	0	0	0	0	1	1	0	0	1	0	0	0	0	0	1	0	0	0	0	0	0	1	0	0	1	0	0	1	0	2	1	0	1	0	0	0
197	1	0	0	0	0	0	0	0	0	0	0	0	0	0	0	0	0	0	0	0	0	0	0	1	0	1	0	2	0	0	1	0	0	0	1	0	1	0	0	0	0	0	0	0	0	2	0	0	0
198	0	2	2	3	3	2	4	3	3	1	2	2	0	2	2	0	3	3	0	2	2	0	3	2	0	2	3	1	2	3	0	2	5	0	4	2	1	4	3	0	5	3	1	2	4	3	2	3	4
199	1	1	2	1	0	1	1	2	3	0	0	2	2	2	2	1	1	2	0	0	1	0	1	2	0	0	3	0	0	2	0	2	2	2	3	2	1	2	2	0	2	2	0	1	2	0	2	2	0
200	0	1	1	0	0	1	0	1	1	0	0	0	0	0	1	1	3	1	0	0	1	0	0	3	0	2	1	0	0	1	0	1	1	0	2	1	0	0	1	1	1	1	1	2	1	4	1	1	2
201	0	1	1	1	0	0	0	1	1	0	1	1	0	0	1	0	1	2	0	3	0	0	0	1	0	0	1	0	3	0	0	2	0	1	0	0	0	0	0	0	2	1	0	3	1	1	0	0	2
202	0	1	1	2	1	3	0	2	1	1	1	1	0	1	1	1	1	1	0	1	1	0	1	4	0	2	1	2	1	2	1	3	1	1	1	1	0	2	1	0	3	1	1	6	1	2	1	1	0
203	1	1	4	0	2	2	0	3	2	0	2	2	0	2	3	2	3	2	1	1	2	1	2	2	0	4	2	2	3	2	0	2	2	1	3	2	0	3	2	0	2	3	3	3	2	1	2	2	3
204	1	0	1	0	0	0	0	1	0	1	0	0	1	2	1	0	2	2	0	0	1	1	1	0	0	1	0	0	0	0	0	0	1	0	0	1	1	1	1	1	0	2	0	1	1	0	1	1	0
205	0	7	4	2	6	5	0	5	4	0	4	4	0	2	6	7	3	5	1	4	5	0	5	5	0	7	4	2	4	4	0	4	5	0	8	5	0	7	5	2	3	4	4	5	4	6	3	6	9
206	1	2	3	0	3	3	0	2	1	0	3	1	0	1	3	5	4	2	0	2	2	0	1	3	0	4	2	0	2	2	1	3	2	0	3	2	0	5	2	0	3	2	1	2	2	5	4	3	4
207	0	0	0	0	0	0	1	0	0	0	0	0	0	0	0	0	0	0	0	0	0	0	0	0	0	0	0	0	0	0	0	0	0	0	0	0	0	0	0	0	1	0	1	0	0	0	1	0	0
208	0	0	3	1	1	3	1	0	2	1	2	3	1	2	2	0	0	2	0	0	3	1	2	2	1	1	4	0	2	0	0	2	2	1	1	1	0	1	2	0	0	3	1	1	3	0	1	2	0
209	0	1	2	0	1	2	0	1	2	0	2	2	0	2	3	0	2	2	0	1	3	0	2	2	0	1	2	1	2	2	0	4	2	0	1	2	0	0	2	0	3	2	0	2	3	0	2	3	1
210	0	0	0	0	0	0	0	0	0	0	0	0	0	0	1	0	0	0	0	0	1	0	0	1	0	0	0	0	0	0	0	1	1	0	0	1	0	0	0	0	0	1	0	0	1	0	0	0	0
211	0	0	0	0	0	0	0	0	0	0	0	0	0	0	1	0	0	0	1	0	0	0	0	0	0	0	0	0	0	0	0	0	0	0	0	0	0	1	0	0	0	0	0	1	0	0	0	0	0
212	0	0	1	1	0	3	2	1	3	1	0	3	2	0	2	2	1	1	1	1	2	0	0	2	1	1	3	2	1	2	0	0	3	1	0	2	2	2	1	0	0	1	1	1	2	0	2	1	1
213	0	0	0	0	0	0	0	0	2	0	1	0	0	1	1	0	2	0	0	1	0	0	1	0	0	1	1	0	1	0	0	2	0	0	1	0	0	1	0	1	3	1	0	0	0	0	0	1	0
214	0	0	0	1	0	1	2	0	0	0	0	0	0	0	0	1	0	0	0	0	0	1	0	0	0	1	1	1	0	0	0	2	0	0	1	0	0	1	0	1	0	0	0	2	0	0	3	0	1
215	0	0	2	0	2	2	1	3	1	0	2	2	0	2	2	1	1	3	0	1	2	1	1	2	1	1	2	0	1	2	3	1	5	0	2	2	1	1	3	0	1	3	4	2	2	1	1	1	0
216	2	1	1	0	0	1	1	0	1	0	1	2	1	0	1	1	0	1	1	2	1	1	0	2	0	0	1	0	0	1	0	0	1	0	0	1	1	1	1	1	1	2	2	3	1	4	1	2	1
217	1	0	1	3	0	3	1	0	2	0	0	2	1	0	1	1	1	2	0	0	2	2	0	2	0	0	1	0	1	4	1	1	1	1	0	0	0	2	2	2	1	2	0	1	2	1	1	1	0
218	0	0	0	0	1	0	0	0	1	0	0	0	0	0	0	2	0	0	0	0	0	0	0	0	0	2	2	0	0	0	0	0	0	0	0	1	0	0	0	0	2	1	0	0	0	1	0	0	1
219	0	1	1	0	0	0	0	1	0	0	0	0	0	0	2	2	0	0	0	0	1	0	0	0	0	0	1	0	2	0	1	0	0	0	0	1	0	0	0	0	0	1	0	0	2	0	0	0	0
220	0	0	0	0	0	0	0	1	0	1	0	0	0	1	0	1	1	0	0	0	0	0	0	0	0	0	0	0	0	0	1	1	0	0	0	0	0	2	0	1	1	0	0	1	0	0	1	0	0
221	0	0	0	0	0	0	0	0	0	0	0	0	0	0	0	0	0	0	0	0	0	0	0	0	0	1	0	0	0	1	0	0	0	0	0	0	0	0	1	0	0	0	0	0	1	0	0	0	0
222	2	0	0	0	0	0	2	0	2	1	0	1	2	0	1	0	0	1	1	1	2	1	0	0	1	0	2	2	1	1	1	1	0	1	1	0	2	1	1	3	1	1	1	1	1	0	0	1	2
223	0	1	2	0	1	1	0	0	0	0	1	1	0	0	1	0	1	2	0	1	3	0	1	1	0	1	1	0	1	1	0	1	2	0	2	2	0	1	1	0	1	0	0	1	0	1	2	2	0
224	0	0	0	0	0	2	1	2	1	1	0	1	2	1	0	1	0	1	1	0	0	0	0	0	2	0	1	0	0	1	1	1	0	1	0	0	0	1	1	1	0	1	0	2	1	0	1	1	2
225	0	0	1	0	0	0	0	0	0	0	0	0	0	0	0	0	1	0	0	0	0	0	0	0	0	0	1	0	0	0	1	0	1	1	0	0	0	1	0	1	1	0	0	1	0	1	0	0	2
226	0	4	3	0	1	4	0	2	4	1	1	4	1	5	4	1	2	5	1	4	5	1	5	5	2	3	6	0	3	6	1	4	5	0	2	5	0	4	2	1	4	6	0	3	4	1	3	5	1
227	0	0	1	0	0	1	0	2	1	0	1	1	0	1	1	0	0	1	0	2	2	0	1	1	0	1	1	0	0	1	0	0	1	0	0	1	0	1	1	0	1	1	0	1	1	1	1	1	1
228	0	0	0	0	0	0	0	0	0	0	0	0	0	0	0	1	0	0	0	0	0	0	0	0	0	0	0	1	0	0	0	0	0	0	0	0	0	0	0	0	0	0	0	1	0	0	0	0	0
229	0	0	0	0	0	0	0	0	0	0	0	0	0	0	0	0	0	0	0	0	0	0	0	0	0	0	0	0	0	0	0	0	0	0	0	0	0	0	0	0	0	0	0	0	0	0	0	0	0
230	0	0	0	0	0	0	0	1	0	0	0	0	0	1	0	0	1	1	1	0	0	0	0	0	0	0	0	0	0	0	0	1	0	0	0	0	0	1	0	0	1	0	0	0	0	0	2	0	0
231	1	1	1	2	1	1	1	2	1	1	2	1	1	1	1	2	3	2	0	1	2	0	1	1	0	1	1	0	1	1	0	1	1	0	1	1	1	1	1	1	2	1	0	3	1	0	1	1	1
232	0	0	1	0	1	1	0	0	1	0	1	2	1	1	2	0	1	2	0	0	1	0	0	2	0	1	1	0	0	1	0	1	2	0	0	1	0	1	1	0	0	1	0	0	1	1	1	1	1
233	1	0	0	0	1	0	0	0	0	0	0	0	0	0	0	0	0	0	0	1	0	0	0	0	0	1	0	0	0	0	0	0	0	0	1	1	0	0	1	0	0	0	0	0	0	0	0	1	0
234	0	0	0	0	0	1	0	1	0	0	0	1	0	0	0	0	0	0	0	0	1	0	2	1	1	1	0	0	0	0	1	0	0	0	1	0	0	1	0	0	1	0	0	2	0	1	1	0	0
235	0	0	0	0	0	0	0	0	0	0	0	0	0	0	0	0	0	0	0	1	0	0	1	0	0	1	0	0	1	0	0	0	0	0	1	0	0	1	0	0	1	0	0	1	0	0	1	0	0
236	0	0	0	0	0	0	0	0	0	0	0	0	0	0	0	0	0	0	0	0	0	0	0	0	0	0	0	0	0	0	0	0	0	0	0	0	0	0	0	0	0	0	0	0	0	0	0	0	0
237	0	1	0	0	0	0	0	2	2	1	0	1	0	1	0	1	1	0	0	0	0	2	0	0	0	0	0	0	0	1	0	0	0	0	0	1	0	0	0	0	0	0	0	0	0	0	2	0	0
238	1	0	0	1	1	1	0	0	0	2	0	2	2	0	1	0	0	0	0	0	0	1	0	1	0	3	0	0	0	1	1	0	0	0	1	1	1	0	0	1	0	0	0	2	0	2	1	0	0
239	3	0	0	5	0	0	0	0	0	2	1	0	3	1	5	5	1	0	1	1	1	2	0	2	3	5	0	1	0	2	2	1	0	2	1	0	6	3	0	3	1	0	1	1	0	9	3	0	4
240	3	2	2	2	2	2	1	3	2	2	3	2	3	2	2	3	1	2	2	2	2	2	3	3	1	3	2	0	1	2	1	2	2	1	2	2	2	2	2	1	2	2	3	3	2	7	1	2	2
241	0	4	2	0	2	2	0	2	2	0	4	2	2	2	3	0	4	3	1	3	3	0	3	2	0	3	2	0	3	4	0	3	2	0	2	3	0	5	4	1	3	2	1	5	2	1	4	2	0
242	6	0	4	3	0	3	3	1	3	2	2	2	1	1	4	2	2	3	2	1	2	1	0	3	2	0	2	2	2	2	0	0	5	3	1	2	1	2	2	2	2	2	4	4	3	4	2	1	5
243	0	1	1	1	4	1	0	0	1	0	1	1	0	3	0	0	3	1	3	1	0	1	1	1	2	1	1	1	0	0	0	0	0	1	1	1	0	2	0	1	2	2	1	2	0	1	0	0	0
244	3	0	1	0	0	1	4	1	1	3	0	1	3	0	2	5	0	0	5	0	0	2	1	3	0	4	0	1	1	0	4	1	0	5	0	0	3	4	1	2	1	1	2	1	0	9	3	1	3
245	2	0	1	2	0	0	2	1	0	0	0	0	1	0	2	4	1	0	1	0	1	2	0	1	1	2	0	1	1	0	0	1	0	4	0	0	1	1	0	2	0	0	1	1	0	4	1	0	3
246	0	0	0	0	0	0	0	0	0	0	1	0	0	1	0	0	1	0	0	0	0	0	1	0	1	1	0	2	0	0	0	0	0	0	0	0	1	0	0	0	0	0	0	1	0	1	0	0	1
247	0	0	3	2	0	1	1	0	1	2	0	2	2	0	1	5	0	2	3	0	3	4	0	4	1	2	1	2	0	5	3	0	3	3	1	3	0	2	3	2	0	3	1	3	2	3	2	3	8
248	2	0	1	1	0	1	1	0	1	1	0	0	1	0	0	0	0	0	0	0	0	0	0	1	0	0	0	3	0	0	0	1	0	1	0	0	0	1	1	2	0	0	1	1	1	2	0	1	0
249	4	0	2	1	0	0	1	0	0	1	0	0	1	0	1	3	2	0	1	0	0	1	0	0	0	5	0	1	1	0	3	1	0	1	3	0	1	1	0	1	2	0	3	5	0	3	0	0	3
250	2	0	0	0	0	0	0	0	0	0	0	0	1	0	0	2	0	0	0	0	0	1	0	0	2	1	1	2	0	0	3	0	0	0	1	0	1	0	0	1	1	0	1	4	0	5	0	0	3
251	2	0	1	0	0	1	2	1	2	0	1	3	0	0	1	0	0	1	1	0	1	2	1	1	0	2	1	1	1	1	1	2	1	2	1	1	1	1	1	2	1	1	0	1	1	0	1	1	3
252	0	0	0	1	0	0	1	0	0	0	0	0	0	1	0	0	1	0	0	1	0	0	0	0	2	0	0	0	0	0	0	0	0	1	1	0	0	1	0	1	0	0	1	1	0	0	1	0	2
253	0	0	2	0	0	2	0	1	3	0	5	3	0	3	3	0	3	3	1	4	3	0	3	4	0	3	1	0	3	4	0	2	3	1	2	3	0	3	2	1	1	3	0	3	3	0	1	1	0
254	2	0	0	0	0	0	2	0	0	0	0	0	0	0	0	3	0	0	1	1	0	2	0	1	0	3	0	1	0	0	1	0	0	1	2	0	2	3	1	2	1	0	2	3	0	7	2	0	4
255	2	0	0	1	0	0	0	0	0	1	0	0	0	0	0	1	0	0	1	0	0	0	1	1	1	2	0	0	0	0	1	0	0	1	0	0	2	0	0	0	1	0	1	1	0	5	0	0	3
256	3	0	3	2	1	0	3	2	1	2	0	2	6	1	2	10	2	1	9	1	3	6	0	2	4	4	2	6	1	4	4	2	1	2	0	2	6	3	1	5	1	2	9	7	1	4	1	2	9
257	1	0	0	2	0	0	2	0	0	1	0	0	1	0	0	1	2	0	1	0	0	0	1	0	2	5	0	0	0	0	0	0	0	1	0	0	3	0	1	1	0	0	1	0	0	6	1	0	1
258	0	0	0	0	0	0	0	0	1	1	0	0	1	0	0	0	0	0	0	0	1	1	0	0	0	0	1	1	1	0	0	0	0	3	1	0	2	1	1	1	2	0	1	1	1	0	0	1	2
259	1	0	0	1	0	1	0	0	0	3	0	0	3	0	1	2	0	0	1	0	0	0	0	1	1	1	0	2	0	0	3	0	0	2	0	0	0	0	0	0	0	0	1	2	0	3	0	0	0
260	0	0	0	2	0	0	0	0	0	0	0	0	0	0	0	0	0	0	0	1	0	1	0	0	0	0	0	1	2	0	0	1	0	0	0	0	0	1	1	1	0	0	0	0	0	1	1	0	0
261	1	0	0	0	0	0	0	0	0	0	0	1	0	0	0	0	0	0	1	0	0	0	0	0	0	0	0	1	0	0	1	0	0	2	0	0	0	0	0	0	0	0	0	0	0	0	0	0	0
262	6	0	0	4	1	0	4	0	2	2	0	0	2	0	0	5	0	0	6	0	0	4	1	4	4	1	0	5	0	1	6	0	1	5	2	0	3	3	0	5	3	0	3	1	1	10	2	0	5
263	0	0	0	3	0	1	0	1	0	0	0	0	1	0	2	0	0	0	1	0	0	0	1	1	0	1	0	0	0	0	1	0	1	0	0	0	1	1	1	1	0	0	1	1	1	1	0	1	3
264	1	0	0	0	0	0	0	0	0	0	0	0	0	0	0	0	0	1	0	0	0	0	1	0	0	0	1	0	1	0	0	1	1	0	1	1	0	1	1	0	2	0	1	1	0	0	0	0	0
265	1	0	0	1	0	0	0	0	0	1	1	0	1	0	0	2	0	0	2	0	1	2	0	0	0	0	1	1	0	0	2	0	0	2	1	0	0	0	1	1	0	0	2	0	0	1	1	0	3
266	6	0	3	2	0	0	1	0	1	1	3	2	0	2	2	4	0	1	2	0	2	2	0	3	2	4	2	3	0	3	3	0	3	4	0	3	3	1	2	4	0	1	0	3	2	5	1	2	4
267	3	0	1	1	0	1	2	0	0	1	0	0	0	0	2	2	1	0	1	0	1	1	0	2	0	2	2	1	0	2	0	1	0	1	1	1	4	1	2	2	0	0	1	2	0	5	0	1	1
268	4	1	0	3	2	0	0	1	0	2	1	0	0	2	1	2	0	0	1	1	0	1	3	2	2	4	0	1	1	0	1	1	0	3	5	0	3	3	0	0	1	0	5	6	0	11	1	0	2
269	2	0	0	2	0	0	3	0	0	3	0	0	4	1	0	2	1	0	2	1	1	2	1	1	1	0	0	2	0	0	3	0	1	3	1	0	2	1	0	4	0	0	2	1	0	1	0	0	7
270	0	0	0	0	0	0	0	0	0	0	0	0	0	0	0	0	0	0	0	0	0	0	0	0	0	1	0	0	0	0	1	0	0	0	0	0	0	0	0	1	0	0	1	0	0	0	0	0	0
271	2	0	0	3	0	0	3	0	0	1	3	0	3	1	1	7	0	0	4	0	0	1	2	2	2	6	0	2	2	0	4	0	0	0	1	0	6	0	0	1	0	0	5	4	0	1	1	0	2
272	4	0	1	2	0	1	4	0	0	2	0	0	1	1	2	3	0	1	0	0	0	3	1	1	4	3	0	3	1	1	6	1	0	2	2	0	3	1	0	5	1	0	3	1	0	8	1	1	3
273	1	0	0	1	0	0	0	0	0	2	1	0	1	0	0	1	0	0	0	0	0	0	1	0	1	1	0	0	0	0	3	0	0	2	0	0	1	0	0	0	0	0	0	0	0	2	1	0	2
274	0	0	0	0	0	0	0	0	0	0	0	0	0	0	0	0	0	0	0	1	0	0	0	0	0	0	0	1	0	0	0	0	0	0	2	0	1	1	0	0	2	1	0	0	0	0	0	0	0
275	0	0	0	0	0	0	0	0	0	0	0	0	0	1	0	0	0	0	1	0	0	0	0	0	1	0	0	1	0	0	1	0	0	0	1	0	1	0	0	1	0	0	0	0	0	3	0	0	0
276	5	0	0	2	0	1	2	1	0	0	0	0	0	0	2	6	0	0	1	1	0	3	0	1	2	4	0	1	1	0	4	0	0	3	0	0	5	1	0	0	0	0	2	4	0	7	0	0	5
277	0	0	0	1	0	0	0	0	0	0	1	1	2	0	2	4	0	0	0	0	0	0	0	2	2	0	0	0	0	1	2	0	0	6	0	0	2	0	0	2	0	0	1	0	0	7	0	0	2
278	2	0	2	2	1	1	1	0	0	0	1	1	0	0	0	3	0	1	1	0	0	4	0	2	1	3	1	2	2	1	1	1	1	3	0	0	1	2	1	3	2	0	2	4	0	2	4	1	3
279	0	0	0	0	0	0	0	0	0	0	0	0	0	0	1	0	0	0	1	0	0	0	0	1	0	1	0	0	0	0	0	0	0	0	0	0	0	0	1	1	0	0	0	0	0	0	0	0	0
280	0	0	0	0	1	0	0	1	0	0	0	0	0	0	0	0	0	0	0	0	0	0	0	0	0	3	0	0	0	0	0	3	1	0	2	0	0	0	0	2	0	0	0	0	0	1	1	0	1
281	1	0	0	2	0	1	0	0	0	0	0	0	0	0	0	0	0	0	0	0	0	1	0	0	0	0	0	0	1	0	0	0	0	0	0	0	0	1	0	0	0	0	0	1	0	0	0	0	0
282	4	0	0	2	1	1	1	1	1	2	0	0	1	0	1	2	0	1	1	1	1	4	0	1	2	2	0	1	0	1	1	1	0	1	0	0	2	2	1	1	1	0	1	3	0	2	0	0	2
283	4	0	1	3	0	1	2	0	1	1	3	1	1	0	1	3	3	0	4	1	0	1	0	0	2	7	0	0	3	0	5	1	0	1	1	0	4	4	0	2	1	0	1	5	0	3	0	0	4
284	0	2	0	0	2	0	1	0	4	0	1	1	0	0	1	1	1	0	0	0	0	1	2	1	0	1	3	0	0	0	0	1	0	1	0	0	1	0	1	0	3	0	3	4	2	2	1	1	2
285	2	1	2	2	1	3	1	4	1	0	2	2	0	3	4	1	2	1	0	1	1	0	3	1	2	8	2	1	3	2	1	3	1	0	1	0	1	1	2	0	3	1	0	3	1	4	3	2	1
286	0	2	0	3	1	0	1	0	1	1	0	1	0	2	0	0	1	0	1	3	0	1	2	2	2	1	2	1	2	1	0	1	0	0	4	0	1	1	1	0	2	1	0	1	1	1	3	0	0
287	0	0	1	1	2	0	3	0	0	0	2	2	3	3	1	1	3	3	0	0	1	2	2	1	0	1	2	1	2	1	1	1	1	2	0	2	3	1	2	2	5	0	2	6	1	1	3	1	0
288	1	1	1	2	1	1	0	2	2	1	1	1	1	1	1	1	2	1	1	2	3	0	2	1	0	4	1	1	3	1	2	2	1	2	2	1	1	1	3	2	1	1	0	1	1	0	1	1	2
289	1	0	0	0	1	0	1	0	0	0	0	0	2	0	0	0	0	0	1	1	0	0	0	0	1	0	0	0	0	0	1	0	0	1	0	0	0	0	0	0	1	0	1	0	0	2	0	0	2
290	0	0	0	0	0	0	0	0	0	0	0	0	0	0	1	1	0	0	0	0	0	0	0	0	0	0	0	0	0	0	0	0	0	0	0	0	0	0	0	0	0	0	0	0	0	0	0	0	0
291	1	0	0	6	0	0	2	0	1	1	1	0	1	0	0	3	0	0	3	0	0	2	0	0	6	2	0	1	0	1	5	0	0	4	1	0	5	1	0	0	1	1	2	1	0	4	0	0	2
292	1	0	0	0	0	1	0	0	1	0	0	1	0	2	0	1	1	1	1	0	1	1	1	1	0	0	1	1	1	1	0	1	1	0	1	1	0	0	0	1	3	1	0	2	1	1	0	1	2
293	0	2	2	14	0	2	1	2	3	1	2	3	0	0	2	3	2	3	2	0	1	0	4	5	0	1	4	0	1	3	2	4	3	2	1	2	2	2	2	4	2	3	1	1	2	3	3	1	4
294	1	0	0	6	0	0	2	0	0	1	5	0	0	0	0	3	1	1	1	0	0	2	0	0	3	2	1	2	2	0	0	2	0	0	0	0	5	2	0	4	0	1	1	1	0	3	0	0	3
295	0	1	0	8	0	0	1	1	1	1	1	0	1	1	0	3	2	0	2	0	0	1	1	0	3	1	0	0	1	0	2	2	0	1	1	0	0	1	0	1	2	0	0	1	1	3	1	0	2
296	0	0	0	1	0	0	0	1	0	0	1	0	0	0	0	0	0	1	0	0	0	1	0	0	0	0	0	0	0	0	0	0	0	0	1	0	0	0	0	0	0	0	0	1	0	0	0	0	0
297	3	0	0	6	1	3	2	1	0	1	5	0	1	0	0	4	2	0	3	0	0	1	0	1	4	1	0	3	0	0	4	1	0	1	0	0	2	1	0	3	0	1	6	0	0	5	2	0	2
298	0	0	0	0	0	0	0	0	0	0	0	0	0	0	0	0	0	0	0	1	0	0	1	0	0	0	0	0	0	0	0	0	0	0	0	0	0	0	0	0	0	0	0	0	0	0	0	0	0
299	0	0	0	0	1	2	0	0	0	0	0	2	0	0	0	0	1	0	0	1	1	0	0	0	2	0	0	0	1	1	1	0	0	2	1	1	0	1	0	0	1	1	1	0	0	0	0	1	0
300	1	0	0	3	0	0	1	0	1	1	0	0	2	0	0	1	0	0	2	0	0	2	0	0	2	1	0	1	0	0	5	0	0	2	0	0	2	0	0	5	0	0	2	0	0	2	0	0	1
301	1	0	1	6	0	0	2	0	2	2	0	0	2	0	0	2	1	0	2	0	0	0	1	1	1	0	0	1	1	0	2	1	0	0	0	0	2	1	0	2	0	0	2	0	0	2	0	0	1
302	0	0	0	3	0	0	0	0	0	0	1	0	0	0	0	2	0	1	0	0	0	2	0	0	2	0	0	0	0	0	0	0	0	1	0	0	0	0	0	0	0	0	0	0	0	1	0	0	0
303	1	0	0	9	0	0	2	0	1	0	2	0	2	0	0	2	0	0	1	1	0	1	0	1	2	4	0	1	1	0	2	2	0	1	0	0	0	0	0	1	0	0	0	2	1	3	0	1	0
304	1	5	6	2	6	7	1	4	5	0	5	6	0	6	5	4	4	5	1	5	5	0	4	5	2	7	7	4	5	6	1	7	5	1	6	4	1	8	6	0	5	5	1	6	5	3	7	3	4
305	1	0	0	6	0	0	1	1	0	2	2	0	2	0	0	3	0	0	5	0	0	1	0	0	3	1	0	2	0	1	5	0	0	3	1	0	5	0	0	4	2	0	2	1	0	2	0	0	3
306	1	0	0	4	0	1	1	0	1	0	0	0	1	0	0	0	0	0	1	1	0	1	0	0	2	2	0	0	0	0	0	1	0	3	0	0	1	0	0	2	1	1	0	0	1	1	0	0	2
307	0	0	1	0	0	0	0	0	0	0	0	0	0	0	0	0	0	0	0	0	1	0	0	0	0	0	1	0	0	0	0	0	0	0	0	0	0	0	0	0	0	1	0	0	1	0	0	1	0
308	2	0	0	10	0	2	0	0	0	0	2	0	0	0	0	1	0	0	4	0	0	0	1	0	3	1	0	1	0	0	3	0	0	2	0	0	2	1	0	1	1	1	0	1	0	1	1	0	1
309	4	0	1	3	0	0	2	0	0	3	2	0	1	0	0	3	0	0	0	1	0	1	0	0	4	0	0	1	0	0	2	0	0	5	0	0	1	0	0	4	0	0	0	0	0	1	0	0	3
310	0	0	0	9	0	0	1	0	0	3	2	0	2	1	1	5	1	1	2	0	0	1	1	0	2	1	0	6	0	0	1	2	0	5	2	0	2	1	1	3	0	0	5	1	0	6	2	0	3
311	1	0	0	8	0	0	2	1	2	2	1	0	2	0	1	3	0	0	1	0	0	0	0	1	6	2	0	1	0	0	3	3	1	2	1	0	2	0	2	6	1	0	2	1	0	3	1	1	3
312	3	0	0	9	1	0	4	2	0	2	4	0	3	0	0	3	1	0	4	0	1	4	1	0	4	1	0	1	1	0	4	2	0	3	1	0	3	2	0	6	2	0	4	2	0	4	1	2	3
313	0	0	0	4	0	2	2	0	2	1	4	0	0	0	0	0	1	0	0	1	0	1	1	2	1	3	1	0	0	0	1	1	0	0	0	1	2	3	1	2	1	1	2	2	0	1	0	0	2
314	0	1	1	6	1	1	0	1	1	3	2	2	2	1	1	0	1	1	1	1	1	2	1	1	2	3	1	4	1	1	3	1	1	3	1	1	2	1	1	6	1	1	3	2	1	4	1	1	0
315	0	1	0	0	1	0	0	1	2	1	1	0	2	2	1	1	0	1	1	0	0	0	1	0	2	0	1	0	1	1	0	2	1	0	1	1	0	1	0	1	0	1	2	1	1	1	1	0	2
316	0	0	0	3	1	0	0	0	0	0	1	1	0	0	0	1	0	0	2	0	0	0	0	0	1	0	0	1	0	1	0	0	0	0	0	0	1	0	0	2	1	0	1	1	0	1	0	0	1
317	3	0	0	8	0	0	2	2	0	2	3	0	1	1	0	1	1	0	2	1	0	1	1	1	5	0	0	6	1	0	3	0	1	4	1	0	1	0	0	8	0	0	2	0	0	1	0	0	4
318	2	0	1	5	0	0	1	0	1	1	0	1	0	0	0	2	0	0	1	0	0	2	0	0	1	0	0	1	0	0	2	2	0	1	0	0	3	0	0	1	1	0	1	0	0	1	1	0	2
319	0	0	0	1	1	1	1	0	1	0	1	0	0	0	1	3	1	0	1	0	0	0	1	0	3	0	2	1	0	0	0	1	0	0	0	0	2	0	1	2	1	0	4	1	0	2	0	2	0
320	0	0	0	4	1	0	0	1	0	0	1	0	1	0	0	2	1	0	1	1	1	1	1	0	5	0	0	1	0	0	1	1	0	0	0	0	2	3	0	3	0	0	2	1	0	5	0	0	1
321	0	0	0	8	0	0	0	0	0	0	1	1	2	2	0	5	1	1	0	0	0	1	0	0	3	1	0	1	0	0	4	0	0	1	0	0	2	0	0	4	0	0	1	2	0	1	1	0	1
322	2	0	0	10	1	2	2	1	0	0	1	2	3	3	1	1	1	0	1	0	1	0	0	1	4	3	0	0	1	2	4	0	0	0	2	0	3	0	1	3	2	1	2	0	2	4	1	1	3
323	1	1	0	5	0	1	3	0	1	2	2	0	1	0	1	2	0	0	2	0	0	2	0	0	1	3	0	0	0	0	3	0	0	2	1	0	2	0	0	3	1	0	0	0	0	1	0	0	1
324	0	0	0	13	1	0	0	0	0	2	0	1	3	0	0	2	0	0	1	0	0	0	1	0	1	0	1	1	0	0	1	0	0	3	0	1	0	0	0	2	0	0	2	0	0	3	0	2	2
325	1	1	0	5	0	0	2	0	0	0	2	0	1	0	0	2	0	0	1	0	0	1	0	0	4	0	0	2	0	0	2	1	0	1	0	0	1	0	0	6	0	0	3	0	0	1	0	0	3
326	2	0	0	10	0	0	2	1	0	0	0	0	2	2	1	4	0	0	1	1	0	0	0	0	3	1	0	1	1	1	0	1	0	2	1	0	1	1	0	2	0	0	1	0	0	4	0	0	1
327	2	0	0	4	0	0	0	1	0	1	2	0	1	0	0	1	1	0	2	0	0	2	1	0	4	0	0	1	0	0	2	0	0	2	0	0	2	2	0	5	2	0	1	0	0	2	1	0	1
328	1	1	0	1	0	0	0	0	0	0	2	0	0	1	0	2	1	1	1	1	0	1	0	1	1	1	0	1	0	0	0	0	0	0	0	0	0	0	0	1	1	0	1	1	0	0	1	0	2
329	0	0	0	0	0	0	0	0	0	0	0	0	1	0	0	1	0	0	0	0	0	0	0	0	1	0	0	1	0	0	0	0	0	0	0	0	0	1	0	1	0	0	1	1	0	1	0	0	2
330	2	1	0	3	0	2	0	1	0	0	0	2	0	0	0	2	1	1	2	0	0	0	1	0	0	4	0	4	0	0	0	2	1	0	3	0	1	5	0	1	1	0	2	3	0	2	2	0	5
331	2	0	0	5	1	0	2	0	0	0	4	0	0	0	0	1	0	0	0	0	0	2	0	0	4	3	0	1	0	0	1	1	0	3	0	0	3	1	0	4	0	0	1	1	0	1	0	0	2
332	1	0	0	5	0	0	0	0	0	2	1	0	1	0	1	2	1	0	2	1	0	0	0	0	5	0	0	1	0	0	2	2	0	1	0	0	0	1	1	1	0	0	0	1	1	0	0	0	0
333	2	1	0	5	0	0	1	0	0	1	2	0	1	0	0	2	1	0	0	1	1	0	1	0	2	4	0	2	0	1	3	0	0	1	0	0	0	0	0	3	0	0	1	0	0	3	0	0	1
334	0	0	0	8	0	0	0	0	0	0	2	0	1	0	0	1	0	0	2	0	0	1	1	0	2	1	1	0	0	0	0	0	0	1	1	0	1	2	0	2	0	0	0	0	0	0	0	0	2
335	3	0	0	10	0	0	1	0	1	0	2	0	2	0	0	8	1	1	2	2	0	5	3	0	9	4	0	1	3	2	2	3	0	2	1	1	4	1	0	5	1	1	2	0	0	1	0	0	6
336	3	0	0	4	0	0	2	1	0	1	3	0	0	0	0	1	0	0	1	0	0	0	0	0	2	3	1	1	0	0	1	1	1	3	1	0	0	1	0	1	0	0	2	1	0	0	0	0	0
337	3	0	0	10	1	0	3	0	0	2	0	0	3	0	0	1	0	0	3	1	0	3	0	1	2	3	1	0	0	1	0	0	1	1	0	0	3	0	0	2	0	0	2	0	0	0	1	0	2
338	1	0	0	5	1	0	0	0	0	0	1	0	1	1	1	1	0	0	1	0	0	0	0	0	2	2	0	3	1	0	5	2	0	3	0	0	1	2	0	1	1	1	2	0	0	4	4	0	2
339	1	0	0	5	0	0	2	1	0	1	1	0	2	0	1	1	1	0	1	2	0	1	1	0	2	2	0	1	1	1	1	0	0	0	0	0	1	2	0	4	0	0	1	1	1	2	2	2	2
340	2	0	0	2	0	2	2	0	0	0	1	0	2	0	0	0	0	0	1	0	0	0	0	1	3	0	0	0	0	0	1	0	0	1	0	0	0	0	0	1	0	1	0	0	0	1	0	0	0
341	4	1	0	6	1	1	1	0	0	2	2	0	2	0	1	3	0	0	2	0	0	0	0	0	3	0	0	1	0	0	0	1	0	2	1	0	2	1	0	3	1	0	2	1	0	1	0	0	2
342	1	0	0	4	0	0	2	0	0	1	0	0	0	0	0	2	0	0	2	0	0	0	0	1	1	0	0	0	0	0	0	0	0	0	0	0	1	0	0	0	0	0	0	0	0	1	0	0	0
343	2	0	0	5	0	0	1	0	1	0	0	0	1	1	0	2	0	0	0	0	0	2	0	0	4	1	0	1	1	0	1	0	0	0	0	0	0	1	0	3	0	0	0	3	0	2	1	0	1
344	0	0	0	4	0	0	1	0	0	1	0	0	0	0	0	1	0	0	2	0	0	1	1	0	1	0	0	1	0	0	0	0	0	0	0	0	3	0	0	4	1	0	0	0	0	5	0	0	1
345	3	0	0	18	1	0	1	1	1	0	3	0	4	0	0	6	0	1	2	0	1	1	0	0	7	2	0	2	2	0	2	0	1	3	2	0	1	0	0	7	2	1	2	0	1	5	0	0	7
346	3	0	0	7	0	1	1	0	1	2	2	0	2	0	0	4	0	0	4	0	0	0	1	0	5	2	0	7	0	1	3	0	0	4	0	0	1	2	0	5	1	0	1	1	0	3	1	0	2
347	4	0	0	8	0	0	1	0	0	3	1	0	1	0	0	0	0	0	0	0	0	0	0	0	1	2	0	0	0	1	2	0	1	2	0	0	0	1	0	0	1	0	1	0	0	2	0	0	2
348	1	0	0	3	0	0	0	0	0	0	2	0	0	0	1	3	0	0	0	0	0	0	0	0	0	2	0	0	1	1	0	0	0	0	0	0	0	0	0	3	0	0	0	0	0	0	0	0	0
349	2	1	0	10	0	0	1	0	1	2	1	0	0	0	0	1	1	0	2	0	0	2	0	0	4	1	0	0	0	0	2	1	0	4	1	0	1	1	0	0	1	0	1	1	0	1	0	0	1
350	1	0	0	13	0	0	0	0	0	0	3	0	3	1	0	3	0	1	1	0	1	1	1	0	3	4	0	2	0	1	4	1	0	0	0	1	1	1	1	3	0	2	0	1	2	1	1	1	4
351	2	0	1	7	0	0	1	0	1	1	1	0	0	0	0	0	0	1	1	0	0	0	0	0	3	2	0	1	0	0	2	2	0	1	2	0	1	1	0	2	1	0	0	0	0	0	0	0	2
352	0	0	0	2	0	0	0	0	0	0	0	0	0	0	0	4	0	0	0	0	0	1	0	0	1	0	0	0	0	0	0	0	0	0	0	0	2	0	0	2	0	1	2	0	0	1	0	0	0
353	2	0	0	6	1	0	0	0	1	1	2	1	1	0	0	0	0	0	1	0	0	0	0	0	1	0	0	2	0	1	2	0	1	2	0	0	1	0	0	3	0	0	0	1	0	2	0	1	0
354	0	1	3	0	2	3	0	2	3	0	3	3	1	2	5	1	0	3	1	1	3	1	1	4	1	3	3	3	2	4	1	2	4	0	3	3	3	2	3	1	3	3	0	2	3	5	2	2	0
355	1	0	0	2	0	1	2	0	1	1	1	0	0	0	0	1	0	0	1	0	0	1	1	0	2	2	0	1	1	0	3	0	0	0	0	0	1	0	0	2	0	0	1	0	0	2	0	0	1
356	0	0	1	7	1	0	1	1	0	0	2	0	2	0	0	2	0	0	0	0	0	2	0	0	2	0	0	2	0	0	2	0	0	1	0	0	0	0	0	2	0	0	0	0	0	1	0	0	1
357	1	0	0	8	0	0	1	0	0	1	1	0	1	1	0	0	0	0	2	1	0	0	0	0	2	2	0	1	1	0	2	1	1	2	1	0	4	2	0	1	1	0	1	1	0	3	0	0	1
358	2	0	0	4	0	0	0	0	0	0	1	0	3	0	0	3	0	0	3	0	0	1	0	0	1	1	1	2	1	0	0	0	1	0	0	0	2	1	0	0	0	0	4	0	0	2	0	0	0
359	0	1	0	2	0	0	0	1	0	0	0	0	0	0	0	0	0	0	3	0	0	0	0	0	1	1	0	0	0	0	2	0	0	1	0	0	2	0	0	1	0	0	1	0	0	0	0	0	1
360	1	0	0	7	0	2	0	0	0	0	2	0	0	0	1	0	0	0	0	1	0	2	0	0	1	0	0	1	0	1	1	1	0	2	1	0	1	1	1	3	0	0	2	0	0	2	1	0	1
361	1	0	0	16	1	2	1	0	2	0	0	1	0	1	1	3	0	0	3	1	0	1	0	1	4	2	0	1	0	0	6	1	0	4	0	0	2	0	0	3	0	1	0	0	1	3	0	0	1
362	0	0	0	3	0	0	0	0	0	0	2	0	0	0	0	2	1	0	0	0	0	0	0	0	3	1	0	0	0	1	1	0	0	2	0	0	0	1	0	1	1	0	1	0	0	2	0	1	1
363	0	0	0	2	0	0	0	0	0	0	0	0	0	0	0	4	0	0	0	0	0	1	0	0	1	0	0	1	0	0	0	0	0	1	0	0	0	1	0	0	0	0	1	0	0	2	0	0	1
364	3	0	0	6	0	0	1	0	1	5	1	0	2	0	0	6	0	0	2	0	0	0	0	0	2	0	0	1	0	1	2	0	0	2	0	0	1	0	0	1	0	2	1	0	0	3	0	0	2
365	3	0	1	12	2	1	1	0	0	2	2	1	3	1	0	1	2	1	2	0	1	1	0	1	4	3	2	0	0	1	3	3	0	4	0	1	1	1	1	4	2	0	5	1	2	4	0	2	2
366	0	0	0	5	0	0	2	0	0	0	0	0	1	0	0	3	1	0	2	0	0	0	0	0	2	1	0	1	0	0	3	1	1	0	1	0	2	0	0	2	1	1	0	1	0	3	0	1	1
367	0	0	0	8	0	0	2	0	1	1	0	0	3	0	0	4	0	0	1	1	0	0	1	0	5	1	0	1	1	0	0	0	0	1	2	0	1	0	0	2	1	0	2	0	1	4	0	0	0
368	4	1	0	13	0	0	0	0	0	0	3	0	2	0	1	2	0	0	0	0	1	2	0	0	5	2	1	5	0	0	5	2	1	3	0	1	3	0	0	4	1	1	4	0	0	7	0	0	4
369	1	0	0	10	0	1	1	0	0	1	0	1	2	0	0	3	0	0	3	0	0	1	0	1	2	0	0	0	0	0	5	1	0	3	0	0	2	0	0	2	1	0	2	0	0	1	0	1	2
370	0	0	0	4	1	0	0	0	0	1	1	0	0	0	0	2	0	0	0	0	0	0	0	0	0	0	0	1	0	0	1	0	0	1	0	0	1	0	0	1	0	0	0	0	0	0	1	0	0
371	0	0	0	3	0	0	0	0	0	0	1	0	0	0	0	1	0	0	0	0	0	0	0	0	2	0	0	0	0	0	0	0	0	1	0	0	0	0	0	1	0	0	0	0	0	0	0	1	0
372	3	0	0	1	0	0	2	1	0	0	1	0	1	0	0	0	1	0	1	0	0	1	0	0	0	0	0	1	0	0	1	2	0	1	0	0	2	0	0	1	0	0	0	0	0	1	0	0	1
373	1	0	0	4	0	0	1	0	0	0	0	0	2	1	0	3	0	0	1	0	0	2	1	1	2	1	0	1	0	1	1	0	0	3	0	0	2	0	0	1	1	0	1	0	0	3	0	0	1
374	0	0	0	4	0	0	2	2	1	1	2	0	1	0	0	3	0	0	1	0	0	0	1	0	1	1	0	0	0	0	0	1	0	2	1	0	1	0	0	6	2	0	1	0	1	2	0	0	1
375	1	2	0	4	0	1	0	0	1	0	0	0	1	0	0	4	0	0	0	0	0	0	0	0	1	0	0	1	0	0	1	0	0	3	0	0	3	1	0	2	0	0	0	0	0	4	0	0	0
376	2	0	0	4	0	0	0	0	0	0	1	0	0	0	1	1	0	0	0	0	0	1	0	0	0	0	0	0	0	0	1	0	0	0	0	0	0	0	0	1	0	0	0	0	0	0	0	0	1
377	1	0	0	5	0	0	2	0	1	0	1	0	1	1	0	0	0	0	1	0	0	1	0	0	1	2	0	0	0	0	1	1	0	2	0	0	0	1	0	2	1	0	0	1	0	0	1	0	1
378	0	0	0	6	0	0	0	0	1	1	2	0	0	0	0	1	0	0	1	0	0	1	0	1	1	2	0	0	0	0	1	0	0	0	0	0	0	0	0	1	0	1	0	0	0	0	0	0	0
379	1	0	0	2	0	0	0	0	0	0	0	0	0	0	0	1	0	0	0	0	0	1	0	0	1	0	0	4	0	0	0	0	0	0	0	0	0	0	0	2	0	0	1	0	1	1	1	0	2
380	0	0	1	4	1	1	0	0	1	2	0	1	1	0	1	4	1	1	1	1	1	0	1	1	2	0	2	0	0	2	1	1	1	0	2	0	2	1	1	3	0	1	2	0	1	2	0	1	1
381	3	0	0	9	0	0	0	0	0	3	1	0	1	0	0	3	0	1	0	0	1	0	1	0	3	0	0	1	0	0	2	1	0	3	0	0	2	0	0	2	0	0	2	0	0	2	0	0	2
382	4	0	0	8	0	0	1	0	0	0	1	0	0	1	0	0	1	0	1	0	0	2	0	0	2	0	0	0	0	0	4	0	2	1	1	0	2	0	0	1	0	1	0	1	0	0	1	1	1
383	0	1	0	1	0	0	0	0	0	1	1	0	0	1	0	1	0	0	0	0	0	0	0	0	1	1	0	0	1	0	0	0	0	0	0	0	0	0	0	0	0	0	0	0	1	1	0	0	0
384	0	0	0	9	1	0	2	0	1	1	0	0	1	0	0	1	0	0	3	0	0	2	0	0	2	2	0	3	0	0	5	0	0	4	0	0	1	1	0	2	0	0	0	2	1	4	0	0	1
385	1	0	0	9	1	1	0	0	1	0	1	1	0	0	0	3	0	0	2	0	0	1	0	0	2	2	0	3	0	1	0	1	1	0	0	0	1	1	0	2	1	1	1	1	0	1	0	0	1
386	3	0	2	4	0	1	1	1	0	1	1	0	0	0	0	1	0	0	0	0	0	2	0	1	1	3	0	2	0	1	1	1	0	1	0	0	1	0	0	2	0	0	4	1	0	2	0	0	2
387	1	1	0	2	0	2	1	0	0	0	2	0	2	0	0	1	0	0	0	1	0	1	0	0	1	0	0	0	0	0	3	0	1	0	0	0	2	1	0	3	1	0	0	1	0	0	0	0	1
388	1	1	0	8	0	1	2	0	1	0	1	0	0	0	1	1	0	0	0	0	0	0	0	0	0	1	0	1	1	1	3	1	1	1	0	0	0	0	0	1	0	0	2	0	0	2	0	0	1
389	1	0	0	0	0	0	0	0	0	0	1	0	0	0	0	1	0	1	0	1	0	0	0	0	1	1	0	1	0	0	0	0	0	0	1	0	0	1	0	2	1	0	0	0	0	1	0	0	1
390	0	0	0	4	0	0	0	0	0	0	1	0	3	0	0	3	0	1	1	0	0	0	1	0	1	1	0	0	1	0	2	0	0	1	0	1	3	0	0	2	1	0	0	0	0	1	0	0	2
391	1	0	0	5	0	0	0	0	0	1	1	0	1	0	0	3	0	0	0	0	0	1	0	0	1	1	0	2	0	0	2	0	0	0	1	1	1	1	0	3	0	0	0	0	0	2	0	0	1
392	0	0	3	0	1	3	1	0	3	0	0	2	0	0	3	0	1	2	0	1	2	0	2	4	0	2	2	0	0	2	1	0	2	1	0	3	0	0	3	0	1	2	0	1	2	0	1	2	1
393	3	0	0	4	0	0	1	0	0	1	0	0	1	0	0	1	0	0	0	1	0	0	1	0	0	0	1	1	0	0	0	0	0	2	0	0	0	1	0	4	0	0	2	1	0	1	0	0	4
394	1	0	0	9	1	0	0	0	0	1	3	0	2	0	0	1	1	0	0	2	0	1	0	0	1	1	0	2	0	0	2	0	0	2	0	0	0	0	0	1	0	1	2	0	0	1	0	1	2
395	3	0	1	3	1	0	1	0	0	1	4	0	4	2	0	2	1	0	4	0	0	0	0	0	1	2	0	1	2	0	3	1	0	3	0	0	0	1	0	5	0	0	3	0	0	3	0	1	2
396	0	0	0	4	1	0	0	0	0	0	0	0	0	1	0	1	1	0	1	1	0	0	1	0	0	1	0	2	1	0	0	1	0	1	0	0	0	0	0	3	0	0	0	1	0	3	0	0	0
397	2	0	1	5	0	1	0	0	0	0	0	0	0	0	0	1	0	0	0	0	0	0	0	0	2	1	0	0	0	0	0	0	0	0	0	0	1	0	0	2	0	0	0	0	1	0	0	0	0
398	2	1	0	5	0	1	0	0	0	2	0	0	1	0	0	1	0	0	1	0	0	0	0	0	0	0	0	1	0	0	1	0	0	0	0	0	2	0	0	1	0	0	0	0	0	1	2	0	2
399	0	0	0	6	0	0	1	0	0	0	1	0	1	1	0	4	0	0	1	0	0	1	1	0	0	1	0	1	0	0	2	0	0	1	0	0	1	1	0	2	1	1	1	2	0	0	1	0	1
400	1	0	2	7	0	1	0	1	1	1	3	1	1	0	0	1	1	1	0	0	1	1	1	1	4	3	1	1	2	2	2	0	0	0	0	1	1	1	1	4	0	1	3	1	2	2	1	2	2
401	0	0	0	5	0	0	0	0	1	1	3	0	1	0	0	3	0	0	1	0	0	0	0	0	1	0	0	1	1	0	1	0	1	3	0	0	3	0	1	3	1	0	1	1	0	2	0	0	2
402	0	0	0	2	0	0	0	0	0	0	0	0	1	0	0	2	0	0	0	0	0	1	0	0	1	0	0	1	0	0	0	0	0	1	0	0	0	0	0	1	0	1	0	0	0	1	0	0	1
403	0	0	1	1	0	1	0	1	2	0	0	0	0	1	0	2	2	0	0	1	1	0	3	1	0	1	1	0	2	1	0	2	1	0	0	1	0	2	3	0	1	1	0	2	1	0	0	1	2
404	1	0	0	4	0	0	0	0	1	1	0	0	0	0	0	1	1	0	1	0	1	1	0	1	1	0	1	1	0	0	2	0	0	2	0	0	1	0	0	1	0	0	1	0	0	0	0	0	1
405	1	0	1	6	1	0	4	0	0	1	0	0	0	0	0	2	0	0	1	0	0	0	0	0	0	0	0	0	0	1	1	0	0	1	0	0	0	1	0	0	0	0	0	0	0	1	0	0	0
406	4	0	0	11	1	0	1	0	0	2	5	0	0	0	1	6	0	0	0	0	0	1	0	1	4	5	2	3	0	0	2	1	0	1	3	0	2	1	1	3	1	0	2	1	0	2	2	1	1
407	0	0	0	4	0	0	0	1	0	0	1	0	1	0	0	0	0	0	0	0	0	0	0	0	1	2	0	2	0	0	2	0	0	0	2	0	1	2	1	2	0	0	0	0	0	0	0	1	1
408	1	0	0	10	0	0	1	0	0	0	0	0	0	0	0	2	0	1	1	0	0	1	0	1	2	2	0	1	0	1	1	0	0	0	0	0	0	0	0	2	0	0	0	2	0	1	1	0	1
409	2	0	0	1	0	0	1	0	0	1	0	0	1	0	0	1	0	0	0	1	0	0	1	0	0	0	0	1	0	1	0	0	1	0	0	0	1	1	0	2	1	0	1	0	0	1	0	0	0
410	3	0	0	6	0	0	0	0	0	0	1	0	2	0	0	2	0	0	0	0	0	0	0	0	2	1	2	3	0	0	2	0	0	1	1	0	2	3	0	4	0	0	1	0	0	2	0	0	1
411	0	0	0	5	0	0	0	0	0	0	1	0	0	0	0	1	0	0	0	0	0	0	0	0	0	0	0	1	0	0	0	1	0	0	1	0	1	1	1	0	0	0	0	0	0	1	0	0	0
412	0	0	0	4	1	0	0	0	0	2	0	0	0	0	0	3	0	0	3	1	0	0	1	0	1	0	0	0	0	0	1	0	0	2	0	0	4	0	0	2	0	0	3	0	0	2	0	0	1
413	1	0	0	5	0	0	0	0	1	0	3	0	1	1	0	0	0	0	0	0	0	1	0	0	1	0	0	1	0	0	0	0	0	0	0	0	0	0	0	1	0	0	1	1	0	3	1	0	0
414	1	0	0	3	0	0	0	0	0	2	0	0	0	0	0	1	0	0	0	0	0	0	0	0	2	1	0	0	1	0	1	0	0	0	0	0	2	0	0	2	0	0	0	0	0	2	0	0	3
415	0	0	0	6	0	0	1	0	0	0	1	0	0	0	1	1	0	0	0	1	0	1	2	0	1	0	1	1	1	1	1	0	0	1	1	2	1	0	0	0	0	0	0	1	0	1	2	0	0
416	0	0	0	3	0	0	1	0	1	1	1	1	3	0	0	0	0	0	1	0	0	0	0	0	0	2	0	2	0	0	1	0	0	0	1	0	1	0	0	1	0	0	2	0	0	1	0	0	0
417	1	0	0	2	0	0	1	0	0	1	2	0	0	0	0	2	1	0	0	0	1	0	0	0	1	2	0	0	1	0	0	0	0	1	0	0	0	0	0	0	0	0	0	0	1	1	0	0	1
418	1	0	0	1	1	0	0	0	0	0	3	1	0	0	0	1	0	0	1	1	0	0	0	0	1	1	1	1	1	0	1	0	0	1	1	0	2	0	0	0	1	0	0	0	0	0	0	0	2
419	0	1	1	6	0	0	0	0	0	1	5	0	1	1	0	1	0	0	1	0	0	0	0	0	1	1	0	0	2	0	1	0	0	2	1	0	0	2	1	2	0	0	0	1	0	3	0	0	0
420	0	2	0	8	1	2	0	2	1	0	1	1	2	1	1	2	0	1	1	2	1	0	2	0	3	3	1	0	3	0	4	3	0	2	2	1	0	0	1	1	1	1	1	0	2	3	3	1	1
421	1	1	0	8	0	0	1	0	0	2	0	0	3	0	0	2	0	0	0	0	0	2	0	0	3	1	0	0	1	1	1	0	0	2	0	0	4	1	0	1	1	0	1	3	0	2	0	0	1
422	0	0	0	2	1	0	0	0	0	2	0	0	0	0	0	0	0	0	1	0	0	0	0	0	0	1	0	1	0	0	1	0	0	0	0	0	0	1	0	2	0	0	0	0	0	0	0	0	1
423	0	0	0	6	0	0	2	0	0	3	3	0	1	0	0	0	0	0	1	2	0	1	2	0	5	3	1	0	0	0	3	1	0	2	0	0	1	1	0	0	1	0	0	0	0	3	0	0	2
424	3	0	0	6	0	0	1	0	0	0	1	0	2	0	0	2	0	0	0	0	0	0	0	0	3	1	1	1	0	1	0	4	0	0	2	1	1	3	0	2	1	0	3	1	0	2	2	0	2
425	0	0	0	7	1	0	3	0	1	1	1	0	1	1	0	3	0	0	0	0	1	3	0	0	2	0	0	5	0	0	3	0	0	1	1	0	2	3	0	4	0	0	3	1	0	3	1	1	3
426	0	0	0	1	1	1	0	0	1	1	3	0	2	1	2	1	0	0	2	1	0	1	1	0	0	1	1	0	1	1	2	1	1	2	1	1	1	0	1	2	1	1	1	1	1	1	0	1	3
427	0	0	0	4	1	1	1	0	0	1	0	0	2	1	0	2	0	0	1	1	0	2	1	0	3	2	0	2	1	0	2	1	0	1	0	0	0	0	0	1	1	0	1	0	0	3	1	0	2
428	1	1	2	1	1	0	0	1	0	1	0	0	1	0	0	2	0	0	1	2	0	0	2	0	1	1	0	2	1	1	1	2	1	1	0	0	1	1	0	1	2	0	1	1	0	1	1	0	1
429	0	0	0	5	2	0	0	1	1	1	1	0	0	1	0	3	0	0	1	0	1	1	0	0	2	0	0	1	1	0	1	0	0	1	1	0	1	0	0	6	0	0	0	0	0	1	0	0	1
430	2	1	0	5	0	0	2	1	0	0	3	0	1	1	0	2	2	0	1	0	0	0	0	0	2	3	0	1	0	0	2	1	0	0	1	0	1	1	0	3	0	0	0	1	0	2	1	0	0
431	0	0	1	0	1	3	0	1	2	1	0	2	0	1	1	0	2	2	1	3	1	1	2	1	1	0	1	0	1	0	1	0	1	0	0	2	0	0	1	2	0	0	0	0	3	0	0	2	0
432	1	1	0	0	0	0	2	0	0	0	0	0	0	0	0	0	0	0	0	0	0	0	0	0	0	1	0	2	0	0	1	0	0	0	0	0	1	2	0	0	0	1	0	0	0	1	0	0	0
433	0	0	0	2	0	0	0	1	0	0	2	0	0	0	0	0	0	0	1	0	0	0	0	0	0	0	0	0	0	0	0	0	0	1	1	0	0	1	0	0	0	0	0	1	0	2	0	0	0
434	1	0	0	2	0	1	2	0	0	0	0	1	0	0	0	1	0	0	1	0	0	0	2	0	1	0	0	2	1	0	2	0	0	2	2	0	1	2	0	1	0	0	1	1	0	0	1	0	1
435	5	3	0	4	1	0	1	0	0	2	1	0	2	0	0	5	0	0	1	1	0	4	0	0	1	1	0	3	2	1	3	2	0	4	0	0	2	3	0	3	1	1	3	1	0	2	0	0	8
436	0	0	0	4	0	0	0	0	0	0	0	0	0	0	0	0	0	0	0	0	0	0	0	0	1	0	0	1	0	0	0	0	0	0	0	0	3	0	0	0	0	0	1	0	0	1	0	0	1
437	2	0	0	14	0	0	2	0	0	4	2	0	2	0	0	3	1	0	1	1	1	1	1	0	3	0	0	4	0	0	5	0	0	1	0	0	3	0	0	6	0	0	4	0	0	1	1	0	1
438	1	1	3	1	3	4	2	4	6	1	2	3	2	2	3	1	4	6	2	2	5	1	2	3	1	3	3	1	4	3	2	3	2	1	2	3	1	3	4	1	2	3	1	3	3	2	2	3	1
439	0	0	0	3	0	0	0	0	0	0	0	0	0	0	0	1	0	0	0	0	0	0	0	0	1	0	0	0	0	0	1	0	0	2	0	0	0	0	1	1	0	0	0	0	0	2	0	1	1
440	1	2	0	0	0	1	1	0	0	0	0	0	0	1	0	0	0	0	0	1	0	0	0	0	0	0	0	0	1	0	0	1	0	0	1	0	0	1	0	1	4	0	0	1	0	0	0	0	0
441	0	0	0	0	0	0	0	0	0	1	1	0	1	0	0	1	0	0	0	0	0	0	1	0	1	0	0	1	1	0	0	0	0	1	0	0	0	0	0	0	0	0	1	0	0	2	0	0	1
442	1	3	5	0	4	6	1	3	4	0	2	5	2	3	4	0	5	4	1	4	2	1	3	6	1	6	4	1	5	4	2	6	4	1	4	5	1	4	5	1	3	6	2	3	4	0	3	4	1
443	2	1	0	5	2	1	0	1	1	0	1	0	0	0	0	0	1	0	0	0	0	0	0	0	1	1	1	1	0	0	0	0	0	2	0	0	1	0	1	0	0	1	1	0	2	1	0	1	0
444	0	0	0	2	0	1	0	0	0	0	3	0	1	0	0	0	1	0	1	0	0	0	0	0	2	0	0	1	0	0	2	0	0	0	0	0	0	0	0	0	1	0	1	0	0	1	1	0	0
445	0	0	0	0	0	0	1	2	1	2	1	0	0	1	0	0	0	0	0	1	0	2	0	0	1	1	1	1	0	1	0	0	0	0	0	0	1	0	0	0	0	0	0	0	1	0	0	0	0
446	1	0	0	6	1	0	2	0	0	2	1	0	2	1	0	3	1	0	1	0	0	3	0	1	2	3	0	0	1	0	3	1	0	0	1	0	3	2	0	2	1	0	0	0	0	0	2	0	3
447	1	0	0	1	0	0	1	0	0	1	1	0	0	0	0	0	1	0	0	0	0	2	0	0	1	1	0	0	1	0	1	1	0	0	0	0	0	2	0	0	2	0	1	0	0	0	0	0	0
448	0	1	1	1	1	1	0	2	2	1	2	1	0	1	2	1	1	1	0	1	0	1	1	1	0	4	3	2	1	1	0	1	2	1	1	1	0	0	1	0	0	2	2	1	1	0	2	1	0
449	0	0	0	2	0	0	2	0	1	1	0	0	1	0	1	3	0	0	1	0	1	3	0	0	0	0	0	2	0	0	1	0	1	4	0	0	2	0	1	3	0	0	1	0	0	3	0	1	2
450	2	0	0	5	0	0	1	0	0	0	2	0	0	0	0	2	0	0	1	0	0	1	0	0	4	0	0	2	0	0	3	0	0	1	0	0	1	0	0	4	1	0	1	0	0	3	0	0	2
451	0	0	0	0	0	0	0	0	0	1	0	0	0	0	0	0	0	0	0	0	0	0	1	0	0	0	0	0	0	0	0	0	0	0	0	0	0	1	0	0	1	0	0	0	0	0	1	0	0
452	1	0	1	12	0	0	1	0	0	1	2	0	1	0	0	3	1	0	4	1	0	1	0	0	1	1	3	4	2	1	3	1	2	0	0	0	3	1	1	1	2	0	4	1	1	4	1	0	2
453	0	0	0	0	0	0	1	1	1	0	0	0	0	0	2	0	0	2	0	0	2	0	0	0	1	0	1	1	1	1	0	0	0	1	2	2	2	2	0	1	1	0	0	0	0	0	0	0	0
454	0	0	0	0	0	0	1	1	0	0	1	0	0	0	1	0	1	0	0	1	0	0	1	0	1	0	1	0	1	1	0	1	0	0	3	0	0	0	0	0	0	0	1	0	1	1	0	0	0
455	1	0	0	5	0	0	2	0	0	0	0	0	0	0	0	0	0	0	0	0	1	0	0	1	1	0	1	1	0	0	0	0	1	0	0	0	1	0	0	1	1	1	0	0	0	1	0	0	1
456	4	3	3	6	1	3	1	2	1	2	2	3	2	2	4	5	2	3	2	2	3	2	2	4	4	6	3	6	1	1	1	2	2	1	1	1	1	3	2	1	3	1	4	3	1	2	5	2	7
457	0	1	3	0	1	1	0	1	2	0	1	1	0	1	1	0	1	1	0	1	1	1	1	2	1	2	1	0	1	2	0	1	1	0	1	1	0	1	1	0	1	3	0	2	1	0	1	2	1
458	0	0	0	1	0	0	0	0	0	0	0	0	1	0	0	0	1	0	0	0	0	0	1	0	0	0	0	0	1	0	0	0	0	0	0	1	0	0	0	0	0	1	0	0	1	0	0	0	0
459	0	0	0	1	0	0	1	0	0	0	1	0	0	0	0	2	0	1	0	0	0	0	0	0	0	0	0	1	0	0	0	0	0	0	0	0	0	0	0	0	0	0	0	0	0	1	0	0	0
460	0	0	0	0	0	1	0	0	1	0	0	1	0	0	1	0	1	1	0	0	0	0	0	2	0	0	1	0	0	0	1	0	1	1	2	1	0	1	1	0	0	2	1	0	0	1	1	1	0
461	0	0	0	0	0	0	0	0	0	0	0	0	0	2	0	0	1	0	0	0	0	0	0	0	0	2	0	0	1	1	1	0	0	0	2	1	0	0	0	0	1	0	1	0	0	0	0	0	0
462	0	2	3	4	2	4	2	2	4	0	3	4	3	2	4	7	2	4	3	4	2	1	1	4	3	3	4	6	2	3	2	2	3	3	1	4	1	2	4	2	3	4	4	3	4	4	4	6	8
463	0	0	1	1	0	0	0	0	1	0	0	1	0	0	0	1	0	1	0	0	0	0	1	1	1	1	0	0	0	0	2	0	0	0	0	0	0	0	0	1	1	0	0	1	0	0	1	0	0
464	0	0	0	1	0	0	0	0	0	0	1	0	0	0	0	0	0	0	1	1	0	0	0	0	2	0	0	0	0	0	2	0	0	0	0	0	1	0	1	0	0	0	1	0	0	0	0	0	0
465	1	0	0	2	0	0	2	0	0	0	0	0	0	0	0	0	0	0	1	0	0	1	1	0	1	1	0	2	0	0	3	0	0	0	0	0	1	0	0	0	0	0	3	0	0	1	0	0	2
466	0	0	0	0	2	1	0	1	0	0	3	0	0	0	1	0	1	1	0	1	0	0	0	1	0	3	1	1	2	1	0	1	0	1	2	1	1	4	1	0	1	0	0	3	0	2	2	1	2
467	3	3	3	0	3	4	2	2	5	0	4	4	0	5	6	1	5	5	0	3	4	0	4	4	0	5	4	1	4	5	2	2	5	1	5	3	1	8	3	0	3	3	0	7	4	1	7	4	2
468	0	1	1	1	0	1	0	0	0	1	0	0	0	1	0	0	0	0	1	0	0	0	0	0	0	1	0	0	0	0	0	1	0	0	0	0	1	3	0	0	0	0	0	2	0	0	0	0	0
469	0	0	1	2	1	1	0	0	0	0	0	0	0	1	2	2	1	1	1	0	0	1	0	0	1	1	0	3	0	0	0	0	0	0	0	1	1	1	0	2	0	0	1	2	1	2	1	1	6
470	1	1	0	1	1	0	0	1	0	0	1	0	0	0	0	0	0	0	0	0	0	0	1	0	1	2	0	0	1	0	0	1	0	0	0	0	0	1	0	0	0	0	0	1	0	1	0	0	1
471	1	2	3	0	3	3	0	2	3	2	2	3	0	3	3	0	2	2	0	3	3	0	3	3	0	3	3	0	2	3	1	3	3	0	2	3	0	2	3	0	3	3	0	3	3	1	2	3	0
472	0	0	0	0	1	0	0	2	0	0	4	1	0	1	0	0	0	1	0	1	0	0	0	1	0	5	1	0	0	1	0	1	0	0	2	0	0	2	0	0	2	1	0	3	0	0	0	1	0
473	2	1	1	0	1	1	0	1	1	0	0	2	0	0	2	1	1	1	0	0	1	0	0	1	0	2	1	1	0	2	1	1	1	0	2	1	1	2	1	0	1	1	2	3	2	5	2	1	4
474	1	0	0	0	0	0	0	1	0	0	0	0	0	0	0	0	0	0	2	0	0	0	0	0	0	3	0	0	1	0	1	0	0	1	0	0	1	0	0	1	0	0	2	0	0	1	1	0	0
475	1	0	0	1	0	0	0	0	0	0	0	0	2	1	1	4	0	0	1	0	0	0	0	0	3	2	0	4	2	1	0	2	0	1	2	0	0	0	0	1	2	1	4	4	0	4	2	0	5
476	0	0	0	0	0	0	0	0	0	0	0	0	0	0	0	0	0	0	0	0	0	0	0	0	0	0	0	0	0	0	0	0	0	0	0	0	0	0	0	0	0	0	0	0	0	0	1	0	1
477	2	1	2	2	2	2	0	4	3	0	2	2	1	2	3	3	3	4	1	4	3	0	2	3	0	2	2	2	2	3	4	3	4	3	4	3	1	4	3	0	3	3	1	5	3	4	3	2	1
478	3	4	1	5	3	2	0	1	3	0	5	1	1	1	3	3	2	2	1	1	7	0	2	1	2	3	5	2	2	2	1	2	4	1	1	3	0	3	4	0	3	4	5	3	5	5	2	3	5
479	0	3	3	0	2	3	1	3	2	0	3	3	0	3	5	1	3	3	1	3	3	0	3	4	0	5	3	2	3	2	1	4	3	0	3	3	0	4	3	0	2	3	0	7	3	1	3	2	1
480	0	0	1	0	1	0	0	1	0	0	0	0	0	0	0	1	0	0	0	0	0	0	0	0	0	1	0	0	0	0	0	0	0	0	0	0	0	0	0	1	0	0	0	0	0	0	0	0	1
481	0	2	2	4	2	3	1	3	3	0	3	3	0	3	3	0	3	4	0	4	4	0	3	3	0	4	3	0	2	3	0	3	3	0	3	3	1	2	3	0	3	4	1	4	3	4	5	4	0
482	0	0	1	0	0	0	0	0	0	0	0	0	0	0	1	0	0	0	0	0	0	0	1	0	1	0	0	0	0	0	0	0	0	0	0	0	1	0	0	0	0	0	0	1	0	0	0	0	0
483	0	0	0	0	0	0	0	0	0	0	0	0	0	0	1	0	0	0	0	0	0	0	2	2	0	0	0	1	0	0	1	0	0	0	0	0	0	0	0	0	0	1	0	1	1	1	0	0	0
484	1	0	0	0	0	0	0	0	0	0	0	0	0	0	0	1	0	0	1	0	0	0	0	0	1	0	0	0	0	0	0	0	0	0	0	0	1	0	0	0	0	0	0	0	0	1	0	0	0
485	1	3	4	3	4	4	0	4	4	0	3	4	1	4	7	0	3	4	0	3	4	1	4	5	0	3	3	6	4	4	0	4	6	1	4	3	0	4	5	1	3	4	2	4	5	3	4	5	2
486	0	0	3	0	0	3	0	0	1	1	0	2	0	1	2	1	0	1	1	0	2	0	0	3	1	0	4	0	0	2	0	2	2	0	0	2	0	0	2	0	1	2	0	0	2	1	1	4	0
487	0	0	1	0	0	0	0	0	1	0	0	0	0	1	4	0	0	0	0	0	1	0	0	1	0	0	0	1	1	1	2	0	1	1	1	0	1	1	0	0	1	1	2	1	0	1	2	1	2
488	0	0	1	0	1	1	0	0	0	0	2	0	0	0	0	0	0	0	1	0	0	1	0	0	1	1	0	1	1	1	1	0	0	1	0	0	0	0	1	2	0	0	1	0	0	1	0	0	0
489	1	1	2	1	1	1	0	0	1	1	1	1	1	1	1	2	3	1	0	1	1	0	1	2	0	2	1	0	1	1	1	1	1	0	2	1	1	2	1	0	3	2	2	0	2	2	4	2	1
490	0	1	0	0	0	0	0	0	0	0	0	0	0	0	0	0	0	1	0	0	0	0	0	1	0	1	0	0	0	0	0	0	0	0	0	0	0	1	0	0	0	0	0	0	0	0	0	0	0
491	0	1	0	0	0	0	0	0	0	0	1	0	0	0	0	1	0	0	0	0	0	0	0	0	1	0	0	1	0	0	0	1	0	1	0	0	1	0	1	0	0	0	0	1	0	0	0	1	0
492	0	1	1	0	0	1	0	1	1	0	1	1	0	1	2	1	1	1	0	0	1	0	1	1	0	1	1	0	0	1	0	1	1	0	1	1	0	1	2	0	0	2	1	1	0	1	1	1	0
493	1	0	0	1	0	1	0	0	0	1	0	0	1	0	1	1	0	0	1	0	0	0	1	2	0	3	0	0	1	0	1	0	0	0	0	0	1	1	0	3	0	0	0	2	0	3	1	0	1
494	0	0	0	0	0	0	1	0	0	0	0	0	0	0	0	0	0	0	0	0	0	0	0	0	1	0	0	0	0	0	1	0	0	0	0	0	1	0	0	0	0	0	1	0	0	0	0	0	0
495	0	0	0	0	1	0	2	0	1	0	0	0	0	0	0	1	0	0	0	0	0	0	1	0	0	0	0	0	0	0	1	2	0	0	1	0	0	0	0	0	2	0	0	1	2	2	1	0	0
496	1	0	0	0	0	0	0	0	0	0	0	0	0	0	1	1	0	1	1	0	0	1	1	1	2	2	0	0	1	0	1	0	0	0	1	0	2	0	0	1	0	0	2	0	0	2	0	0	1
497	0	0	0	0	0	0	0	0	0	0	0	0	0	2	0	0	1	0	0	0	0	0	0	0	0	1	0	0	0	0	0	0	0	1	0	0	0	3	0	0	0	0	0	0	0	0	0	0	1
498	0	0	0	0	0	0	0	0	0	0	0	0	0	1	0	0	0	0	0	0	0	0	0	0	0	0	1	0	0	0	0	0	0	0	0	0	0	0	0	0	0	0	0	0	0	0	0	0	0
499	0	0	1	0	0	0	0	1	0	1	0	0	0	0	0	1	0	0	1	0	0	0	0	1	0	1	0	0	0	0	1	0	0	0	0	1	1	0	1	0	0	2	2	2	1	2	0	0	0
500	0	0	0	0	0	1	0	0	2	1	0	0	0	0	1	2	0	1	0	1	1	0	0	1	0	1	1	0	0	0	1	0	3	0	0	0	0	0	0	0	0	0	0	2	0	2	0	0	0
501	0	1	1	0	0	0	0	0	0	0	0	0	0	1	0	0	1	0	1	1	0	0	1	0	3	1	0	1	0	0	0	0	0	0	0	0	0	0	0	0	1	0	0	2	0	0	1	0	0
502	0	0	0	0	0	0	0	0	0	0	0	0	0	0	0	0	1	0	0	0	0	0	0	0	0	1	0	0	0	0	0	1	0	0	0	1	0	1	0	0	0	0	0	0	0	0	0	0	0
503	0	0	0	1	0	0	0	0	1	0	0	1	0	0	1	0	0	1	1	0	1	0	2	1	2	1	1	3	0	2	0	1	1	1	0	1	0	0	2	1	1	1	2	1	1	1	1	2	0
504	0	0	0	0	0	0	0	0	0	0	0	0	1	0	0	1	0	2	0	0	0	0	0	0	0	2	0	0	0	0	0	0	0	0	0	0	0	0	1	0	0	0	1	0	0	0	0	0	0
505	0	0	2	1	2	0	2	0	2	0	0	2	1	2	1	2	1	0	2	2	1	0	2	0	0	2	0	0	1	3	0	1	0	0	2	1	0	1	0	1	0	1	0	1	0	0	1	1	0
506	0	0	1	0	1	1	1	0	2	1	1	1	0	0	1	0	0	2	0	1	2	0	1	1	0	0	1	0	1	1	0	1	0	0	0	1	0	0	0	0	2	3	0	1	1	0	2	1	0
507	0	0	0	0	0	0	0	0	0	0	1	0	0	0	0	0	0	0	0	0	0	0	2	0	0	0	0	0	1	0	1	1	0	0	0	0	0	0	0	0	0	0	0	1	0	0	0	0	0
508	2	0	0	1	2	0	1	0	1	1	0	1	0	0	3	3	2	2	3	1	2	2	2	3	0	3	1	1	4	0	1	3	0	0	3	1	2	4	0	1	6	2	2	6	0	3	0	2	1
509	0	0	2	0	0	0	0	0	0	0	1	0	1	0	0	0	0	0	2	0	0	0	1	0	1	0	0	0	0	0	0	0	1	1	0	0	1	0	0	2	0	0	1	1	0	0	0	0	1
510	2	0	0	0	0	0	2	0	0	0	0	1	1	0	5	4	0	0	1	0	2	0	1	2	0	3	0	0	0	0	0	0	1	1	0	0	0	0	1	0	0	0	0	1	0	3	0	0	3
511	0	2	4	1	1	3	0	3	4	1	1	3	0	3	3	0	3	3	0	0	2	0	4	6	2	3	5	0	2	3	2	1	3	1	3	2	0	1	2	1	1	4	0	4	2	0	0	2	2
512	3	2	0	0	1	1	0	1	0	0	0	1	0	0	3	2	1	0	0	0	0	0	2	3	0	6	1	0	3	2	0	2	2	0	3	0	0	5	1	0	1	1	1	4	2	0	2	1	0
513	0	1	0	0	0	0	0	0	0	0	0	0	0	0	0	0	0	1	0	0	0	0	0	0	1	2	0	0	0	0	1	0	0	0	1	0	0	0	0	0	0	0	0	1	0	0	1	1	0
514	9	0	3	1	1	1	2	1	3	2	2	2	4	1	3	4	1	2	3	1	2	4	2	4	2	2	1	2	4	1	4	2	1	2	3	2	3	3	2	0	1	1	3	2	2	6	2	2	7
515	0	0	0	0	0	1	0	2	2	1	2	1	1	1	1	1	1	1	0	0	1	0	0	1	1	0	0	0	0	2	0	1	1	0	1	1	0	1	1	1	0	1	0	1	1	0	1	1	1
516	0	0	0	0	1	0	0	0	0	0	0	1	0	0	0	1	0	2	0	0	0	0	2	1	0	3	0	1	2	0	0	2	0	0	3	0	0	1	0	0	3	0	0	3	0	0	2	0	0
517	1	1	0	0	0	0	0	0	0	0	0	0	1	0	1	0	0	0	0	1	0	0	0	0	0	2	0	0	0	1	0	0	0	0	2	0	0	0	1	0	1	0	1	0	0	3	0	0	0
518	3	1	1	0	1	2	1	1	2	2	1	1	1	2	4	0	2	2	0	3	2	1	3	4	0	9	2	1	0	1	1	1	1	0	3	1	0	3	2	1	1	2	2	2	1	5	2	1	3
519	3	1	0	1	1	0	0	2	0	1	1	1	1	1	1	2	2	0	1	1	0	1	2	4	1	3	0	0	1	0	0	2	0	1	4	0	2	4	1	4	2	0	4	5	0	9	2	0	2
520	5	2	1	1	2	3	1	3	1	0	3	4	3	3	3	4	6	1	1	3	1	1	4	6	0	10	3	0	2	1	2	2	2	0	3	1	2	5	2	2	1	1	1	4	1	11	5	1	3
521	0	0	0	0	0	0	0	0	0	1	1	0	0	0	2	0	0	1	0	0	1	1	1	1	0	2	0	1	1	0	1	1	0	2	0	0	2	0	0	0	1	0	2	2	0	1	1	0	2
522	1	1	1	1	2	1	0	1	1	0	2	1	0	1	1	2	0	1	0	0	1	1	1	1	2	1	1	1	1	1	2	1	1	1	1	1	0	1	1	0	1	1	0	1	1	1	2	1	1
523	1	0	2	0	0	2	1	1	1	1	0	1	0	0	1	4	1	0	2	0	0	2	2	3	0	7	0	1	1	0	1	2	0	3	3	0	4	2	1	1	2	1	1	4	1	8	2	2	1
524	2	1	1	4	1	1	3	1	1	1	2	1	2	1	2	2	1	1	2	1	2	1	1	3	2	2	1	1	1	1	3	2	1	1	1	1	4	1	1	2	2	1	4	3	2	6	1	3	1
525	0	0	0	0	0	0	0	0	0	0	0	1	1	0	0	0	0	1	0	0	0	0	0	1	1	0	1	0	0	0	1	0	0	0	1	0	0	0	0	0	0	1	1	0	0	1	0	0	1
526	4	0	2	0	1	0	2	1	0	0	0	0	1	0	0	3	0	0	0	0	0	2	0	0	2	1	0	1	0	0	2	1	0	1	0	0	2	0	0	0	0	0	1	1	0	4	0	0	2
527	4	0	0	1	0	0	3	1	0	1	0	1	1	0	0	2	0	0	2	0	0	0	2	1	1	6	0	4	0	0	4	0	0	5	1	0	3	1	0	3	0	0	4	2	0	8	1	0	4
528	0	1	2	1	1	3	1	3	1	1	1	1	1	1	3	1	2	2	2	2	2	0	2	1	1	1	3	1	3	1	2	2	3	1	1	2	0	2	2	0	1	2	1	2	2	0	2	2	1
529	1	0	0	0	0	0	1	0	0	0	0	0	0	0	2	1	0	0	1	0	1	0	1	1	0	1	0	0	1	1	0	0	0	1	0	0	0	0	0	1	0	0	0	1	0	1	0	0	2
530	3	1	1	0	0	0	2	0	1	2	1	0	0	0	0	2	1	0	2	0	1	2	1	1	4	2	0	2	1	0	1	1	0	1	1	0	1	1	0	2	1	0	4	2	0	3	2	1	7
531	1	0	0	0	0	0	0	0	0	0	0	0	1	0	0	0	0	0	1	0	0	0	1	2	0	0	0	0	0	0	1	0	0	0	0	0	0	0	0	0	1	0	0	0	0	0	0	0	0
532	0	0	1	1	0	0	0	0	0	0	0	0	1	0	0	0	0	0	0	0	0	1	0	0	0	1	0	0	1	0	0	0	0	0	1	0	3	0	0	0	0	0	1	0	0	1	0	0	2
533	0	0	0	0	0	0	0	0	0	0	0	0	0	0	0	0	0	0	0	0	0	0	0	0	0	0	0	0	0	0	0	0	0	0	0	0	0	0	0	0	0	0	0	0	0	0	0	0	0
534	0	0	0	0	0	0	0	1	0	0	0	0	0	0	0	0	0	0	1	0	0	0	0	0	0	0	0	0	1	0	0	1	0	0	0	0	0	0	0	0	0	0	0	1	0	0	0	0	0
535	5	2	3	2	2	3	0	1	2	3	2	3	2	2	3	14	2	2	5	1	2	4	2	4	4	2	2	6	3	3	5	2	2	5	2	2	3	4	2	3	2	2	7	7	2	15	3	1	10
536	0	0	0	0	0	0	0	0	0	0	0	0	0	1	0	1	1	1	0	1	0	1	0	0	0	0	0	0	1	0	0	1	0	0	1	1	0	1	0	0	0	0	0	1	1	1	1	0	1
537	2	0	1	1	0	0	2	0	1	3	0	0	4	1	0	2	1	0	2	0	0	6	2	1	1	4	1	4	1	2	4	1	1	5	4	1	7	7	1	1	6	1	3	4	0	5	2	0	7
538	0	0	0	0	0	0	0	0	0	0	0	0	0	0	0	0	0	0	0	0	0	0	0	1	0	0	0	0	0	0	0	0	0	0	0	0	0	0	0	0	0	0	0	0	0	0	0	0	0
539	5	0	1	1	0	1	1	1	0	2	1	0	2	1	0	6	0	0	3	0	1	0	0	1	1	3	0	2	0	0	0	1	0	0	1	1	3	5	0	5	2	0	4	2	0	7	1	0	6
540	0	1	1	0	1	1	1	2	0	0	1	1	0	1	1	1	1	1	1	0	1	0	1	1	0	0	0	1	1	1	1	0	1	1	1	1	0	1	1	0	0	1	2	0	1	0	0	1	2
541	3	0	0	1	0	0	1	0	0	0	1	0	1	0	0	5	0	1	2	0	0	3	1	2	0	1	0	1	0	0	3	0	0	2	0	0	3	1	0	1	0	0	1	3	0	4	0	0	3
542	0	0	0	0	0	1	1	0	1	2	0	0	1	1	0	0	0	0	0	0	0	2	0	2	1	2	0	2	0	1	1	0	0	2	1	0	0	0	0	1	0	0	3	2	0	3	0	0	1
543	0	0	0	0	0	0	1	0	0	0	0	0	0	0	1	1	0	0	0	0	0	0	0	1	3	0	1	0	0	0	0	0	0	2	1	0	2	0	0	0	0	0	2	0	0	1	0	0	2
544	1	0	0	1	0	0	0	0	0	1	0	0	0	0	0	1	0	1	1	0	1	0	0	3	0	0	0	0	0	0	2	0	0	1	1	0	2	0	0	2	1	0	0	2	0	2	0	0	2
545	1	0	1	1	1	1	1	0	0	1	0	0	2	0	1	5	0	1	1	0	0	3	0	4	3	4	0	1	1	0	5	0	0	3	1	0	3	3	0	4	0	0	7	1	0	7	0	0	2
546	2	0	0	0	0	2	0	0	0	0	0	0	1	0	0	1	1	0	1	1	0	1	0	0	0	1	0	1	2	0	3	0	0	0	0	0	0	0	0	0	0	0	0	1	0	1	0	0	1
547	0	0	0	0	1	0	0	0	0	0	0	1	0	0	0	0	1	0	1	0	0	1	0	0	0	0	0	0	0	0	0	1	0	0	2	0	0	3	0	0	1	0	0	2	0	1	2	0	0
548	0	0	1	0	1	1	0	0	0	0	0	0	0	1	0	0	0	1	0	0	1	1	0	1	0	1	0	1	0	1	1	0	1	0	0	1	0	0	0	1	0	1	2	0	1	3	0	2	2
549	0	0	0	0	0	0	1	0	0	0	0	0	2	2	1	1	1	0	0	1	0	0	0	0	0	1	0	0	0	1	1	0	1	0	1	1	0	2	0	1	0	0	0	1	0	0	0	1	0
550	0	0	1	0	0	0	1	0	0	0	0	0	0	0	0	0	0	0	0	0	0	0	0	0	0	0	0	0	0	0	0	0	0	0	0	0	1	0	1	0	0	0	0	0	0	0	0	0	0
551	0	0	0	1	0	0	1	0	0	0	0	0	0	0	0	3	0	0	1	0	0	0	0	0	0	1	0	1	2	1	0	1	0	0	1	0	2	0	0	1	0	0	0	4	0	2	1	0	1
552	0	0	1	3	0	0	0	0	0	1	0	0	0	0	0	0	0	0	0	1	0	0	0	0	1	0	0	0	0	0	4	0	0	1	0	0	2	0	0	2	0	0	1	0	0	0	0	0	0
553	1	0	0	4	0	1	1	0	1	2	1	0	0	0	0	1	0	1	2	0	0	1	0	0	1	2	1	3	0	0	2	0	1	2	2	0	3	4	0	2	0	0	3	1	1	1	2	1	2
554	2	2	1	4	0	1	2	1	1	1	0	1	2	2	1	1	0	0	2	0	0	2	0	1	2	1	0	4	0	0	3	0	0	2	2	0	4	1	0	2	0	0	5	3	0	6	1	0	5
555	0	0	0	0	0	0	0	0	0	0	0	0	0	0	0	0	0	0	0	0	0	0	0	1	0	0	0	0	0	0	0	0	0	0	0	0	0	0	0	0	0	0	0	0	0	0	0	0	0
556	0	0	1	0	1	1	0	1	0	0	0	0	0	0	1	0	0	1	0	0	2	0	0	1	0	0	0	0	0	0	0	0	0	0	0	0	0	0	0	0	0	0	0	0	0	0	0	1	0
557	5	0	0	2	0	0	1	1	1	1	0	0	0	0	1	3	1	1	2	0	0	1	0	4	1	5	0	0	1	0	2	1	2	0	5	0	1	3	2	3	3	0	1	4	0	7	1	1	7
558	0	0	0	1	0	0	0	1	0	0	1	0	0	1	1	1	1	0	0	0	1	0	0	2	1	0	0	0	0	1	1	0	2	2	0	1	0	0	0	0	0	1	0	1	1	1	1	1	1
559	0	1	0	0	0	1	0	1	2	0	3	2	0	2	0	0	1	1	0	1	2	0	1	2	1	1	2	0	2	1	0	1	1	0	2	1	0	1	0	0	0	1	0	2	1	0	2	3	0
560	5	0	2	0	0	2	3	1	0	4	0	0	4	0	2	3	1	0	1	0	1	4	1	3	0	3	0	1	1	0	5	1	1	2	0	1	2	3	0	2	3	1	0	3	0	6	2	1	3
561	3	2	1	0	0	1	1	0	0	2	1	0	2	0	1	2	0	0	2	1	2	0	0	2	0	1	1	0	0	0	2	1	1	0	0	1	1	1	1	0	0	0	1	1	1	1	1	1	0
562	2	0	1	3	0	1	5	0	1	3	0	1	3	0	1	5	2	2	4	1	1	1	0	1	4	1	0	2	1	0	7	1	0	6	0	0	6	1	0	3	1	0	4	1	0	4	0	0	4
563	4	1	1	2	0	0	2	0	0	1	0	0	2	0	0	5	0	0	1	1	1	1	0	0	1	1	1	3	0	0	2	2	0	3	1	0	2	1	0	1	0	0	3	2	0	5	2	0	2
564	1	0	1	0	2	2	0	1	1	0	2	1	1	1	1	0	1	1	0	1	2	0	1	2	0	1	1	0	1	1	0	1	1	0	1	1	1	1	1	0	1	1	0	2	1	0	1	1	1
565	1	1	0	0	0	0	0	0	0	0	0	0	0	0	0	1	0	0	1	1	0	0	0	2	1	2	0	0	0	1	0	1	0	0	2	1	0	1	0	0	0	0	3	0	0	4	0	1	3
566	0	0	0	1	0	1	4	0	1	2	0	0	2	0	1	2	0	0	0	0	0	2	0	2	1	3	0	3	0	1	2	1	0	1	0	0	2	1	1	4	1	0	2	1	0	3	2	1	2
567	0	0	1	0	0	0	1	0	0	0	0	1	1	0	0	1	1	1	1	0	0	0	0	0	0	1	0	0	0	0	0	0	0	0	0	0	0	0	0	0	0	0	0	0	0	0	0	0	0
568	7	1	0	4	1	2	5	1	0	3	0	0	2	1	1	2	1	0	4	0	0	4	0	2	4	1	0	2	0	0	1	2	0	3	4	0	5	2	2	4	1	0	5	3	0	8	1	0	3
569	1	0	2	0	0	1	0	1	2	0	1	2	0	0	2	2	1	1	0	1	2	0	1	1	0	2	2	1	1	1	1	1	1	1	2	1	1	3	1	2	1	3	1	3	3	2	3	2	1
570	7	0	3	1	0	1	2	0	1	1	0	0	1	0	1	8	0	0	2	0	0	2	0	4	2	6	0	0	0	0	1	0	0	4	0	0	2	2	0	2	0	0	6	5	1	4	3	1	5
571	1	0	1	1	0	1	1	0	0	0	1	1	1	0	1	2	0	0	0	0	1	0	0	0	1	2	0	1	0	0	0	0	0	1	0	0	2	0	0	1	0	0	0	0	0	2	0	0	0
572	5	0	0	5	1	0	2	2	0	2	0	1	2	1	4	6	1	0	3	1	0	3	1	2	1	3	0	1	0	0	2	2	0	1	1	0	2	2	0	3	1	0	4	5	1	9	1	0	5
573	1	0	0	2	0	2	0	0	1	0	0	1	3	0	0	2	0	0	0	0	0	1	0	1	1	2	0	1	0	0	2	1	0	2	0	0	2	2	0	3	1	0	1	0	0	2	1	0	4
574	2	0	1	1	0	0	1	0	0	0	0	0	1	0	1	2	0	0	1	0	0	0	0	2	1	3	1	2	0	0	2	0	0	3	2	0	1	1	0	3	0	0	3	0	0	4	1	0	3
575	9	0	0	4	0	2	3	1	1	3	2	0	3	0	7	8	2	0	7	2	0	5	2	4	6	7	1	5	1	1	8	1	1	5	4	0	4	6	0	7	3	0	6	6	0	14	5	0	6
576	4	0	0	2	0	2	2	0	0	1	0	0	1	0	0	0	1	0	2	0	0	0	0	1	1	7	0	0	0	1	2	0	0	3	1	0	3	4	0	1	0	0	2	0	0	5	1	0	3
577	6	1	1	5	0	1	2	0	0	3	0	0	4	0	3	4	0	0	2	0	0	6	0	3	4	3	0	5	0	2	5	0	0	5	1	0	5	1	0	5	0	0	1	2	0	8	0	0	7
578	11	0	0	7	0	0	3	0	0	7	1	0	4	2	0	11	0	0	3	1	0	3	0	3	9	7	0	11	1	0	8	1	0	8	0	0	7	2	0	5	0	1	7	4	0	10	0	0	5
579	1	2	1	0	1	1	0	1	1	1	1	2	0	1	3	1	1	1	1	2	1	1	1	1	1	1	1	0	1	1	4	1	1	1	1	2	1	2	1	1	2	1	2	1	1	1	2	1	2
580	0	0	0	0	0	0	0	1	1	0	0	0	1	0	0	0	0	0	0	0	0	0	0	0	0	0	0	0	0	1	0	0	0	1	0	0	0	1	1	0	0	0	0	0	0	2	0	2	0
581	6	3	3	4	4	4	2	5	3	2	1	4	3	2	7	4	4	3	3	3	4	4	2	9	3	9	3	3	3	4	3	5	4	3	4	2	6	3	5	4	2	4	8	4	4	10	5	4	5
582	9	0	3	4	1	2	5	0	1	4	1	0	3	1	4	4	1	0	4	1	0	3	0	1	1	7	0	6	2	0	4	0	2	3	0	2	5	2	0	6	0	0	5	4	2	5	4	1	7
583	2	0	1	3	0	1	1	0	0	0	1	0	1	0	1	2	1	1	0	0	0	1	0	1	1	3	1	2	1	0	3	0	0	1	1	0	1	0	1	2	0	1	3	1	1	3	1	1	3
584	4	0	1	2	0	3	1	0	1	3	0	0	1	0	4	2	0	1	1	0	2	3	0	3	1	0	0	4	0	1	2	0	2	1	0	1	5	1	0	2	0	0	3	1	0	6	1	2	4
585	5	1	0	4	0	0	1	2	0	2	0	0	0	0	1	5	0	0	2	0	0	1	1	1	2	3	1	1	1	1	2	1	0	3	3	0	2	1	0	4	2	1	5	4	0	10	2	0	3
586	3	0	0	0	0	0	1	0	0	0	1	0	0	0	1	3	0	0	1	0	0	1	0	1	3	4	0	1	0	0	4	0	0	0	2	0	5	2	0	2	1	0	5	3	1	3	0	1	3
587	5	0	2	2	0	2	2	0	0	0	1	2	2	1	1	2	0	1	0	2	2	1	1	3	1	2	1	3	2	1	2	0	0	1	2	1	1	1	2	3	0	2	4	5	1	5	0	1	1
588	1	0	0	0	0	0	0	0	0	0	0	0	1	1	0	1	0	0	1	0	0	2	1	0	0	0	0	1	1	0	1	1	0	0	0	0	1	0	0	3	0	0	3	1	0	4	2	0	0
589	4	0	0	3	1	0	3	0	1	5	0	0	3	0	1	6	0	0	2	0	0	4	1	3	2	4	1	1	0	2	5	0	0	3	1	0	4	4	0	2	1	1	3	1	0	8	1	1	6
590	2	0	0	1	0	0	3	0	0	1	2	1	0	0	1	4	0	0	1	0	0	2	1	4	2	2	1	0	0	0	1	0	0	3	1	1	2	2	0	1	0	0	2	2	0	11	0	0	3
591	11	0	1	7	0	1	4	0	0	2	1	0	4	0	3	7	1	0	4	0	0	2	0	1	4	5	0	5	1	0	7	1	1	7	2	2	4	4	1	4	1	0	7	4	0	6	0	0	4
592	3	0	0	2	0	1	1	0	0	2	0	0	1	0	1	2	0	0	2	1	0	4	0	1	5	4	1	0	0	0	3	0	0	3	0	0	3	1	0	4	0	0	5	1	0	7	0	0	6
593	6	1	0	3	0	1	1	0	0	1	0	0	2	0	1	5	0	0	2	0	0	2	0	3	2	4	0	2	1	2	4	0	0	4	0	0	7	3	0	1	1	0	4	2	0	9	2	0	4
594	2	0	2	3	0	1	1	0	0	2	0	0	0	0	1	2	0	1	4	0	2	1	0	3	3	4	0	4	0	1	1	0	1	1	1	0	1	0	1	2	1	2	8	1	1	5	1	1	3
595	4	0	1	3	0	0	1	0	0	3	0	0	4	0	0	4	0	0	2	0	0	4	0	0	4	0	0	2	0	0	2	1	1	1	1	0	4	1	0	3	0	2	3	1	0	2	1	0	2
596	2	0	0	3	0	1	2	0	0	1	0	1	1	0	3	5	0	0	7	0	0	3	1	2	3	4	1	3	0	0	6	0	0	4	0	0	3	3	0	5	0	0	3	3	0	10	1	1	4
597	4	0	1	1	0	0	1	0	0	2	0	0	0	0	1	0	0	0	1	0	0	1	0	1	0	1	0	1	0	0	1	0	0	0	1	0	2	2	0	3	1	0	3	1	0	5	1	0	3
598	3	0	1	0	0	0	0	0	1	0	1	1	1	1	1	1	2	0	1	0	0	0	1	1	2	4	0	2	0	1	1	1	1	1	0	0	3	1	1	0	0	1	5	3	1	2	0	1	0
599	8	0	0	2	0	1	6	0	0	0	1	0	3	1	1	5	2	2	3	1	0	4	1	2	4	9	0	6	4	0	9	2	1	9	3	1	7	3	0	5	3	0	9	7	2	19	3	0	10
600	0	0	0	2	1	0	2	0	0	2	2	0	1	1	3	2	0	0	0	2	0	1	0	0	1	2	0	1	1	0	2	1	0	1	1	0	1	4	0	2	2	0	4	1	0	6	0	0	1
601	0	0	2	0	0	1	0	1	1	0	0	1	1	0	1	0	0	0	1	0	1	0	0	0	0	2	1	0	0	1	2	0	1	0	1	1	0	1	1	1	1	1	0	0	1	1	1	1	0
602	2	2	0	1	1	2	3	0	1	2	2	0	3	0	2	2	1	0	2	1	0	4	1	0	1	1	0	1	1	0	4	1	0	0	0	0	2	2	0	0	2	0	2	2	0	3	4	0	4
603	1	0	0	0	0	0	0	0	0	1	0	0	0	0	0	0	0	0	0	0	0	0	0	0	0	1	0	1	1	1	1	0	0	1	1	0	0	0	0	0	0	0	1	1	0	2	1	0	0
604	0	0	0	1	0	0	1	0	0	1	1	1	0	1	1	1	1	0	2	0	0	2	0	0	4	0	0	1	0	0	0	0	0	1	0	0	1	1	0	2	0	0	2	2	0	0	1	0	1
605	0	2	1	2	0	0	1	0	0	2	1	0	1	0	1	1	0	1	1	0	2	0	3	0	1	1	1	3	1	0	1	2	0	1	0	1	1	1	0	2	3	1	1	3	0	0	1	2	0
606	0	1	0	5	0	0	0	2	2	2	1	0	1	1	0	0	1	0	0	1	0	1	2	1	4	2	1	0	1	0	1	1	0	0	0	0	1	1	0	1	0	2	1	2	1	2	1	1	0
607	0	0	0	0	0	0	0	0	0	1	0	0	1	0	0	0	0	0	2	0	0	0	0	0	0	0	0	0	1	0	0	2	0	1	0	0	0	0	0	0	0	0	1	1	0	2	1	0	0
608	0	1	0	0	0	0	0	1	0	0	0	0	0	0	0	0	1	0	0	0	0	2	1	0	1	1	0	0	1	0	0	0	0	0	1	0	0	0	0	0	1	0	1	1	0	1	0	0	0
609	0	2	0	0	0	1	1	1	1	1	1	0	1	0	0	1	1	0	2	1	1	0	2	1	0	1	3	1	2	1	2	4	1	4	2	0	0	2	1	2	2	0	0	3	0	0	1	1	2
610	3	2	3	2	1	3	3	3	3	3	3	3	2	3	3	3	4	3	0	3	5	4	2	7	2	2	3	3	4	3	0	6	3	2	3	2	1	3	1	2	2	3	3	6	1	2	1	3	2
611	0	2	3	0	0	2	2	1	1	1	0	1	0	1	2	0	1	1	1	1	3	0	2	1	1	0	1	0	0	1	2	0	1	0	1	2	1	0	3	0	1	1	0	0	2	0	0	0	0
612	1	0	0	1	0	3	2	2	2	0	1	1	1	1	1	2	0	1	1	1	1	2	0	1	0	1	0	2	0	0	2	1	2	3	2	1	2	0	1	1	1	0	2	1	0	3	3	1	0
613	1	0	1	0	0	1	1	1	0	0	1	2	0	1	0	0	1	0	0	1	0	1	0	0	0	3	0	2	0	0	2	2	0	1	1	0	1	3	1	0	1	2	2	1	1	1	0	0	1
614	0	1	4	3	1	2	0	1	4	0	3	2	0	3	1	0	2	3	1	2	2	0	3	2	2	2	2	1	4	2	0	1	1	0	2	2	1	3	3	1	3	3	1	2	2	4	4	6	1
615	1	0	0	2	1	0	0	0	0	1	1	0	0	1	0	1	0	0	0	0	0	0	2	2	0	0	0	0	2	1	1	0	0	2	1	0	0	0	0	1	0	0	1	2	0	2	0	0	1
616	2	5	4	1	2	8	0	4	3	0	1	3	0	2	6	2	5	4	1	3	3	0	5	3	1	4	5	0	5	5	2	6	3	0	3	3	2	2	5	2	2	3	1	6	4	1	3	2	1
617	1	1	0	0	0	0	0	0	0	0	0	0	0	1	0	1	1	0	1	0	1	0	0	0	0	1	0	1	0	1	0	2	0	2	1	0	1	4	0	1	1	0	1	0	0	0	1	0	0
618	0	0	0	1	0	1	1	0	1	2	0	0	1	0	0	0	0	1	1	0	0	0	0	0	1	0	0	0	1	0	0	0	0	1	0	0	1	1	0	1	0	0	1	2	0	1	1	0	0
619	4	5	5	5	4	6	1	8	4	2	4	4	0	5	7	3	5	7	2	7	3	0	7	4	2	9	3	5	9	6	1	5	5	2	6	7	1	4	5	1	2	5	2	8	6	4	6	6	9
620	3	1	0	7	0	0	1	0	1	1	1	0	0	0	0	1	0	0	1	0	0	1	0	0	1	1	0	2	1	0	3	1	0	0	0	0	4	3	0	1	2	0	0	0	0	1	1	0	1
621	0	1	0	0	0	0	0	0	0	0	0	0	0	0	1	1	0	0	0	0	0	0	0	0	0	0	0	1	0	0	0	0	0	1	0	0	1	0	0	0	0	0	0	0	0	0	0	0	0
622	2	1	0	5	1	0	1	0	0	0	0	0	1	2	0	3	3	1	0	1	0	2	0	0	4	3	0	0	2	2	2	2	0	1	2	1	2	1	0	0	4	0	1	1	0	2	3	0	0
623	0	0	1	1	2	0	1	2	0	0	2	0	0	1	0	1	2	0	0	0	1	0	3	0	1	4	0	1	1	1	3	3	4	2	1	1	1	1	0	2	1	0	0	0	0	2	0	0	2
624	0	0	0	2	0	0	0	0	0	1	1	1	0	0	0	0	0	0	1	0	0	0	0	0	1	0	0	0	0	0	0	0	0	1	0	1	0	0	0	0	1	0	0	0	0	1	0	0	0
625	3	0	3	9	1	2	1	1	1	1	1	1	2	1	1	4	1	1	1	1	2	1	1	3	1	2	2	0	1	2	2	2	1	1	3	3	0	0	2	2	2	1	1	3	1	1	2	1	1
626	1	0	0	6	1	0	1	0	0	1	1	0	2	1	0	0	1	0	2	0	0	0	1	0	4	1	0	1	3	0	0	2	0	0	2	0	1	1	0	5	2	0	1	0	0	1	1	0	2
627	2	1	0	7	2	0	0	0	0	1	1	0	1	1	0	2	0	0	2	0	0	0	0	0	1	3	1	1	1	0	2	1	0	1	0	0	0	0	0	3	1	0	0	1	1	3	0	0	0
628	1	0	0	10	1	1	1	0	0	0	1	0	0	0	0	3	0	0	2	1	0	1	0	0	4	4	1	1	0	1	2	1	0	3	1	0	2	2	1	6	0	0	1	0	1	7	0	0	0
629	4	1	0	6	0	0	1	1	1	0	0	0	2	0	0	5	0	0	1	1	0	3	1	2	2	1	1	1	1	1	1	0	0	2	1	0	1	2	0	2	1	0	5	0	1	3	0	0	1
630	1	0	0	5	0	1	2	0	1	0	0	0	0	0	0	3	0	0	1	1	0	0	0	0	2	1	0	1	0	0	1	0	1	3	0	0	2	0	0	4	0	0	2	0	0	1	0	0	2
631	0	0	0	3	0	0	2	0	0	0	1	0	0	0	0	0	0	0	0	0	0	0	0	0	1	0	0	1	1	0	2	0	0	1	0	0	0	0	0	2	0	1	1	0	0	2	0	0	1
632	1	0	0	5	0	0	1	0	0	1	1	0	4	1	0	1	0	0	1	2	0	1	2	0	5	3	0	1	1	0	2	0	0	0	0	0	1	0	0	1	1	0	2	0	0	3	0	0	3
633	0	0	1	10	0	0	0	0	0	1	0	0	1	1	0	1	0	0	2	1	0	1	0	0	3	0	0	4	0	0	1	0	0	1	1	0	0	1	1	2	1	2	0	0	0	1	0	0	5
634	1	0	1	3	0	1	0	2	1	1	0	1	2	0	1	2	0	0	0	0	1	0	0	2	1	0	0	3	0	2	1	0	1	2	1	0	1	0	1	0	0	0	1	0	1	2	1	0	0
635	0	0	0	3	1	0	1	0	1	0	0	0	1	1	0	2	0	0	0	1	0	1	1	0	1	0	0	0	0	1	2	0	0	0	0	0	1	0	0	1	0	0	0	0	0	1	1	0	1
636	0	1	0	3	0	0	0	1	0	0	1	0	2	1	0	1	0	0	0	1	0	1	1	0	0	0	0	1	1	0	0	0	0	1	1	0	0	2	0	2	2	0	1	2	0	2	3	0	1
637	1	0	1	6	0	0	2	0	0	1	1	0	0	0	0	1	1	0	3	0	0	2	0	0	4	0	0	2	0	0	3	1	0	1	0	0	2	0	0	3	0	0	0	0	0	2	1	0	4
638	1	0	2	1	2	2	0	1	2	2	1	3	1	1	3	1	4	1	3	1	4	1	2	1	1	3	1	3	1	1	0	2	2	1	2	2	3	1	2	2	0	2	3	1	3	0	3	1	0
639	0	1	0	2	0	0	1	0	1	0	0	1	1	1	0	1	0	1	0	1	0	1	0	1	0	0	1	1	1	0	0	0	0	0	0	0	0	2	0	1	0	0	1	0	0	1	0	0	0
640	1	0	0	8	0	0	2	0	0	0	2	0	0	0	0	1	0	0	0	0	0	0	0	0	4	0	0	2	0	0	1	1	1	0	0	0	2	1	1	4	1	0	1	0	0	2	1	0	2
641	0	0	0	3	0	0	0	0	0	0	1	2	0	0	0	1	0	2	0	0	0	1	0	0	2	0	0	0	0	0	0	0	0	1	0	0	0	0	0	0	0	0	1	0	0	0	0	1	0
642	3	0	0	3	0	0	1	0	1	0	0	1	2	0	0	4	0	0	3	0	0	4	0	0	1	1	0	1	3	0	3	1	0	3	0	0	2	1	2	5	1	0	1	1	0	7	1	0	0
643	0	0	0	1	0	0	1	0	0	0	3	0	1	2	0	3	0	0	0	0	0	1	0	0	1	0	0	1	2	0	2	0	1	0	1	0	3	0	0	4	0	0	0	0	0	1	0	0	0
644	0	0	2	6	0	0	2	0	0	0	2	0	1	0	2	1	0	0	0	0	1	0	1	0	1	0	0	1	0	0	1	0	1	3	0	0	1	0	0	3	0	0	1	2	0	0	0	1	0
645	2	0	0	7	0	0	2	0	0	2	2	0	2	0	0	3	0	0	1	0	0	0	0	0	0	1	0	0	1	2	3	1	0	2	0	1	1	1	0	3	1	0	1	1	0	2	1	0	3
646	1	0	0	0	0	0	0	0	0	0	1	0	0	0	1	0	0	0	0	1	0	0	0	0	0	0	0	0	1	0	0	1	0	0	0	0	0	1	0	0	1	0	0	0	0	0	1	0	0
647	1	0	1	13	0	0	1	0	0	2	2	0	1	0	0	0	0	0	2	0	0	2	1	0	3	3	0	2	0	0	0	0	1	3	0	0	0	0	0	1	0	0	2	0	0	2	0	0	2
648	1	0	1	5	0	1	0	0	2	0	2	0	1	1	0	4	0	0	0	1	1	2	0	1	3	2	1	1	0	0	3	1	0	2	1	0	1	1	0	1	0	0	0	0	0	0	0	0	2
649	0	0	0	4	0	0	1	0	0	0	1	0	0	2	0	2	0	0	2	0	0	0	0	0	1	0	2	1	0	0	2	1	1	2	0	0	0	0	0	2	0	0	3	0	0	0	0	0	2
650	1	0	0	5	0	0	1	0	0	0	4	0	1	0	0	2	0	1	2	0	0	1	0	0	4	0	1	2	0	1	2	0	0	0	0	0	2	0	0	2	1	0	1	0	1	3	0	0	0
651	2	0	0	11	0	1	2	0	1	1	3	0	3	0	1	5	0	1	4	1	0	2	2	0	4	7	0	3	2	0	2	1	0	2	1	0	3	1	0	1	0	1	2	0	1	7	0	0	5
652	1	0	0	6	0	1	2	0	1	2	0	0	1	0	0	2	1	0	1	0	0	2	1	0	2	0	0	0	0	0	3	0	0	1	0	0	2	0	0	1	1	1	2	1	0	1	0	0	1
653	0	0	0	10	1	0	0	0	0	1	2	0	1	0	0	5	1	0	3	0	0	0	1	0	2	1	0	2	0	1	3	1	1	5	1	0	2	0	0	5	0	1	1	1	0	3	0	0	3
654	0	0	0	4	0	0	1	0	0	0	3	0	0	1	0	1	0	0	0	0	0	2	0	0	1	1	0	1	0	0	1	0	0	0	0	0	0	1	0	2	0	0	1	0	0	3	0	0	2
655	0	0	0	1	0	0	1	0	0	0	0	0	0	0	0	1	0	0	0	0	0	1	0	0	0	0	0	0	0	1	1	1	1	0	1	1	0	1	0	0	1	0	1	0	0	0	0	0	0
656	1	0	0	6	0	0	0	0	1	1	3	0	0	0	1	0	0	0	2	1	1	0	0	0	2	1	0	0	0	1	1	0	0	1	0	1	2	2	1	3	1	0	1	1	1	3	0	0	1
657	1	0	0	1	0	0	0	0	0	0	1	0	1	0	0	2	0	0	0	0	0	0	1	0	3	0	0	0	0	0	1	0	0	0	0	0	0	0	0	2	1	0	0	0	0	1	0	0	0
658	1	0	0	2	0	1	0	0	0	0	0	0	1	0	0	0	0	0	0	0	0	1	0	0	0	1	0	0	0	0	0	0	0	0	0	0	0	0	0	0	0	0	1	0	0	0	0	0	0
659	4	2	0	5	0	1	1	0	0	1	1	0	2	1	1	5	0	0	3	0	0	0	1	0	1	3	0	0	0	0	0	0	0	0	0	1	2	1	0	6	0	0	0	0	0	1	0	0	2
660	0	0	0	3	0	0	0	0	0	0	0	0	0	0	0	1	0	0	0	0	0	0	0	0	0	0	0	0	0	0	0	0	0	0	0	0	0	0	0	0	0	0	0	0	0	0	0	0	0
661	1	0	0	7	0	0	2	0	0	0	0	0	0	0	0	0	0	1	1	0	0	1	0	0	0	0	0	0	0	0	1	0	0	0	0	0	0	1	0	3	0	0	0	1	0	3	0	0	0
662	0	1	0	0	0	3	0	0	0	0	0	0	0	1	0	0	0	0	1	1	0	0	0	0	0	0	0	0	0	0	0	0	1	0	0	1	0	0	1	1	2	1	0	0	1	0	0	1	0
663	1	0	0	7	1	1	2	0	0	1	1	0	0	0	0	3	0	1	1	0	0	0	1	1	0	0	0	1	1	1	4	0	0	3	0	0	1	0	1	6	0	0	2	0	0	0	1	0	2
664	0	0	0	2	0	0	0	0	0	0	0	0	0	0	0	0	0	0	1	0	0	0	0	0	0	0	0	0	0	0	2	0	0	0	0	0	0	0	0	2	0	0	1	0	0	1	0	0	0
665	2	1	0	12	0	0	1	1	0	2	3	0	2	1	0	6	0	0	2	1	0	0	1	0	3	1	2	1	0	1	3	0	1	2	0	1	5	2	1	3	0	1	1	5	0	4	1	1	0
666	0	0	0	9	1	0	0	1	0	1	3	0	1	0	0	2	0	0	1	1	0	1	0	0	1	1	0	1	1	0	0	1	0	2	0	0	0	1	0	0	0	0	1	0	0	1	1	0	1
667	0	0	0	3	0	0	0	0	0	1	0	0	0	0	0	0	0	0	0	0	0	0	0	0	0	0	0	0	0	0	0	0	0	0	0	0	0	0	0	0	0	0	0	1	0	0	0	0	0
668	1	0	0	4	0	1	1	0	1	0	3	0	0	0	0	2	0	0	0	0	0	0	1	0	2	1	0	1	0	0	2	0	0	3	0	0	0	2	1	1	1	0	2	1	0	2	0	0	0
669	1	0	0	7	0	1	1	1	1	0	1	1	0	0	1	1	0	1	1	0	1	1	2	0	3	0	0	0	0	0	1	1	0	0	1	0	0	1	0	2	1	0	1	1	0	2	0	1	1
670	0	0	0	11	1	0	2	1	0	1	2	0	1	0	1	1	1	0	0	1	0	1	2	1	0	1	0	3	1	1	1	2	0	1	2	0	3	1	0	4	1	0	2	1	0	1	1	0	1
671	0	0	0	1	0	0	1	1	0	0	2	0	0	0	0	0	0	0	1	0	0	0	0	0	0	1	0	0	1	0	1	0	0	0	0	0	0	0	0	1	0	0	1	1	0	1	0	0	0
672	0	1	1	6	1	0	0	0	1	0	3	1	0	1	0	1	0	0	1	0	0	0	0	0	1	1	0	1	1	0	2	0	0	2	0	1	1	1	0	3	1	0	0	0	0	0	0	0	0
673	2	0	2	7	0	1	0	1	1	0	0	0	0	0	0	0	0	0	1	0	0	1	0	0	5	0	0	0	0	0	0	1	0	1	1	0	2	0	0	4	1	0	0	1	0	2	0	0	0
674	0	3	2	0	2	3	1	3	2	0	3	2	0	3	3	0	2	3	0	2	3	1	2	2	1	3	2	0	2	2	0	4	2	0	2	2	0	2	2	0	3	3	1	4	2	0	2	4	0
675	1	0	0	2	0	0	1	0	0	0	0	0	1	0	1	1	0	0	1	0	0	1	0	0	2	0	0	1	0	0	2	0	1	0	0	0	1	1	0	2	0	0	1	0	0	4	1	0	3
676	0	0	0	8	0	0	1	0	2	2	1	0	1	0	0	2	0	0	1	0	0	2	1	0	1	1	0	1	1	0	4	0	0	0	0	0	2	1	0	2	0	1	0	2	1	1	0	0	1
677	5	0	0	6	2	0	0	0	1	1	8	0	2	0	0	1	0	0	0	0	0	3	2	0	4	0	0	2	0	0	6	2	0	3	0	0	3	0	0	5	1	0	3	0	0	6	0	1	4
678	1	2	4	4	2	4	2	3	2	1	6	3	0	5	3	5	4	3	1	1	3	1	5	3	0	4	3	5	4	3	0	3	3	0	5	3	4	4	3	1	4	3	4	6	2	8	3	3	8
679	0	1	1	10	0	1	1	0	0	1	1	0	0	0	0	4	0	0	3	1	0	1	2	0	2	3	0	3	0	1	3	0	1	5	0	0	4	0	0	6	1	0	2	1	0	4	0	0	2
680	2	0	1	1	0	0	3	0	0	1	0	0	0	0	0	1	0	0	2	1	0	1	0	0	2	2	0	3	0	0	4	0	0	5	0	0	1	0	0	1	0	0	1	0	0	1	0	0	1
681	1	0	1	2	0	1	0	0	0	0	0	0	1	0	0	0	1	0	1	0	0	0	0	1	0	1	0	1	0	1	0	0	1	1	1	0	0	1	0	0	0	0	0	1	0	0	0	0	0
682	1	0	0	4	0	0	0	0	1	0	0	0	2	0	0	2	0	0	2	0	0	1	0	0	0	0	0	0	0	0	1	0	0	0	0	0	1	1	0	0	0	0	0	0	0	0	0	0	2
683	4	0	0	7	1	0	1	0	0	0	2	0	0	1	0	4	0	0	1	1	0	1	0	0	4	0	0	1	1	0	1	2	1	0	1	0	2	0	0	3	0	0	1	1	0	3	0	1	1
684	3	0	0	6	0	1	2	0	1	2	3	0	0	0	0	3	1	0	2	0	0	2	2	0	3	1	0	3	1	2	0	0	0	3	0	1	3	0	0	4	0	0	3	0	1	2	1	0	3
685	1	0	0	3	0	0	0	0	0	1	0	0	1	0	0	2	0	0	0	0	0	1	0	0	2	2	0	0	0	0	0	0	0	0	0	0	1	0	0	0	0	0	1	0	0	0	0	0	1
686	0	1	0	0	0	0	0	1	0	0	1	1	0	0	0	0	0	1	0	0	2	0	0	2	0	1	2	0	0	1	0	0	0	0	0	1	0	0	2	0	0	1	0	0	0	0	0	0	0
687	1	0	1	9	0	0	3	1	0	0	3	0	2	0	0	5	0	1	3	1	1	3	1	0	7	1	0	4	0	0	5	1	0	3	0	0	1	1	0	5	1	0	2	1	0	3	1	0	4
688	1	0	0	8	1	0	1	0	0	1	0	0	3	1	0	4	1	0	1	0	0	2	2	0	0	2	0	2	0	2	2	1	0	1	1	0	0	2	1	3	1	0	0	1	0	3	1	0	4
689	2	0	1	7	0	0	1	0	1	2	2	0	2	0	0	2	0	0	1	0	0	2	1	0	0	0	0	1	1	0	2	0	0	3	1	0	2	1	0	3	1	0	0	0	0	0	1	0	0
690	1	2	1	0	0	0	1	0	0	1	1	0	0	0	0	0	0	0	0	1	0	0	0	0	0	1	0	0	1	0	0	1	1	0	0	0	0	0	0	0	0	0	0	2	0	0	0	0	0
691	0	0	0	7	0	0	2	1	0	1	0	0	2	0	0	6	0	0	1	0	0	0	2	1	4	1	0	2	1	1	4	0	0	3	1	0	2	1	0	2	2	2	0	0	0	2	0	0	3
692	2	0	0	9	1	0	3	0	0	3	2	0	2	0	1	5	1	0	1	0	0	1	0	0	5	2	0	3	1	0	3	1	0	2	0	0	1	2	0	2	1	0	1	0	0	4	0	1	2
693	0	0	0	3	0	0	1	0	0	1	2	0	0	0	0	1	1	1	1	1	1	0	1	0	1	0	1	1	0	1	1	0	0	1	0	0	3	1	1	2	0	1	0	0	3	1	0	2	1
694	1	0	0	5	0	0	1	0	0	2	2	0	0	0	0	0	0	0	1	1	0	1	0	0	0	0	0	0	0	0	0	0	0	1	1	0	0	0	0	0	1	1	0	0	0	0	0	0	0
695	2	0	1	5	0	0	0	0	1	0	1	0	0	0	0	3	0	0	1	0	0	0	1	0	1	0	0	1	0	1	1	1	0	0	0	0	1	0	0	1	0	0	2	0	0	2	0	0	0
696	0	0	1	0	1	2	1	0	0	0	0	0	0	2	0	0	0	0	0	0	0	2	0	0	0	1	0	1	0	0	2	0	0	0	1	0	0	0	0	1	0	0	0	0	0	1	0	0	0
697	1	0	1	9	0	1	1	1	0	1	3	0	0	0	0	4	0	0	1	1	0	1	1	0	0	1	0	0	1	0	0	3	0	1	0	0	1	0	0	4	0	0	1	1	0	5	1	0	0
698	2	0	1	4	0	1	1	0	1	1	2	1	0	2	1	4	0	1	2	1	1	0	0	1	3	5	1	2	1	1	4	1	1	2	0	1	4	1	1	2	1	2	4	3	1	2	2	1	1
699	0	0	0	0	0	0	0	1	0	0	0	0	1	0	2	4	1	1	0	0	2	0	1	0	2	1	0	1	1	1	0	3	2	1	1	1	2	2	1	2	1	1	1	4	0	1	0	0	2
700	1	0	0	4	0	0	2	0	0	1	0	0	1	0	0	2	0	0	1	0	0	2	0	0	2	1	0	0	0	0	1	0	0	1	0	0	2	0	0	2	0	0	0	0	0	1	0	0	0
701	0	0	0	2	0	0	0	0	0	0	0	0	0	0	0	1	0	0	1	1	0	0	0	0	1	3	0	0	0	1	0	0	0	0	0	0	0	0	0	4	0	0	0	0	0	0	0	0	4
702	0	0	1	0	0	2	0	0	0	0	1	0	0	0	0	0	1	0	0	0	0	1	1	0	0	1	1	0	1	0	0	0	2	0	0	1	0	2	0	0	0	1	0	1	1	1	0	2	0
703	1	1	0	0	1	0	0	0	0	0	0	0	1	1	0	0	0	0	1	0	0	0	1	0	1	0	0	0	0	1	0	0	0	0	0	0	0	0	0	0	0	0	0	1	0	1	0	0	0
704	0	0	1	1	0	0	1	0	0	0	0	0	0	0	0	2	0	0	1	0	0	1	0	0	2	1	0	0	0	1	2	0	0	1	0	0	1	1	0	0	0	0	0	1	0	1	1	0	2
705	4	0	0	9	0	0	1	1	0	1	1	0	0	0	1	5	0	0	2	0	0	3	0	0	3	2	0	0	0	0	3	1	0	3	1	0	1	0	0	6	2	0	2	0	0	6	0	0	2
706	2	0	0	4	1	0	2	1	0	2	5	1	2	1	0	2	1	0	1	2	0	0	1	0	4	1	0	2	0	2	2	0	1	1	0	0	6	1	0	3	5	1	1	2	0	9	0	0	5
707	2	0	0	5	0	0	0	0	0	1	0	0	1	1	0	3	0	0	1	1	2	1	0	0	2	1	0	0	1	0	1	2	0	1	1	1	2	0	0	3	1	0	2	1	0	0	1	0	1
708	2	0	0	8	0	0	1	0	0	0	1	1	0	1	1	2	0	1	0	0	2	3	0	0	7	0	1	4	0	0	4	2	1	2	1	0	1	3	0	3	0	0	1	4	0	1	1	1	3
709	0	0	0	5	0	0	0	0	0	0	3	1	0	0	0	1	1	1	1	0	0	0	1	1	1	1	1	1	0	0	0	0	1	0	0	0	1	0	0	0	0	1	0	0	1	0	0	1	0
710	0	0	0	11	0	0	2	0	0	1	2	0	1	0	0	6	0	1	3	1	1	3	1	1	3	1	2	2	2	0	6	0	0	4	1	0	6	0	0	4	2	2	3	2	2	3	1	0	2
711	0	1	2	3	2	2	2	1	4	1	2	2	0	2	3	2	4	2	1	2	2	0	1	2	0	5	2	0	2	2	0	2	2	0	3	2	0	2	3	1	4	2	0	4	3	2	2	3	3
712	1	0	0	4	0	1	2	0	1	0	1	0	1	0	0	3	0	1	1	0	0	1	1	0	1	2	0	0	0	0	4	0	0	0	0	0	1	1	0	2	0	0	3	0	0	1	3	0	2
713	0	0	0	4	0	1	2	0	0	1	1	0	0	0	0	0	0	0	1	0	0	2	0	0	2	0	0	1	1	0	0	1	0	1	0	0	1	0	0	2	0	0	1	1	0	0	1	0	2
714	4	1	0	5	0	0	0	0	0	1	1	0	0	0	0	1	0	0	0	1	0	0	0	0	4	1	0	2	0	0	1	0	0	1	0	0	1	0	0	1	2	0	2	1	0	1	0	0	0
715	0	0	0	3	0	0	0	0	0	0	3	0	0	0	0	2	0	0	0	0	0	1	0	0	2	2	0	0	0	0	0	1	0	0	0	0	0	0	0	2	0	0	1	0	0	1	0	0	1
716	3	1	1	10	0	1	2	0	1	1	1	0	0	1	1	5	0	0	0	2	0	2	1	0	5	2	0	1	0	2	0	0	0	2	0	0	0	1	0	4	1	0	3	1	0	3	0	0	2
717	2	0	2	8	0	0	1	0	2	1	0	0	2	0	0	2	0	0	2	0	0	2	0	0	4	5	0	1	1	1	1	3	0	0	0	0	1	0	1	2	2	0	0	0	0	1	1	0	1
718	2	0	0	5	0	0	2	0	0	1	1	0	0	0	0	6	0	1	2	0	0	1	0	0	4	1	0	6	0	1	1	1	1	0	0	0	1	0	0	2	2	0	1	0	2	3	1	1	4
719	0	3	0	4	1	0	2	3	0	0	4	0	0	2	0	0	4	0	0	1	0	1	4	0	0	6	0	0	4	0	0	2	1	1	2	0	0	5	0	0	2	0	0	5	0	0	3	0	0
720	2	0	0	5	0	0	2	0	0	0	2	0	1	0	1	2	0	1	1	0	1	0	0	0	2	1	0	0	1	0	1	2	0	2	0	1	1	1	1	4	1	1	1	1	0	2	0	1	2
721	0	0	0	9	1	0	1	0	0	2	2	0	2	0	1	5	1	2	3	1	1	0	2	0	6	4	0	3	0	0	2	1	0	1	0	2	3	0	0	4	1	0	2	0	0	2	0	1	0
722	1	0	0	2	0	0	0	0	1	0	0	0	1	1	0	0	0	0	0	1	0	0	0	0	2	3	0	1	1	0	0	1	0	1	0	0	1	0	0	1	0	0	0	1	0	0	0	0	0
723	0	0	0	0	0	0	0	2	0	0	1	0	0	0	0	0	1	0	0	1	0	0	1	0	0	0	0	0	0	0	0	2	0	0	1	0	0	1	0	0	0	0	0	1	1	1	1	0	0
724	0	2	3	0	0	0	0	0	0	0	0	0	0	0	0	3	0	0	0	0	0	0	0	0	3	1	1	1	0	0	2	0	0	1	1	0	0	0	2	1	2	1	1	0	0	4	0	1	0
725	2	0	1	10	1	1	0	0	1	0	1	0	1	2	0	2	2	0	1	1	0	0	1	1	0	3	0	0	1	2	0	3	2	0	1	0	0	3	0	4	2	1	1	1	1	1	1	0	0
726	0	0	1	1	1	1	1	3	0	0	1	0	0	2	1	0	1	0	1	1	0	0	1	0	0	5	0	0	2	1	0	3	0	0	3	0	0	3	0	1	1	1	0	3	1	1	4	1	3
727	0	0	0	0	0	0	0	0	0	0	0	1	0	0	0	0	0	0	0	1	0	0	1	0	0	0	0	1	0	0	0	0	0	1	1	0	0	1	0	0	0	0	1	1	0	0	0	0	0
728	1	0	1	8	1	1	1	0	0	1	3	0	0	1	0	3	0	0	1	0	1	3	1	1	2	2	0	2	2	0	1	0	0	4	2	0	3	0	0	4	1	0	3	0	0	3	1	0	3
729	0	1	0	1	0	0	1	0	0	0	1	0	0	0	0	2	1	1	1	0	0	0	1	0	0	0	1	0	0	0	0	0	1	0	0	1	0	0	1	2	0	0	0	0	1	0	0	0	0
730	5	0	1	8	1	0	3	1	0	0	0	0	5	0	1	9	0	1	2	0	1	1	0	0	2	2	0	0	0	0	4	0	0	4	0	1	3	1	0	5	0	0	0	0	1	4	0	0	1
731	2	0	0	3	0	0	1	0	0	1	2	0	0	0	0	1	1	0	0	0	0	2	0	0	2	2	0	1	0	0	0	0	0	0	0	1	0	0	0	0	0	0	1	1	0	0	0	0	1
732	0	2	2	2	1	3	1	1	3	1	2	3	1	1	3	2	1	2	2	1	1	0	2	1	0	1	3	0	2	2	0	2	1	0	1	2	1	1	2	1	1	3	1	3	1	0	1	1	1
733	2	0	0	6	0	0	1	0	0	0	0	0	0	0	0	1	0	0	0	0	0	0	0	0	2	1	0	0	0	0	2	0	0	0	0	0	1	0	0	1	0	0	1	0	1	1	0	0	0
734	2	0	0	4	0	0	0	0	0	1	1	0	0	0	0	0	0	0	1	0	0	0	0	0	3	0	0	3	0	0	0	0	0	0	0	0	0	0	0	0	0	0	1	0	0	0	1	0	1
735	0	0	0	0	1	0	0	0	0	1	0	0	0	0	0	0	0	1	0	1	0	1	1	0	0	0	0	1	0	0	1	1	0	1	2	0	0	1	1	0	0	0	1	0	0	2	0	0	0
736	3	0	0	8	0	0	1	0	0	3	3	0	0	0	0	5	0	0	2	0	1	1	0	0	4	1	0	3	1	2	1	0	0	1	0	0	0	1	0	3	0	0	2	0	0	1	0	0	0
737	1	0	0	2	0	1	2	0	0	0	2	0	1	0	0	0	0	1	0	0	1	1	0	1	0	1	1	0	0	1	2	0	0	0	0	0	0	0	0	3	1	0	1	1	1	1	1	1	2
738	1	0	1	17	0	0	1	0	0	1	2	2	0	1	0	1	1	0	0	1	0	1	0	0	1	2	0	0	1	0	3	2	0	0	1	0	0	1	0	2	0	2	1	2	0	2	0	2	0
739	0	0	0	3	0	0	0	0	1	0	2	0	0	0	0	1	0	1	1	0	0	1	0	0	0	1	0	1	1	1	1	0	0	2	0	0	1	0	0	1	0	0	0	0	0	2	0	0	0
740	0	0	0	7	0	0	0	0	0	0	0	0	0	0	0	2	0	0	0	0	0	0	0	0	0	1	0	1	0	0	1	1	0	1	0	0	1	0	0	1	0	0	0	2	0	1	1	0	1
741	1	2	2	4	1	1	0	1	1	1	2	2	1	0	1	0	1	1	0	0	0	0	3	2	0	2	0	0	0	0	1	1	1	0	2	1	0	3	0	1	0	1	0	2	1	1	0	0	0
742	0	0	1	2	0	0	0	0	0	1	1	0	1	0	1	1	1	1	1	1	1	3	1	1	2	3	0	1	1	0	1	1	0	0	1	0	1	3	0	2	1	2	1	4	0	1	0	0	3
743	0	0	0	1	0	0	0	0	1	0	0	0	1	0	0	2	0	1	0	0	0	1	0	0	0	0	0	2	0	0	1	0	0	1	0	0	2	0	0	1	0	0	1	0	0	2	0	0	0
744	2	0	1	2	0	0	1	0	0	0	1	0	0	0	0	2	1	0	2	0	0	0	1	0	4	0	0	1	1	0	0	1	0	1	0	0	2	1	0	2	1	0	2	1	1	4	0	0	1
745	0	0	1	0	0	0	0	2	0	0	0	0	0	0	0	1	0	0	0	0	0	0	0	0	0	0	0	1	1	0	0	0	2	0	0	1	0	0	0	0	1	1	0	4	1	0	1	0	0
746	0	0	0	0	0	1	0	0	0	0	0	0	0	0	0	0	0	0	0	1	0	0	1	0	0	0	0	0	0	0	0	0	0	0	0	0	0	0	0	0	0	0	0	0	0	1	0	0	0
747	1	0	1	1	0	0	0	0	0	0	0	0	1	0	1	0	0	1	1	0	0	0	0	0	1	0	0	0	0	1	1	0	0	0	0	0	0	0	0	0	0	0	2	1	0	0	0	1	0
748	0	1	0	0	1	0	0	0	1	0	0	0	0	0	0	0	0	1	0	0	0	0	0	1	0	0	0	0	0	1	0	1	0	0	0	0	0	0	0	0	0	0	0	1	0	0	0	0	0
749	0	0	1	0	0	0	0	1	0	0	0	0	0	0	0	0	0	0	0	0	0	0	0	0	0	0	0	0	0	0	0	0	0	0	0	0	0	1	0	0	0	0	0	0	0	0	0	0	0
750	2	3	3	3	1	2	0	1	2	1	3	3	1	1	2	0	1	2	0	2	2	1	4	2	0	5	4	0	5	2	0	1	4	1	2	1	0	2	2	2	1	2	0	3	3	3	2	5	0
751	0	3	2	4	2	2	0	2	2	1	4	2	1	2	3	2	2	3	1	2	2	0	2	2	1	5	3	0	5	2	1	4	2	3	2	4	1	6	3	0	4	3	0	4	2	0	4	4	2
752	0	1	3	0	1	1	0	0	1	0	2	1	0	0	1	0	2	1	0	0	1	0	1	1	0	1	2	1	0	1	0	1	1	0	1	1	0	0	1	0	2	1	0	3	1	0	1	2	0
753	0	0	0	0	0	0	0	0	0	0	0	0	0	0	0	1	0	0	0	0	0	0	0	0	1	0	0	1	0	0	0	0	0	1	0	0	0	0	0	0	0	0	0	0	0	1	0	0	0
754	0	0	0	0	0	1	0	0	0	0	2	0	0	0	0	1	0	0	0	0	0	0	1	1	0	0	0	1	0	0	2	0	1	0	1	0	0	1	0	1	0	0	1	0	0	0	0	0	0
755	1	3	2	4	4	2	3	4	2	0	3	3	0	2	2	2	5	2	0	3	2	0	3	2	0	4	3	0	4	4	0	3	3	0	3	2	2	4	2	1	6	2	0	6	2	0	6	3	3
756	0	0	0	1	0	0	0	0	0	0	1	1	0	0	0	0	0	0	0	1	0	0	0	2	0	0	0	0	1	0	0	1	0	0	0	0	0	1	1	0	1	0	0	1	0	1	3	0	0
757	0	0	0	0	0	1	0	0	1	0	0	0	0	0	0	0	0	0	0	0	0	0	0	0	0	0	0	0	0	0	0	1	0	0	0	0	0	0	0	0	0	0	0	0	0	0	0	0	0
758	1	1	1	6	1	2	3	2	2	1	3	1	0	4	1	0	2	1	2	1	1	0	3	1	1	5	1	0	3	1	0	4	1	0	1	2	0	8	2	0	4	1	0	1	1	0	1	1	0
759	0	0	1	5	0	0	0	0	0	0	1	0	2	1	0	4	0	0	1	1	0	1	0	0	4	2	0	0	1	0	2	0	0	2	0	0	3	1	0	4	0	0	1	2	0	1	0	0	0
760	0	0	0	0	1	0	0	0	0	0	0	0	0	1	0	0	0	0	0	0	1	0	0	0	1	0	0	0	0	1	0	0	0	0	0	0	1	0	0	0	0	0	0	0	0	0	0	0	0
761	6	0	0	9	0	2	3	0	0	0	2	0	2	0	1	4	0	1	1	1	1	4	1	0	4	5	0	0	2	1	4	1	0	2	0	0	2	1	0	3	0	1	2	2	0	2	1	0	1
762	0	0	0	0	0	0	1	1	0	0	0	0	0	0	0	0	3	0	0	2	0	0	0	0	0	0	0	1	2	0	0	0	0	0	1	1	0	1	0	1	0	0	1	1	0	0	1	0	0
763	4	1	4	0	2	3	1	2	3	0	3	3	0	2	5	1	2	3	0	2	3	0	2	3	1	4	4	0	3	4	2	3	3	1	3	5	1	3	4	0	4	3	0	3	4	2	1	4	3
764	1	1	1	1	0	1	4	1	3	0	1	1	1	1	2	1	2	1	2	1	2	3	2	2	0	7	1	0	2	2	1	2	2	1	3	1	0	3	1	1	2	1	1	4	2	2	2	1	3
765	0	0	0	0	0	0	1	0	0	0	0	0	0	0	0	0	0	0	1	0	0	0	0	0	0	1	1	0	0	0	0	0	0	0	0	0	0	0	0	0	1	0	0	0	1	0	0	1	0
766	1	0	1	0	0	0	0	0	0	0	0	0	0	0	0	0	0	0	0	0	0	0	0	0	0	0	0	0	0	0	0	1	0	0	1	0	0	1	1	0	0	0	0	0	0	1	1	0	1
767	0	0	0	0	0	0	0	0	0	0	0	1	0	0	0	1	0	0	0	0	0	0	0	0	0	0	0	0	0	1	0	0	0	0	0	0	0	0	1	0	0	0	0	1	0	1	0	1	0
768	0	0	1	0	0	1	0	1	1	0	2	1	0	1	2	1	1	1	0	2	1	0	2	1	1	0	2	0	1	1	0	1	1	0	0	1	0	1	1	0	2	1	0	1	1	0	2	1	3
769	0	0	1	0	0	1	0	0	1	0	0	1	0	1	1	1	1	1	0	1	1	1	0	0	0	1	1	0	1	1	0	1	2	0	1	1	0	3	1	0	1	1	0	1	1	0	1	2	1
770	0	2	2	0	2	0	0	1	2	1	2	3	0	3	1	2	2	3	0	1	3	1	3	1	0	2	3	0	2	3	1	2	3	1	1	2	0	2	2	0	2	2	1	3	3	2	1	1	1
771	0	2	0	0	1	0	0	1	0	0	1	0	0	2	0	0	0	0	1	0	0	0	0	0	0	2	0	0	1	0	0	0	0	0	1	0	0	0	1	1	0	0	1	0	0	0	1	0	0
772	0	1	1	1	1	1	0	1	1	1	3	2	1	2	1	0	2	2	1	1	1	0	1	1	3	2	2	0	1	1	0	1	2	1	1	3	0	1	1	0	1	1	2	3	2	2	1	2	3
773	0	1	0	1	0	0	0	0	0	0	0	0	0	1	0	0	0	0	0	1	0	0	0	0	0	0	0	0	0	0	0	1	0	0	1	0	0	1	0	0	0	0	0	0	0	0	1	0	0
774	0	0	1	1	1	1	0	1	1	0	1	1	0	1	1	0	1	1	0	1	0	0	2	1	0	1	1	0	1	1	0	1	0	0	1	1	1	2	1	0	1	1	0	1	1	1	1	1	0
775	0	0	0	0	1	3	0	1	2	1	1	3	0	1	2	2	0	4	0	1	2	0	1	1	0	0	3	0	0	3	0	0	3	0	2	2	0	0	2	0	0	4	2	2	2	0	2	3	0
776	1	1	1	1	0	1	0	1	1	0	1	1	0	0	0	0	2	1	0	0	1	1	0	3	1	2	0	0	0	0	1	0	1	0	1	0	0	0	0	0	0	0	1	2	0	1	0	0	1
777	0	1	0	0	0	0	1	0	0	0	1	0	0	1	0	0	0	0	1	0	1	0	0	0	0	1	0	0	0	0	0	1	0	0	0	1	0	1	0	0	0	1	0	1	0	0	0	0	0
778	1	0	0	0	0	1	0	1	2	0	0	1	0	1	1	2	0	1	0	0	1	0	1	0	0	2	0	3	1	1	0	3	1	0	1	1	0	1	0	0	0	2	3	0	0	2	1	1	2
779	0	0	0	0	0	0	0	0	0	0	0	0	0	0	0	0	0	0	0	0	0	0	0	0	0	0	0	0	0	1	0	0	0	0	0	0	0	0	0	0	0	0	0	1	0	0	0	0	0
780	0	0	0	0	0	0	0	0	0	0	0	0	0	0	0	1	0	0	0	0	0	0	1	0	0	0	0	1	1	0	0	0	0	0	0	0	1	0	1	0	0	0	1	0	0	0	1	0	0
781	0	0	1	0	0	0	0	1	0	0	1	0	0	0	0	0	0	0	0	0	0	0	0	1	0	0	1	0	0	1	0	2	1	0	0	1	0	0	0	0	0	1	0	0	0	0	1	0	0
782	0	0	0	0	0	0	0	0	0	0	1	0	0	0	1	2	0	0	0	0	0	0	0	1	1	0	0	1	1	0	1	0	0	1	0	0	0	2	0	1	0	0	1	1	0	2	1	0	0
783	2	2	2	1	1	3	1	1	3	0	3	2	1	2	2	0	2	2	0	2	2	0	2	2	1	2	2	1	1	2	0	2	2	0	1	2	1	2	2	0	1	3	0	3	2	1	2	2	0
784	0	1	1	1	1	3	0	1	1	0	1	1	0	1	4	3	1	1	3	1	1	2	0	2	0	2	2	1	1	1	0	1	3	0	1	1	0	1	2	0	2	2	1	3	1	0	2	2	2
785	0	0	0	0	0	0	0	0	0	0	0	0	0	0	0	0	1	0	0	0	0	0	0	0	0	0	0	0	0	0	0	0	0	0	0	0	0	0	0	0	0	1	0	0	0	0	0	0	0
786	0	0	0	0	0	0	0	0	0	0	0	0	1	0	0	0	0	1	0	0	0	2	0	0	0	0	0	0	0	0	0	1	1	0	0	0	0	0	1	0	0	0	0	1	0	0	0	0	0
787	3	1	4	4	4	2	0	3	3	0	3	2	0	2	3	3	4	3	0	3	3	0	3	4	0	2	4	4	2	4	0	3	3	0	3	4	1	6	4	1	3	3	1	4	3	2	2	3	4
788	0	0	0	0	1	2	1	1	1	2	0	1	1	1	1	1	0	2	0	0	1	2	0	3	1	2	1	1	2	3	0	1	2	1	2	1	0	1	3	0	0	1	1	2	1	0	1	1	1
789	0	0	0	0	1	0	0	1	0	0	2	0	0	0	1	0	0	1	0	1	0	0	0	0	2	0	0	0	0	0	0	1	1	0	0	0	1	0	0	1	2	0	0	0	0	0	1	1	1
790	0	1	0	1	0	0	0	0	0	0	0	0	1	0	0	0	0	0	0	0	0	0	0	0	0	0	0	0	0	0	0	0	0	0	0	0	0	1	0	0	1	0	0	1	0	0	0	0	0
791	0	0	0	0	1	1	1	0	0	0	0	0	0	1	1	1	0	0	0	0	0	0	0	0	0	0	0	0	0	0	0	0	0	0	0	0	1	1	0	0	0	0	0	0	0	0	0	0	1
792	0	0	0	1	0	0	1	0	0	1	0	0	1	1	0	1	0	0	0	0	0	0	0	0	1	0	0	1	0	0	0	0	0	0	0	0	0	0	1	1	1	0	1	1	0	1	0	0	1
793	1	0	0	3	1	0	0	0	0	0	1	0	0	0	1	0	0	1	0	1	1	0	0	0	1	0	0	1	0	0	0	0	1	0	0	0	0	1	1	0	0	0	0	1	0	0	0	1	0
794	0	0	0	0	0	0	0	0	0	0	1	0	1	0	0	0	1	0	0	1	0	0	0	0	0	1	0	0	1	0	0	1	0	0	0	0	0	0	0	0	2	0	0	1	0	0	1	0	0
795	0	0	4	0	2	4	0	0	5	0	4	5	0	2	4	0	2	4	0	2	3	1	2	4	0	3	4	0	3	3	0	3	4	0	2	3	0	1	4	1	4	7	0	3	4	0	4	5	0
796	0	0	0	0	0	0	0	0	0	0	0	0	1	0	1	0	0	0	0	0	0	0	0	0	0	0	0	0	0	0	0	2	0	0	0	0	0	1	0	0	0	0	0	0	0	0	0	0	0
797	0	1	2	0	0	2	0	1	2	0	1	2	1	1	2	1	1	2	1	1	2	2	2	2	1	1	2	1	1	1	1	3	2	1	1	1	1	2	2	0	1	2	1	2	2	0	1	2	1
798	0	0	0	0	0	0	0	1	1	0	0	0	1	0	0	0	0	0	0	0	0	0	0	0	0	0	0	0	0	0	0	0	0	0	0	0	0	0	0	0	1	0	0	0	0	0	0	0	0
799	0	2	5	0	3	4	0	3	3	0	4	3	0	5	4	1	4	3	0	4	4	0	3	4	1	4	4	0	3	4	0	3	3	0	2	4	0	3	4	0	3	4	0	5	3	0	2	4	0
800	0	0	0	0	0	0	0	0	0	0	0	0	0	0	0	1	0	0	0	0	0	0	0	0	0	0	0	0	0	0	0	1	1	0	0	0	1	0	0	1	1	0	0	1	0	1	2	0	1
801	0	1	1	2	1	1	1	0	0	1	2	1	0	2	3	4	1	1	0	1	1	2	2	3	1	4	1	0	1	1	1	1	1	0	2	2	1	0	1	1	2	1	1	1	1	5	0	2	2
802	0	0	1	0	0	1	0	1	0	0	0	1	0	0	1	1	1	0	0	1	1	1	1	1	1	2	1	0	0	1	0	0	0	0	1	1	0	1	1	1	2	1	0	1	1	0	0	0	0
803	3	0	1	0	2	2	0	0	0	1	0	1	0	1	1	1	2	1	0	0	1	0	1	2	0	3	1	1	0	1	1	1	0	0	3	0	0	3	0	0	1	0	1	1	0	5	2	1	4
804	0	1	1	2	2	2	3	2	1	0	2	3	0	0	2	0	2	1	0	0	2	0	1	1	1	1	1	1	0	1	0	0	2	1	2	2	0	4	1	0	0	1	0	1	2	1	1	2	0
805	5	0	1	0	0	0	1	0	0	0	0	1	0	1	1	3	1	0	1	0	0	2	0	0	1	4	1	0	0	2	1	0	1	0	2	0	0	2	0	0	1	0	0	3	0	4	1	0	1
806	4	0	0	0	0	0	1	0	0	1	0	1	0	2	1	0	0	0	1	0	0	3	0	2	0	1	1	1	1	1	1	2	0	0	0	0	0	5	0	1	1	0	2	0	0	6	0	0	1
807	0	1	0	0	0	0	0	0	0	0	0	0	0	2	0	0	0	0	0	1	0	0	1	0	0	0	0	0	1	0	0	0	0	1	0	0	0	0	0	0	1	0	0	1	0	1	0	0	0
808	3	1	1	1	1	5	0	2	3	0	1	3	0	2	3	8	3	2	0	0	2	1	1	5	0	4	2	0	0	0	1	3	2	0	2	1	1	7	1	0	3	4	3	9	2	8	3	1	3
809	0	0	0	0	0	0	0	0	0	0	0	0	0	0	0	0	0	1	0	0	0	0	0	0	0	0	0	0	0	0	0	0	0	0	0	0	0	0	0	0	1	0	0	2	0	0	0	0	0
810	2	0	1	1	0	1	1	0	1	1	0	2	1	0	1	1	0	1	1	1	1	1	2	1	1	1	1	1	1	1	2	0	2	2	1	1	1	1	2	2	1	0	0	2	1	2	1	1	1
811	0	0	0	0	0	1	0	0	0	0	0	0	0	2	0	1	1	0	0	0	0	0	0	0	0	1	0	0	0	0	0	0	0	0	0	0	0	0	0	0	0	0	0	1	0	0	0	0	0
812	1	0	2	0	0	2	1	0	0	1	0	1	0	0	1	0	0	1	0	1	1	0	0	2	2	3	2	1	0	1	0	1	0	2	1	1	3	4	1	2	0	0	3	2	1	6	2	1	1
813	0	0	0	0	0	0	0	0	0	0	0	0	0	0	0	0	0	0	0	0	0	0	0	0	0	0	0	0	0	0	0	0	0	0	0	0	0	0	0	0	0	0	0	0	1	0	0	0	0
814	0	0	0	0	0	0	0	0	1	0	1	0	0	0	1	0	1	0	0	1	2	1	0	1	1	2	1	0	0	0	0	1	0	0	1	0	1	0	0	0	1	0	0	1	0	1	2	0	0
815	0	1	1	0	1	1	0	1	1	0	1	1	0	2	1	0	2	1	0	1	1	0	1	1	0	1	1	0	2	1	0	1	1	0	2	1	0	3	1	0	2	2	0	4	1	0	3	1	2
816	1	2	0	0	0	1	0	0	2	0	0	1	0	1	1	0	0	1	0	0	1	0	0	0	1	2	1	0	0	1	0	1	0	0	0	1	0	2	1	0	1	0	0	4	0	0	1	1	0
817	1	2	1	2	2	2	1	1	1	1	1	2	1	1	1	1	1	1	1	1	1	1	1	1	2	1	3	2	1	1	1	3	1	2	1	1	2	2	1	2	1	1	1	2	3	2	1	2	2
818	0	0	0	0	0	0	0	0	0	0	0	0	0	0	1	0	0	1	0	1	0	0	1	0	0	0	0	0	0	0	0	0	1	0	1	0	0	0	0	0	0	0	0	0	0	0	0	0	0
819	2	0	1	3	0	0	4	0	0	4	0	1	4	0	0	6	0	0	0	1	1	4	2	1	3	3	0	2	2	0	7	2	0	1	0	0	3	2	0	6	1	1	3	3	0	5	0	0	6
820	0	0	0	1	0	0	1	0	0	1	0	0	0	0	0	1	0	0	0	0	0	0	1	2	0	1	0	1	0	0	2	0	0	2	1	1	1	1	1	0	0	0	2	0	0	2	0	1	1
821	0	1	2	0	1	1	0	1	1	0	1	2	0	1	1	0	1	1	0	1	1	0	1	1	0	1	1	0	1	1	0	1	1	0	1	1	0	1	1	0	1	1	0	2	1	0	0	2	0
822	0	0	0	0	0	0	0	1	0	0	0	0	0	0	0	0	0	0	0	0	0	0	0	0	0	0	0	0	0	0	0	0	0	0	0	0	0	1	0	0	0	0	0	0	0	0	0	0	0
823	1	0	0	1	0	0	0	0	0	0	0	0	0	0	0	0	0	0	0	0	0	0	0	0	0	0	0	1	0	1	0	0	1	0	0	0	0	1	0	0	0	1	1	0	0	0	1	1	0
824	1	0	1	1	1	0	4	0	1	0	2	0	1	1	2	5	0	1	4	1	1	1	1	2	4	2	0	3	2	0	1	1	0	6	0	0	4	0	1	3	2	1	2	4	0	6	2	0	7
825	2	0	1	1	0	0	1	0	0	1	0	0	1	0	0	1	0	0	1	0	0	2	0	1	0	0	0	2	0	0	1	0	0	3	0	1	3	0	0	1	0	0	2	0	0	1	0	1	2
826	4	0	1	0	0	1	3	1	0	1	1	0	2	0	0	3	0	0	1	0	1	2	0	1	4	0	1	3	0	0	1	0	2	0	1	0	1	3	0	1	2	0	3	0	0	8	1	0	4
827	0	1	1	0	1	1	0	1	1	0	1	1	0	1	1	0	1	1	0	1	1	0	1	1	0	1	1	0	1	1	0	1	1	1	2	1	0	1	1	1	1	1	0	1	1	1	1	1	0
828	0	0	0	0	0	0	0	0	0	0	0	0	0	1	0	0	0	0	0	0	0	0	0	0	0	0	0	0	0	0	0	0	0	0	1	0	0	0	0	0	0	0	0	0	0	1	0	0	0
829	6	0	1	0	0	1	0	1	0	1	0	0	4	0	0	4	0	0	1	0	0	3	0	2	1	4	0	3	1	0	3	0	0	2	2	0	3	0	0	2	1	0	3	3	0	9	1	0	6
830	3	0	1	2	0	1	3	0	1	1	2	1	1	1	0	1	1	1	0	0	0	1	0	0	1	3	1	3	0	1	2	1	1	3	1	0	2	1	1	1	1	1	2	1	1	3	1	1	3
831	3	1	1	3	1	0	1	1	2	1	1	2	3	3	4	4	0	1	3	0	2	3	2	1	2	4	1	5	1	2	2	2	1	6	4	2	1	3	2	4	4	1	3	5	2	8	2	2	5
832	3	0	0	1	0	0	0	0	0	1	0	0	0	0	0	2	0	0	2	0	0	1	0	1	2	0	0	1	0	1	1	1	0	3	0	0	0	0	0	1	0	0	2	0	0	3	0	0	0
833	8	0	0	2	0	1	2	0	0	5	2	0	2	0	2	3	1	0	1	1	0	4	1	5	4	3	1	5	0	0	5	0	0	7	0	0	4	1	0	2	0	0	5	3	0	4	0	0	4
834	0	0	0	0	0	0	0	0	0	0	0	0	0	0	0	0	0	0	0	0	0	0	0	0	0	0	0	0	1	0	0	0	1	0	0	0	0	1	0	0	0	0	0	0	0	0	0	0	0
835	1	0	0	1	0	1	0	0	0	0	1	1	2	0	0	2	0	1	1	1	0	3	0	3	1	3	0	0	0	2	2	0	1	1	1	0	0	0	1	0	0	0	3	2	0	2	0	1	0
836	3	0	0	0	0	0	1	0	1	0	0	0	0	0	0	0	0	0	0	0	0	1	0	0	1	1	0	1	0	0	0	0	0	1	0	0	0	0	0	3	0	0	1	1	0	2	0	1	1
837	2	0	3	4	0	4	1	0	1	3	1	0	1	0	2	7	1	0	1	0	0	4	2	1	3	4	0	6	2	2	4	2	1	3	0	0	5	3	1	2	0	1	4	4	0	12	1	2	6
838	3	0	0	4	1	0	2	1	0	2	0	0	2	0	0	5	1	0	2	0	0	5	0	0	3	2	0	4	0	0	3	1	0	3	0	1	4	1	1	2	2	1	3	3	2	1	1	0	1
839	3	0	1	1	0	1	0	0	0	1	1	0	2	0	0	2	1	0	1	0	0	0	1	0	2	1	0	1	0	0	1	0	0	0	0	0	0	0	0	2	0	0	0	0	0	4	0	0	0
840	6	0	0	0	0	0	3	1	1	1	3	0	2	1	2	4	0	0	3	0	0	0	0	4	1	2	0	3	1	0	2	1	0	2	0	0	1	3	0	6	4	0	2	4	0	10	2	0	5
841	7	0	0	5	0	0	2	0	0	1	1	0	3	0	2	6	0	0	4	0	0	7	0	3	1	2	0	4	0	0	7	1	0	2	1	0	3	1	1	4	1	1	6	2	0	13	1	0	4
842	7	0	2	1	0	1	2	0	0	4	2	1	1	1	3	2	1	1	2	0	1	4	0	0	3	4	1	3	2	2	3	1	0	3	1	1	2	2	0	6	2	1	9	2	1	6	0	0	4
843	0	0	1	3	1	0	0	1	0	0	0	0	1	1	1	2	0	0	1	1	1	0	0	3	0	0	0	2	1	0	0	1	1	0	1	0	1	1	0	1	1	0	2	0	0	1	0	1	1
844	3	0	0	2	0	1	3	0	0	1	0	0	3	1	0	7	1	0	2	0	0	3	0	3	4	8	0	2	1	1	0	0	0	3	2	0	5	2	0	5	0	0	6	6	0	4	1	0	8
845	4	0	2	3	1	1	0	1	1	0	0	1	1	1	1	6	4	1	2	2	1	2	2	2	0	3	1	0	2	1	3	1	1	2	1	1	1	3	1	2	0	1	3	6	1	8	4	1	9
846	2	0	0	0	0	0	0	1	0	1	0	0	0	0	0	2	0	0	1	1	0	0	0	0	0	3	0	1	0	0	0	1	0	1	0	0	2	1	0	0	0	0	2	0	0	1	0	0	2
847	1	0	0	1	0	0	1	0	0	0	0	0	0	0	1	3	0	0	0	0	0	1	0	0	0	2	0	0	0	0	0	0	0	1	0	0	1	0	1	1	1	0	1	1	0	6	0	1	1
848	4	0	0	3	1	0	4	0	0	0	1	0	2	3	3	6	0	0	4	2	0	1	2	2	2	2	1	4	2	0	3	3	0	2	1	2	2	3	0	2	2	0	4	4	0	1	1	0	6
849	1	1	2	3	0	0	4	0	0	1	1	0	2	0	0	1	1	1	1	0	0	1	1	1	2	3	0	4	1	0	2	2	1	3	0	0	4	0	0	1	0	0	2	1	1	2	1	0	2
850	0	0	0	0	0	0	1	0	0	0	0	0	0	0	0	0	0	0	0	0	0	0	0	0	0	0	0	0	0	0	0	0	0	0	0	0	0	0	0	0	0	0	0	0	0	0	0	0	0
851	2	0	2	0	0	0	2	1	1	3	0	0	1	1	1	3	0	0	4	1	0	2	1	1	1	5	0	0	0	0	3	1	0	3	1	0	3	2	0	3	0	0	5	1	0	5	0	0	3
852	2	0	0	3	0	1	2	0	0	4	1	0	2	0	0	1	0	0	3	0	0	3	0	3	4	4	0	2	0	0	5	0	0	6	1	0	6	3	0	4	2	0	2	2	0	5	1	0	2
853	5	0	0	1	0	1	4	1	0	0	2	0	0	1	1	4	0	0	2	0	0	0	0	2	2	6	0	4	1	1	3	1	0	6	3	0	3	3	0	2	0	0	4	3	0	14	3	0	9
854	6	0	0	3	1	0	1	4	0	1	1	0	2	2	2	9	0	0	1	0	2	3	1	2	1	8	0	7	0	1	5	1	1	4	3	0	3	0	1	4	2	2	3	2	1	13	0	1	3
855	0	0	0	0	0	0	0	0	0	0	0	0	0	0	0	0	0	0	0	0	0	0	0	1	0	1	0	1	0	0	0	0	0	1	0	0	0	0	0	1	0	0	2	1	0	1	0	0	1
856	4	0	0	3	1	2	2	1	1	5	2	1	3	2	3	6	1	0	3	1	0	1	0	3	4	5	0	5	2	3	2	0	1	3	1	0	6	4	2	1	0	0	5	6	1	11	3	0	3
857	0	0	0	0	0	1	0	0	0	0	0	0	0	1	1	3	0	0	0	0	0	0	1	0	1	2	1	0	0	0	0	0	0	2	0	0	1	1	0	1	0	0	2	1	0	5	0	0	2
858	4	1	0	1	0	0	1	0	0	1	1	0	1	0	0	3	0	0	1	0	0	0	0	1	2	3	0	1	0	0	2	0	0	1	0	0	2	1	0	1	0	0	1	2	0	7	1	0	0
859	9	1	1	2	2	1	4	1	2	3	2	2	2	1	3	6	1	2	3	2	1	7	1	2	1	6	1	3	3	1	2	1	1	3	1	3	3	4	2	1	1	2	8	3	2	13	2	2	7
860	2	0	0	0	0	0	1	0	0	0	0	1	0	0	2	3	1	1	1	0	0	3	0	3	1	4	0	0	0	1	3	1	0	0	1	0	4	0	1	3	1	0	4	4	0	3	1	0	3
861	4	1	1	1	0	0	4	1	0	4	1	0	1	1	3	4	3	0	0	0	1	2	1	0	5	2	1	5	2	0	7	5	1	8	2	0	8	1	0	2	0	1	3	2	0	9	2	0	5
862	0	1	0	2	0	0	0	0	0	0	1	0	0	0	0	1	1	0	1	0	0	2	1	1	0	5	0	0	0	0	1	0	0	1	1	0	0	0	0	0	0	0	2	2	0	2	2	0	1
863	2	0	0	1	0	1	3	0	0	5	0	0	1	1	0	5	3	0	4	0	0	0	1	1	2	3	0	2	1	0	4	1	0	1	0	0	2	0	0	1	0	0	1	0	0	3	0	0	1
864	3	0	0	2	0	0	3	0	0	1	0	0	2	0	0	4	1	1	5	1	0	3	1	4	1	2	0	2	0	2	5	0	1	2	1	1	1	0	0	1	0	0	3	3	0	4	1	0	6
865	1	1	1	3	1	1	0	1	1	2	1	1	2	1	1	0	1	1	2	1	3	1	1	2	2	3	1	1	2	2	1	1	3	1	1	1	0	1	2	0	1	1	1	2	1	2	1	2	1
866	7	0	0	5	1	0	2	0	1	0	0	0	2	0	0	3	0	0	3	0	0	0	0	1	0	4	1	1	0	0	1	0	1	3	1	1	0	2	0	4	1	0	4	0	0	5	1	0	2
867	4	0	0	1	0	0	1	0	0	0	0	0	0	0	0	3	1	0	1	0	0	3	0	2	2	0	0	2	1	0	5	0	0	3	1	0	2	0	0	4	1	0	2	0	0	8	1	0	3
868	6	0	0	2	1	0	2	0	0	0	0	1	3	1	1	2	0	1	6	0	1	5	2	2	3	4	1	5	0	0	4	0	0	3	1	0	3	2	1	4	0	0	3	3	1	8	2	2	5
869	2	0	0	1	0	0	1	0	0	1	0	0	0	0	0	2	0	0	3	0	0	1	0	0	1	2	0	2	0	0	0	0	0	2	1	0	5	1	0	1	0	0	2	0	0	2	0	0	1
870	5	0	0	3	1	2	1	0	0	4	0	0	1	0	1	6	0	1	3	0	0	2	0	1	2	8	0	6	0	0	2	1	0	4	2	1	1	1	0	4	0	1	4	5	0	2	1	1	10
871	5	0	0	3	0	1	5	0	0	0	3	0	3	0	0	8	1	0	3	0	1	2	0	1	2	7	1	3	1	0	3	0	0	4	1	0	7	1	1	4	1	0	5	5	0	9	0	1	8
872	4	0	1	2	0	0	2	0	1	2	1	0	0	1	2	2	0	1	2	0	1	2	2	3	0	6	0	3	0	3	3	1	1	1	0	2	3	3	1	2	1	1	5	1	3	6	0	2	4
873	0	0	0	1	0	0	1	0	0	0	0	0	1	1	1	0	0	0	0	0	0	0	0	0	0	1	0	2	0	0	1	1	0	3	0	1	1	1	0	1	0	0	0	1	0	2	0	0	0
874	1	0	1	0	0	0	0	0	0	0	0	0	0	0	1	0	1	0	0	1	0	0	0	0	2	1	0	1	1	0	3	0	1	0	0	0	2	1	0	0	0	0	0	0	0	1	2	0	1
875	0	0	0	0	0	0	0	0	0	0	0	0	1	1	1	4	0	0	0	1	0	1	0	1	0	3	1	0	0	0	2	0	0	1	1	0	2	1	0	6	0	0	3	2	0	3	0	1	3
876	2	0	0	2	0	1	0	1	1	4	1	1	5	0	0	4	1	1	5	1	0	2	1	2	3	3	0	3	1	0	2	0	1	7	2	0	4	2	1	3	0	1	7	2	1	5	2	0	3
877	1	0	0	1	1	0	0	0	0	0	0	0	1	0	0	2	0	0	0	0	0	0	0	1	0	1	0	0	1	0	1	0	0	1	1	1	0	0	0	0	1	0	1	0	0	2	1	0	1
878	0	0	0	0	0	1	0	1	0	0	1	0	0	0	1	0	0	0	1	1	1	0	0	0	0	0	0	0	0	0	1	0	0	1	3	0	1	0	0	2	1	1	2	1	1	5	2	1	0
879	0	0	0	2	0	0	0	0	0	1	0	0	0	0	0	0	0	0	0	0	0	0	0	0	0	1	0	0	1	0	0	2	0	0	0	0	0	0	0	0	1	0	1	0	0	0	0	0	0
880	1	1	0	0	0	0	1	0	0	0	1	0	0	0	0	1	1	0	0	0	0	1	0	0	0	0	0	0	0	0	0	0	0	0	0	0	0	1	0	1	0	0	3	1	0	4	0	0	2
881	3	0	0	1	0	0	4	0	0	2	0	0	1	0	0	2	0	0	0	0	0	2	0	2	2	0	0	1	0	0	1	0	0	2	1	0	2	0	0	0	1	0	4	0	0	2	1	0	2
882	1	0	0	0	0	0	2	0	0	0	0	0	0	0	1	3	0	0	0	0	0	1	0	0	1	2	0	1	0	0	2	0	0	1	0	0	0	0	0	1	0	0	2	1	0	2	1	0	3
883	0	0	1	0	0	0	0	0	0	0	1	0	0	0	0	3	0	0	1	0	0	0	0	1	1	0	0	1	1	0	0	1	0	1	1	0	1	0	0	1	0	0	1	2	0	0	0	0	1
884	0	0	0	0	0	1	0	1	0	1	0	0	1	0	3	0	0	0	0	0	0	1	0	2	0	1	0	1	0	1	0	0	0	2	0	0	1	1	0	0	1	0	4	2	0	0	0	0	1
885	0	1	0	0	0	1	0	0	0	1	1	0	1	1	1	2	0	0	1	0	0	2	0	1	1	1	0	1	1	0	2	1	0	2	0	0	1	0	0	1	1	0	0	0	0	4	0	0	1
886	0	1	0	0	1	0	0	1	0	0	1	0	0	0	0	2	0	0	0	0	0	0	0	0	0	1	0	1	0	0	0	0	0	0	0	0	0	1	0	0	0	0	0	2	0	0	0	0	2
887	4	2	1	2	0	0	2	0	0	1	0	1	0	0	2	2	0	0	0	0	0	4	2	2	0	3	1	1	0	0	0	0	0	1	1	0	1	0	0	3	0	1	3	2	0	7	0	0	3
888	1	0	1	0	0	1	0	0	0	2	1	1	1	0	0	2	0	1	1	0	1	1	0	1	0	1	0	0	0	1	0	0	0	0	0	0	1	0	0	1	0	0	1	0	1	3	0	1	1
889	1	0	0	1	0	0	0	0	0	1	0	0	0	0	0	1	0	0	0	0	0	1	0	0	1	2	0	2	0	0	1	0	0	2	0	0	1	0	0	1	0	0	0	1	0	5	0	0	1
890	3	1	0	1	1	1	3	0	0	1	0	0	2	1	0	7	2	0	3	0	0	1	2	5	1	5	0	1	0	3	5	1	1	4	1	1	2	2	0	1	1	0	6	2	0	6	2	1	7
891	2	0	0	2	0	0	2	1	0	1	0	0	0	1	1	0	0	0	0	0	0	1	0	0	0	1	0	1	0	0	0	0	1	0	0	1	2	0	0	0	0	0	2	1	0	1	0	0	1
892	3	0	2	1	0	1	3	0	1	1	1	2	1	0	5	2	1	3	3	0	0	2	1	4	2	5	1	3	3	3	3	1	1	0	0	3	1	2	1	0	0	2	5	1	2	6	0	2	4
893	4	0	0	3	0	0	2	2	0	1	1	0	1	1	1	5	1	1	0	0	0	3	0	2	2	6	0	3	0	0	6	2	0	3	1	0	7	1	0	5	0	1	5	1	0	6	1	0	5
894	8	0	0	2	1	1	0	0	0	1	0	0	1	1	0	3	0	0	0	0	0	1	3	2	1	4	0	0	0	0	0	2	0	2	1	0	2	1	0	4	1	0	4	6	0	8	0	0	7
895	2	0	0	1	0	2	2	0	0	1	0	0	0	0	0	3	0	0	1	0	0	3	0	2	0	2	0	1	0	0	2	0	0	2	0	1	1	0	0	3	1	1	4	1	0	4	0	1	0
896	1	0	0	1	1	1	1	0	0	2	0	0	2	0	1	2	0	1	1	0	0	0	0	1	1	3	0	1	0	0	2	0	1	1	0	0	1	0	0	0	0	0	2	0	0	4	0	0	2
897	5	0	0	0	0	0	4	2	0	2	0	0	2	0	0	3	1	1	4	1	0	1	2	1	5	2	1	2	1	0	5	1	0	5	2	1	3	1	0	5	1	0	2	4	0	8	2	0	8
898	2	0	0	4	1	2	2	0	0	1	0	0	1	0	2	9	0	0	2	0	0	0	2	1	1	6	1	1	2	0	2	2	0	1	3	0	2	3	1	4	1	0	6	4	0	9	2	1	10
899	1	0	0	2	0	0	0	0	0	1	0	0	0	0	0	1	0	0	0	0	0	0	0	0	0	0	0	1	0	0	1	0	0	1	0	0	0	0	0	0	0	0	0	0	0	3	0	0	0
900	0	2	1	0	0	1	2	0	0	1	0	0	0	0	0	0	0	0	0	0	0	0	0	0	0	1	0	0	1	0	0	0	0	0	0	0	1	0	0	0	0	0	0	1	0	2	0	0	1
901	0	0	0	0	0	0	0	1	0	0	0	1	0	0	1	1	0	0	0	0	0	1	0	1	0	0	1	1	1	0	0	0	0	1	0	0	0	0	0	0	0	0	0	2	1	0	0	0	1
902	0	0	0	1	0	0	0	0	0	0	0	0	0	0	0	0	0	0	1	0	0	0	0	0	0	0	0	0	0	0	1	0	0	0	0	1	1	0	0	1	0	0	1	0	0	1	0	0	0
903	4	3	3	6	2	3	2	1	5	2	2	5	4	2	4	1	9	3	7	2	7	3	3	6	1	3	5	4	4	4	3	5	3	5	7	3	2	3	4	1	6	6	2	2	5	2	8	4	5
904	1	1	2	1	1	4	0	4	2	0	3	6	1	3	2	1	0	2	0	1	2	0	1	1	1	1	1	1	0	1	1	1	2	2	1	2	1	1	2	1	3	3	2	2	1	2	0	1	2
905	0	0	0	1	0	0	1	0	0	0	1	0	2	0	0	0	0	0	0	1	1	1	0	0	0	0	0	0	0	0	1	0	0	1	0	0	0	3	0	0	0	0	1	0	0	0	0	0	0
906	1	2	0	1	1	1	1	0	0	1	1	1	1	0	0	3	1	3	1	0	0	0	0	1	0	0	0	3	0	0	1	0	1	2	0	1	2	1	1	0	1	0	3	0	2	3	0	1	3
907	0	1	0	0	0	0	0	0	1	0	0	0	1	1	0	0	0	0	1	0	0	1	0	0	0	1	0	1	1	0	1	0	0	0	0	0	0	1	0	0	0	0	1	0	0	0	0	0	1
908	3	0	1	0	2	2	0	0	0	0	0	0	1	0	0	0	0	0	0	1	0	0	0	1	0	1	0	0	1	1	0	0	1	2	1	1	0	0	0	0	0	1	1	1	0	1	1	0	1
909	0	0	0	1	0	1	2	0	0	0	1	0	1	1	0	1	0	0	0	2	0	0	0	0	2	0	0	0	1	0	0	1	0	0	1	0	0	0	0	1	2	0	0	0	0	1	1	0	0
910	0	0	1	0	1	1	1	0	1	0	0	2	0	0	1	0	0	1	0	1	1	1	2	1	1	0	3	0	0	1	0	2	1	0	1	1	0	1	1	0	1	1	0	1	1	0	2	1	0
911	2	1	0	5	1	0	0	1	0	1	0	0	2	1	0	4	0	0	1	1	0	4	1	1	2	0	0	2	0	0	2	0	0	5	1	0	4	0	0	4	0	2	2	0	0	3	0	0	1
912	0	0	0	1	1	0	1	0	0	0	4	2	0	1	1	0	1	1	0	1	1	0	1	2	1	2	1	1	4	0	0	1	0	0	0	1	0	0	0	0	3	0	0	2	0	2	2	0	0
913	2	2	3	2	2	2	0	1	2	0	2	3	2	3	2	0	1	2	2	1	2	0	3	3	1	7	2	0	4	2	0	3	3	0	4	3	0	5	1	0	1	3	1	3	3	1	5	2	1
914	0	1	1	0	1	1	0	1	1	0	1	1	0	1	1	0	1	1	0	1	1	0	1	1	0	1	1	0	3	1	1	2	1	0	1	1	0	2	1	0	1	1	0	2	1	0	2	1	1
915	0	0	0	1	0	0	0	0	0	0	0	1	1	0	0	0	0	0	0	0	0	0	2	0	0	0	0	1	0	0	0	0	0	1	0	0	1	1	0	1	1	0	1	1	0	1	0	0	1
916	1	0	0	4	0	0	1	0	0	1	0	0	0	0	0	2	0	0	1	0	0	0	1	0	1	1	1	0	0	0	1	0	0	0	1	0	0	3	1	0	0	0	2	2	0	0	0	0	0
917	1	0	0	2	0	0	0	0	0	0	0	0	1	0	0	0	0	1	0	0	0	0	0	0	0	2	1	1	0	0	2	0	0	1	0	1	1	1	0	4	0	0	1	1	0	2	1	0	1
918	0	0	0	0	0	0	0	0	0	0	0	0	0	0	0	1	0	0	0	1	0	0	0	0	0	0	0	1	0	0	0	0	0	0	0	0	0	0	0	0	0	0	1	0	0	0	0	0	1
919	1	0	0	1	1	0	1	0	0	1	0	0	2	0	1	1	1	0	0	1	0	2	0	1	2	1	0	0	1	0	2	1	0	3	1	0	2	2	0	0	0	0	5	1	0	2	1	0	2
920	0	0	0	2	0	0	2	0	0	0	0	0	0	1	1	0	1	1	1	0	1	0	0	1	0	0	0	1	1	0	0	1	1	1	2	0	0	2	0	0	2	0	1	3	1	0	0	1	1
921	4	0	1	4	0	0	3	0	0	0	1	0	1	1	0	3	0	0	2	0	0	2	0	0	0	2	0	1	0	0	1	0	0	2	0	0	2	0	0	1	0	0	3	1	0	3	1	0	1
922	0	0	0	6	0	0	2	2	1	0	2	1	2	0	0	2	0	0	0	0	1	3	0	0	4	1	1	3	0	1	1	0	1	1	1	0	2	1	0	6	0	0	4	0	0	3	0	0	2
923	0	0	1	4	0	0	0	0	0	0	0	0	0	0	1	0	0	1	1	0	0	0	1	2	0	0	0	1	0	0	1	0	0	0	0	0	1	0	0	2	0	0	2	1	0	1	0	1	1
924	1	1	1	0	0	0	1	0	0	2	0	1	0	0	0	0	1	0	0	0	0	1	0	0	0	0	0	1	0	0	1	1	1	0	0	0	1	0	0	0	0	0	1	0	0	0	0	0	0
925	5	0	0	6	0	0	0	0	0	0	1	0	0	0	0	2	1	0	1	0	0	0	1	1	1	2	0	0	0	0	1	2	0	1	1	0	0	0	0	1	2	1	1	0	0	0	1	0	0
926	1	1	0	4	1	0	0	0	0	0	1	0	1	0	0	6	1	0	0	1	0	1	0	0	3	0	0	0	2	0	1	2	0	1	1	0	2	0	0	2	1	0	0	1	0	1	0	0	1
927	0	1	0	5	1	1	1	0	0	0	1	0	0	0	0	0	2	0	0	2	0	1	0	0	2	0	0	2	1	0	0	0	0	1	0	0	1	0	1	1	1	0	0	0	0	0	1	0	2
928	0	1	2	0	2	3	0	3	3	3	2	3	1	2	5	2	2	1	0	2	3	0	2	3	0	5	3	0	2	3	1	4	2	0	3	1	2	2	2	1	1	3	0	3	4	0	3	3	0
929	3	1	0	8	0	0	2	1	0	1	1	0	2	1	0	1	0	0	1	1	0	2	0	0	2	0	0	2	0	0	2	1	0	1	0	0	3	1	0	4	0	0	2	2	0	2	0	0	3
930	2	0	0	0	0	0	1	0	1	0	0	0	2	0	0	2	0	0	1	0	0	0	0	0	1	1	0	1	0	0	0	0	0	0	0	0	1	0	0	0	1	0	0	0	0	2	0	0	0
931	0	0	0	6	1	0	0	1	0	0	1	0	0	0	0	4	0	0	1	0	0	0	1	0	0	0	0	1	1	0	3	0	0	1	2	0	0	0	0	0	0	0	1	0	1	0	0	0	1
932	1	2	4	5	5	4	0	2	4	0	2	4	0	4	3	7	4	3	0	5	5	0	3	5	0	7	3	6	3	4	0	6	4	0	5	5	0	7	4	0	6	3	2	5	4	2	2	5	5
933	0	0	1	5	1	1	2	0	1	1	3	1	0	0	1	3	1	1	2	0	1	0	0	1	1	0	2	1	1	0	1	0	0	1	0	0	0	0	0	1	1	2	0	0	1	1	1	0	1
934	0	7	4	6	2	0	0	0	0	0	1	0	0	0	1	2	0	0	0	0	0	0	0	0	1	0	0	1	0	0	0	0	0	2	0	0	1	1	1	2	1	0	2	0	0	0	0	0	0
935	1	0	0	11	0	0	1	0	0	0	5	0	0	0	0	3	0	0	2	0	0	2	0	0	4	3	0	2	0	0	1	1	1	2	0	0	0	2	0	2	0	0	0	1	0	3	1	0	3
936	0	0	0	1	0	0	0	0	0	1	0	0	0	0	0	1	0	0	0	0	0	0	0	0	0	0	0	0	0	0	0	0	0	1	0	0	0	0	0	0	0	0	0	0	0	0	0	0	0
937	0	0	0	0	1	0	0	0	0	0	1	0	0	0	0	0	1	0	0	0	0	0	0	0	0	1	0	0	1	0	0	0	0	0	1	0	0	0	0	0	0	0	0	1	0	0	1	0	0
938	2	0	1	6	0	1	0	0	0	0	1	1	0	2	1	1	0	0	0	0	0	1	0	0	2	2	0	0	0	1	2	1	0	3	0	0	3	0	1	3	1	0	2	0	0	1	0	0	2
939	0	0	0	4	1	0	1	0	1	2	2	0	1	0	0	2	0	0	3	0	0	0	0	1	0	0	1	1	0	0	2	0	0	1	0	0	0	1	0	1	1	1	3	1	0	2	0	0	1
940	1	0	0	2	0	0	1	0	0	1	2	0	1	0	0	0	0	0	0	0	0	1	0	0	1	1	0	0	0	0	1	0	0	1	0	0	0	0	0	0	0	0	0	0	0	0	1	1	1
941	0	0	0	3	0	0	0	0	1	0	1	0	0	0	0	3	0	0	0	1	0	0	0	0	1	0	0	0	0	1	0	0	0	0	0	0	0	1	0	1	0	0	0	0	0	1	0	0	0
942	0	0	2	3	0	2	2	0	1	1	3	1	3	0	1	3	2	1	0	2	0	4	0	3	1	2	1	3	0	2	1	0	2	0	0	2	1	2	1	1	2	3	2	2	2	2	1	3	2
943	1	0	0	2	0	0	1	0	0	0	0	0	0	0	1	2	0	0	0	0	0	0	0	1	0	0	0	0	0	0	1	0	0	0	0	0	1	2	0	0	0	0	1	0	0	1	0	0	1
944	1	0	0	6	0	0	2	0	0	1	2	0	0	0	0	0	1	0	0	1	0	0	1	0	1	0	0	0	1	1	2	2	1	4	0	0	4	1	0	3	0	0	0	0	1	5	0	1	1
945	1	0	0	3	0	1	1	0	0	1	0	0	1	0	0	1	0	1	0	1	0	0	1	0	0	1	0	0	0	0	0	1	0	0	0	1	1	1	0	1	1	1	0	0	1	1	0	1	0
946	0	1	1	9	1	1	3	1	2	2	3	1	0	2	1	1	1	1	0	1	1	0	1	2	0	3	2	0	1	1	1	1	2	1	1	1	1	1	1	0	1	1	0	1	1	4	2	1	2
947	0	0	0	12	1	0	1	0	0	1	0	2	1	2	0	4	0	1	2	0	1	2	0	1	8	1	0	2	0	0	0	1	1	2	0	0	5	3	0	5	0	1	3	0	0	2	0	0	2
948	0	0	0	8	1	0	0	0	0	0	0	0	0	0	0	1	0	0	0	0	0	0	1	0	1	0	0	2	0	0	1	0	0	0	0	0	0	0	0	1	0	0	1	0	0	1	0	0	1
949	1	0	0	4	0	0	0	0	0	0	1	0	0	0	0	0	1	0	0	1	0	1	0	0	1	1	0	0	0	0	0	0	0	0	1	0	0	0	1	0	0	0	1	0	0	2	0	0	0
950	1	0	0	7	0	0	0	0	0	0	4	0	3	1	0	1	0	0	1	0	0	4	0	1	4	2	0	0	0	0	1	0	0	0	0	1	2	1	1	1	0	0	1	0	0	6	0	0	3
951	0	0	0	3	0	0	1	0	1	0	0	0	0	1	0	7	0	0	0	0	0	0	1	0	0	1	0	2	0	0	0	0	0	0	0	0	1	0	1	0	1	0	0	0	0	1	0	0	1
952	4	0	0	9	0	0	0	0	0	2	3	0	1	1	0	4	2	0	2	0	0	3	2	0	3	2	0	1	0	0	4	1	0	3	1	0	2	0	0	6	0	0	2	0	0	4	0	1	2
953	0	0	0	3	1	0	0	1	0	0	3	0	0	0	0	1	0	0	0	0	0	1	0	0	3	1	0	1	0	0	0	1	0	1	0	0	0	0	0	0	0	0	1	1	0	3	1	0	1
954	0	0	0	11	0	0	1	0	0	0	3	0	1	0	0	4	0	1	0	0	0	0	3	0	3	3	0	2	1	0	0	1	0	3	0	0	1	1	0	2	0	0	0	0	0	2	0	0	0
955	1	0	0	8	0	0	1	0	0	1	3	0	1	0	0	4	1	1	2	0	0	2	0	0	2	2	0	1	0	0	3	0	0	3	0	0	3	0	1	1	1	1	1	1	0	2	0	0	3
956	0	0	0	2	1	0	1	0	0	1	0	0	0	0	2	1	0	0	1	0	0	0	0	1	0	3	0	2	0	0	1	0	0	0	0	0	0	0	0	0	0	1	0	0	0	1	0	0	1
957	0	2	1	7	0	0	1	0	0	0	0	0	0	0	0	0	0	0	2	1	0	0	1	0	3	1	0	0	0	0	2	2	0	1	1	0	1	1	1	5	1	1	0	1	0	2	1	1	0
958	2	0	0	9	0	0	3	2	1	3	2	0	0	0	0	5	0	0	1	1	0	1	0	0	4	2	0	1	0	0	5	0	0	3	1	0	5	0	0	6	1	0	5	1	0	4	1	0	2
959	1	0	1	8	0	0	2	0	0	0	2	0	1	1	1	1	0	1	1	1	0	2	0	1	2	2	0	0	0	0	2	0	0	0	0	0	3	0	0	2	0	1	2	2	0	0	0	0	0
960	3	0	0	11	0	0	1	0	0	0	4	0	0	0	0	3	0	0	1	0	0	0	0	0	4	0	1	1	0	1	2	0	0	2	1	0	1	0	0	5	1	0	1	0	0	1	0	1	5
961	3	0	0	6	0	0	1	0	0	1	5	0	2	0	0	3	0	0	1	0	0	0	0	0	4	3	1	2	1	0	2	3	0	2	1	0	2	1	0	5	2	0	1	0	0	3	0	0	1
962	3	0	1	5	0	1	3	0	0	2	1	0	3	0	0	3	0	0	3	0	0	2	0	0	1	0	0	2	0	0	3	0	0	1	0	0	3	0	0	0	0	0	4	1	0	3	0	0	0
963	1	0	0	9	0	0	0	0	0	1	1	0	3	0	0	2	0	0	0	0	0	1	0	0	2	0	0	0	0	1	1	0	0	1	0	0	4	0	0	1	1	0	0	0	0	1	0	0	2
964	0	0	0	7	0	0	1	1	0	1	0	0	0	1	0	3	1	0	1	1	0	2	1	0	1	1	0	4	1	0	3	0	0	3	0	0	2	1	0	4	0	0	3	0	0	2	0	0	2
965	0	3	2	1	1	2	0	1	0	0	2	3	3	1	1	0	2	1	2	2	1	1	2	1	1	2	1	0	1	2	0	1	0	2	2	3	1	1	2	0	1	1	0	1	2	1	2	2	1
966	1	1	2	18	0	2	4	0	2	5	3	0	3	1	2	7	2	1	3	1	1	6	1	2	8	2	1	3	1	1	6	1	1	3	1	0	4	2	1	5	1	1	2	0	0	4	1	2	5
967	1	0	0	8	0	1	1	0	0	0	2	0	1	0	0	5	0	0	2	0	0	1	0	0	3	1	0	0	0	0	2	2	0	0	0	0	1	0	0	3	0	0	0	2	1	3	0	1	1
968	1	0	0	6	0	0	1	0	0	0	1	0	0	1	0	2	0	0	0	0	0	0	1	0	1	1	0	0	0	0	1	1	0	0	0	1	0	0	0	1	0	0	2	1	0	1	0	0	1
969	2	0	0	3	0	0	0	0	0	1	4	0	0	0	0	2	0	0	0	0	0	1	0	0	1	0	0	1	1	0	0	0	0	1	0	0	1	0	0	1	0	0	1	0	0	1	0	0	1
970	1	0	0	4	0	0	1	0	0	4	2	0	0	2	1	3	0	0	1	0	0	3	0	0	3	1	0	2	1	0	2	2	0	1	0	0	0	2	0	1	0	0	1	1	0	2	0	0	1
971	2	4	7	4	5	9	0	7	6	0	8	5	0	5	10	6	6	6	1	6	6	0	7	7	4	7	6	9	6	5	1	8	6	3	8	5	1	6	7	3	6	8	8	5	5	7	5	6	6
972	2	0	0	2	1	0	1	1	0	2	1	0	1	0	0	0	0	0	3	1	0	3	0	0	3	2	0	1	2	0	1	1	0	0	0	0	2	1	0	2	3	0	2	1	1	1	0	0	2
973	2	0	0	4	0	2	1	0	1	1	0	0	1	0	0	3	0	0	1	0	0	4	1	1	3	0	1	2	0	0	0	1	2	0	0	0	3	0	1	2	1	0	3	0	0	3	1	1	1
974	1	0	0	9	0	1	0	0	0	1	0	1	1	0	0	0	0	1	0	0	0	1	1	0	2	3	0	0	1	0	4	1	0	1	1	0	2	3	0	2	2	0	1	1	0	2	0	0	0
975	1	1	0	0	0	0	1	1	0	0	1	1	1	0	0	2	0	0	1	0	0	0	0	0	0	2	0	1	0	0	1	0	0	0	1	0	0	0	0	0	0	0	0	0	0	0	0	0	0
976	1	1	1	11	0	1	1	0	0	0	0	0	0	0	2	3	0	1	0	0	0	0	1	1	3	3	0	1	0	0	2	2	0	3	2	0	2	1	1	2	0	0	2	0	1	1	2	0	2
977	2	0	0	9	1	1	0	0	0	0	1	0	1	0	0	6	0	0	5	0	0	2	1	0	7	3	0	3	1	1	7	0	0	5	0	0	3	0	0	6	0	1	3	0	0	2	0	0	2
978	0	0	0	6	0	0	0	0	0	1	2	0	1	0	1	4	0	0	0	0	0	1	0	0	4	0	0	1	0	0	2	1	0	1	0	0	1	1	0	5	2	1	0	0	0	2	0	0	0
979	0	0	0	4	0	1	0	0	1	0	0	0	3	0	0	5	0	0	3	0	0	2	0	0	0	1	0	1	0	0	5	2	0	3	0	0	2	1	0	6	0	0	2	1	0	3	0	0	1
980	1	0	0	2	0	0	0	0	0	0	2	0	1	1	0	3	0	0	0	0	0	2	1	0	1	2	0	1	2	0	0	0	1	3	1	0	2	1	0	1	1	0	0	0	0	3	0	0	5
981	1	0	0	3	0	0	0	0	0	0	2	0	2	1	0	0	0	0	0	0	0	0	1	0	1	0	0	0	0	0	1	0	0	0	0	0	1	0	0	1	0	0	1	0	0	3	1	0	1
982	0	0	0	0	1	0	0	0	1	0	1	0	0	1	1	3	0	0	0	1	0	1	0	0	1	2	0	0	1	0	0	0	1	1	3	0	2	1	0	2	0	0	1	2	0	3	0	0	3
983	2	0	0	6	0	0	0	0	1	1	0	0	0	1	0	1	0	1	0	0	0	0	0	1	0	0	1	1	0	0	0	0	0	1	0	1	1	1	0	0	0	0	0	1	0	0	0	0	0
984	1	2	0	6	0	0	3	0	1	0	3	1	1	0	0	5	0	0	1	0	0	1	1	0	0	1	0	2	0	0	1	1	0	0	0	0	0	0	1	3	1	0	0	0	0	2	0	0	3
985	0	1	2	6	0	1	0	0	0	2	2	0	0	0	0	4	0	0	2	1	0	1	0	0	3	1	0	1	0	0	0	1	0	1	0	0	3	1	0	3	1	0	1	0	0	3	0	0	1
986	3	5	9	5	5	6	0	6	6	1	5	5	0	7	7	5	7	6	5	7	5	1	7	5	10	8	6	5	7	5	1	6	5	2	6	6	1	10	6	2	5	4	3	7	6	5	4	7	6
987	0	1	1	11	0	0	1	0	1	1	2	1	0	0	0	3	2	0	0	1	0	0	3	0	1	6	0	0	0	0	3	3	2	3	1	0	2	3	1	2	2	0	0	2	0	4	2	0	2
988	0	0	1	2	0	0	0	0	0	3	1	1	0	0	0	1	1	0	1	1	0	1	0	0	0	0	0	1	0	0	0	0	0	0	0	1	2	0	1	1	0	0	1	0	0	1	0	0	2
989	1	0	0	10	0	1	1	0	0	0	2	0	0	0	0	3	0	0	0	0	0	1	1	0	2	0	0	1	0	0	2	0	0	1	0	0	0	1	1	2	0	1	2	0	0	1	0	0	0
990	0	0	0	11	0	0	1	0	0	1	3	0	0	0	0	1	0	0	0	1	0	2	0	0	5	4	0	2	0	0	4	2	0	2	0	0	0	1	0	6	3	0	1	1	0	3	0	0	0
991	2	1	0	2	0	0	2	0	0	3	0	0	2	0	0	2	0	0	1	0	0	3	1	0	4	1	0	1	0	0	0	1	0	0	0	0	1	0	0	1	0	0	3	0	0	0	0	0	1
992	0	0	2	1	0	3	0	0	2	0	0	2	2	1	2	0	0	1	0	1	3	0	0	2	0	2	2	2	0	1	1	0	3	2	1	1	2	2	2	1	1	2	2	1	2	1	1	3	2
993	0	0	0	4	0	0	1	1	0	0	2	0	0	0	0	2	0	0	1	0	0	0	0	0	1	0	0	0	0	0	0	1	0	1	1	0	1	1	0	0	1	0	1	0	0	1	0	1	1
994	1	0	1	3	0	0	0	0	0	0	1	0	1	0	0	1	0	0	0	0	0	0	0	1	3	2	0	1	0	0	1	0	0	0	0	0	0	0	0	0	0	0	0	0	0	0	0	0	0
995	1	0	1	0	0	0	0	0	0	1	0	0	0	0	0	0	0	1	3	1	0	0	0	0	0	1	0	0	0	0	0	0	0	1	2	0	2	1	0	1	0	0	2	1	0	3	1	2	2
996	5	2	0	19	1	0	6	0	1	0	1	0	4	0	1	6	0	0	3	2	0	4	0	0	3	1	0	1	1	0	4	3	0	9	1	0	3	0	0	6	0	0	3	0	0	6	0	0	2
997	2	0	0	10	1	0	3	0	0	1	2	0	0	0	0	7	0	0	0	0	0	3	0	0	3	4	0	4	0	0	4	2	0	2	0	0	4	0	0	3	0	0	3	0	0	4	0	0	1
998	0	1	0	0	0	0	0	0	0	0	1	0	0	0	0	0	0	0	1	0	0	0	0	0	0	1	0	0	0	0	2	1	0	0	1	0	1	0	0	1	2	0	0	1	0	1	0	0	0
999	0	0	0	5	0	0	2	0	0	0	1	0	1	1	0	2	0	1	1	0	0	1	0	0	1	0	1	2	0	1	1	0	0	1	0	0	0	0	0	2	0	0	1	0	0	0	0	0	0
1000	2	1	0	13	0	1	2	0	0	0	2	0	1	1	0	4	0	0	2	1	1	0	0	0	1	0	1	3	0	0	1	1	0	4	2	0	5	0	0	6	0	0	5	2	0	4	0	0	3
1001	1	0	0	3	0	0	1	0	0	0	0	0	0	0	0	6	0	0	0	0	0	0	0	0	0	1	0	0	0	0	0	0	0	0	0	0	0	0	0	2	0	0	0	0	0	0	0	0	0
1002	0	0	0	0	0	0	1	0	0	0	0	0	1	0	0	1	0	0	0	0	0	0	1	1	0	0	1	1	0	0	1	0	0	0	0	0	2	0	0	0	0	0	0	0	0	1	0	0	0
1003	1	0	0	5	0	0	0	1	0	2	3	0	1	1	0	1	0	0	2	0	0	2	0	1	3	0	0	0	1	0	2	2	0	2	1	0	1	1	0	4	1	0	2	0	0	2	0	0	2
1004	0	1	0	0	0	1	0	2	0	0	0	0	1	0	0	0	1	1	0	0	0	0	0	0	0	0	0	0	0	0	1	0	0	0	0	0	1	0	0	0	1	0	0	0	0	2	0	0	0
1005	3	0	0	7	0	0	0	0	0	1	1	0	0	1	0	3	0	0	1	0	0	1	0	0	1	2	0	1	2	0	1	2	0	1	0	0	1	1	1	2	1	0	0	1	0	1	0	0	2
1006	2	0	0	13	0	1	0	1	0	1	4	0	2	0	0	4	1	0	2	0	0	3	1	0	3	1	0	1	0	2	4	0	1	4	0	0	2	0	1	3	0	0	2	0	0	1	0	1	2
1007	0	0	0	1	0	0	0	0	0	0	2	0	2	0	0	0	1	0	0	1	1	0	0	0	0	0	0	1	0	0	1	0	0	0	1	0	0	1	0	3	0	0	1	0	0	2	1	0	0
1008	2	0	0	8	0	0	0	0	0	1	1	0	1	1	0	5	0	0	2	0	0	0	0	0	1	1	0	0	1	1	2	0	0	1	0	0	2	2	0	5	0	0	3	0	0	2	0	0	3
1009	0	0	0	0	0	0	0	0	0	0	0	0	0	0	0	0	0	0	0	1	1	0	1	0	0	1	0	0	0	0	0	0	0	0	0	0	2	1	0	0	0	0	1	0	0	0	2	0	0
1010	1	0	0	7	0	0	0	0	0	3	4	0	1	0	0	3	0	0	1	0	0	1	0	0	5	3	1	3	2	0	3	1	0	2	1	0	2	0	1	5	0	1	2	1	0	4	0	0	3
1011	0	2	3	0	2	3	0	3	2	0	2	4	1	2	2	1	2	4	0	3	4	0	3	5	0	5	4	0	3	2	2	1	4	0	1	4	1	3	2	1	1	2	0	2	2	3	4	4	1
1012	2	0	0	7	0	0	1	0	0	0	2	0	1	0	0	3	0	0	1	1	0	0	1	0	2	2	0	2	0	0	2	0	0	2	0	0	0	3	0	3	2	0	2	1	0	2	1	0	1
1013	0	1	1	0	0	0	1	0	0	0	0	0	0	1	1	2	1	0	0	0	0	0	1	0	2	1	0	2	0	1	2	0	0	0	0	0	0	0	0	1	1	0	1	1	0	1	0	1	0
1014	4	0	0	9	0	1	1	1	4	1	1	1	1	1	1	4	1	0	1	0	1	0	1	1	4	1	1	3	0	0	1	0	0	2	1	1	1	0	0	4	0	0	6	2	1	0	0	1	1
1015	2	0	0	5	0	0	1	1	0	1	3	0	2	0	0	3	0	0	3	1	0	1	1	0	3	1	0	3	1	1	3	0	0	3	0	0	2	0	0	3	1	0	2	1	0	1	1	0	2
1016	0	0	0	3	0	0	0	0	1	0	0	0	0	0	0	3	0	1	0	0	0	0	0	0	2	1	0	3	0	1	1	0	0	1	0	0	0	0	0	0	0	0	0	0	0	2	0	0	0
1017	2	0	0	11	0	1	2	0	0	2	1	0	1	0	0	2	0	0	2	1	0	1	0	0	5	0	0	5	0	1	6	0	0	0	0	0	2	0	0	4	2	0	2	0	0	2	0	0	4
1018	5	0	0	9	0	1	3	0	0	3	1	1	1	0	1	3	0	1	1	0	0	5	0	0	3	0	2	3	0	2	2	1	1	0	0	0	1	1	1	6	0	0	1	1	0	6	0	1	5
1019	3	1	1	14	2	0	4	2	1	2	3	0	4	0	2	5	1	0	2	0	0	2	2	0	5	5	0	4	0	0	3	1	1	3	0	0	3	4	0	2	0	1	2	0	2	3	0	1	2
1020	3	0	0	17	0	3	0	0	0	1	4	0	0	0	0	1	1	0	2	0	0	2	0	0	6	2	1	2	0	1	7	0	1	2	0	0	2	0	0	3	0	1	3	0	1	1	1	0	0
1021	2	0	0	8	0	0	1	0	0	1	0	0	1	0	0	3	0	0	1	0	0	3	0	0	5	1	0	2	1	1	0	0	1	1	0	0	0	1	0	3	0	0	1	0	0	2	0	0	2
1022	2	0	0	7	0	0	0	0	0	1	1	0	0	0	0	3	0	0	4	1	0	4	0	0	2	2	0	1	1	2	3	2	4	1	0	0	1	0	0	4	0	0	4	1	0	4	2	1	6
1023	0	0	1	5	0	0	0	0	0	0	0	0	2	1	0	1	0	1	2	0	0	1	1	1	4	0	1	0	0	1	0	1	1	1	0	1	0	1	1	2	1	1	3	0	1	4	1	1	3
1024	0	0	0	6	0	0	0	0	0	1	0	0	2	0	0	1	0	1	1	1	0	2	0	0	1	2	0	1	1	0	1	2	0	4	1	0	1	0	0	1	1	0	0	0	1	1	2	0	2
1025	0	1	1	2	0	0	0	0	0	0	1	0	1	1	0	1	0	0	1	0	0	0	0	0	1	1	0	1	2	0	0	1	0	2	1	1	2	1	1	0	1	2	1	1	1	2	0	0	2
1026	1	0	0	2	0	0	0	0	0	0	2	0	0	0	0	1	0	0	0	2	1	0	0	0	1	0	0	0	1	0	0	0	1	2	1	0	1	3	1	1	2	0	1	2	0	1	1	1	1
1027	1	0	0	4	0	0	1	0	0	1	0	0	3	0	0	1	0	2	1	0	0	0	0	0	4	0	0	0	0	0	0	0	0	0	0	0	2	2	0	4	1	0	2	2	0	2	0	0	1
1028	1	0	0	6	0	0	0	0	0	1	0	0	2	1	0	1	0	0	0	1	0	0	0	0	0	1	0	0	0	0	1	0	0	0	0	1	0	0	0	2	1	0	1	0	0	1	0	0	0
1029	1	0	0	7	0	0	0	0	0	0	1	0	0	0	0	4	0	0	0	0	0	0	0	1	6	0	0	1	0	1	1	0	0	1	0	0	2	1	0	4	0	0	1	0	0	0	0	1	1
1030	2	0	0	8	0	0	2	0	1	2	2	0	2	0	0	2	0	0	3	0	0	3	1	0	1	3	0	2	1	0	3	0	0	3	0	0	1	0	0	4	1	0	2	0	0	3	0	0	2
1031	0	0	0	0	0	0	0	1	1	0	0	2	0	0	1	0	0	0	0	1	0	0	1	1	0	1	0	0	1	0	1	1	0	0	0	0	0	0	0	0	0	0	0	1	0	3	0	0	0
1032	0	0	0	4	0	1	1	0	0	0	1	0	1	1	0	2	0	0	0	0	0	1	1	1	2	1	0	0	0	0	0	1	0	0	1	0	0	0	0	1	0	0	1	0	0	0	0	0	2
1033	1	0	0	9	0	0	1	0	1	1	1	0	1	0	0	6	0	0	0	0	0	2	0	0	4	4	0	2	1	0	3	0	0	0	0	1	3	0	0	3	0	0	1	0	0	3	0	0	0
1034	0	0	1	11	0	0	1	0	1	3	1	1	2	1	0	3	0	0	2	0	0	3	3	0	4	3	0	4	0	0	7	0	0	3	0	0	1	2	0	6	1	0	2	1	0	5	0	0	3
1035	1	0	0	5	3	0	2	0	0	0	2	0	1	0	0	3	0	0	3	1	0	1	1	0	4	2	0	1	1	0	2	1	0	1	0	0	2	1	1	2	1	0	1	2	1	1	0	0	2
1036	0	0	0	5	1	0	0	0	0	2	1	0	1	0	0	4	0	0	1	1	0	2	0	1	3	1	0	1	0	0	2	2	0	2	1	0	2	0	0	2	1	0	0	1	0	3	0	0	0
1037	1	0	0	5	0	0	1	0	0	1	0	0	3	0	0	1	0	0	2	1	0	1	0	0	1	0	0	2	0	0	1	0	0	2	0	0	1	0	0	4	1	0	0	0	0	1	0	0	1
1038	2	0	0	14	0	0	2	1	0	1	1	1	0	0	1	4	0	0	1	3	0	0	1	0	6	1	0	2	0	1	1	1	1	2	0	0	2	1	0	1	2	0	1	0	0	2	0	1	1
1039	3	0	0	5	0	0	1	0	0	2	1	0	2	1	0	5	0	0	1	0	0	1	0	0	0	0	0	1	0	1	2	0	0	1	0	0	2	1	0	0	1	0	2	1	0	1	0	0	2
1040	0	0	0	3	0	1	0	0	0	0	1	0	0	1	0	2	1	0	0	1	0	0	0	0	1	0	0	1	0	0	1	0	0	1	1	0	2	0	0	3	0	0	1	0	0	2	1	0	0
1041	0	0	0	3	0	0	0	0	1	3	0	0	1	1	0	4	0	0	2	2	0	0	1	1	1	1	0	2	0	0	3	0	0	0	1	0	1	1	0	4	0	0	3	0	0	2	0	0	0
1042	0	1	0	0	0	0	0	0	0	0	1	0	0	3	1	0	0	0	1	1	2	0	1	0	0	2	1	1	2	1	1	1	1	0	4	0	0	0	1	0	2	0	0	4	0	0	2	0	2
1043	0	0	2	0	1	0	0	0	1	0	2	1	0	0	0	2	0	1	0	0	1	0	1	1	3	1	1	0	0	1	0	0	1	0	0	1	1	1	2	0	1	1	1	3	1	0	0	2	0
1044	0	0	0	0	0	0	0	2	0	0	0	1	0	0	0	0	0	0	0	0	0	1	0	0	0	1	1	0	3	0	0	0	0	0	0	0	0	1	0	0	0	0	0	0	0	0	0	0	0
1045	1	1	2	1	1	2	0	0	0	2	1	0	0	0	2	3	1	1	4	1	0	3	0	2	2	0	4	1	0	2	0	1	1	1	2	2	2	1	1	1	3	1	1	2	2	0	1	2	1
1046	0	0	1	1	0	1	1	0	1	0	1	1	2	0	0	1	2	0	1	1	0	2	4	1	2	4	0	2	2	0	3	1	0	0	2	1	2	4	4	0	2	1	1	2	0	2	1	0	2
1047	2	0	0	11	1	0	0	0	0	1	2	0	0	0	0	2	0	0	0	1	0	0	0	0	3	1	1	0	0	0	3	1	0	3	0	0	1	2	1	3	1	0	1	1	0	2	1	0	3
1048	0	0	0	2	1	0	1	1	0	0	0	0	0	2	1	1	0	0	1	1	0	1	0	0	1	1	0	0	0	0	2	0	0	0	1	0	2	0	0	1	2	0	1	1	0	3	1	0	3
1049	0	0	0	3	0	0	0	0	0	1	0	0	0	0	0	0	0	1	1	0	0	0	0	0	0	0	0	0	0	0	0	0	0	0	0	0	0	0	0	1	0	0	0	0	0	0	0	0	1
1050	0	0	0	0	0	0	0	0	0	0	1	0	0	0	0	0	0	0	2	0	0	2	0	0	4	1	0	0	0	0	1	0	0	0	0	0	0	0	0	1	1	0	1	0	0	1	0	0	0
1051	1	0	0	3	1	0	1	0	0	0	1	0	0	0	0	1	0	0	0	0	0	0	0	0	3	0	0	1	0	0	0	0	1	0	0	0	2	2	0	1	0	0	1	0	0	1	0	0	0
1052	1	0	0	1	0	0	0	0	0	1	0	0	1	1	0	2	0	0	0	1	0	0	0	0	0	1	0	0	0	0	0	0	0	0	1	0	0	1	0	2	0	0	1	1	0	0	0	0	1
1053	0	0	1	2	0	0	0	0	0	0	0	0	0	0	0	0	0	0	0	0	0	0	0	0	1	1	0	0	1	0	1	0	0	0	0	0	0	1	0	1	0	0	1	0	0	2	1	0	0
1054	2	0	0	4	0	0	2	0	0	1	1	0	0	1	0	0	0	0	2	1	0	0	1	0	1	0	0	3	2	0	1	0	0	1	1	0	1	1	0	3	0	0	1	1	0	1	1	0	0
1055	1	0	0	3	0	0	1	0	0	0	0	1	1	0	0	0	0	0	1	0	0	0	0	0	0	2	0	0	1	0	1	1	0	0	0	0	0	2	0	1	0	0	0	1	0	0	0	0	0
1056	0	0	0	0	0	0	1	0	0	0	0	0	0	0	0	0	0	0	0	0	0	0	0	0	1	0	0	0	0	0	0	0	0	0	0	0	0	0	0	0	1	0	0	0	0	1	0	0	0
1057	0	0	0	0	0	0	0	1	2	0	1	1	0	0	1	0	2	0	1	0	0	1	1	0	0	1	0	0	1	0	2	0	0	0	2	0	0	1	1	0	0	0	0	0	0	0	2	0	0
1058	0	0	0	0	0	0	1	0	0	0	0	0	0	0	0	0	0	0	0	0	0	0	0	0	1	0	0	1	0	0	0	0	0	0	0	0	0	2	0	0	0	0	0	0	0	0	0	0	1
1059	0	0	0	0	0	0	0	0	0	0	0	0	0	0	0	0	0	0	0	0	0	0	0	0	4	0	0	0	0	0	0	0	0	0	1	0	1	1	0	1	0	0	1	1	0	1	1	0	0
1060	1	1	1	1	1	2	2	0	2	1	0	2	1	1	4	2	0	1	0	0	2	1	0	1	1	4	1	0	0	1	2	1	1	1	0	1	1	0	2	1	1	0	0	2	2	3	1	2	3
1061	0	4	3	2	2	3	1	3	3	0	3	3	1	2	3	2	3	2	0	2	3	0	2	4	0	6	3	0	5	4	0	3	3	0	3	4	0	6	3	1	3	3	0	5	2	3	3	2	1
1062	0	0	0	0	0	0	0	0	0	0	1	0	0	0	0	0	0	0	0	0	0	1	0	1	0	0	0	0	0	0	0	0	0	0	0	0	0	0	0	0	0	0	0	0	0	0	1	0	0
1063	0	0	1	0	1	0	0	0	1	0	0	1	0	0	1	0	0	1	1	1	2	0	0	0	0	1	0	0	0	1	1	1	1	1	1	1	1	1	1	0	0	1	0	0	0	0	1	1	1
1064	0	0	1	1	0	0	0	0	1	0	0	1	0	0	0	0	0	0	0	0	1	0	0	0	0	0	1	0	0	0	0	1	1	0	0	0	0	0	0	0	1	1	0	0	1	2	0	1	1
1065	0	0	0	3	0	0	0	0	0	1	0	0	0	0	0	1	0	1	1	0	0	2	0	1	0	0	0	1	0	0	1	0	0	1	0	0	0	0	0	1	1	0	1	0	0	1	0	0	1
1066	0	0	0	0	0	0	0	0	0	0	0	0	0	0	0	0	0	0	0	0	0	0	0	0	0	0	0	0	1	0	0	0	0	0	0	0	0	1	0	1	0	0	0	0	0	1	0	0	0
1067	0	0	0	2	0	0	0	0	0	1	0	0	2	0	0	0	0	0	0	0	1	0	0	1	0	2	0	0	1	0	0	0	0	0	0	0	0	1	1	0	1	0	1	1	0	2	0	0	0
1068	1	1	2	0	0	4	1	0	0	0	0	2	0	1	1	0	0	2	0	0	0	1	0	0	0	2	1	0	1	0	1	2	0	0	1	1	0	2	0	0	0	0	0	1	1	1	1	0	0
1069	0	0	1	0	0	0	0	0	0	0	0	1	0	1	0	0	1	0	0	0	0	0	0	0	2	2	1	0	0	0	0	1	0	0	0	0	0	2	0	1	2	0	1	1	0	0	0	0	0
1070	0	0	0	0	0	0	1	0	1	0	0	0	0	0	0	0	0	0	0	0	0	0	0	0	2	0	0	0	1	0	1	0	0	1	0	1	1	1	0	1	2	0	0	0	0	0	1	0	2
1071	0	1	1	1	0	0	1	0	1	0	0	0	1	0	1	0	0	1	0	1	1	0	0	2	0	0	1	0	1	1	1	0	1	0	0	1	1	0	0	2	0	1	0	1	1	0	1	2	1
1072	0	0	0	0	0	1	0	0	0	0	0	1	1	0	0	0	0	1	1	0	1	0	0	1	1	0	1	0	0	2	0	0	0	0	0	1	0	0	0	0	0	1	0	0	1	0	0	1	0
1073	1	2	2	3	2	2	2	2	2	1	2	2	2	2	3	1	2	2	1	2	2	1	1	3	0	5	1	1	4	2	2	3	2	2	3	2	1	2	2	1	5	2	0	4	2	2	2	2	3
1074	0	0	0	0	0	0	0	0	0	0	0	0	1	2	0	0	0	0	0	0	1	0	1	0	1	0	0	0	1	1	0	0	0	0	1	0	0	1	1	0	0	0	0	1	0	1	0	0	0
1075	0	0	1	0	0	1	0	0	0	0	1	1	0	0	2	2	0	1	0	0	2	0	0	2	0	1	2	0	1	1	0	1	1	0	2	1	0	1	1	0	1	2	0	1	2	0	1	2	0
1076	0	0	0	0	1	0	0	1	1	0	0	0	1	1	0	1	0	0	0	0	1	0	0	1	0	2	1	0	0	0	0	0	0	0	0	0	1	3	0	0	1	0	0	2	0	2	0	0	1
1077	1	0	0	0	0	0	0	0	0	0	0	0	0	0	0	0	0	0	0	0	0	0	0	0	0	0	0	0	1	0	0	1	0	0	0	0	1	0	0	0	0	0	1	0	0	0	0	0	0
1078	1	0	0	0	2	0	1	0	0	0	0	0	0	2	0	0	0	0	0	1	0	0	0	1	1	1	1	1	1	0	0	0	0	1	1	0	0	1	1	0	1	1	0	1	1	0	2	0	1
1079	0	0	0	0	0	0	0	0	0	0	0	0	0	0	0	0	0	0	1	0	0	0	0	0	1	0	0	0	0	0	1	1	0	0	0	0	0	0	0	0	0	0	0	0	0	1	0	0	0
1080	1	1	1	0	0	2	0	1	2	0	1	2	1	1	3	0	1	3	0	1	2	2	2	3	0	0	2	1	1	2	0	0	3	1	0	3	0	2	1	1	1	2	1	2	0	0	3	2	0
1081	0	0	0	0	0	1	0	0	0	0	0	0	0	0	0	0	0	0	0	0	0	0	1	0	0	0	0	0	0	0	0	1	0	0	0	0	0	0	0	0	0	0	0	0	0	1	0	0	0
1082	1	0	1	0	1	1	0	2	1	0	0	1	0	0	2	0	0	0	0	2	1	0	0	2	1	4	0	1	3	0	0	1	0	1	2	0	0	1	0	0	1	1	0	2	1	2	2	1	0
1083	0	1	0	0	0	0	0	0	0	0	0	0	0	1	1	0	0	0	0	0	0	0	0	1	0	0	0	0	0	0	0	0	1	0	0	0	0	0	0	0	0	0	0	0	0	0	0	1	0
1084	0	1	0	0	0	0	0	0	0	0	2	0	0	0	0	0	1	0	0	0	0	0	1	0	2	1	0	0	0	0	1	1	2	0	0	0	0	0	0	0	0	0	0	0	1	0	0	0	1
1085	0	1	2	0	1	3	0	1	4	0	2	3	0	2	4	0	3	3	0	3	4	1	1	3	1	3	1	0	2	2	0	1	1	1	2	4	1	2	4	1	1	3	0	3	3	2	2	5	1
1086	1	0	1	0	0	0	0	0	1	2	1	0	0	0	0	1	0	0	0	0	0	0	0	2	0	0	1	0	0	0	1	1	1	0	1	0	1	0	0	0	2	0	0	1	1	1	0	0	2
1087	1	0	1	2	0	2	0	0	1	0	0	1	0	1	2	1	2	0	1	1	1	0	0	2	0	2	0	1	1	0	0	0	2	1	1	1	1	1	2	1	1	1	2	1	0	6	1	3	1
1088	0	0	1	0	0	0	0	0	1	0	0	1	0	0	1	1	2	1	0	1	1	0	2	1	0	1	1	0	0	2	0	1	1	0	0	0	0	1	2	0	2	2	0	2	1	0	2	2	0
1089	1	2	1	1	2	1	0	1	2	0	1	1	0	1	2	1	1	2	0	2	2	0	2	2	0	1	3	0	1	1	0	2	1	0	1	1	0	1	2	0	1	2	1	2	1	1	1	3	0
1090	0	0	0	0	1	0	0	1	0	1	1	1	0	0	3	3	1	1	2	0	1	2	1	4	0	1	0	2	1	2	1	0	0	1	2	1	0	1	2	0	1	0	1	3	1	1	1	1	0
1091	0	1	0	1	0	0	0	0	0	0	1	0	0	1	0	1	0	0	0	0	0	0	0	0	0	0	0	0	0	1	0	0	0	1	1	0	1	1	0	2	0	0	1	1	0	1	0	0	1
1092	1	0	0	1	0	0	0	0	0	0	0	0	0	0	0	1	0	0	0	0	0	0	0	1	0	0	0	0	0	0	2	0	0	2	1	0	0	1	0	0	0	0	1	1	0	0	0	0	0
1093	8	0	0	1	1	0	0	1	0	0	0	1	1	1	1	5	0	0	2	0	0	3	1	3	3	5	0	4	0	0	1	1	0	3	2	0	1	1	0	2	0	0	0	3	0	7	0	0	1
1094	0	0	0	0	0	0	0	0	0	0	0	1	0	0	0	1	0	0	0	0	0	1	1	0	0	1	0	1	1	0	0	0	0	1	0	0	0	0	0	0	0	0	0	1	1	2	1	0	1
1095	0	1	0	0	0	1	0	0	0	0	0	0	0	0	0	0	0	0	0	0	1	0	0	0	0	0	0	0	0	0	0	0	0	1	0	0	0	0	1	1	0	0	0	0	0	0	0	0	0
1096	1	1	0	0	0	0	0	0	0	1	1	0	0	1	0	1	1	0	0	1	0	1	0	2	1	0	2	1	1	0	1	0	0	0	3	0	0	1	1	0	5	0	1	2	0	3	2	0	2
1097	0	0	0	1	0	0	0	1	1	0	1	0	0	1	0	1	0	0	0	0	0	0	0	1	0	0	1	1	0	1	0	0	0	0	0	0	0	0	0	0	2	1	0	1	0	0	1	0	0
1098	0	0	0	0	0	0	0	0	0	0	0	1	0	0	0	0	0	0	0	0	0	0	0	0	1	1	0	1	0	0	1	0	0	0	1	0	0	0	0	0	0	0	1	0	0	1	1	0	1
1099	2	1	0	0	0	1	0	0	0	0	0	0	1	0	0	0	2	0	0	0	1	0	0	2	1	0	0	1	0	0	1	0	1	0	0	0	1	0	0	1	0	1	0	0	0	1	1	0	1
1100	6	0	0	3	0	0	7	0	0	2	0	0	5	0	0	9	0	0	2	0	0	1	0	2	2	4	1	1	0	0	3	0	0	1	0	0	1	1	0	5	0	0	4	3	0	10	1	0	3
1101	0	0	0	1	0	0	0	0	0	1	0	0	0	0	1	1	1	0	0	0	0	1	0	2	2	0	1	0	0	1	1	1	0	2	0	0	0	0	0	1	2	0	0	1	0	3	1	1	2
1102	1	0	0	0	0	1	0	0	0	0	0	0	1	0	2	0	1	0	2	0	0	0	1	0	0	0	0	1	1	0	0	0	0	0	0	0	2	0	1	0	0	1	1	2	0	0	1	0	1
1103	0	0	0	0	0	0	0	0	0	1	0	0	2	0	1	1	0	1	0	0	2	0	0	1	1	1	0	1	1	0	1	0	1	1	0	0	0	1	0	0	0	2	3	1	1	1	0	1	3
1104	0	0	0	0	0	0	0	0	0	1	0	0	0	0	1	2	0	1	1	0	0	1	0	0	0	0	1	0	0	0	2	0	0	2	1	0	1	0	0	0	0	0	2	1	1	1	0	1	2
1105	1	0	0	1	0	0	0	0	0	2	0	0	1	0	0	1	0	0	0	0	0	1	0	0	2	0	0	1	0	0	2	0	0	0	0	0	2	1	0	1	0	0	0	0	0	0	0	0	1
1106	2	0	1	2	1	1	1	3	1	1	1	0	0	1	0	1	0	1	2	1	1	0	0	2	1	2	1	1	0	0	0	1	0	2	0	0	0	0	1	1	1	1	1	1	1	0	1	1	1
1107	1	0	0	1	0	0	3	1	0	1	1	0	3	1	0	2	1	0	0	0	0	3	0	2	3	6	0	2	2	0	1	0	0	3	1	0	3	0	0	3	0	0	2	0	0	1	2	0	2
1108	0	3	3	0	2	3	3	1	4	0	1	2	1	2	3	1	4	4	0	3	2	2	3	4	2	3	2	0	2	3	2	2	2	0	3	2	0	2	3	1	2	3	1	4	4	2	3	3	2
1109	0	2	1	0	1	0	1	2	0	0	0	0	1	0	1	0	1	0	2	0	0	0	1	0	0	0	0	0	1	0	1	0	1	2	0	0	1	0	0	1	0	1	2	1	0	1	0	0	1
1110	0	0	1	0	0	1	0	0	0	0	0	0	0	0	0	0	0	1	0	0	1	0	0	0	0	0	0	0	0	0	0	0	0	0	0	0	0	0	0	0	0	1	0	1	0	0	0	0	0
1111	0	0	0	0	0	0	0	0	0	0	0	0	0	0	0	0	2	0	0	1	0	0	0	0	0	0	0	0	0	0	0	0	0	0	0	0	0	0	0	1	0	0	0	0	0	0	1	0	0
1112	1	0	0	0	1	0	0	2	1	0	0	1	1	0	1	1	1	0	1	0	0	0	1	0	1	1	0	1	0	0	2	1	1	1	0	0	1	2	0	0	2	0	0	3	1	0	2	0	2
1113	7	0	0	7	0	0	4	0	0	1	0	0	3	0	1	8	0	0	5	1	0	9	0	5	6	9	0	3	0	1	8	0	0	4	2	0	6	3	0	5	1	0	7	1	1	6	3	0	9
1114	1	0	1	2	1	2	1	0	1	1	0	1	1	0	3	1	0	2	0	1	1	0	2	1	2	1	1	0	1	1	1	2	1	1	0	1	1	5	2	2	2	1	1	1	1	3	0	1	0
1115	0	0	0	0	0	0	0	0	0	0	0	0	0	1	0	0	0	0	0	1	0	0	0	0	0	0	0	0	0	0	0	0	0	0	0	0	0	1	1	0	0	0	0	0	0	0	0	0	0
1116	6	0	0	2	0	0	6	1	0	0	0	2	3	1	0	8	0	0	6	0	1	3	0	1	6	5	0	5	1	0	5	1	1	7	1	1	4	1	0	8	1	0	6	1	0	7	0	0	7
1117	6	0	0	7	0	1	3	0	2	2	0	0	1	0	2	5	0	0	3	1	0	7	0	1	1	11	0	4	0	1	6	0	0	6	2	0	6	0	0	1	2	1	4	1	1	15	1	0	5
1118	0	0	0	0	0	0	0	0	0	0	0	0	0	0	0	0	0	0	0	1	1	0	1	1	0	0	0	0	0	0	0	1	0	0	0	0	0	0	0	0	0	0	0	0	0	0	0	0	0
1119	4	0	1	8	0	0	3	1	2	3	0	1	1	2	4	5	1	0	2	0	2	3	0	2	4	3	0	2	0	1	3	1	2	8	1	1	2	1	1	4	3	3	3	3	2	5	0	1	3
1120	1	0	0	1	0	0	1	2	0	0	0	0	1	0	0	2	0	0	0	0	1	2	1	0	2	1	0	1	0	0	0	0	0	0	0	0	0	0	0	1	0	0	0	1	0	1	0	0	0
1121	0	0	0	1	0	0	0	1	0	0	1	1	0	0	1	1	2	0	0	1	1	0	0	0	0	0	0	0	2	0	0	2	0	0	0	0	0	2	0	0	1	0	0	2	0	0	1	0	0
1122	5	0	0	4	0	0	1	1	0	2	0	0	1	0	0	5	0	0	4	0	1	2	0	2	2	3	0	4	2	1	1	2	1	3	2	0	5	3	0	4	0	1	2	1	0	2	1	1	3
1123	3	0	0	0	0	0	2	0	0	0	0	0	0	0	0	0	0	1	1	0	0	0	0	0	0	0	0	1	0	0	1	0	0	1	0	1	0	0	0	1	0	1	0	0	0	1	0	1	2
1124	2	3	0	1	0	0	3	0	0	3	0	1	1	0	0	2	0	0	3	0	0	6	0	0	1	0	0	3	0	0	2	1	0	4	0	0	4	0	0	3	0	0	1	0	1	3	0	0	5
1125	2	0	0	0	0	1	2	0	0	1	0	0	1	0	1	3	0	0	1	0	0	1	1	0	0	2	0	1	0	0	2	0	0	3	1	0	0	0	0	0	0	0	3	2	0	2	1	0	0
1126	0	0	0	2	0	0	0	1	0	1	1	1	0	0	0	1	0	0	0	1	0	1	1	0	1	1	1	1	0	0	0	0	0	1	0	0	0	0	0	0	0	0	0	0	1	1	0	0	1
1127	0	0	2	1	3	3	0	1	2	1	1	2	1	2	2	1	2	2	1	1	2	1	1	2	1	0	2	0	1	3	1	2	2	1	1	3	0	1	3	0	0	2	1	2	3	1	1	3	2
1128	6	1	0	2	0	0	3	1	0	2	1	0	5	0	0	6	2	0	4	1	0	4	2	2	1	5	0	4	1	0	5	1	0	3	0	0	7	2	0	3	0	0	4	7	0	12	1	1	8
1129	1	0	0	0	0	1	2	0	0	2	0	0	0	0	0	1	0	1	1	0	0	2	0	1	2	0	0	0	1	0	1	2	1	0	1	0	0	0	0	0	0	0	3	1	1	0	1	1	0
1130	6	0	0	3	0	1	1	1	0	1	3	0	1	1	1	7	2	0	3	1	0	3	1	3	0	6	0	3	0	0	1	2	1	2	4	1	3	1	1	2	2	0	3	6	2	8	1	0	2
1131	4	0	1	0	0	2	0	0	0	1	1	1	1	0	1	1	0	2	1	0	1	0	0	1	1	1	2	2	1	2	0	1	0	1	0	1	2	0	2	1	1	2	1	0	0	7	0	1	3
1132	3	1	0	2	0	0	1	0	1	1	1	0	0	0	0	2	0	0	1	0	0	1	1	0	0	2	0	1	0	0	0	1	1	2	1	1	1	1	0	1	0	0	2	4	0	9	0	1	2
1133	5	0	0	1	0	0	2	0	0	1	1	0	3	0	0	4	0	1	2	0	1	1	0	1	2	2	1	2	0	1	3	0	1	1	0	1	3	4	2	2	0	1	3	0	2	6	0	1	7
1134	0	0	0	1	0	1	0	0	0	1	0	0	0	0	0	3	1	0	0	0	0	1	1	0	0	1	0	1	1	0	0	0	0	1	0	0	0	0	0	0	0	0	1	1	0	4	0	0	3
1135	1	0	0	0	0	0	2	0	0	1	0	0	1	0	2	0	0	0	1	0	1	2	1	0	1	4	0	0	0	0	1	0	0	0	0	0	2	1	0	1	0	0	0	1	0	1	1	0	2
1136	0	0	0	1	0	0	0	0	0	1	0	0	0	0	0	0	0	0	0	0	0	0	0	0	0	0	0	0	0	0	1	0	0	0	0	0	1	0	0	1	0	0	0	0	0	1	0	0	0
1137	0	0	0	0	0	0	1	0	1	1	0	0	1	0	1	2	0	0	0	0	0	0	0	1	0	0	0	0	0	0	1	0	0	0	0	0	0	0	0	0	0	0	0	0	0	1	0	0	1
1138	0	0	0	0	0	0	0	0	0	0	0	0	0	0	0	0	1	0	0	0	0	0	0	0	0	0	0	0	0	0	1	0	0	0	0	0	0	0	0	0	0	0	0	0	0	0	0	0	0
1139	0	0	0	0	1	0	1	0	0	0	0	0	1	0	0	0	0	0	0	0	0	0	1	0	1	0	0	1	1	0	0	0	0	1	0	0	0	2	0	0	1	0	0	2	0	0	1	0	0
1140	1	0	1	1	0	2	0	0	2	1	0	2	0	0	3	1	1	3	0	0	3	0	0	3	1	0	4	2	0	1	3	0	3	2	0	2	0	0	3	1	0	3	0	1	2	1	1	2	0
1141	5	1	0	2	0	0	2	0	0	3	0	0	1	1	2	5	0	1	2	1	0	1	0	2	1	5	1	1	0	0	2	1	1	2	0	0	3	0	0	2	0	0	3	1	0	8	2	0	4
1142	3	0	1	0	0	1	0	0	0	1	0	1	1	0	3	3	0	1	2	0	1	1	1	2	2	6	1	3	0	1	3	0	1	3	1	1	0	1	1	2	0	2	2	2	1	8	3	1	4
1143	2	0	0	0	0	0	0	0	0	0	1	0	0	1	1	0	0	0	0	0	0	0	0	0	0	1	1	0	0	0	0	0	0	0	0	0	1	0	0	1	0	0	1	0	1	0	0	0	1
1144	2	0	2	2	0	0	3	0	0	1	0	0	0	0	3	7	0	0	0	1	0	1	0	1	0	8	0	1	1	0	2	0	0	3	1	1	3	0	1	4	0	0	2	7	1	3	1	1	5
1145	7	0	1	1	0	2	1	0	0	1	0	0	0	1	1	5	0	1	1	0	0	3	4	3	3	9	0	1	1	2	3	1	1	3	1	0	3	5	0	3	0	0	4	3	0	9	2	1	4
1146	2	0	0	2	0	1	1	0	0	0	0	0	0	0	0	4	0	0	3	0	0	1	0	0	3	2	0	0	2	0	1	1	0	1	0	0	1	0	0	4	0	1	2	1	0	5	1	0	4
1147	1	0	0	1	0	0	0	0	0	0	0	1	1	0	0	1	0	1	0	0	1	1	0	0	0	1	1	0	0	0	0	0	0	1	0	0	2	0	0	1	1	1	1	0	0	0	0	0	0
1148	3	0	0	2	0	0	1	1	1	2	0	1	2	0	0	3	0	1	2	0	0	0	0	1	1	3	0	2	0	0	2	0	0	1	2	0	1	1	1	1	0	0	3	0	0	1	0	0	4
1149	1	0	1	0	0	1	1	0	0	0	0	0	0	0	0	0	0	0	0	0	1	0	0	0	0	0	0	1	0	2	0	1	1	2	0	1	1	0	1	1	0	0	1	2	1	2	0	1	2
1150	1	0	0	0	1	0	1	0	1	1	1	2	0	0	2	1	0	2	0	0	2	2	0	1	0	4	1	1	0	0	2	2	2	2	1	1	1	2	1	0	1	1	1	3	1	3	0	2	2
1151	1	0	0	1	0	0	0	0	0	1	1	0	0	0	1	1	1	0	1	0	0	0	0	0	0	0	0	0	0	1	0	0	0	1	0	0	1	0	0	0	1	0	0	1	0	3	1	0	2
1152	0	0	0	1	0	0	1	0	0	0	0	0	0	0	0	2	0	0	0	1	0	0	0	1	0	3	0	0	1	0	0	0	0	0	0	0	0	0	0	1	1	0	1	2	0	1	0	0	2
1153	0	0	0	0	0	0	2	0	0	2	0	0	1	0	0	1	0	0	2	0	0	4	0	2	1	3	0	1	0	0	2	1	0	1	0	0	2	1	0	1	1	0	2	2	0	2	0	0	0
1154	1	0	0	2	0	0	0	0	0	0	0	0	2	0	1	5	0	1	3	0	0	2	0	1	2	2	0	2	1	0	4	0	1	1	1	0	2	0	1	4	0	0	1	3	1	6	1	0	2
1155	3	1	1	0	0	0	1	0	0	2	1	0	0	1	1	4	1	1	0	0	0	0	0	3	1	3	0	2	2	0	0	1	0	1	0	0	1	1	1	2	2	0	4	2	0	2	2	1	3
1156	0	0	0	1	0	2	0	0	1	0	0	0	2	1	2	0	0	0	0	0	2	0	1	1	0	1	1	1	0	1	2	0	1	2	1	1	2	0	1	0	1	1	2	5	1	2	0	1	1
1157	2	0	0	2	0	0	2	0	0	1	1	0	1	0	0	1	0	0	1	0	0	2	1	2	1	1	0	2	0	0	3	0	0	3	0	0	0	1	0	1	0	0	1	2	0	3	0	0	4
1158	3	0	0	2	0	0	1	0	0	1	0	0	1	1	2	3	1	0	0	1	0	2	2	2	1	5	1	3	0	0	2	2	0	3	0	0	3	4	0	5	0	0	7	1	1	8	2	0	6
1159	5	0	0	3	0	1	1	0	0	3	0	0	1	0	2	1	0	1	2	0	0	1	0	1	0	1	0	2	1	1	3	0	0	1	0	0	2	0	0	0	1	0	3	0	0	3	0	0	2
1160	1	0	0	0	1	0	1	0	0	0	0	0	0	0	0	3	0	0	1	0	0	0	0	0	0	2	0	0	1	0	0	1	0	1	0	0	0	0	0	1	0	0	1	1	0	3	1	1	1
1161	0	0	0	0	0	0	0	0	0	0	0	0	1	0	0	0	0	0	0	0	0	0	0	0	0	0	0	1	0	0	2	0	0	1	0	0	0	0	0	0	0	0	1	0	0	1	0	0	0
1162	1	0	0	0	0	0	0	0	1	0	0	0	0	0	0	0	0	0	0	0	0	1	0	0	0	0	0	1	0	0	0	0	0	2	0	0	1	1	0	1	0	0	3	0	0	5	1	0	0
1163	1	0	0	0	0	1	0	0	0	0	0	0	0	0	0	0	0	0	0	0	0	0	0	0	0	0	0	0	0	0	0	0	0	0	0	0	0	0	0	0	0	0	1	1	0	0	1	0	3
1164	0	1	0	0	0	1	0	0	0	1	0	0	0	0	0	0	0	0	0	0	0	0	1	0	0	0	0	2	3	1	0	1	1	0	2	0	1	0	0	0	0	0	1	0	0	0	0	0	0
1165	1	1	1	1	1	1	1	1	1	1	1	1	0	3	3	1	1	1	0	1	1	0	0	2	1	4	1	1	1	1	0	1	2	0	2	1	1	1	1	3	0	1	2	1	1	2	0	1	1
1166	0	0	1	0	0	0	0	1	1	0	0	0	0	0	2	2	1	0	0	0	1	0	0	1	0	0	0	0	1	0	0	0	0	0	0	1	1	0	0	0	0	0	0	1	0	1	0	0	0
1167	0	1	0	0	0	0	0	0	0	0	0	0	0	0	0	0	0	0	0	0	0	0	0	0	0	0	0	0	0	0	0	0	0	2	0	0	1	0	0	0	0	0	0	0	0	2	0	0	0
1168	2	1	0	0	0	0	0	0	0	0	0	0	0	1	0	2	0	0	0	0	0	0	1	0	0	4	0	0	0	0	0	1	0	0	2	0	1	1	0	1	0	0	0	4	1	1	2	0	0
1169	1	1	0	2	0	1	0	0	0	0	0	0	2	1	2	2	0	0	1	1	1	0	0	3	3	9	0	0	0	0	2	1	0	2	0	0	1	2	0	1	1	0	1	5	0	10	0	0	5
1170	0	2	3	0	1	0	1	2	0	1	3	2	0	1	1	1	4	0	2	1	0	0	4	1	1	1	1	0	3	3	0	1	0	1	1	1	2	3	1	0	4	0	1	0	1	0	2	1	0
1171	0	4	2	0	1	4	1	3	2	2	2	3	1	2	2	1	2	2	2	2	2	1	2	2	2	1	3	1	3	2	1	3	2	4	2	2	1	2	2	2	4	2	1	5	3	2	4	3	1
1172	1	4	5	6	5	3	2	4	6	2	6	5	2	7	6	3	3	8	7	5	5	1	5	4	5	8	6	5	5	6	0	5	4	1	5	4	1	5	4	1	6	4	1	6	5	9	5	4	3
1173	3	2	2	0	3	1	1	1	2	0	2	1	2	7	1	3	3	3	2	1	3	3	1	1	1	1	1	1	1	1	0	2	2	2	1	1	2	1	2	0	3	1	0	1	2	2	1	1	1
1174	0	0	0	0	0	0	1	0	1	0	0	0	0	0	0	0	0	0	0	0	0	0	0	0	0	0	1	0	0	0	0	1	0	0	0	0	0	0	0	0	2	0	0	0	0	0	0	0	0
1175	0	1	3	0	2	3	0	1	2	0	1	2	0	3	2	0	1	2	0	4	3	1	2	3	0	1	3	1	4	2	0	2	3	0	2	1	1	3	4	3	2	2	0	2	2	0	2	2	1
1176	0	1	0	0	1	0	2	3	0	0	0	0	1	1	1	0	0	1	0	1	1	0	1	2	0	1	2	1	1	0	0	4	2	0	1	0	1	2	0	1	1	2	0	0	1	1	3	0	1
1177	1	2	0	0	0	1	0	0	2	0	0	0	0	1	0	0	1	0	0	1	0	0	5	0	1	0	1	0	1	1	1	0	0	1	2	2	1	1	1	0	0	0	0	1	2	1	1	0	0
1178	1	4	4	1	5	4	2	5	4	1	3	4	2	6	4	3	4	5	1	4	5	1	4	4	2	5	3	1	8	5	0	6	3	3	8	3	2	5	5	1	6	4	0	5	3	2	4	3	2
1179	0	0	0	0	0	0	0	0	0	0	0	0	0	0	0	0	0	0	0	0	0	1	0	0	0	0	0	0	0	0	0	0	0	1	0	0	0	0	0	0	0	0	0	0	0	1	0	0	0
1180	0	0	1	2	2	0	0	0	0	0	0	1	1	0	0	0	0	0	0	1	0	1	1	0	0	3	0	0	2	0	1	4	1	0	1	0	0	2	1	0	0	1	1	2	0	0	4	0	2
1181	3	0	0	6	0	1	4	0	0	3	1	0	0	0	1	1	0	0	1	0	0	0	0	1	2	3	0	0	0	0	1	0	0	1	0	0	2	0	0	5	0	0	3	1	0	3	0	0	2
1182	1	2	1	1	1	3	1	1	3	1	1	1	2	2	2	1	1	2	2	2	2	1	5	1	3	2	3	1	3	2	2	6	2	1	3	1	1	1	2	1	2	1	3	1	2	3	6	2	3
1183	0	0	0	4	0	0	2	0	0	1	3	0	3	0	0	3	0	0	0	0	0	1	0	0	1	2	0	3	0	0	1	1	0	2	1	0	2	1	0	4	1	0	2	0	0	2	0	0	2
1184	0	0	1	2	0	0	0	1	0	0	0	0	3	0	0	0	0	0	0	3	2	0	0	0	0	0	0	0	0	0	1	0	0	1	0	0	1	0	0	1	1	0	1	0	0	0	0	1	0
1185	0	0	0	1	0	0	0	0	0	0	0	0	1	0	0	0	0	0	0	0	0	0	0	0	1	0	0	0	0	0	0	0	0	0	0	0	1	0	0	1	0	0	1	0	0	1	0	0	0
1186	0	0	0	0	0	0	1	0	0	0	0	0	0	0	1	0	0	0	0	0	0	0	1	0	1	1	0	0	0	0	0	0	0	0	0	0	1	0	0	0	0	0	0	0	0	0	0	0	0
1187	1	0	2	0	0	1	2	2	2	0	2	2	0	2	1	0	1	3	0	1	2	0	1	1	0	1	2	0	0	2	1	0	2	0	2	1	0	2	1	0	1	1	0	2	2	0	1	1	0
1188	0	1	0	0	0	1	0	0	0	0	0	0	0	1	2	1	1	0	0	0	1	1	1	0	0	0	0	1	1	0	0	1	0	1	0	0	1	1	0	0	0	0	0	1	0	0	1	2	2
1189	2	0	0	4	0	1	2	0	0	0	0	0	0	1	0	1	0	0	0	0	0	0	0	0	2	1	0	0	0	0	0	1	0	0	0	0	1	0	0	1	1	0	0	1	0	1	0	0	0
1190	0	0	0	1	0	0	0	0	0	1	1	0	2	0	0	2	0	0	2	0	0	0	0	1	0	1	0	0	0	0	1	1	0	0	1	0	0	0	0	1	1	0	0	0	0	1	0	0	1
1191	0	0	0	0	0	0	1	0	0	0	0	0	0	0	0	0	0	0	0	1	0	0	0	2	0	0	0	0	0	0	0	2	0	0	0	0	0	0	1	0	0	0	1	0	0	0	1	0	1
1192	0	0	0	0	0	0	0	0	0	0	0	0	0	0	0	0	0	0	0	1	0	0	0	0	0	0	0	0	0	0	0	0	0	0	0	0	0	0	0	0	1	0	0	1	0	0	0	0	0
1193	0	0	1	0	0	0	0	0	0	0	1	0	0	0	0	0	0	0	0	0	0	0	0	0	1	0	0	0	0	1	1	0	0	0	1	0	0	0	0	0	0	0	0	1	0	0	0	0	0
1194	0	0	0	6	0	0	1	0	0	1	1	0	0	0	0	2	1	0	0	0	0	0	0	0	1	0	0	0	0	0	1	0	0	0	1	0	0	0	0	0	0	0	0	0	0	1	0	0	0
1195	0	1	1	0	1	1	2	0	1	0	0	1	0	0	1	0	1	1	1	1	1	3	1	2	0	1	1	1	2	2	1	1	1	1	1	1	0	2	1	1	1	1	0	1	1	0	1	1	2
1196	1	0	1	10	0	0	2	0	2	0	3	1	0	0	0	1	0	1	2	0	1	0	0	0	1	1	0	3	0	0	4	1	1	2	0	1	2	0	0	4	0	0	0	0	0	2	0	1	0
1197	0	0	0	0	0	0	1	0	0	0	0	0	0	0	0	0	0	1	0	1	0	0	0	1	0	1	0	0	0	1	0	0	0	0	0	0	0	0	0	0	0	0	0	1	0	0	1	2	0
1198	1	1	1	4	0	1	1	0	0	2	1	0	1	0	0	6	0	0	0	2	0	1	0	0	1	1	0	0	0	0	1	1	0	1	1	0	1	1	0	1	1	0	0	0	0	4	0	0	1
1199	1	0	0	4	0	0	2	0	0	1	1	1	0	0	0	1	0	1	2	0	0	1	0	1	2	0	0	2	0	0	2	1	0	1	0	0	1	1	1	2	0	0	1	1	0	3	1	0	1
1200	0	0	0	6	0	0	1	0	0	0	0	0	0	0	0	0	0	0	0	0	0	0	0	1	0	0	1	0	0	0	2	1	1	2	1	0	0	1	0	1	1	0	0	0	0	2	0	0	1
1201	1	5	7	5	6	7	2	7	7	1	4	7	0	6	10	2	4	6	2	4	7	0	5	8	4	8	7	3	5	8	1	7	7	1	6	6	2	6	8	1	4	7	4	8	8	4	7	7	6
1202	1	0	0	2	0	1	1	0	0	0	1	0	1	0	0	4	0	1	2	0	0	0	0	1	3	1	1	4	1	0	2	0	1	2	0	0	1	0	0	3	4	1	1	0	0	6	2	0	3
1203	0	0	0	0	0	0	0	0	0	0	1	0	0	0	0	0	1	0	0	0	1	0	1	0	0	2	0	0	0	0	0	1	0	0	1	0	0	0	0	0	0	0	0	0	0	0	0	0	0
1204	1	2	2	1	2	2	2	2	2	1	2	2	1	4	2	1	3	2	2	3	2	1	4	2	1	4	3	2	4	2	2	2	2	1	3	2	1	4	2	0	2	2	0	3	2	2	2	3	0
1205	2	0	0	11	0	0	0	0	0	0	3	0	1	0	0	6	0	0	2	0	0	1	0	0	3	1	1	3	0	0	1	0	1	1	0	1	1	2	2	2	0	0	0	0	0	3	0	0	3
1206	0	0	3	5	0	1	1	2	1	1	0	2	0	1	2	0	0	1	1	1	1	1	2	4	0	1	0	0	2	2	2	2	2	1	2	1	0	1	2	0	3	1	2	2	2	2	2	0	0
1207	0	0	0	5	0	0	0	0	0	0	1	0	1	0	0	6	0	0	1	0	0	0	0	1	4	0	0	2	0	0	1	0	0	1	0	0	2	0	0	1	0	1	1	0	0	2	0	0	3
1208	1	1	0	3	0	0	2	0	2	2	0	0	1	2	0	3	0	0	1	0	0	0	0	0	1	3	0	0	0	0	0	0	0	2	0	0	3	1	0	1	1	0	2	1	0	2	0	0	2
1209	2	0	0	14	0	0	1	0	1	0	0	0	0	0	0	10	0	0	1	0	0	2	0	0	5	1	0	0	0	0	4	1	0	5	0	0	2	0	0	3	0	0	2	0	0	3	0	0	2
1210	2	0	0	12	0	1	3	0	0	0	1	0	1	0	0	4	0	0	3	0	0	2	1	0	6	0	0	3	0	0	2	0	1	2	0	0	6	1	0	7	0	0	3	0	0	3	0	0	3
1211	2	0	2	10	1	0	2	0	0	0	3	0	2	2	0	2	0	0	1	0	0	1	1	0	3	4	0	2	1	0	2	0	0	1	0	0	3	0	0	5	0	1	1	0	0	3	0	0	0
1212	1	0	0	8	0	1	0	0	0	0	4	0	0	0	0	4	0	0	1	1	0	2	0	0	2	2	0	0	0	1	2	0	0	0	0	0	0	0	0	2	1	0	1	0	0	4	0	0	2
1213	3	0	0	7	0	0	3	2	0	0	7	0	1	3	0	3	1	0	2	2	0	1	1	1	6	1	0	0	1	1	3	2	0	1	1	0	2	2	0	4	0	0	2	2	1	4	1	1	1
1214	2	0	0	11	0	1	2	1	0	1	1	0	1	0	0	2	0	0	1	0	0	0	0	0	7	3	0	0	0	0	3	0	1	2	0	0	2	1	0	3	1	0	2	1	1	4	0	0	0
1215	3	0	0	4	1	1	4	1	1	2	1	1	1	1	2	2	1	0	4	0	0	4	1	2	5	3	2	1	4	3	3	0	1	3	1	0	1	5	3	7	2	0	1	3	0	5	2	1	3
1216	0	0	0	0	1	0	0	1	0	0	1	0	0	1	0	0	0	1	0	0	1	0	1	0	0	0	1	1	1	0	0	0	0	0	0	0	0	0	0	0	0	0	0	1	0	1	0	0	0
1217	1	3	1	14	2	1	2	1	1	2	4	1	3	4	0	6	1	1	1	1	2	1	4	1	6	2	1	0	2	1	3	2	1	3	1	1	2	3	1	6	1	1	2	1	1	3	0	1	3
1218	1	0	0	10	0	1	3	0	1	3	2	0	1	0	0	6	0	0	1	0	0	1	1	0	6	1	0	3	0	0	2	1	0	4	0	0	1	0	0	3	0	1	2	0	1	1	0	0	4
1219	1	0	0	2	0	0	1	0	1	1	2	0	0	0	0	1	0	0	0	0	0	1	0	0	2	0	0	0	0	0	0	1	0	0	0	0	0	0	0	1	1	0	0	1	0	1	0	0	0
1220	1	0	0	1	0	0	1	0	0	0	0	0	1	1	0	0	0	0	0	1	0	0	0	1	0	1	0	1	0	1	1	0	0	1	0	0	1	1	0	1	2	0	1	0	0	0	0	0	1
1221	4	0	0	15	0	0	1	0	0	0	5	2	1	0	0	3	1	0	2	2	0	2	1	0	6	0	0	4	2	0	7	3	0	6	1	0	3	1	0	4	2	1	4	0	0	5	0	0	3
1222	1	1	0	2	0	0	3	1	0	0	0	0	0	0	0	3	0	0	0	0	1	0	0	0	1	1	0	1	0	1	3	0	1	1	0	0	1	0	0	5	0	0	1	0	1	1	0	0	1
1223	1	1	0	5	0	0	0	0	2	2	3	0	0	0	1	3	0	1	1	1	0	1	1	0	5	1	0	1	1	1	1	0	1	2	0	1	1	1	1	3	0	0	1	0	2	6	0	0	0
1224	2	0	1	5	0	1	0	0	0	2	2	0	1	0	0	1	1	0	1	0	0	1	0	0	3	0	0	0	0	1	2	0	0	1	0	0	3	0	0	1	1	0	1	0	0	1	0	0	1
1225	3	1	2	4	0	0	1	0	0	0	0	0	0	0	0	1	0	0	0	0	0	0	0	0	3	0	0	4	0	0	0	1	0	1	0	0	0	0	0	0	0	0	0	0	0	1	0	0	1
1226	0	0	0	0	0	0	1	0	0	0	0	1	0	0	0	1	0	0	1	0	0	0	0	0	1	2	0	0	1	1	0	0	0	0	0	0	2	0	1	0	2	0	1	0	0	0	0	1	0
1227	1	2	0	8	0	2	3	0	0	2	4	0	3	1	0	2	0	0	2	0	0	1	2	1	4	5	0	5	0	1	3	0	0	1	1	0	4	2	1	7	2	1	5	1	0	5	1	0	3
1228	3	4	7	5	4	8	2	6	4	1	6	5	2	4	8	8	4	6	0	4	6	1	3	9	3	9	5	11	7	7	0	5	5	1	7	6	0	7	5	0	7	6	7	9	6	6	5	5	8
1229	5	0	0	7	0	0	1	1	1	0	1	0	2	0	0	3	0	0	1	1	0	1	0	1	2	0	0	2	0	0	0	0	0	0	0	1	0	1	0	1	0	0	1	0	0	2	0	0	2
1230	0	0	1	0	0	0	0	0	0	1	0	1	0	2	0	0	1	0	0	1	0	0	0	0	0	1	0	0	1	0	1	1	0	0	1	0	1	1	1	1	1	0	0	1	1	2	1	1	0
1231	1	0	2	0	0	1	0	0	1	0	1	2	0	0	1	0	1	0	0	2	1	2	4	1	0	2	0	0	2	1	0	1	0	0	2	0	0	2	1	0	0	2	0	4	0	0	2	0	0
1232	0	1	1	1	1	1	0	2	1	0	1	1	0	1	1	1	2	1	1	1	1	0	2	1	1	2	1	1	2	1	1	2	1	0	1	1	1	1	1	1	1	1	0	1	1	1	1	1	0
1233	0	0	0	2	1	0	0	0	0	1	1	0	1	1	0	2	0	0	0	0	0	1	0	0	2	1	0	0	0	0	0	0	0	0	0	0	1	0	0	1	1	0	0	0	0	0	0	0	3
1234	2	0	1	6	1	0	1	0	1	1	4	0	0	0	0	1	1	0	0	0	0	1	1	0	2	1	0	1	1	1	0	1	0	0	0	1	1	1	1	1	0	0	0	0	0	2	0	0	0
1235	0	1	0	0	0	1	0	0	0	0	0	0	1	0	0	0	0	0	0	1	0	0	0	0	0	0	0	0	0	0	0	0	0	0	1	0	0	0	0	0	1	0	0	1	0	0	0	0	0
1236	0	0	0	0	0	1	1	0	0	1	0	0	1	0	0	5	0	1	0	0	0	0	2	0	0	1	0	3	0	0	1	2	0	0	0	0	2	0	0	1	0	1	0	1	1	1	0	1	0
1237	1	0	1	1	0	0	2	0	0	1	2	0	0	0	1	3	0	1	3	0	2	1	0	0	1	0	0	0	0	0	1	0	2	3	0	0	3	0	1	1	0	1	0	0	2	0	0	0	1
1238	0	0	0	1	0	0	3	2	1	0	1	1	2	1	1	2	2	0	2	1	0	1	0	0	1	2	0	1	1	1	1	1	1	0	0	1	2	3	0	3	3	0	0	2	2	1	3	0	0
1239	3	0	0	7	0	0	2	0	0	2	4	0	1	1	0	2	0	0	0	1	0	0	0	0	4	3	0	1	0	1	0	0	0	1	0	0	1	0	1	0	1	1	1	1	1	1	1	0	1
1240	0	0	1	0	0	1	0	1	1	0	0	1	0	3	0	1	0	0	0	2	1	0	2	1	0	3	2	0	1	2	0	4	1	0	2	1	0	1	1	0	2	1	0	1	2	1	4	0	0
1241	0	0	0	0	0	0	0	0	1	0	0	0	0	0	0	0	1	0	0	0	0	0	0	0	1	1	0	0	0	0	0	0	0	0	0	0	0	2	0	1	0	0	0	0	0	0	1	0	0
1242	1	0	0	2	0	1	1	0	0	0	0	2	0	0	1	0	0	1	1	0	1	0	0	1	0	1	1	0	0	0	0	0	1	0	0	1	0	1	2	0	2	1	0	0	0	2	1	2	0
1243	1	3	2	1	2	3	1	2	2	0	2	2	0	2	3	1	4	2	1	3	2	1	2	3	0	7	3	0	3	3	1	2	2	0	5	3	2	3	3	1	2	3	0	3	3	2	2	4	4
1244	0	0	1	4	1	1	1	0	1	0	0	1	0	1	1	1	1	1	0	0	1	0	2	1	0	1	1	1	1	1	1	0	1	1	0	1	0	0	1	0	0	1	0	4	1	1	1	1	0
1245	0	0	1	0	0	0	0	0	0	0	0	0	0	0	0	0	0	0	1	1	1	0	1	0	0	0	0	1	0	0	0	2	0	1	1	0	1	0	0	0	0	0	1	1	0	0	1	0	0
1246	0	0	0	3	0	0	1	1	0	0	3	0	0	1	1	0	0	0	0	1	0	0	0	0	0	1	0	1	1	0	2	2	1	3	1	0	0	1	0	2	1	0	1	0	0	0	2	0	2
1247	0	0	0	0	0	0	0	0	0	0	0	0	0	0	0	0	0	0	0	0	0	0	0	0	0	0	0	0	1	0	0	0	0	0	0	0	0	1	0	0	1	0	0	0	0	0	1	0	0
1248	0	0	0	8	1	0	3	0	0	1	3	0	2	0	1	3	1	1	1	0	0	1	1	0	8	0	0	0	0	0	1	2	0	2	0	0	1	1	0	4	0	0	2	1	0	3	0	0	1
1249	0	0	0	6	1	0	1	0	0	2	1	0	2	2	1	3	0	2	1	1	0	1	0	0	1	1	1	0	0	1	3	1	1	0	1	1	0	0	1	3	2	1	0	1	2	1	1	1	1
1250	1	0	0	11	0	0	1	0	0	0	1	0	1	0	0	3	1	0	0	0	0	0	2	0	2	1	0	2	1	0	2	0	0	1	1	1	2	0	0	1	1	0	3	2	0	7	1	0	2
1251	1	0	0	5	0	0	0	0	0	1	4	0	0	0	1	2	0	0	1	0	0	0	0	0	3	0	0	2	0	0	2	1	0	1	0	0	0	0	0	2	0	1	1	0	0	1	0	0	1
1252	0	0	0	6	0	0	0	1	0	1	4	0	3	0	0	5	0	0	4	1	0	0	1	0	2	0	0	0	0	0	2	0	0	1	0	0	2	1	0	4	1	0	4	1	0	5	0	1	1
1253	0	0	0	0	0	1	1	0	0	0	0	0	0	0	0	0	1	0	0	0	1	0	0	0	0	0	1	0	1	1	0	1	0	0	3	0	0	0	0	0	0	0	0	2	0	0	1	0	0
1254	0	0	0	3	0	0	4	1	0	0	0	0	0	0	0	1	1	0	1	1	0	1	0	0	2	1	0	1	0	1	2	2	0	1	0	1	1	2	2	4	1	0	3	1	1	3	0	0	3
1255	1	0	0	12	0	0	1	0	0	1	4	0	2	0	0	5	0	0	1	0	0	2	0	0	5	2	0	4	0	0	6	1	0	2	0	0	6	1	0	6	0	0	2	2	0	2	0	0	3
1256	2	2	2	1	2	3	0	2	2	1	1	1	0	2	2	4	1	1	1	1	1	0	2	3	0	3	1	2	1	2	3	0	2	0	1	3	0	4	1	0	1	2	3	3	1	6	2	2	3
1257	1	0	2	9	0	0	0	0	0	0	2	0	1	0	0	3	1	0	0	1	1	0	1	1	0	3	0	1	2	0	2	2	0	0	0	0	0	0	0	2	0	0	0	1	0	1	0	0	0
1258	0	0	0	14	0	0	2	0	0	1	3	0	2	2	0	4	0	0	0	0	0	2	2	0	6	1	0	1	2	2	5	1	0	4	2	0	3	3	0	7	1	0	0	1	1	6	1	0	1
1259	0	0	1	0	0	1	0	0	2	1	1	2	0	0	2	0	1	1	0	1	1	0	0	2	0	0	1	0	2	1	1	1	3	0	0	1	1	0	3	1	2	3	2	0	2	0	2	1	2
1260	7	1	0	7	0	1	4	0	0	3	3	0	4	0	0	6	1	0	1	1	0	3	1	0	6	6	0	1	0	0	6	0	0	3	0	0	4	1	0	6	2	0	3	1	0	0	2	0	1
1261	0	0	0	3	1	0	0	0	0	0	1	0	0	0	0	1	0	0	1	0	1	1	0	0	2	2	0	1	0	2	1	0	0	1	0	0	1	0	0	2	1	0	1	0	0	2	0	0	1
1262	3	0	0	9	0	0	1	0	0	1	2	1	4	1	0	1	1	0	3	0	0	1	1	0	1	1	0	4	0	0	4	0	0	3	0	0	3	1	0	1	1	0	1	1	0	6	0	1	3
1263	2	0	1	14	1	0	2	0	1	0	3	1	2	1	0	5	0	0	2	2	0	0	1	0	5	2	0	5	0	1	5	1	2	2	1	0	3	1	1	4	2	1	3	3	0	2	0	0	1
1264	4	0	0	10	0	0	2	0	0	1	0	0	2	1	0	2	0	0	1	0	0	1	0	0	2	1	0	2	0	0	1	0	0	0	0	0	0	0	0	0	0	0	0	0	0	1	0	0	2
1265	1	0	0	12	1	1	3	1	0	1	3	0	4	1	0	3	0	0	0	2	0	1	1	0	4	2	0	2	0	0	2	0	0	3	1	0	1	4	0	4	2	0	3	1	0	1	3	0	2
1266	1	0	0	1	0	0	1	0	0	0	0	0	0	0	0	0	1	0	1	0	0	1	0	0	0	1	0	1	0	0	1	0	0	0	0	0	0	0	0	0	0	0	2	0	0	0	0	0	0
1267	0	0	0	0	0	0	0	0	1	0	0	1	0	0	0	0	0	1	0	0	1	0	0	1	0	0	2	0	0	0	0	1	0	0	0	2	0	0	1	0	2	1	0	1	1	1	0	0	0
1268	0	0	1	1	0	0	1	0	0	1	1	0	0	0	0	0	1	0	0	1	0	0	0	0	1	1	0	0	0	1	0	0	0	1	1	0	1	2	0	0	1	0	0	1	0	0	0	0	0
1269	1	0	0	5	1	0	0	0	0	1	3	0	1	0	0	2	0	0	1	0	0	1	0	0	1	1	1	0	0	2	2	0	0	0	0	0	0	0	0	2	0	1	0	0	0	0	1	1	1
1270	1	0	0	3	0	0	1	0	0	0	1	0	1	0	0	1	0	0	1	0	0	0	0	0	2	4	0	0	2	0	2	0	0	0	0	0	3	0	0	0	0	0	1	1	0	1	0	0	1
1271	1	0	0	2	0	0	0	0	0	0	0	0	0	1	0	0	0	1	0	0	0	0	0	0	1	0	0	2	0	0	1	0	0	0	0	0	1	0	0	3	0	0	0	0	0	2	1	0	2
1272	1	0	0	2	0	0	0	0	1	1	2	0	0	0	0	1	0	0	2	0	0	0	0	0	1	0	0	0	0	0	2	0	0	1	0	0	1	1	0	1	0	0	2	0	0	4	0	0	0
1273	1	0	0	9	0	1	0	0	1	0	1	1	0	1	0	1	0	0	2	0	0	1	0	0	1	2	1	4	0	0	4	2	0	1	0	0	0	0	0	2	0	0	1	0	0	2	0	0	1
1274	1	0	2	5	0	3	2	0	1	1	1	1	1	1	0	5	0	0	0	0	1	2	0	0	3	3	0	2	0	2	2	0	2	1	0	0	2	1	1	3	0	1	1	0	2	2	1	1	2
1275	0	0	0	2	0	2	0	0	0	0	1	0	0	1	0	2	0	0	0	0	0	0	0	1	1	1	1	0	0	0	2	0	0	1	0	1	0	1	0	1	0	0	0	2	0	0	0	2	0
1276	0	0	0	1	0	0	0	0	1	0	0	0	0	0	0	1	0	0	0	0	0	0	1	1	3	0	1	0	0	0	0	0	0	0	1	0	0	0	0	0	1	1	1	0	0	1	1	0	0
1277	0	0	0	6	0	2	0	0	0	0	0	0	1	0	1	3	0	2	1	1	1	0	1	0	3	2	0	0	2	0	1	2	2	0	1	0	0	1	1	2	1	0	0	2	2	1	1	1	1
1278	0	0	2	0	0	2	0	2	2	0	0	1	0	0	1	0	1	2	0	1	2	1	1	1	1	2	1	1	1	1	1	2	1	1	0	2	0	1	1	0	2	1	1	1	2	1	1	1	2
1279	0	0	0	6	0	1	3	0	0	0	2	0	0	0	1	3	0	1	0	0	0	0	0	0	2	1	0	2	0	0	3	1	0	1	0	0	1	0	0	3	1	1	0	2	1	0	0	1	2
1280	1	0	0	0	0	0	0	0	0	0	0	1	1	0	0	1	0	2	0	0	0	1	0	0	0	0	0	0	0	1	0	1	0	0	0	1	1	0	0	0	2	0	0	2	0	1	0	0	0
1281	1	0	0	1	1	0	0	0	0	0	0	0	0	0	0	1	0	0	2	0	0	0	0	0	0	2	0	0	0	0	2	0	0	1	1	0	0	1	0	2	1	0	0	0	0	0	0	0	0
1282	0	1	0	12	1	2	1	1	0	0	2	0	0	0	0	0	0	0	2	0	0	0	0	0	3	0	0	0	1	0	2	0	0	1	1	0	0	3	0	4	3	0	1	0	0	1	2	0	2
1283	0	0	1	5	1	1	0	0	0	0	1	0	0	1	0	1	0	0	0	0	0	0	0	0	0	1	0	0	0	0	0	0	0	0	0	0	1	0	0	1	0	0	1	1	0	1	0	0	1
1284	0	0	0	1	1	0	0	0	0	2	0	0	1	0	1	1	0	0	0	0	0	2	1	0	1	2	0	0	0	0	1	0	0	0	1	0	1	0	0	0	0	0	0	0	0	3	0	0	1
1285	1	0	0	8	0	0	1	0	1	1	1	0	0	0	1	3	0	1	5	0	1	2	0	1	6	5	1	1	0	3	2	1	2	2	1	0	0	4	0	3	0	1	1	3	0	3	2	0	2
1286	0	0	0	4	0	0	1	0	0	0	0	1	2	0	0	0	0	1	0	0	0	1	1	0	1	1	0	0	1	0	0	0	0	0	0	0	1	0	0	0	2	0	0	0	0	0	0	0	0
1287	0	0	1	1	1	0	0	0	0	0	0	0	0	0	0	0	0	0	0	0	0	0	0	0	0	2	0	0	0	0	1	1	0	0	0	0	0	0	0	0	0	0	0	0	0	0	0	0	0
1288	0	0	0	7	0	0	0	0	0	0	0	0	1	0	0	0	0	1	0	0	1	0	0	0	2	1	0	1	0	0	1	1	1	2	0	0	0	0	1	2	1	0	0	0	0	0	1	0	0
1289	1	0	0	6	0	0	1	1	0	0	2	0	0	1	0	2	1	0	0	2	0	0	2	0	2	2	0	0	0	0	3	0	0	1	0	0	0	1	0	1	0	0	3	1	0	2	1	0	1
1290	1	0	0	5	0	1	1	0	0	0	4	0	0	0	0	3	0	0	1	0	0	1	0	0	3	0	0	1	1	0	0	0	0	0	0	0	1	1	0	1	0	1	0	2	0	3	0	0	0
1291	0	1	0	5	0	0	0	0	0	0	1	0	0	0	0	2	0	1	0	0	0	0	0	0	1	1	0	0	0	0	0	0	0	0	0	0	2	0	0	2	0	0	0	0	0	1	0	0	0
1292	0	0	0	5	0	0	0	0	0	0	1	0	0	0	0	1	0	0	1	1	0	0	1	1	3	1	1	3	0	0	1	0	0	2	0	1	0	0	0	4	1	0	1	0	0	1	0	0	2
1293	1	1	1	1	1	1	1	1	1	1	1	1	1	1	1	1	2	1	1	1	2	1	1	2	1	1	1	1	1	1	1	2	1	1	1	1	2	2	2	1	1	2	1	1	1	2	1	1	1
1294	0	0	0	2	0	1	1	0	0	1	0	0	1	0	1	0	1	0	0	1	0	1	0	0	0	2	0	1	0	0	3	0	0	1	0	0	0	0	0	1	1	0	1	0	0	1	0	0	1
1295	0	0	0	3	0	0	0	0	1	0	1	0	1	1	0	2	0	0	1	0	0	0	0	0	0	0	0	0	0	0	1	0	0	0	1	0	1	0	0	1	0	0	0	0	0	1	0	0	0
1296	0	0	0	2	0	0	0	0	0	1	0	0	0	0	0	0	0	0	0	0	0	0	0	0	1	0	0	0	0	0	1	0	0	1	0	0	0	0	0	0	0	0	1	0	0	0	0	0	0
1297	0	1	0	5	1	0	0	0	1	1	1	0	0	1	0	3	0	0	0	0	0	0	1	0	2	2	0	0	0	0	2	1	1	1	1	0	1	3	0	0	2	0	0	0	0	0	0	0	0
1298	1	1	0	3	0	0	2	0	0	0	2	0	0	1	0	1	0	0	0	0	0	0	0	0	0	0	0	0	0	2	1	1	0	0	0	0	0	1	0	2	1	1	0	0	0	1	0	0	0
1299	0	0	0	0	0	0	0	0	0	0	0	0	0	0	0	0	0	0	0	1	0	0	2	0	0	0	0	0	1	0	1	0	0	0	0	0	0	1	0	1	0	0	0	0	0	1	0	0	0
1300	4	0	0	1	0	1	0	0	1	0	0	0	0	0	0	0	1	0	0	0	0	0	2	1	0	6	1	7	1	0	1	2	0	0	1	0	0	4	0	1	0	0	1	2	0	1	1	1	2
1301	0	0	0	8	0	1	1	0	0	0	0	1	1	0	0	4	0	0	0	0	0	1	1	1	5	0	0	1	0	1	0	1	0	1	0	0	0	0	0	0	0	0	0	0	0	2	1	0	1
1302	0	0	0	1	0	0	0	1	0	1	0	0	0	0	0	0	0	0	0	0	0	0	0	0	1	0	0	0	0	0	0	0	0	1	0	0	0	0	0	0	0	0	0	0	0	1	0	0	0
1303	0	0	0	0	1	0	1	0	0	0	0	0	0	0	0	1	0	0	0	0	0	0	0	0	0	0	0	0	0	0	0	0	0	0	0	0	0	0	0	0	1	0	0	0	0	0	0	0	0
1304	1	0	0	4	0	1	1	0	1	1	2	0	0	0	0	1	0	0	0	0	0	0	1	0	3	1	0	1	0	0	1	0	0	1	0	0	1	0	0	4	0	0	0	0	0	1	0	0	2
1305	0	0	0	0	0	0	0	0	0	1	2	0	0	0	0	0	0	0	0	0	0	0	0	0	1	0	0	0	1	0	0	0	0	0	0	0	0	0	0	0	0	0	0	1	0	1	1	0	0
1306	0	1	1	1	0	1	0	0	1	0	0	2	0	0	0	0	0	0	0	0	3	0	0	0	1	1	2	1	0	2	1	1	0	1	2	0	3	2	0	0	1	0	0	1	0	2	0	1	0
1307	1	0	0	11	1	0	0	0	0	3	2	0	0	0	0	1	0	0	2	0	0	1	2	0	5	4	0	2	1	0	2	0	1	1	0	0	1	1	0	2	0	0	0	0	0	1	0	0	0
1308	0	0	0	1	0	0	0	0	0	0	0	0	0	0	0	0	0	0	1	0	1	0	0	0	0	1	0	1	0	0	1	0	0	0	1	1	0	0	0	1	0	0	0	1	0	1	0	0	3
1309	0	0	0	0	0	0	0	0	0	0	1	0	0	0	0	3	0	0	1	1	0	0	1	0	0	0	0	1	1	0	2	1	0	0	0	0	2	0	0	0	0	0	0	1	0	2	0	0	0
1310	0	0	0	4	0	1	0	0	0	0	0	0	0	0	0	0	0	1	0	0	0	0	0	0	3	2	0	0	0	0	1	1	0	2	0	0	0	1	0	2	0	0	3	1	0	1	0	0	1
1311	1	0	0	0	0	0	0	1	0	0	0	0	0	2	0	0	1	0	0	1	0	0	1	0	2	7	0	2	1	0	1	2	0	0	1	0	1	2	0	1	1	0	0	1	0	0	1	0	0
1312	0	0	2	2	0	0	0	2	0	0	2	0	0	0	0	1	1	0	0	0	0	0	0	0	1	1	0	2	1	1	2	1	0	0	1	0	0	0	0	2	0	1	1	1	0	2	1	0	1
1313	0	0	0	0	0	0	0	0	0	0	0	1	0	1	0	0	0	1	2	0	0	0	0	1	0	0	0	0	2	1	0	1	0	0	1	1	0	2	0	0	2	0	2	1	0	1	1	0	0
1314	0	0	0	1	1	0	0	0	0	0	0	0	0	0	0	0	0	0	0	1	0	0	0	0	0	0	0	0	0	0	0	0	0	1	0	0	1	0	0	0	0	0	1	0	0	0	1	0	0
1315	0	0	0	1	0	0	0	0	0	0	1	1	1	1	0	0	0	0	0	0	0	0	0	0	0	0	0	1	1	0	0	0	1	1	0	0	0	1	0	2	0	1	1	0	0	1	0	1	0
1316	0	0	1	0	0	0	0	0	0	0	0	1	0	0	0	0	0	1	0	1	0	0	0	0	1	0	0	0	1	0	0	0	0	0	1	0	0	1	0	0	1	0	0	0	0	0	0	0	0
1317	0	0	0	10	0	0	0	0	0	2	3	0	1	0	0	2	0	0	1	0	0	1	0	0	2	1	1	0	0	0	0	1	1	1	0	0	0	0	0	5	2	0	1	0	0	1	0	0	2
1318	0	0	0	0	0	0	0	0	0	1	0	0	0	0	0	1	0	0	1	1	0	0	0	1	1	0	1	0	1	0	1	1	0	0	1	0	1	1	0	1	0	0	1	0	1	1	0	1	4
1319	0	0	0	0	0	0	0	0	0	0	0	0	0	2	0	0	0	0	1	0	0	0	0	0	0	1	0	0	0	0	0	0	0	0	0	0	0	2	1	0	0	0	0	0	0	1	0	0	0
1320	0	0	0	2	0	0	1	0	0	1	0	0	0	0	0	0	0	0	0	0	0	0	0	0	0	0	0	1	0	0	1	0	0	0	0	0	0	0	1	0	0	0	0	0	0	0	0	0	0
1321	0	1	0	0	1	0	0	0	0	0	0	0	0	0	0	0	0	0	1	0	0	0	0	0	0	0	0	0	1	1	0	0	0	0	0	0	2	1	0	1	0	0	1	0	0	1	1	0	2
1322	0	0	0	8	0	0	0	1	0	0	0	0	0	0	1	0	0	0	0	1	0	0	1	0	0	0	2	0	2	0	3	1	1	1	1	0	1	1	0	3	0	0	0	1	0	2	0	0	1
1323	0	0	0	1	0	0	0	0	0	0	1	0	0	0	0	1	0	0	0	0	0	0	0	1	0	0	0	0	0	0	0	0	0	1	0	0	1	0	0	0	0	0	1	0	0	1	0	0	0
1324	2	2	0	1	1	1	1	2	1	0	1	0	0	1	0	0	2	1	1	2	0	1	1	0	1	1	0	0	2	1	2	0	1	0	0	0	1	0	0	2	0	1	0	4	1	1	0	0	1
1325	0	0	0	0	0	0	0	0	0	0	0	0	1	0	0	0	0	0	0	0	0	0	0	0	1	1	0	0	0	0	0	0	0	0	0	0	0	0	0	1	0	0	0	0	0	0	0	0	0
1326	0	0	2	4	1	0	0	0	1	1	1	0	1	0	0	0	0	0	1	0	0	1	0	0	1	0	0	2	0	0	1	0	0	0	0	0	2	1	0	2	1	0	1	0	0	3	0	0	1
1327	2	0	0	2	1	0	0	0	0	1	1	0	3	0	0	1	1	0	1	1	0	0	2	0	3	0	0	0	0	0	1	1	0	0	0	0	1	0	1	1	2	0	1	0	0	1	0	0	0
1328	0	1	0	1	0	1	0	0	0	0	0	0	1	0	0	0	0	0	0	1	0	0	1	0	0	0	0	0	0	0	0	0	0	1	1	0	0	1	0	0	0	0	0	1	0	0	0	0	1
1329	0	1	1	0	0	0	1	0	1	0	1	0	0	1	0	1	2	0	0	1	0	2	1	0	2	0	0	0	2	0	0	1	0	0	0	0	1	1	0	1	1	0	0	1	0	0	0	0	1
1330	2	0	0	2	1	0	1	1	0	1	0	0	1	0	1	2	0	0	0	0	0	0	0	0	0	1	0	1	1	0	0	0	0	0	0	0	0	0	0	1	0	0	2	1	0	2	1	0	1
1331	0	0	0	1	0	0	0	1	0	0	1	0	1	1	0	1	0	0	0	0	1	0	1	1	1	0	1	1	1	0	2	0	0	1	0	0	0	0	0	0	0	0	2	1	0	1	0	0	0
1332	3	1	1	1	0	0	0	0	0	0	0	0	0	0	1	1	0	0	0	0	0	0	0	0	1	0	0	1	0	0	1	0	0	0	0	0	1	0	0	0	0	0	1	0	0	2	0	0	0
1333	2	0	0	3	0	1	0	1	0	1	2	3	2	0	0	2	0	3	2	0	1	0	0	0	5	1	0	1	1	0	3	0	1	1	0	0	2	1	1	3	0	1	0	0	0	2	3	0	4
1334	0	0	0	2	0	0	1	0	0	0	1	0	0	0	0	0	0	0	0	1	0	0	1	0	0	1	0	0	1	0	0	0	0	1	1	0	0	1	0	1	0	0	1	1	1	1	1	0	1
1335	3	0	0	2	1	0	1	1	0	3	2	0	3	0	0	1	0	1	2	0	1	0	0	1	1	0	1	2	0	0	3	1	0	0	2	0	0	0	0	1	0	0	1	0	0	2	0	1	3
1336	0	0	0	0	0	0	0	0	0	1	0	0	0	0	0	0	0	0	0	0	0	1	0	0	1	1	0	0	1	0	0	2	0	0	0	0	0	0	0	0	1	1	0	0	0	0	0	0	0
1337	0	0	0	1	1	0	0	0	0	0	0	0	0	0	0	0	0	0	0	0	0	0	0	0	0	0	0	0	0	0	0	1	0	0	1	0	1	1	0	0	2	1	1	0	0	1	0	0	1
1338	0	0	0	3	0	0	0	0	0	0	1	0	0	0	0	0	0	0	1	0	0	1	0	0	1	0	0	2	0	0	1	0	0	2	0	0	1	0	0	2	0	0	1	2	0	1	0	0	1
1339	2	2	0	0	0	0	0	1	0	0	0	0	1	0	0	1	1	0	1	0	0	2	1	0	0	2	0	1	0	0	2	0	0	1	0	0	1	1	0	1	5	0	1	2	0	1	2	0	0
1340	0	2	1	0	1	2	0	1	1	0	1	1	0	0	1	0	2	2	0	2	1	0	1	1	0	2	1	0	1	1	0	1	1	0	1	1	0	1	1	0	0	1	0	2	1	0	1	1	0
1341	0	0	0	0	1	2	0	0	0	1	0	0	1	0	0	1	0	0	0	0	0	0	0	0	0	0	0	0	0	0	0	0	0	0	1	0	1	1	0	0	1	0	1	1	0	0	0	0	0
1342	0	1	0	1	0	0	0	0	0	0	1	0	0	0	0	1	0	1	0	2	0	0	0	0	0	1	0	0	2	0	0	1	0	0	4	0	0	1	0	0	2	0	0	2	0	1	1	0	0
1343	0	0	0	0	1	0	0	0	0	0	0	0	0	0	0	0	0	0	0	0	0	1	0	0	0	0	0	0	0	0	0	0	0	1	0	0	0	0	0	0	0	1	0	0	0	0	0	0	0
1344	0	1	0	1	0	0	1	0	1	0	1	1	0	0	0	0	1	0	0	0	0	0	0	0	0	0	0	0	0	0	2	1	0	0	1	0	0	0	0	3	0	0	1	1	0	0	1	0	1
1345	0	0	0	1	0	1	0	0	2	1	0	0	0	0	0	2	0	1	0	1	0	1	0	1	2	0	0	0	0	0	2	1	0	1	0	1	0	0	0	2	0	0	1	3	0	1	1	0	2
1346	0	0	1	1	0	0	2	1	0	1	0	1	0	0	1	1	0	0	0	0	0	0	1	0	0	0	0	0	0	0	0	0	1	0	0	0	0	1	0	0	0	0	0	0	0	0	0	0	0
1347	0	0	0	0	0	0	0	0	0	0	0	0	1	0	0	0	0	0	0	0	0	0	0	0	0	0	0	0	0	0	0	1	0	0	0	0	0	0	0	0	0	0	0	0	0	0	0	0	0
1348	5	1	0	3	0	0	4	0	0	0	0	0	0	1	0	2	1	1	2	1	2	2	0	2	1	1	0	1	3	0	2	1	2	0	2	0	3	3	1	3	3	0	2	2	0	2	3	0	3
1349	1	0	0	1	1	0	1	1	1	0	2	0	0	1	0	0	1	1	0	1	1	1	2	2	1	0	1	1	0	2	2	0	0	1	2	0	1	0	1	0	0	0	1	1	0	3	2	0	3
1350	0	0	0	1	0	0	2	0	0	0	0	0	0	0	0	0	0	0	1	1	0	1	0	0	0	0	0	0	0	0	0	1	0	1	1	0	0	0	0	1	2	0	0	0	0	0	0	0	1
1351	0	3	2	0	2	2	0	3	2	0	2	2	0	1	1	0	2	2	0	2	2	0	1	2	0	2	2	0	1	1	0	2	2	0	2	1	0	1	1	0	2	1	0	2	2	0	3	2	0
1352	0	0	1	1	0	1	0	1	1	1	0	1	0	1	1	0	1	2	0	0	0	0	1	1	0	0	0	0	1	1	0	1	1	0	0	1	1	1	1	0	1	1	0	0	2	1	0	1	1
1353	0	0	0	0	0	0	0	0	0	0	0	0	0	0	0	0	0	1	0	1	0	0	0	0	0	0	0	0	0	0	0	0	0	1	0	1	0	0	1	1	1	0	1	0	1	0	0	1	0
1354	0	1	1	0	1	1	1	1	1	0	1	2	1	1	1	0	1	1	0	1	2	0	1	1	0	2	2	2	1	3	0	3	3	0	2	3	0	3	2	0	1	2	0	1	2	0	2	2	0
1355	0	0	0	1	0	0	0	0	0	0	0	0	0	0	0	0	0	0	0	0	0	0	0	0	1	0	0	1	0	1	0	0	0	0	0	0	0	0	0	0	0	0	0	1	1	0	0	0	0
1356	2	0	0	0	0	0	0	1	2	0	0	0	0	0	1	1	0	0	0	2	2	0	1	0	0	1	1	0	2	2	0	1	0	0	0	1	0	0	0	0	0	1	0	1	0	3	1	2	0
1357	0	0	0	0	0	0	0	0	0	0	0	0	0	0	0	1	0	0	0	0	0	0	0	0	1	0	0	0	0	1	0	1	0	1	0	0	0	1	0	1	1	0	0	1	0	0	0	1	1
1358	0	0	0	0	0	0	0	0	0	0	0	0	0	0	0	1	0	0	0	0	1	0	0	0	0	0	0	0	0	0	0	0	0	0	0	0	0	0	0	0	1	0	0	0	1	0	0	0	0
1359	0	1	1	0	0	0	1	0	1	0	0	1	0	0	1	0	0	0	1	0	0	0	1	2	0	1	1	1	2	1	0	1	2	1	0	0	0	0	0	3	0	1	1	1	0	0	1	0	0
1360	6	0	0	1	0	2	2	1	0	3	1	1	0	0	0	6	0	0	4	1	1	3	0	3	4	3	2	1	0	0	5	0	0	5	0	2	1	1	0	1	0	0	2	0	0	6	1	1	4
1361	0	0	2	2	1	1	0	1	3	0	1	4	1	1	4	4	1	6	0	1	3	2	1	3	2	2	6	2	1	4	1	1	3	2	1	2	0	2	3	3	1	3	2	2	2	2	3	5	3
1362	0	2	0	0	0	0	1	1	0	0	0	1	0	1	1	2	0	2	1	1	2	1	0	2	0	0	1	1	0	0	1	0	0	1	0	0	1	0	2	1	0	0	1	1	1	0	1	3	0
1363	1	0	0	0	0	0	0	2	1	0	1	0	1	0	0	0	0	0	0	0	0	0	1	0	0	0	0	0	1	0	0	0	1	0	0	0	1	2	0	0	1	0	0	1	0	0	2	0	1
1364	0	1	3	0	3	3	1	1	4	0	2	3	0	3	6	1	3	2	0	6	3	0	0	4	0	2	2	1	2	3	0	3	3	0	4	3	0	3	3	1	3	4	0	1	3	0	2	3	0
1365	2	1	2	3	0	2	2	2	2	3	1	2	2	3	3	2	3	2	5	2	1	2	3	3	4	3	1	4	3	1	3	3	1	4	2	2	4	3	2	1	4	1	3	1	1	3	0	0	6
1366	0	0	0	0	0	0	0	0	0	0	0	0	0	0	1	0	1	0	0	0	0	0	0	0	0	0	0	0	0	0	0	0	0	0	0	0	0	0	0	1	0	0	0	0	0	0	0	0	0
1367	0	0	0	0	0	0	0	0	0	0	1	0	0	0	0	2	0	0	0	0	2	1	0	0	0	0	0	0	0	0	0	0	0	0	0	0	0	0	1	0	0	0	1	2	0	0	1	1	0
1368	1	0	0	0	1	0	1	0	0	1	2	0	2	1	0	1	0	0	0	0	0	0	1	0	1	2	0	1	0	0	1	0	0	2	1	0	0	2	1	0	0	0	2	0	0	1	2	0	1
1369	0	0	0	0	0	0	0	0	0	0	0	0	0	0	0	0	0	0	0	1	1	0	0	0	0	0	0	0	0	0	0	0	0	0	0	0	0	1	0	0	1	0	2	1	0	0	0	0	0
1370	0	0	0	0	0	0	0	0	0	0	0	1	0	1	0	1	1	1	1	1	1	1	1	1	0	0	1	1	1	1	1	0	1	1	0	1	0	0	1	2	0	1	0	0	0	2	0	1	0
1371	0	0	0	1	0	0	1	0	1	0	0	0	0	0	1	0	0	0	0	0	0	0	0	0	1	0	0	0	0	0	0	1	0	2	0	0	0	0	0	0	2	0	0	2	0	0	2	0	0
1372	3	0	0	3	0	1	2	1	0	1	0	0	1	0	1	2	0	0	4	0	0	2	0	2	3	4	0	2	0	0	3	0	0	2	0	0	3	1	0	0	0	0	2	5	0	8	0	0	4
1373	3	0	0	0	2	0	0	1	0	0	1	0	1	1	1	2	0	0	0	0	0	1	0	1	0	0	0	1	1	0	1	1	0	1	0	0	1	1	0	2	0	0	1	1	0	2	0	0	3
1374	4	1	0	3	1	0	2	0	0	3	0	0	4	1	0	3	0	0	2	2	0	2	0	0	3	1	0	3	0	0	5	0	1	6	0	0	3	1	0	3	0	0	4	1	0	7	0	0	4
1375	7	0	0	0	0	2	0	0	1	1	0	0	0	0	2	4	2	1	2	0	0	3	2	5	2	6	0	1	1	1	1	1	1	2	2	2	5	1	0	4	0	0	5	5	0	7	1	1	3
1376	1	0	0	0	0	0	1	0	0	0	1	0	0	0	0	3	1	0	1	0	0	1	0	1	0	3	0	2	1	0	2	1	0	0	1	0	0	1	0	0	1	0	0	0	0	4	2	0	1
1377	1	0	0	0	0	0	0	0	0	0	0	2	1	1	0	1	0	0	0	0	0	0	1	2	1	4	0	3	2	1	1	1	0	1	2	0	1	2	1	3	2	0	1	1	0	4	1	2	3
1378	1	0	0	0	0	0	0	0	0	0	0	0	0	0	0	0	0	1	0	0	0	1	0	0	0	4	0	0	0	0	0	0	0	0	0	0	0	1	0	0	0	0	1	0	0	2	0	0	2
1379	0	0	0	0	0	0	0	0	0	0	0	0	0	0	0	0	0	0	0	0	0	0	0	0	0	2	0	0	0	0	0	0	0	0	1	0	0	1	0	0	0	0	0	0	0	0	1	0	1
1380	0	0	0	0	0	0	0	1	0	0	1	0	0	0	1	1	0	0	0	1	0	0	0	0	0	1	0	0	0	0	1	1	0	0	2	0	0	3	0	0	1	0	1	0	0	2	2	0	0
1381	0	1	0	1	2	1	1	1	0	0	0	0	0	0	1	0	0	0	0	1	0	0	0	0	1	1	0	0	0	0	1	0	0	0	0	0	1	0	0	0	0	0	0	0	0	2	0	1	1
1382	0	0	0	1	0	0	0	0	1	0	0	0	0	0	1	0	0	0	0	0	0	0	0	0	1	1	0	1	2	0	0	0	0	0	1	0	2	1	0	1	2	0	2	2	1	0	1	1	0
1383	0	0	0	0	0	0	0	0	0	0	1	0	0	1	0	1	0	0	1	0	0	0	0	1	0	3	0	1	0	0	0	1	0	0	0	1	0	1	1	0	1	0	2	1	1	1	1	0	2
1384	0	0	0	0	1	1	1	0	0	0	1	0	0	0	0	0	1	0	0	1	0	0	0	1	1	1	1	1	0	2	1	0	1	0	0	0	1	1	0	1	1	0	0	0	0	1	1	0	1
1385	1	0	0	0	0	0	0	0	0	0	0	0	0	0	0	1	0	0	0	0	0	0	0	0	0	1	0	0	0	0	0	0	0	0	0	0	0	0	0	1	1	0	0	0	0	3	0	0	0
1386	0	1	0	0	0	0	0	1	0	0	1	0	0	0	0	0	0	0	0	0	0	1	2	1	0	2	0	0	2	1	2	1	1	0	2	0	2	0	1	0	1	0	0	5	1	3	2	1	0
1387	0	0	0	0	1	0	0	0	0	0	0	0	2	0	0	1	0	0	0	0	0	1	0	0	0	1	0	0	0	0	0	1	0	0	0	0	1	0	0	1	0	0	2	0	0	1	1	0	2
1388	1	1	5	1	4	5	1	2	4	2	3	6	3	2	9	5	6	7	1	2	5	2	4	9	1	3	2	2	4	5	3	5	5	0	3	5	1	4	5	1	4	4	1	3	7	2	3	5	4
1389	2	0	0	3	1	2	2	1	1	0	1	0	1	0	0	1	2	1	2	1	3	2	2	2	2	2	1	1	4	0	3	2	0	1	1	0	2	2	0	1	0	3	1	2	1	2	4	1	1
1390	4	3	3	1	3	3	0	3	2	0	3	3	1	2	3	1	5	3	0	4	3	0	4	3	2	4	3	2	3	3	1	3	3	3	3	5	0	2	3	0	3	3	3	4	4	2	2	3	3
1391	3	0	3	1	0	0	1	1	1	1	1	0	0	3	0	4	0	0	1	1	2	1	1	0	0	2	0	2	2	1	0	2	1	1	1	0	2	2	0	2	1	1	2	1	0	5	2	0	4
1392	2	5	5	1	5	7	1	6	3	0	5	6	0	6	6	2	6	5	0	5	5	1	6	4	3	8	5	5	6	4	1	7	5	1	8	6	0	6	5	0	13	5	2	8	8	3	7	6	10
1393	0	0	0	0	1	0	0	1	1	0	0	0	0	0	0	0	1	0	0	2	1	0	0	0	1	1	0	0	0	0	0	0	1	0	0	1	0	0	0	0	0	2	0	0	1	0	0	0	0
1394	1	0	0	0	0	0	0	0	0	2	0	0	1	0	0	1	1	0	1	0	0	1	0	0	0	2	1	2	1	0	0	1	0	1	0	0	0	1	0	0	2	0	0	1	0	1	0	0	0
1395	0	3	2	0	2	2	1	2	1	0	3	2	0	2	3	3	3	1	1	2	2	2	4	1	1	4	3	1	3	2	0	2	2	0	4	3	2	3	2	0	2	3	2	5	2	2	4	4	0
1396	0	1	1	0	0	1	0	0	0	0	1	2	0	0	0	1	1	0	0	0	1	0	1	1	0	1	0	0	1	2	0	0	0	0	0	1	0	4	1	0	1	1	0	1	0	0	2	0	0
1397	1	3	2	3	2	2	1	2	2	0	2	2	0	2	2	0	3	2	0	2	2	0	3	3	1	5	3	1	2	1	0	2	2	0	2	2	1	2	1	1	2	3	2	2	3	2	2	4	1
1398	1	0	0	8	0	0	0	1	1	0	1	1	0	0	0	2	1	0	1	1	0	0	2	1	1	0	1	2	1	0	4	2	0	2	4	0	4	1	1	3	2	0	2	0	0	3	0	0	1
1399	1	1	1	2	2	2	2	3	1	1	1	0	0	2	2	0	2	2	0	0	1	0	2	1	1	4	1	0	2	0	0	2	0	1	2	1	0	5	2	0	2	1	0	3	1	1	2	1	6
1400	0	1	0	3	0	0	1	0	0	0	0	0	0	0	0	1	0	2	1	0	0	2	0	1	0	3	0	1	2	0	1	0	0	0	2	0	0	0	1	1	1	0	0	1	0	0	1	0	7
1401	0	1	2	3	0	0	0	0	0	0	4	0	1	0	0	1	0	0	1	0	1	1	1	1	1	2	1	0	1	0	1	1	2	0	2	0	0	1	0	0	3	0	0	2	0	3	1	0	0
1402	0	0	0	0	0	0	0	0	0	0	0	0	0	0	1	0	0	1	0	0	0	0	0	0	0	0	0	0	0	1	1	0	0	0	0	0	0	0	0	0	0	0	0	0	0	1	0	0	0
1403	0	2	6	0	1	4	0	4	4	0	4	4	3	5	4	1	2	4	0	4	6	1	2	4	1	3	4	2	6	3	0	3	4	0	2	4	1	5	3	0	4	3	0	2	3	2	2	4	0
1404	0	0	0	0	0	1	0	0	1	0	1	0	0	0	1	0	0	0	0	1	0	1	1	1	0	0	1	0	2	0	0	3	1	0	2	0	0	2	1	0	5	0	0	2	1	1	3	0	0
1405	0	1	2	1	2	3	0	2	3	0	1	1	1	1	1	1	1	1	1	1	2	1	1	1	2	3	1	1	2	1	1	2	1	0	2	2	0	3	1	1	3	1	1	4	1	2	1	3	5
1406	0	3	4	4	2	6	0	5	4	0	3	5	0	4	4	2	2	5	0	3	5	0	6	5	3	3	6	2	3	4	0	4	4	0	3	4	0	6	3	1	3	5	2	4	4	3	1	5	2
1407	0	2	3	1	2	3	0	2	3	0	2	3	0	2	2	0	2	3	1	1	3	0	3	3	0	3	2	0	2	2	1	2	3	1	3	2	1	2	2	1	3	2	0	3	2	0	1	2	0
1408	0	1	0	0	1	0	0	1	0	0	1	0	1	0	0	1	0	0	1	2	0	0	0	0	1	1	1	0	1	0	0	1	0	1	0	0	0	1	0	0	0	0	0	2	0	2	0	0	1
1409	0	1	0	1	0	0	1	0	0	0	0	0	0	0	1	0	0	0	1	0	0	0	0	0	1	0	0	1	0	0	0	0	0	0	1	0	1	0	0	0	1	0	0	0	0	0	0	0	0
1410	0	0	1	3	0	1	0	0	0	0	2	0	0	0	0	0	0	0	2	0	1	0	0	0	3	0	0	1	0	0	2	0	0	0	1	0	1	0	0	2	0	0	1	0	0	2	1	0	3
1411	3	3	2	2	3	3	2	2	3	2	2	3	2	2	3	2	2	3	2	2	3	2	3	2	2	3	2	2	3	3	1	3	2	2	3	2	1	3	3	2	2	2	2	2	2	1	3	3	1
1412	1	0	0	2	1	1	1	0	0	0	2	0	1	0	0	1	0	0	0	0	0	1	0	0	0	0	0	1	0	0	1	0	0	1	0	0	1	0	0	2	0	1	0	0	0	1	1	0	1
1413	0	0	0	5	0	0	0	0	0	0	1	0	0	2	0	2	0	0	2	0	0	0	0	0	2	4	0	0	0	1	3	0	2	1	0	0	0	0	0	1	1	0	0	0	0	0	0	0	1
1414	0	4	4	1	2	6	2	5	7	1	3	5	3	3	5	0	3	7	3	4	6	1	7	4	1	4	3	1	4	5	1	3	7	0	5	5	2	5	6	0	4	5	1	4	5	1	5	5	1
1415	1	0	0	7	0	0	0	0	0	0	1	1	2	0	1	5	1	0	5	0	0	1	0	0	1	1	0	0	0	0	1	0	0	3	0	0	2	2	0	4	0	0	2	0	0	3	0	0	2
1416	1	0	0	0	0	0	0	0	0	0	0	0	0	0	0	0	0	0	0	0	0	0	0	0	0	0	0	0	0	0	0	0	0	0	0	0	0	0	0	1	0	0	0	0	0	0	1	0	0
1417	0	0	0	0	0	1	1	0	0	0	0	0	1	0	0	1	0	0	1	0	0	0	0	0	1	0	0	0	0	0	0	0	0	0	0	0	0	0	0	3	0	0	2	1	0	1	0	0	0
1418	0	1	0	0	0	0	0	0	0	1	0	0	0	0	0	0	0	0	0	0	0	0	0	0	0	0	0	0	0	0	0	0	0	0	0	0	0	0	0	0	0	0	1	0	0	0	0	0	0
1419	1	0	1	2	1	0	0	0	0	0	1	0	0	1	0	0	0	0	0	0	0	0	1	0	0	1	0	1	0	0	0	0	0	1	1	0	0	1	0	1	1	0	1	0	0	1	0	0	0
1420	1	0	0	6	0	0	3	0	0	1	1	0	2	1	0	4	0	0	1	0	0	0	2	1	2	1	0	3	1	1	3	2	0	3	0	0	2	0	0	2	0	0	1	0	0	0	0	0	0
1421	0	0	1	8	0	0	0	0	0	2	2	0	2	0	1	1	1	0	0	0	0	0	1	0	3	2	0	2	0	0	2	0	0	0	0	0	0	1	0	0	0	1	0	1	0	1	0	0	2
1422	1	0	0	7	0	0	1	0	0	1	0	0	1	0	0	4	0	1	1	0	1	1	1	0	3	0	0	2	0	0	0	1	0	2	1	0	1	2	0	5	0	0	0	1	0	4	0	0	2
1423	0	0	0	7	1	0	2	0	0	1	1	0	0	2	0	4	0	0	0	0	0	1	0	0	7	2	0	2	0	0	1	2	1	1	1	0	2	1	0	2	0	0	4	0	0	5	0	0	1
1424	0	1	0	4	2	0	1	1	1	1	1	1	0	1	2	1	0	0	1	0	0	1	0	0	2	3	0	2	2	1	1	2	0	0	1	0	1	1	0	1	1	0	1	1	2	0	1	0	1
1425	0	0	0	10	0	0	0	1	0	0	3	0	0	0	0	3	0	0	2	0	0	1	0	0	4	3	0	2	0	0	1	0	1	1	3	0	0	2	0	3	1	0	1	0	0	1	0	0	4
1426	0	0	0	5	0	2	1	0	0	0	1	0	0	0	0	3	0	0	0	1	0	1	0	0	2	1	0	2	0	0	1	0	0	2	1	0	2	0	0	2	0	0	1	0	0	0	0	0	2
1427	0	1	0	2	0	0	0	0	0	1	0	0	0	0	0	0	0	0	1	0	0	1	0	0	1	0	0	0	0	0	2	0	1	1	0	0	2	2	0	1	1	1	1	0	0	0	0	0	0
1428	5	0	0	8	1	0	1	1	0	0	2	0	2	1	0	5	1	0	3	0	0	1	0	0	4	1	0	1	2	0	4	1	1	4	0	0	4	1	0	2	0	0	2	1	1	0	1	1	2
1429	0	0	0	5	0	0	2	0	0	2	2	0	2	1	1	2	0	0	0	0	0	1	0	0	4	1	0	4	0	0	4	0	0	0	0	0	2	1	1	6	0	0	2	0	0	1	0	1	0
1430	2	0	0	5	0	0	0	0	0	1	2	0	0	0	0	1	0	0	0	0	0	0	0	0	4	0	0	1	0	0	2	0	0	0	0	0	1	0	0	1	1	0	0	0	0	2	0	0	0
1431	2	0	1	4	0	0	1	0	0	1	1	0	2	1	0	4	0	0	1	0	0	3	0	0	1	2	0	0	0	0	3	2	0	3	0	0	1	1	1	3	1	0	1	0	0	4	0	0	2
1432	0	0	0	2	0	0	0	1	0	2	2	0	0	0	1	0	0	0	0	1	0	0	0	0	1	1	0	0	0	1	0	0	0	0	0	0	1	0	0	0	1	0	1	0	0	1	0	0	1
1433	0	0	0	4	1	0	0	0	0	0	0	0	0	0	0	0	0	1	0	0	0	2	0	0	1	0	0	0	0	0	0	0	0	2	0	0	0	1	0	1	0	0	1	0	0	0	1	0	1
1434	2	1	0	3	0	0	1	1	0	0	0	0	2	0	0	0	0	0	2	0	0	0	1	0	2	1	0	2	1	0	4	1	1	2	0	0	1	0	1	5	0	0	2	1	0	2	3	0	3
1435	0	1	0	5	0	0	2	0	0	2	3	0	3	0	0	3	0	0	3	0	0	2	0	0	3	1	0	0	1	0	0	0	0	1	0	0	2	0	0	3	0	1	1	1	0	0	0	0	1
1436	2	0	0	13	0	0	4	1	0	3	2	0	1	0	0	9	0	0	3	0	1	4	0	0	5	2	0	2	1	0	0	2	1	2	0	0	3	0	1	4	2	0	1	1	0	2	0	0	1
1437	3	0	1	7	0	0	0	0	0	0	3	0	1	0	1	3	1	1	2	0	0	1	1	1	2	1	0	2	0	0	4	1	1	3	0	0	3	2	0	4	0	0	3	2	1	1	2	0	4
1438	0	0	0	0	0	0	0	1	0	0	1	0	0	0	0	0	1	0	0	0	0	0	0	0	0	0	0	0	1	0	0	0	0	0	0	0	0	1	0	0	0	0	0	0	0	0	0	0	0
1439	0	0	0	5	0	0	1	0	0	1	2	0	1	0	0	3	0	1	1	1	2	1	0	0	0	2	0	3	0	0	2	2	0	1	0	0	2	1	0	3	1	0	0	2	1	1	1	0	1
1440	1	0	0	3	0	0	1	0	0	0	1	0	1	0	0	2	0	1	1	0	0	2	1	0	1	0	0	0	0	0	1	0	0	0	0	1	1	0	0	2	0	0	0	0	1	2	0	1	1
1441	1	0	0	3	0	0	1	0	0	0	1	0	1	0	0	2	0	0	0	0	0	0	0	0	0	1	0	1	0	0	3	0	0	0	0	0	0	0	0	3	0	0	0	0	0	2	0	0	1
1442	2	0	0	5	1	0	2	0	1	2	1	0	1	0	0	4	0	0	1	0	0	1	1	0	5	0	0	1	0	0	0	1	0	1	0	0	2	1	0	5	0	0	1	1	0	4	1	1	3
1443	0	1	0	0	1	0	0	0	0	0	0	0	0	2	0	0	0	0	0	1	0	0	0	0	0	0	0	0	2	0	0	2	0	0	1	0	1	0	0	0	0	0	0	0	0	0	0	0	0
1444	1	1	0	11	1	0	0	0	1	1	1	0	0	1	0	2	0	1	1	0	0	1	0	1	2	3	1	0	2	0	1	1	2	0	2	0	0	2	0	5	2	1	2	2	0	4	0	0	0
1445	1	0	1	2	0	0	1	1	1	0	0	0	0	0	0	2	0	0	0	0	0	0	0	0	3	1	0	0	1	0	0	0	0	0	0	0	1	0	0	2	0	0	0	0	0	1	0	0	1
1446	1	1	0	6	0	0	3	0	0	0	2	0	2	1	0	4	0	1	2	0	0	1	0	0	2	2	0	2	0	0	0	1	0	1	0	0	2	0	0	4	1	0	1	1	0	1	0	0	0
1447	0	0	0	4	0	0	1	0	0	1	0	1	1	0	0	1	0	0	0	0	0	0	0	0	0	1	0	1	1	0	2	0	0	1	1	0	1	0	0	2	0	0	1	0	0	1	0	0	2
1448	2	0	0	2	0	0	3	0	0	2	0	0	0	0	0	1	0	0	0	0	0	0	0	0	0	0	0	1	0	0	1	0	0	2	0	0	0	0	0	2	0	0	1	0	0	1	0	0	0
1449	1	0	0	3	0	0	1	0	0	1	1	0	1	0	0	1	0	0	1	0	0	1	0	0	1	0	0	1	0	0	1	0	0	2	0	0	1	0	0	1	0	0	0	0	0	2	0	0	1
1450	4	1	4	9	0	1	2	0	0	1	1	0	3	0	0	1	0	0	1	0	0	1	0	1	3	0	0	2	0	1	1	0	0	1	0	0	2	0	0	2	2	0	3	0	1	1	1	0	3
1451	0	0	0	4	0	0	1	0	0	1	2	0	0	0	0	3	0	0	1	0	0	1	0	0	2	1	0	0	0	0	1	0	0	0	0	0	1	0	0	2	1	0	1	0	0	3	0	0	0
1452	3	0	0	8	0	1	5	1	1	3	1	1	3	0	1	8	1	2	2	0	2	3	0	0	7	1	1	1	1	0	2	0	0	4	0	0	3	1	0	10	0	1	1	1	0	7	1	0	1
1453	2	0	0	10	0	0	1	1	0	0	1	0	2	0	0	2	0	0	0	0	0	2	0	0	1	1	1	1	1	0	2	0	1	0	0	0	1	1	0	3	0	0	0	0	0	3	0	0	1
1454	1	0	0	10	0	0	2	0	1	4	2	1	1	0	0	2	0	0	2	0	0	2	0	0	4	1	0	3	0	0	3	1	0	1	0	0	1	0	0	4	0	0	2	2	0	2	0	0	1
1455	1	0	0	9	0	0	0	0	1	0	2	0	1	1	1	2	0	0	1	1	0	3	1	0	1	2	1	0	0	1	4	0	1	2	0	0	3	0	0	2	1	0	2	1	1	1	0	0	3
1456	1	0	0	10	0	0	0	0	0	0	3	0	1	0	0	2	0	0	0	0	0	0	0	0	0	1	0	0	0	0	0	0	0	0	0	0	0	1	0	1	0	0	0	0	0	2	0	0	0
1457	0	1	1	6	0	1	1	0	0	0	1	0	0	1	0	1	0	0	0	1	0	1	0	0	3	2	0	0	0	0	1	1	0	1	0	0	0	0	0	4	0	0	0	0	0	1	0	0	0
1458	0	0	0	0	0	0	0	0	0	0	0	0	1	0	0	0	0	0	0	0	0	0	0	1	0	0	0	0	0	0	0	0	0	1	0	0	1	1	0	1	0	0	1	0	0	0	0	0	1
1459	1	0	0	9	0	0	0	0	0	0	3	0	0	1	0	2	1	0	1	1	0	1	0	1	3	3	0	0	0	0	1	0	1	1	1	0	1	2	0	2	1	0	1	1	0	2	0	0	1
1460	7	1	0	9	0	1	1	0	0	2	0	0	1	2	0	3	0	1	5	0	0	2	1	1	7	0	0	3	1	1	6	0	2	5	1	0	1	2	0	4	0	1	3	0	0	5	0	2	1
1461	1	2	4	1	3	4	0	3	3	0	2	4	0	2	4	7	4	4	2	3	4	0	8	7	0	6	4	6	4	6	2	5	3	1	7	6	0	3	4	0	4	4	6	7	5	7	3	5	12
1462	1	0	0	12	0	0	2	0	0	2	6	0	2	0	0	2	0	0	2	0	0	0	0	0	3	1	0	3	0	0	3	1	0	2	0	0	2	0	0	5	0	1	1	0	1	6	0	0	2
1463	3	0	0	3	0	0	0	0	0	1	0	0	1	1	0	2	0	0	1	0	0	0	0	0	2	1	0	1	0	0	1	0	0	1	0	0	0	0	0	0	1	0	0	1	0	3	0	0	0
1464	2	0	0	13	0	0	2	0	0	1	3	0	2	1	0	2	1	0	0	2	0	4	2	1	0	2	2	2	1	0	2	0	0	2	0	0	0	0	1	5	1	0	2	0	1	3	0	0	1
1465	0	0	0	10	0	0	1	0	0	0	1	1	2	0	1	4	0	0	3	1	0	1	2	0	3	1	1	1	0	0	4	0	1	1	0	1	2	0	0	7	0	1	4	0	0	5	0	1	3
1466	0	3	5	1	3	4	0	2	4	1	4	5	0	3	5	2	2	4	0	4	5	1	5	6	3	4	5	1	6	4	0	3	3	2	5	6	0	3	3	0	3	5	0	3	3	1	2	5	0
1467	0	2	2	0	2	2	0	2	2	0	2	3	0	4	3	0	2	2	0	3	2	0	2	2	0	2	3	0	2	2	0	2	2	0	2	2	0	3	2	0	1	2	0	3	2	1	4	2	0
1468	2	0	0	7	1	1	1	0	0	1	2	0	2	0	0	4	0	0	1	0	0	3	1	0	1	0	1	4	1	0	1	1	0	1	0	0	3	0	0	1	0	0	2	0	0	3	0	0	1
1469	1	0	0	8	0	0	3	0	0	0	3	0	0	0	0	2	0	0	0	0	0	2	0	0	3	0	0	1	0	0	1	0	0	0	0	0	1	0	1	1	0	0	1	0	0	4	0	0	3
1470	0	0	0	0	1	0	0	0	0	1	1	0	0	0	0	1	2	1	0	0	0	0	0	1	0	2	0	0	1	0	0	2	0	0	0	1	0	0	0	1	0	0	0	1	0	1	2	0	0
1471	1	0	0	16	0	0	2	0	1	0	4	0	0	0	0	4	1	0	1	0	0	2	1	0	3	2	0	0	1	0	2	1	0	3	1	0	1	2	0	6	2	0	1	2	0	5	1	0	1
1472	1	0	0	10	1	0	0	0	0	2	0	0	1	2	0	2	1	0	0	2	0	0	0	0	2	0	0	1	1	0	3	0	0	4	0	1	1	0	0	6	1	0	1	2	1	3	0	0	3
1473	1	0	0	3	0	0	1	0	1	1	1	0	1	1	0	4	1	0	1	0	0	2	0	0	4	3	0	1	0	1	5	1	1	3	0	0	3	1	0	5	1	3	3	3	0	3	0	0	1
1474	2	0	3	1	1	1	0	0	3	1	0	2	1	0	4	2	1	4	1	2	5	0	1	3	2	0	4	1	0	4	2	0	2	1	1	3	2	0	4	2	0	3	0	1	5	1	2	2	0
1475	2	0	0	8	0	0	1	0	1	3	0	0	3	0	0	2	0	0	1	0	0	1	0	0	3	1	0	4	0	0	2	2	0	1	0	0	4	1	0	6	0	0	2	0	0	4	0	0	3
1476	0	0	0	2	0	0	0	1	1	2	2	1	3	1	0	1	2	0	2	2	0	1	0	1	1	2	0	1	0	0	1	2	0	1	2	0	1	2	0	2	2	1	1	2	0	1	0	1	1
1477	1	1	0	1	0	0	1	0	0	0	3	0	0	0	1	1	0	0	0	0	0	1	0	0	1	0	0	1	1	0	1	0	0	1	1	0	2	1	0	0	0	0	1	0	0	1	1	0	1
1478	1	0	0	1	0	0	0	0	0	0	0	0	0	0	0	0	0	0	0	0	0	0	0	0	0	0	0	0	0	0	0	0	0	0	0	0	0	1	0	0	0	0	0	1	0	0	0	1	1
1479	0	3	2	1	2	2	1	2	2	0	3	2	0	2	2	1	2	2	0	2	3	1	3	2	0	6	2	0	2	3	0	3	2	0	3	2	1	4	2	3	2	2	2	4	2	4	2	3	4
1480	1	0	0	8	0	0	1	0	0	1	1	0	2	0	0	2	0	0	0	1	0	0	0	1	1	1	0	2	0	0	1	0	0	2	0	0	1	1	0	4	0	0	0	0	0	0	0	0	2
1481	0	1	3	1	1	1	0	1	2	0	2	3	0	1	1	0	2	2	0	1	1	0	1	1	0	1	3	0	2	3	1	1	2	0	2	1	0	1	1	0	1	2	1	1	2	0	2	1	2
1482	0	0	0	0	0	0	0	0	0	0	0	0	0	0	0	1	0	0	0	0	1	0	0	0	0	1	0	0	0	0	0	1	0	1	1	0	0	0	0	0	0	1	0	0	0	0	0	0	1
1483	0	2	3	1	2	2	1	2	3	0	3	2	0	3	3	2	2	2	0	2	2	0	2	3	0	6	2	0	2	2	0	2	3	0	3	2	0	6	2	0	3	2	0	5	2	0	2	1	0
1484	0	0	1	0	1	0	0	1	1	0	0	1	0	0	0	0	0	0	1	1	0	0	3	0	0	0	2	0	0	1	0	1	1	0	0	1	2	3	1	1	4	1	1	0	1	1	4	1	0
1485	0	0	0	4	0	0	2	0	0	0	1	0	2	0	0	3	0	0	0	0	0	1	0	0	2	1	0	0	1	0	2	1	0	1	0	0	2	0	0	1	0	0	3	1	0	2	0	0	1
1486	0	2	3	1	2	3	3	2	2	1	4	3	1	3	2	2	3	2	0	3	3	0	2	4	0	6	3	1	3	3	0	4	2	1	3	3	2	1	4	0	5	3	1	8	3	2	5	3	3
1487	0	0	0	10	1	0	0	0	1	0	3	0	0	0	0	1	0	0	0	1	0	0	0	0	1	0	0	1	0	0	0	0	0	1	0	0	1	1	0	3	0	0	0	1	0	1	1	0	0
1488	0	0	0	0	0	1	0	0	0	0	0	0	0	0	0	0	0	0	0	0	0	0	0	0	0	0	0	0	0	0	1	0	0	0	0	0	1	0	0	0	0	0	1	0	0	0	0	0	1
1489	1	0	1	1	0	1	1	0	2	0	1	0	2	1	3	0	0	2	0	0	0	2	0	0	1	0	2	0	1	1	1	1	2	0	1	1	2	0	1	1	1	0	1	3	1	1	2	0	1
1490	1	0	0	7	1	0	0	0	0	1	0	1	0	0	0	0	0	0	0	0	0	2	1	0	5	1	0	3	0	0	0	4	0	2	1	0	2	2	0	3	0	0	0	1	0	0	1	0	2
1491	0	1	0	0	0	0	1	0	1	0	0	1	1	0	0	1	1	0	1	1	0	0	1	0	2	1	0	1	0	0	0	0	0	1	1	0	3	1	0	0	1	0	2	2	0	3	1	0	1
1492	0	0	0	0	0	0	0	0	0	0	0	0	0	0	0	0	0	0	0	0	0	0	0	0	0	0	0	0	0	0	0	0	0	0	0	0	0	0	0	0	0	1	0	2	0	0	0	1	0
1493	0	0	0	5	0	0	1	0	1	0	1	0	0	0	0	1	0	0	0	1	0	0	1	0	1	3	0	1	0	0	0	0	0	0	0	0	0	0	0	2	0	0	1	2	0	0	1	0	0
1494	0	0	0	0	0	0	0	0	0	0	0	0	0	0	0	0	0	0	0	0	0	1	0	0	1	0	0	1	0	0	0	1	0	0	0	0	2	0	0	1	1	0	0	2	0	1	0	0	0
1495	1	0	0	0	0	0	0	0	1	1	1	0	0	1	0	0	0	0	1	0	1	0	1	0	0	0	0	0	0	0	0	1	0	0	0	0	0	1	0	0	0	0	0	0	0	1	0	0	0
1496	1	0	0	1	0	0	0	0	0	0	1	0	0	0	0	0	0	0	0	0	0	0	0	0	2	0	0	0	0	0	1	0	0	0	0	0	0	0	0	3	0	0	0	0	0	1	0	0	0
1497	0	1	0	1	0	1	1	0	0	0	2	1	1	1	0	5	0	1	0	2	0	2	0	0	2	0	0	0	0	1	0	1	0	0	0	0	1	0	0	2	1	0	0	0	0	0	0	0	1
1498	0	0	3	3	0	3	0	0	2	0	0	4	0	1	2	0	0	2	0	0	2	0	2	3	1	1	2	0	1	3	0	1	2	1	2	3	0	0	2	0	1	2	0	2	3	0	1	2	0
1499	0	0	0	1	0	0	0	0	0	1	2	0	0	0	1	0	0	0	0	0	0	0	0	0	0	1	0	0	2	1	1	0	0	0	1	0	1	1	0	1	0	0	0	1	0	1	0	0	0
1500	0	0	2	8	0	1	2	0	0	0	2	0	0	0	0	2	0	0	1	0	0	0	0	0	1	0	1	1	1	0	3	0	1	2	0	0	0	1	0	3	0	0	0	0	1	0	2	0	0
1501	0	0	0	0	0	0	0	1	0	0	0	0	0	0	0	1	0	1	0	0	1	0	0	1	0	0	1	1	0	0	1	0	1	0	0	0	0	0	0	0	0	0	0	0	0	0	0	1	0
1502	2	1	0	8	0	0	0	0	0	1	3	1	0	0	2	5	1	0	0	0	0	1	0	0	5	1	1	0	0	1	1	1	1	0	0	0	1	0	0	3	1	0	1	0	0	3	0	0	1
1503	1	0	0	4	0	0	0	1	1	0	1	0	1	0	0	4	0	1	1	0	0	0	0	0	2	1	0	0	0	0	0	0	0	1	0	0	2	0	0	2	0	0	0	1	0	1	0	0	0
1504	0	0	1	7	0	1	1	0	0	0	1	0	0	1	0	3	0	0	0	0	0	1	0	1	2	1	0	1	1	0	3	0	0	1	0	1	0	1	1	3	0	0	2	0	0	2	0	0	2
1505	0	0	1	4	0	0	0	0	0	0	0	0	0	0	0	2	0	0	0	0	0	0	0	0	1	1	0	0	0	0	0	0	0	1	0	0	1	0	0	0	0	0	2	0	0	1	0	0	0
1506	0	0	0	2	0	1	0	0	1	0	1	0	0	2	1	0	0	0	0	0	0	0	0	0	0	3	1	0	0	0	1	0	1	0	0	0	3	0	0	4	1	0	1	0	0	2	0	0	0
1507	2	0	0	9	1	0	3	1	0	0	1	0	3	0	0	2	0	0	3	0	0	1	1	0	3	3	0	2	1	0	2	0	0	3	0	0	1	1	0	2	1	0	1	1	0	3	1	0	3
1508	0	0	0	3	0	0	0	0	0	0	1	0	0	0	0	0	0	0	0	0	0	0	0	0	0	1	0	1	0	0	0	1	0	0	1	0	0	0	0	1	1	0	0	0	0	0	0	0	0
1509	2	0	0	9	0	0	1	0	0	1	1	0	1	2	0	1	0	0	2	1	0	1	0	0	1	3	0	1	0	0	2	0	0	2	0	1	0	0	0	3	1	0	3	0	0	0	0	0	1
1510	1	0	0	3	0	0	1	0	0	0	0	0	0	0	0	2	0	0	1	0	0	0	0	0	0	0	0	2	0	0	1	0	0	0	0	0	0	0	0	2	1	0	0	0	0	2	1	0	1
1511	0	0	3	0	0	2	0	0	2	0	0	2	0	0	2	1	0	1	1	0	2	0	1	3	0	0	2	0	1	2	0	1	2	1	0	2	0	1	2	1	0	2	3	3	3	4	2	3	0
1512	0	0	0	0	0	0	0	0	0	0	0	0	0	0	0	0	0	0	0	0	0	0	0	0	1	0	0	0	0	0	0	0	0	0	0	0	0	0	0	0	0	0	1	0	0	0	0	0	1
1513	0	0	1	4	0	0	0	0	0	0	0	0	0	0	0	0	0	0	1	0	0	0	0	0	1	1	0	0	0	0	0	0	0	0	0	0	0	2	0	1	0	0	0	0	0	1	0	0	0
1514	2	0	0	6	0	0	0	1	0	0	1	0	0	0	1	4	1	0	2	1	0	1	0	0	0	2	1	0	0	0	2	2	0	0	0	0	1	1	0	4	2	0	1	1	0	2	1	0	0
1515	1	0	0	8	0	0	0	0	0	0	1	0	1	1	0	3	0	0	0	0	0	1	1	0	1	1	0	1	0	0	2	1	0	1	0	0	0	0	0	3	0	0	0	0	0	1	0	0	0
1516	1	0	0	4	0	0	0	0	0	0	0	0	1	0	0	2	0	0	0	0	0	0	0	0	1	1	0	2	0	0	1	0	0	0	1	0	3	1	0	2	0	0	1	0	0	1	0	0	0
1517	0	0	0	1	0	0	0	0	0	0	2	0	0	0	0	3	0	0	0	0	0	0	0	0	0	0	0	1	2	0	1	0	0	0	0	0	1	0	0	0	0	0	0	0	0	2	0	0	0
1518	1	1	0	0	1	0	2	0	0	1	0	0	0	0	0	1	0	0	0	0	0	0	0	1	1	0	1	0	0	0	1	0	0	0	0	0	0	0	0	1	0	2	1	0	0	1	0	0	0
1519	3	0	0	4	2	0	1	1	0	1	1	0	2	0	0	1	1	0	2	1	0	0	0	0	4	0	0	1	1	0	3	1	0	1	0	0	0	1	0	3	0	0	0	0	0	3	1	0	2
1520	1	0	0	8	1	1	1	1	1	0	1	1	2	0	0	4	0	0	0	0	0	2	0	0	1	2	0	1	0	0	2	0	0	0	0	0	0	0	0	2	0	0	2	0	0	3	0	0	0
1521	0	0	1	5	1	0	1	0	0	0	4	0	0	0	0	2	2	1	2	1	0	0	1	0	4	3	0	0	2	1	2	1	0	0	2	0	0	4	0	2	1	0	3	2	0	2	0	0	0
1522	1	2	1	3	2	1	1	1	1	2	2	1	1	1	2	2	2	1	1	2	1	1	2	2	3	1	1	2	1	2	3	1	2	3	2	1	1	1	1	2	1	1	1	2	1	2	1	1	2
1523	1	0	0	2	0	0	0	0	0	0	1	0	0	0	0	0	0	0	1	1	0	1	0	0	0	1	0	0	0	0	0	0	0	0	0	0	0	0	1	0	0	0	0	0	0	0	0	0	0
1524	0	0	0	0	1	0	0	0	0	0	0	0	0	0	0	0	0	0	0	0	0	0	0	0	0	0	0	0	0	0	1	0	0	0	0	0	0	0	0	0	0	0	0	0	0	0	0	0	0
1525	0	0	0	7	0	0	1	1	0	0	1	0	0	0	0	4	0	0	1	1	0	0	0	0	2	1	0	0	0	1	1	0	0	0	0	0	1	2	0	2	0	0	0	0	0	0	0	0	0
1526	0	0	0	0	0	0	0	0	0	0	0	0	0	1	0	0	0	0	0	0	0	0	0	0	0	1	1	0	1	1	0	0	0	0	1	0	0	0	0	1	0	0	0	1	1	0	0	1	0
1527	2	0	0	7	0	1	0	0	0	0	1	0	0	0	0	0	0	0	0	0	0	0	1	0	0	1	0	0	0	1	0	0	0	0	0	0	0	0	0	1	1	0	0	0	0	1	0	0	1
1528	0	0	1	0	0	0	0	0	1	0	0	1	1	0	1	0	0	1	0	0	0	0	0	1	0	0	1	0	0	0	0	1	2	0	0	1	0	0	1	0	0	0	0	0	1	0	0	0	0
1529	0	1	1	0	1	0	1	0	0	0	1	0	0	0	0	2	1	0	0	0	0	1	0	0	1	0	0	1	0	0	2	3	0	1	0	0	2	0	0	2	1	0	1	0	0	1	1	0	0
1530	1	0	1	4	0	0	3	1	0	1	2	0	0	1	1	4	0	0	1	0	0	3	1	0	4	3	0	2	0	0	3	0	0	2	2	0	0	1	0	2	0	0	2	1	0	1	1	0	0
1531	2	0	0	3	1	0	0	0	0	0	0	0	0	0	0	0	0	0	0	0	1	0	0	0	0	1	0	1	0	1	2	1	0	0	1	0	1	0	0	1	1	0	1	0	0	1	0	1	3
1532	0	0	0	0	0	0	0	0	0	1	0	1	1	0	0	0	0	0	0	0	1	0	0	0	0	0	0	0	0	0	0	0	1	1	0	0	0	0	0	1	0	0	0	0	0	0	0	0	0
1533	1	0	0	9	0	0	1	0	0	2	1	0	0	0	0	1	0	0	1	0	0	0	0	0	1	0	0	0	0	0	1	0	0	1	0	0	0	2	0	2	0	0	3	0	0	2	0	0	0
1534	0	0	0	0	0	1	0	0	0	0	0	0	1	0	0	0	1	0	1	1	0	0	0	0	0	0	0	0	1	0	0	1	0	0	0	0	0	0	0	0	0	0	1	0	0	1	0	0	0
1535	0	0	0	3	0	0	0	0	0	0	2	0	0	0	0	1	0	0	0	0	0	0	0	0	2	0	0	1	1	1	0	1	0	0	0	0	0	1	0	1	1	1	0	2	0	0	1	1	0
1536	0	0	0	3	0	0	0	0	0	0	1	0	0	0	0	0	1	0	0	0	0	0	0	0	1	0	0	2	0	0	1	1	0	0	1	0	0	2	0	0	1	0	0	1	0	1	0	0	0
1537	2	0	0	3	0	0	1	0	0	1	1	0	0	0	0	0	0	0	1	0	1	0	0	0	2	3	0	0	0	0	1	1	0	0	0	0	0	0	0	2	0	0	1	2	0	2	2	0	2
1538	0	0	1	9	1	1	0	1	0	1	3	0	0	0	1	3	0	0	1	1	0	3	0	0	2	2	0	1	1	0	3	1	0	1	0	1	1	1	0	2	0	0	0	0	0	3	0	0	0
1539	0	0	0	8	1	0	0	0	0	0	1	0	1	0	0	3	0	1	2	1	0	0	0	0	0	1	0	1	0	0	3	1	0	1	0	0	0	0	0	0	2	0	0	0	0	1	0	0	2
1540	1	0	0	5	0	0	0	0	0	0	3	0	2	1	0	0	1	0	1	1	0	2	0	0	1	1	0	0	0	0	1	0	0	1	0	0	3	1	0	0	1	0	0	0	0	3	2	0	0
1541	1	0	0	3	0	0	0	0	1	1	1	0	0	1	0	3	1	0	1	0	0	0	0	0	5	2	0	1	0	0	0	1	0	1	0	0	2	1	0	1	0	0	0	1	0	2	0	1	0
1542	0	0	0	5	1	0	2	0	2	0	2	0	0	0	0	2	0	0	0	0	1	0	0	0	0	0	0	2	0	1	0	0	1	0	0	1	1	1	2	1	0	0	2	0	0	1	0	1	2
1543	0	0	0	1	0	0	1	0	0	1	0	0	1	0	0	2	0	0	2	0	2	0	0	0	1	0	1	0	0	0	1	0	0	2	0	1	0	0	0	0	1	1	1	1	0	1	1	1	0
1544	2	0	0	5	1	0	0	2	0	1	1	0	2	1	0	1	0	0	4	0	1	0	2	0	2	0	0	0	1	0	4	1	0	1	0	0	2	0	0	1	0	0	3	0	0	2	0	0	1
1545	1	0	1	5	2	0	1	0	1	1	2	0	1	0	0	2	0	0	4	0	0	1	1	0	1	1	0	0	0	0	1	0	1	2	0	0	1	2	0	0	0	1	0	1	0	3	0	0	2
1546	0	0	0	0	0	0	0	1	0	0	0	0	0	0	0	0	0	0	0	0	0	0	0	0	0	0	1	0	0	0	0	2	1	0	0	1	0	0	0	0	1	1	0	0	0	0	0	0	0
1547	1	0	0	1	0	0	0	1	0	0	1	0	1	3	0	2	0	0	0	1	0	1	0	1	1	1	0	1	2	0	2	0	0	0	1	0	1	1	0	1	2	0	0	2	1	2	0	0	1
1548	0	0	0	0	0	0	0	0	0	0	1	0	0	1	0	0	0	0	1	0	0	0	0	0	1	0	0	0	0	0	1	0	0	0	1	0	0	0	0	1	2	0	2	0	0	0	1	0	1
1549	0	0	0	1	0	1	0	0	0	0	0	0	0	0	0	1	0	0	0	0	0	0	0	0	0	1	0	0	0	0	0	0	0	1	0	0	0	0	1	0	0	0	0	0	0	3	0	0	0
1550	0	0	3	0	0	2	1	0	1	0	1	1	1	0	0	0	0	0	0	0	1	0	0	0	0	0	0	1	1	0	0	0	0	0	0	1	0	1	1	0	1	2	1	0	1	1	0	1	0
1551	0	0	0	0	0	1	0	0	0	1	0	0	0	0	0	2	0	0	2	0	0	0	0	0	0	0	1	0	0	0	0	1	0	1	1	0	0	0	0	0	0	0	1	0	0	0	1	0	0
1552	0	0	0	1	0	0	0	0	0	0	0	0	0	0	0	0	0	0	1	0	0	0	0	0	0	0	0	2	0	0	1	0	0	0	0	0	0	0	0	0	0	0	0	0	0	0	0	0	1
1553	3	0	0	0	1	0	1	1	0	0	0	1	0	1	0	1	1	0	0	0	0	0	0	0	0	0	0	0	0	0	0	0	0	2	0	0	0	1	1	0	1	1	0	0	0	1	0	0	1
1554	0	0	0	0	0	0	1	0	0	0	0	0	1	1	0	0	1	0	0	0	0	0	2	0	1	1	0	1	0	0	0	1	0	0	0	0	0	1	0	0	0	0	1	3	0	1	1	0	0
1555	0	1	0	0	1	0	0	1	0	0	0	0	0	2	0	0	0	0	0	1	0	0	0	1	1	0	1	1	1	0	1	2	0	1	0	1	2	2	0	2	2	0	0	2	0	3	2	0	0
1556	0	0	0	0	0	0	0	0	0	0	2	0	0	0	0	0	0	1	0	0	0	0	0	1	0	0	0	1	0	0	0	0	0	2	0	0	1	0	0	0	1	1	1	1	0	1	1	1	0
1557	1	1	1	3	2	1	4	2	1	0	2	1	1	3	2	0	1	1	1	1	1	0	1	1	1	2	1	0	2	1	1	2	1	0	3	1	0	6	1	0	2	1	0	3	1	1	1	1	1
1558	0	0	0	0	0	0	0	0	0	0	0	0	1	1	0	0	1	0	0	0	0	0	0	0	0	1	0	0	0	0	0	1	0	0	1	0	0	0	0	0	0	0	0	0	0	0	1	1	0
1559	1	3	3	1	2	2	1	4	3	1	3	3	1	2	3	2	3	2	1	4	3	2	3	3	1	4	3	1	3	3	1	3	2	1	3	3	1	3	2	1	2	3	2	4	2	1	4	2	1
1560	3	1	4	2	2	3	2	0	1	1	1	2	1	1	3	3	2	2	1	2	2	1	0	5	1	2	3	4	0	1	1	1	3	3	3	1	1	3	0	0	1	1	3	5	1	5	0	2	2
1561	9	2	2	1	1	0	4	1	0	1	1	1	1	2	3	2	2	1	1	0	1	0	3	1	1	4	1	3	0	0	3	1	1	0	1	0	1	1	0	1	1	0	1	3	0	7	1	2	2
1562	1	1	1	0	0	1	1	0	0	0	0	2	2	0	1	1	3	4	1	1	1	1	1	1	1	0	2	2	1	0	0	0	1	0	1	2	0	0	1	1	3	2	2	0	0	0	1	1	2
1563	0	1	1	0	1	3	0	2	1	0	5	3	1	3	2	0	2	5	0	1	3	0	4	5	1	3	3	0	2	2	1	4	5	1	5	3	0	5	4	1	3	3	2	4	5	0	4	3	0
1564	1	0	0	0	0	0	2	0	0	0	0	0	0	0	0	2	0	0	1	0	0	0	0	0	0	0	0	0	0	0	0	0	0	1	0	0	2	0	0	0	1	0	1	0	0	0	0	0	1
1565	0	1	0	0	1	0	0	0	0	1	0	0	0	0	0	0	0	1	0	0	0	0	2	0	0	0	0	0	0	0	2	0	0	1	0	0	0	0	0	1	0	0	1	1	0	0	0	0	1
1566	0	0	0	0	0	0	0	0	0	0	0	0	0	0	0	0	0	0	0	0	0	0	0	0	0	0	0	0	0	0	0	0	0	0	0	0	0	0	0	0	0	0	1	0	0	0	1	0	0
1567	0	0	0	0	0	0	0	0	0	0	0	0	0	0	0	0	0	1	0	0	0	0	1	0	0	0	0	0	0	1	0	1	0	0	0	0	0	1	1	0	1	1	0	1	0	0	1	1	0
1568	0	1	0	0	0	0	1	0	0	0	2	1	0	1	2	1	0	2	0	0	1	0	1	3	0	2	1	2	1	1	0	1	0	1	1	1	0	1	0	0	0	2	1	3	0	5	0	1	2
1569	0	0	0	0	0	0	0	0	0	0	1	0	0	1	0	0	0	0	0	0	0	0	1	0	0	0	0	0	0	0	0	0	0	0	0	0	0	1	0	0	1	0	0	2	0	0	0	0	0
1570	1	1	0	0	0	0	0	0	0	0	0	0	0	0	0	0	0	0	0	0	0	0	0	1	0	0	0	1	0	0	0	0	0	0	0	0	0	0	0	0	1	0	0	1	0	0	0	0	0
1571	0	0	0	0	0	0	0	0	0	0	0	0	0	0	0	0	0	0	0	0	0	0	0	0	0	0	0	0	0	0	0	0	0	0	0	0	0	0	0	0	0	0	0	0	0	0	0	0	0
1572	1	1	0	0	0	0	0	2	0	1	0	0	0	0	1	0	1	0	0	0	0	0	0	2	0	0	0	0	0	0	0	0	0	0	0	1	0	0	1	0	0	0	0	0	0	0	0	1	0
1573	0	0	0	0	0	0	0	0	0	0	0	0	0	0	1	0	0	0	0	0	0	0	0	1	0	0	0	0	0	0	0	0	0	0	0	0	0	0	0	0	0	0	0	0	0	0	0	1	0
1574	2	0	0	0	0	0	0	0	0	1	0	0	0	0	1	0	0	0	2	0	0	0	0	0	0	1	0	1	0	0	0	1	0	2	0	0	1	0	0	1	1	1	1	0	0	1	0	1	0
1575	0	0	0	0	0	0	0	0	0	0	0	0	0	0	0	0	0	0	0	0	0	0	0	0	0	0	0	0	0	0	0	0	1	0	0	0	0	0	0	0	0	0	0	0	0	0	0	0	0
1576	0	1	3	0	1	1	1	1	2	0	1	2	0	1	3	1	1	2	1	1	3	0	1	3	0	1	3	0	2	2	0	2	2	0	2	3	0	1	3	0	2	3	1	2	3	1	3	3	0
1577	1	0	0	0	0	0	0	1	1	0	2	1	1	0	1	0	2	1	0	1	0	0	1	1	0	0	0	0	3	1	0	1	1	0	0	0	0	0	0	0	0	0	0	2	0	0	1	0	0
1578	0	0	0	0	0	0	0	0	0	0	0	0	0	0	0	0	0	0	0	0	0	0	0	0	1	0	0	0	0	0	0	0	0	0	0	0	0	1	0	1	0	0	1	0	0	0	0	0	0
1579	1	0	0	0	0	0	0	0	1	0	1	0	0	1	0	0	1	0	0	0	0	0	0	0	0	0	1	0	0	0	1	0	0	0	1	0	0	0	0	0	0	0	1	0	1	2	0	0	1
1580	0	0	0	0	0	0	0	0	0	0	0	0	0	0	1	0	0	0	0	0	0	0	1	0	0	0	0	0	1	0	1	1	0	0	1	0	0	1	0	0	1	0	0	0	0	0	1	0	0
1581	0	0	0	3	1	1	2	0	0	1	0	0	1	0	1	4	1	0	1	0	1	1	1	1	1	2	1	1	2	1	1	0	1	1	3	1	2	1	1	1	0	0	2	2	1	2	1	1	4
1582	0	0	0	1	0	1	0	0	1	0	0	0	0	1	1	0	1	1	0	0	0	0	1	0	1	2	0	0	0	0	1	2	0	0	0	0	3	1	2	1	1	1	2	0	0	0	0	0	0
1583	6	3	0	2	0	0	1	1	1	1	1	2	1	0	1	5	1	0	6	0	0	2	2	1	2	6	1	3	2	1	5	3	0	5	1	1	3	1	0	9	2	0	8	4	1	14	3	0	4
1584	1	0	1	0	1	1	0	1	2	0	0	2	0	1	2	0	0	0	0	1	1	0	1	1	0	2	1	1	1	1	1	1	1	3	1	1	2	1	1	1	0	1	1	2	1	3	1	1	1
1585	2	0	1	3	0	1	5	2	0	2	0	1	1	0	2	3	1	1	4	2	2	5	1	0	1	2	1	2	2	0	6	2	1	5	1	0	3	2	0	5	2	1	5	3	2	7	3	1	7
1586	1	2	3	1	1	3	0	1	2	2	3	3	1	5	2	0	2	2	1	4	3	3	3	2	1	2	2	2	3	2	2	3	2	3	3	3	1	3	2	6	2	3	6	3	3	0	4	3	0
1587	2	0	0	2	0	1	1	0	2	0	1	1	0	0	2	2	0	2	1	0	1	0	0	6	0	2	1	1	0	2	1	0	1	3	1	1	2	0	1	2	1	2	3	3	2	12	2	1	2
1588	0	0	1	0	0	0	0	1	0	0	0	0	0	0	0	0	1	0	2	1	0	0	2	1	0	0	0	0	0	0	2	0	0	0	0	0	1	3	0	0	0	0	1	0	1	0	0	0	2
1589	5	1	1	6	1	0	4	0	0	3	0	0	3	0	1	4	2	0	4	0	2	3	1	2	6	9	0	4	0	2	5	3	2	2	0	1	3	2	0	8	1	2	8	8	1	9	3	0	11
1590	0	1	0	0	0	0	0	0	0	0	0	0	0	0	0	0	0	0	0	0	0	0	0	0	0	0	0	0	0	0	0	0	0	0	0	0	0	0	0	0	0	0	0	1	0	0	0	0	0
1591	0	0	0	0	0	0	0	0	0	0	1	0	0	1	2	1	0	0	0	0	1	0	1	1	0	0	0	0	1	0	1	0	0	0	1	1	0	1	1	0	1	0	0	2	1	0	1	0	0
1592	0	4	3	0	1	2	0	1	1	0	2	2	0	2	1	0	2	2	0	3	2	0	2	3	1	4	2	0	2	3	1	2	4	1	1	2	0	3	2	0	3	2	0	2	3	0	2	1	0
1593	1	1	1	6	2	3	4	2	3	1	1	2	2	3	3	0	2	1	2	2	4	1	4	3	0	1	2	0	2	3	1	2	2	3	1	1	1	4	2	0	2	3	3	3	2	0	1	1	1
1594	2	0	0	0	0	0	0	0	0	2	1	0	2	0	0	1	3	0	2	1	0	0	0	0	2	1	0	4	0	0	2	0	0	2	1	1	1	0	0	3	0	1	1	0	0	3	0	0	1
1595	0	0	0	0	0	0	1	2	0	0	0	0	0	0	0	0	0	0	1	0	0	0	1	2	1	2	0	0	0	0	0	0	1	3	1	0	1	0	0	1	0	0	1	0	0	1	1	0	1
1596	3	1	1	5	0	2	1	0	2	2	0	4	0	2	2	3	3	1	1	1	3	2	0	2	3	6	2	3	1	1	2	1	1	4	1	3	1	2	2	3	2	2	4	3	2	4	1	1	3
1597	0	1	1	0	0	0	0	0	1	0	1	0	0	1	0	0	1	0	1	0	1	0	0	1	0	0	1	1	0	1	0	0	1	0	0	0	1	0	0	1	0	0	1	0	0	0	0	1	0
1598	0	0	0	0	0	0	1	0	0	0	0	0	0	0	0	0	1	0	0	0	0	0	0	1	1	1	0	0	0	0	2	1	0	1	1	0	0	0	1	0	2	1	0	1	0	1	0	1	0
1599	0	1	2	0	3	3	1	1	3	0	1	3	1	3	4	0	3	4	1	1	4	1	2	6	1	3	4	1	3	5	1	4	3	1	1	3	0	1	3	1	2	2	2	2	3	0	3	5	0
1600	4	1	0	1	1	0	2	1	0	4	1	1	1	0	1	5	0	0	0	2	0	3	1	0	2	9	0	1	0	0	1	1	0	0	4	0	2	1	0	4	0	0	8	2	0	6	2	0	7
1601	1	0	0	0	1	0	0	0	0	0	0	0	0	0	0	1	0	0	1	0	0	1	0	2	0	4	0	1	0	0	0	0	0	0	0	0	0	0	0	1	0	0	1	0	0	2	2	0	0
1602	1	0	0	0	0	1	0	0	0	0	0	0	0	0	1	1	0	0	0	0	1	1	1	1	0	4	0	0	0	0	0	0	0	1	1	0	0	3	0	1	1	1	4	4	0	5	1	0	4
1603	3	0	0	0	1	0	0	0	0	0	0	0	0	0	2	0	0	0	1	1	0	0	0	0	0	1	0	0	0	0	0	0	1	0	0	0	1	0	0	0	0	1	0	0	0	2	0	0	0
1604	0	0	0	0	0	0	0	0	0	0	0	0	0	0	1	1	0	0	0	0	0	0	0	1	0	0	0	0	0	0	0	0	1	0	1	0	0	0	0	0	0	0	0	1	0	0	0	0	0
1605	2	0	0	3	0	0	0	0	0	0	0	0	1	0	0	0	0	0	0	0	1	1	0	0	1	0	0	0	0	0	0	0	0	0	0	0	1	0	0	0	0	0	0	0	0	1	0	0	1
1606	2	0	1	0	0	1	2	0	1	1	0	1	1	0	0	0	1	0	2	0	1	2	3	1	2	0	1	0	1	1	2	0	0	4	0	1	0	1	1	0	2	1	2	0	0	0	0	2	1
1607	0	0	0	0	1	0	0	0	0	0	0	0	0	0	0	0	0	0	0	0	0	0	0	1	0	1	0	0	0	0	0	0	0	1	0	0	0	0	0	0	0	0	1	1	0	2	1	0	3
1608	0	0	0	0	0	0	0	0	0	0	0	0	0	0	1	1	0	0	0	1	0	0	1	1	0	2	1	0	0	0	0	0	0	0	0	0	0	1	0	0	1	0	0	0	0	0	0	0	0
1609	1	1	2	0	0	2	0	0	1	0	1	1	1	0	3	3	2	1	0	0	2	1	1	1	0	4	1	0	0	1	0	1	3	0	2	1	1	5	1	2	1	0	1	3	2	3	1	2	1
1610	0	0	0	0	0	0	0	0	0	0	0	0	0	0	0	1	0	0	0	0	0	0	0	0	1	1	0	1	0	0	1	0	0	0	0	0	0	0	0	1	0	0	0	1	0	1	2	0	2
1611	6	1	1	1	0	1	0	0	0	0	0	0	0	0	1	1	1	0	1	0	0	0	1	1	0	1	1	1	2	0	0	0	0	1	0	0	0	1	0	0	0	0	3	2	1	8	1	0	1
1612	2	0	0	0	0	0	0	0	0	0	1	0	1	0	0	0	0	0	0	0	0	0	0	2	1	1	0	0	0	0	0	0	0	0	1	0	0	0	0	0	0	0	0	1	0	0	0	0	0
1613	0	0	1	0	1	1	1	0	0	1	0	1	1	0	3	4	0	1	1	0	1	1	2	1	0	2	1	1	1	0	1	0	0	0	1	0	1	1	0	2	0	0	4	4	0	3	1	0	3
1614	2	0	0	3	0	0	1	0	0	1	1	0	1	0	0	1	0	0	2	1	0	0	0	0	0	0	1	0	2	0	1	0	1	0	3	0	2	0	0	2	2	0	1	0	0	1	0	0	1
1615	0	0	0	0	0	0	0	0	0	0	0	0	0	0	0	0	0	0	0	0	0	1	0	0	1	0	0	1	1	1	0	1	0	0	1	0	0	0	0	0	1	1	0	0	0	1	0	0	0
1616	1	1	0	0	1	0	0	1	0	0	0	0	0	1	2	1	0	1	0	1	1	0	2	0	0	1	0	0	1	0	0	0	0	0	4	1	0	3	0	0	1	0	0	0	0	0	1	0	0
1617	0	0	0	1	1	0	0	0	0	0	0	0	0	0	0	0	0	0	0	0	0	1	1	0	0	0	1	1	0	0	0	0	0	0	0	0	0	0	0	0	0	0	0	0	0	0	0	1	0
1618	2	0	0	1	0	0	1	0	0	3	0	1	2	0	0	1	1	1	2	0	1	0	1	0	5	2	1	2	0	0	4	0	0	5	0	0	4	0	0	3	1	0	3	1	1	2	1	0	1
1619	0	0	0	0	0	0	1	0	1	0	0	0	1	2	1	0	1	2	3	2	3	1	3	2	0	2	1	1	1	1	0	1	2	0	0	1	0	2	0	1	3	1	1	1	0	2	2	0	0
1620	1	0	0	0	0	0	1	0	0	1	0	0	0	0	1	1	0	0	1	0	0	1	0	1	0	1	0	0	1	0	0	0	0	1	0	1	0	1	0	0	1	1	0	2	0	1	0	0	1
1621	3	1	1	0	0	2	3	1	2	1	1	0	1	0	1	3	2	3	3	1	0	4	1	0	4	1	1	3	4	0	1	0	0	3	3	0	2	2	0	2	1	1	5	1	0	7	0	0	0
1622	1	1	0	2	0	1	0	0	0	0	0	0	1	0	0	0	0	0	0	0	3	0	1	1	0	1	0	0	1	0	0	0	1	0	1	0	1	1	0	1	2	0	0	1	0	1	3	1	0
1623	0	4	5	1	4	4	0	2	6	0	3	4	0	4	5	1	5	4	1	5	3	0	5	3	2	3	4	4	5	5	1	4	4	0	5	5	0	4	4	0	4	3	0	4	5	5	5	3	2
1624	0	3	4	0	1	3	1	4	2	1	2	2	1	2	2	3	2	2	0	2	2	2	4	2	3	2	2	1	4	3	0	4	2	1	3	2	0	4	2	0	2	2	0	3	2	0	3	2	0
1625	2	4	6	0	6	3	2	5	5	3	4	2	3	4	5	1	3	2	2	5	3	3	3	2	1	5	1	0	3	1	0	4	6	1	2	2	0	4	3	1	2	1	1	2	3	3	4	3	3
1626	1	0	0	0	0	0	0	0	0	0	0	0	0	0	0	0	0	0	0	1	1	0	0	0	0	0	0	0	0	0	0	0	0	0	0	0	0	0	0	0	0	0	0	0	0	0	0	0	0
1627	0	1	0	0	0	0	0	0	0	0	0	0	0	0	2	0	2	0	0	1	0	0	0	0	0	2	0	1	0	2	2	0	0	0	1	0	0	1	0	0	2	0	0	1	0	1	0	0	0
1628	0	1	0	0	0	0	1	0	1	1	0	0	1	0	0	1	0	0	1	1	0	0	0	0	0	0	0	3	0	0	0	0	0	0	0	1	0	0	0	0	1	1	0	0	1	2	0	1	1
1629	0	2	1	1	1	2	1	1	1	0	1	1	0	2	4	0	2	2	0	1	1	1	2	2	0	1	2	1	3	1	0	3	2	0	2	1	0	3	1	0	3	1	1	4	2	0	1	1	3
1630	1	0	0	5	0	1	0	0	0	1	0	0	0	1	0	3	1	0	2	0	0	0	0	0	1	1	0	4	0	2	2	0	0	1	0	0	3	0	0	2	0	0	2	0	0	2	0	0	1
1631	1	2	1	1	2	2	1	2	2	0	3	3	0	2	2	0	2	3	0	1	2	0	1	3	0	1	2	1	2	2	1	3	1	1	2	2	1	1	2	0	2	2	1	2	2	1	3	3	1
1632	1	3	0	0	1	2	1	0	2	0	1	1	2	0	3	0	1	4	2	1	1	2	2	1	2	2	0	4	1	0	0	2	1	1	2	1	2	4	0	1	2	0	1	4	0	0	3	0	0
1633	0	0	1	1	0	0	1	0	0	0	0	0	1	0	1	1	1	0	0	2	1	0	1	1	0	2	1	0	1	0	0	0	1	0	0	0	0	0	1	0	1	0	0	2	1	0	0	1	3
1634	0	0	0	4	0	0	0	1	0	0	1	0	3	0	0	2	0	0	1	1	0	0	1	0	0	2	0	1	2	0	1	1	0	1	1	0	1	3	0	2	1	0	2	3	0	3	1	1	0
1635	0	0	0	2	0	0	0	0	1	0	0	0	0	0	0	0	0	0	1	0	0	0	0	0	0	1	1	0	0	0	0	0	1	1	0	1	1	1	1	1	0	1	1	2	1	0	0	0	0
1636	0	0	0	5	0	0	0	0	1	1	0	0	1	1	0	0	1	0	0	0	0	1	0	1	1	2	0	1	1	0	1	1	0	2	0	0	0	1	0	3	1	0	1	0	0	5	0	1	2
1637	0	0	0	10	0	0	2	0	2	0	5	0	2	1	0	3	0	0	0	0	0	1	1	0	3	0	0	2	0	0	3	0	0	3	0	0	5	0	0	5	0	1	1	1	0	0	0	0	0
1638	1	1	2	0	2	2	0	1	1	0	2	2	0	2	2	2	2	1	0	1	2	1	3	2	0	2	1	0	3	1	1	4	2	0	4	2	1	3	1	1	2	2	0	3	2	1	1	1	1
1639	0	1	0	3	0	0	0	0	0	2	1	0	0	1	0	2	0	0	2	0	0	2	0	0	4	0	0	3	0	0	2	1	0	1	0	0	1	0	0	2	0	0	2	0	0	4	1	0	0
1640	1	0	0	0	1	0	1	0	0	0	3	0	0	0	0	1	0	1	1	0	0	0	0	0	0	0	0	1	1	1	2	0	0	0	0	0	1	0	0	0	2	0	1	0	0	0	1	0	0
1641	0	0	0	0	0	0	0	0	0	0	1	2	0	0	2	1	0	0	1	0	0	0	1	0	0	1	0	1	0	0	1	2	0	1	1	1	2	1	0	0	0	1	1	0	0	1	1	0	1
1642	1	0	0	9	0	0	1	0	0	1	1	0	2	1	0	3	0	0	1	0	0	1	0	0	4	1	0	0	0	0	0	0	0	0	0	0	2	1	0	5	0	0	1	0	0	3	1	0	1
1643	0	0	1	0	0	1	0	0	1	0	0	0	0	0	0	0	1	1	0	1	0	0	1	1	0	3	1	1	0	0	0	0	1	0	0	1	0	0	1	0	0	2	0	0	0	0	1	0	0
1644	0	0	0	3	0	0	0	0	1	1	0	0	1	1	0	0	2	0	0	1	0	1	1	0	1	2	0	0	0	0	0	2	0	0	0	0	0	0	0	1	1	0	1	1	0	0	0	0	0
1645	1	1	0	1	0	0	0	0	0	0	0	0	1	0	0	0	1	2	0	0	0	0	0	0	0	2	0	0	0	0	0	0	0	0	0	0	2	2	0	0	1	0	0	0	0	2	0	0	0
1646	0	1	5	0	3	3	0	5	3	1	3	4	1	3	3	0	3	3	1	2	2	0	4	2	0	4	4	1	1	3	1	1	4	1	4	3	0	3	3	1	3	4	0	4	3	3	1	3	2
1647	2	0	0	6	0	0	2	0	0	0	1	0	0	0	0	1	0	0	1	1	0	0	0	0	3	1	0	1	1	0	3	0	0	1	2	0	0	0	0	0	1	0	1	0	0	2	1	0	1
1648	3	0	0	8	0	0	1	0	0	1	3	0	4	0	0	1	0	0	1	0	1	3	0	0	1	2	0	4	1	0	0	1	1	1	2	0	0	2	0	2	3	1	0	0	0	1	0	0	0
1649	0	0	0	1	0	0	0	0	0	1	0	0	0	0	0	0	0	0	0	0	0	0	1	0	1	0	0	1	0	0	0	1	0	1	0	0	0	1	1	2	0	0	0	0	0	2	0	0	0
1650	0	0	0	2	0	0	0	1	1	0	2	1	0	0	1	2	0	1	1	0	1	1	0	0	1	1	1	0	1	2	0	1	1	0	1	1	1	2	1	3	0	1	1	1	1	3	0	0	2
1651	5	1	0	3	0	0	3	0	1	2	1	3	1	0	0	1	0	1	2	1	0	2	1	1	2	2	1	2	1	1	0	1	0	2	1	0	1	2	0	1	1	1	3	2	1	2	1	0	5
1652	2	0	0	3	1	0	1	0	1	0	0	0	1	0	0	2	0	0	2	0	0	2	0	0	7	0	0	2	2	0	1	0	0	2	0	0	0	1	0	0	1	0	0	0	1	1	0	0	2
1653	1	0	0	5	0	0	0	0	0	1	0	0	1	1	0	2	0	1	4	0	0	0	0	0	6	2	1	1	0	1	2	0	0	1	0	0	2	2	0	3	0	0	2	1	1	3	0	0	0
1654	1	0	0	0	0	1	0	1	1	0	1	1	1	0	1	0	0	0	1	0	0	0	2	1	0	2	0	0	1	1	0	0	0	0	1	0	2	0	0	0	1	0	0	0	1	0	0	1	1
1655	0	0	0	1	0	0	0	0	0	0	0	0	0	1	0	1	0	0	0	0	0	0	0	0	1	0	0	0	0	0	0	0	0	0	0	0	0	0	0	1	0	1	0	0	0	0	0	0	0
1656	1	0	0	6	0	0	1	1	0	1	1	0	0	0	0	3	0	0	0	1	0	0	0	0	1	1	0	0	0	0	2	0	0	1	0	0	2	3	0	1	1	0	2	0	0	1	0	0	0
1657	1	0	0	3	0	1	0	0	0	2	1	0	3	0	0	5	0	0	2	0	0	1	0	0	1	0	0	1	1	0	6	0	0	4	0	0	1	1	0	4	1	0	1	1	0	1	1	0	4
1658	0	0	0	4	0	0	1	1	0	1	1	0	0	1	0	2	0	0	0	0	0	0	0	0	2	2	0	0	0	0	2	0	0	0	0	0	2	0	0	3	1	0	0	0	0	0	0	0	1
1659	0	0	1	0	0	2	1	3	2	0	3	0	0	1	2	1	2	1	0	1	0	0	1	0	0	1	1	0	2	1	1	1	1	0	0	0	2	1	1	1	1	3	2	2	0	1	1	1	1
1660	1	0	0	3	0	0	0	0	0	0	0	0	1	0	0	1	0	0	1	0	0	0	0	0	2	1	0	0	1	0	0	1	0	0	1	0	0	1	0	1	1	0	0	0	0	1	1	0	0
1661	4	0	0	9	0	1	3	0	0	2	0	0	0	0	0	6	1	1	4	0	2	1	2	0	4	2	2	3	0	1	4	0	0	6	0	0	4	1	1	4	0	2	2	0	0	4	0	0	1
1662	1	0	0	8	0	0	1	0	0	1	2	0	5	0	0	3	0	0	1	0	1	2	0	0	2	2	1	2	0	1	2	1	1	2	0	0	3	3	0	2	1	1	2	0	1	3	0	0	4
1663	1	0	0	6	1	0	1	2	0	1	3	0	2	1	0	3	0	0	1	1	0	3	1	0	5	0	0	2	2	0	1	2	0	2	0	0	3	0	0	2	2	0	2	1	0	2	1	0	2
1664	1	0	1	0	0	0	2	2	1	0	2	0	1	1	1	0	1	1	1	3	0	0	3	2	1	0	1	1	1	1	2	1	1	1	1	1	1	0	0	0	1	0	0	4	1	3	3	2	0
1665	3	0	2	8	0	0	0	0	0	2	2	1	2	2	0	1	0	0	0	0	0	1	0	0	1	2	0	1	0	0	2	0	0	3	0	0	3	1	0	3	0	1	3	0	0	5	1	0	4
1666	0	0	0	1	0	0	0	0	0	1	0	1	0	0	0	0	0	0	0	0	0	0	0	0	0	0	0	0	0	0	0	0	0	0	0	0	0	0	0	0	0	0	0	0	0	0	0	0	0
1667	3	1	0	12	0	0	2	0	0	2	2	0	2	0	1	4	1	0	0	0	1	1	0	1	4	2	0	1	1	0	0	0	0	2	0	0	2	2	0	1	1	0	1	0	0	2	0	0	4
1668	1	1	2	0	2	4	0	2	4	0	3	2	0	4	3	1	3	2	1	2	2	0	3	3	1	3	3	0	3	2	0	4	2	2	4	2	1	3	2	0	2	3	0	2	2	1	2	4	0
1669	1	0	0	5	0	0	0	0	0	2	2	0	0	1	0	3	0	0	1	0	0	0	0	0	3	0	0	0	1	0	1	0	0	3	0	0	1	1	0	3	0	1	4	0	0	2	1	0	3
1670	0	0	0	3	0	0	0	0	0	1	0	0	1	0	0	0	0	0	1	1	0	0	0	0	0	0	0	1	0	1	0	0	0	0	0	0	0	0	0	2	0	1	0	0	0	2	0	0	0
1671	3	0	0	5	0	0	0	0	0	3	1	0	0	0	0	3	0	0	3	1	0	2	0	0	2	0	0	4	0	1	3	0	1	2	0	0	5	0	0	5	1	0	4	0	0	1	0	0	2
1672	0	0	0	6	0	0	0	0	0	1	0	0	0	0	1	1	0	1	0	0	0	1	0	0	0	0	0	0	0	0	2	0	0	1	0	0	0	0	0	0	0	0	0	1	0	0	0	0	0
1673	1	0	0	4	0	0	0	0	0	0	0	0	1	0	0	1	0	0	0	0	1	0	0	0	0	1	0	0	0	0	0	0	0	0	1	0	1	0	0	1	0	0	1	0	0	1	0	0	0
1674	1	0	0	8	0	0	0	0	1	0	3	0	0	1	0	3	1	0	1	0	0	0	0	0	2	2	0	0	0	1	3	1	1	2	1	0	0	1	0	2	1	0	2	0	1	3	1	0	0
1675	0	0	0	6	0	1	1	0	0	1	1	0	1	1	0	3	0	0	0	0	0	2	0	0	6	1	0	2	0	0	1	0	0	2	1	1	1	0	0	2	0	0	2	2	0	2	0	0	2
1676	3	0	0	8	0	1	1	1	0	0	4	0	0	0	0	1	0	0	0	0	0	1	0	0	1	3	0	1	2	0	3	0	0	0	0	0	1	0	0	3	1	0	0	0	0	2	0	0	0
1677	0	0	0	7	0	0	1	1	0	1	1	1	1	1	0	5	0	1	2	0	0	2	0	0	3	2	0	3	0	0	2	2	0	2	1	0	2	0	0	6	1	0	2	0	0	4	2	0	1
1678	0	0	0	4	1	0	1	0	1	0	2	0	1	0	0	2	0	0	1	0	0	0	0	0	4	0	0	1	0	1	0	0	0	1	0	0	0	0	0	3	0	0	1	1	0	1	0	0	0
1679	4	0	0	4	0	0	1	0	0	2	1	0	3	0	1	2	0	1	3	0	0	2	0	0	3	2	0	3	0	0	5	0	0	1	0	0	2	0	1	1	1	0	2	0	0	2	0	1	2
1680	1	1	0	7	0	0	0	0	0	2	1	0	2	0	0	2	1	0	3	0	0	0	3	0	1	0	0	2	0	0	2	0	1	4	0	0	4	1	0	2	0	0	4	1	0	5	1	0	1
1681	4	0	1	14	0	1	1	0	1	2	1	0	2	0	0	7	0	0	2	1	0	3	0	0	3	2	1	2	0	1	4	0	0	2	1	0	2	0	0	7	1	0	3	0	0	4	0	0	4
1682	2	0	0	8	2	0	2	0	0	1	0	0	2	0	1	6	0	0	4	0	0	3	0	1	4	1	0	4	0	0	2	1	0	4	0	0	1	1	0	5	0	0	1	2	0	3	0	0	2
1683	1	0	0	4	0	0	0	1	0	1	1	0	0	0	0	1	0	0	2	0	0	3	0	0	3	0	0	0	1	1	3	0	0	1	1	0	4	1	0	3	0	0	0	0	0	2	0	0	0
1684	0	1	0	0	0	0	0	1	0	0	1	0	0	0	0	1	0	0	2	0	0	0	0	0	1	1	0	0	1	0	0	0	0	0	0	0	0	0	0	0	0	0	1	0	0	1	0	0	1
1685	3	0	1	6	0	1	0	0	1	1	3	1	2	0	1	2	1	1	3	1	1	2	0	1	1	2	0	2	0	1	6	0	1	3	0	1	3	2	1	6	1	1	3	0	1	2	0	1	3
1686	4	0	0	3	0	0	1	0	0	1	1	0	3	1	0	2	0	0	2	0	0	1	0	1	1	1	0	1	2	0	4	0	0	2	1	1	1	0	0	1	2	0	3	0	0	1	0	1	2
1687	1	0	0	3	0	0	0	0	1	0	0	0	0	0	0	0	0	0	2	0	0	0	1	0	1	2	0	1	1	0	2	1	0	0	0	0	0	1	0	0	1	0	1	0	0	1	0	1	0
1688	3	0	1	5	0	0	1	0	0	3	0	0	2	0	5	2	0	0	1	0	0	1	1	0	2	3	0	3	0	0	2	2	0	4	1	0	2	3	0	4	1	0	2	1	0	3	1	0	2
1689	2	0	0	7	0	0	4	0	0	2	2	0	2	0	0	4	0	0	3	0	0	1	0	0	3	0	0	2	0	0	3	0	1	3	0	0	1	1	0	1	0	0	3	1	1	3	0	0	3
1690	1	0	0	4	0	0	0	0	0	1	0	0	0	0	0	0	0	0	1	0	0	0	1	0	2	0	0	1	0	0	0	0	0	2	0	0	2	0	0	2	0	0	1	0	0	3	0	0	2
1691	0	0	0	0	0	1	1	0	0	2	1	1	1	3	1	1	0	0	0	0	0	2	0	0	0	0	0	2	0	0	0	0	0	1	0	0	0	0	0	2	0	0	0	0	0	0	0	0	4
1692	1	1	2	0	1	2	0	2	5	0	2	2	0	2	4	0	2	2	1	2	3	0	1	3	0	2	4	0	3	3	1	3	4	1	2	2	0	3	4	0	4	3	1	1	4	2	1	4	1
1693	0	0	0	5	0	0	2	0	0	1	4	0	0	0	0	1	1	0	0	2	0	1	3	0	0	0	0	0	1	0	0	1	0	1	0	0	0	0	0	1	1	0	0	0	0	2	0	0	2
1694	3	0	1	10	1	0	1	0	1	0	2	0	3	0	0	7	0	0	2	0	0	2	0	0	5	1	0	3	0	0	4	1	0	3	0	0	1	3	0	5	0	0	3	1	0	2	1	1	1
1695	0	0	0	0	0	0	0	0	0	0	0	0	0	0	0	0	0	0	0	0	0	0	0	0	0	0	0	0	0	0	0	0	0	0	0	0	0	0	0	1	0	0	0	0	0	0	0	0	0
1696	3	1	2	7	1	2	1	2	3	0	1	2	0	2	4	3	1	1	0	1	1	0	2	2	1	5	3	0	4	2	0	2	2	0	3	1	3	5	3	2	3	2	1	4	3	0	2	2	0
1697	0	0	0	0	1	0	0	1	0	1	0	0	0	0	0	1	0	1	1	0	0	0	1	0	1	0	0	1	1	0	0	0	2	0	0	0	0	0	0	0	1	0	0	0	0	0	0	0	0
1698	0	0	0	5	0	0	0	0	0	0	0	1	0	0	1	1	0	1	0	0	1	0	0	1	2	0	1	0	0	1	1	0	0	0	0	1	1	1	1	0	1	1	0	1	1	0	0	1	0
1699	1	1	0	2	1	0	1	0	0	0	0	0	0	0	0	3	0	0	0	0	0	1	0	1	0	1	0	1	0	0	2	1	1	0	0	0	0	2	0	3	1	1	1	0	0	0	0	0	0
1700	0	1	0	2	1	1	3	3	1	1	1	2	0	0	0	4	1	2	0	2	0	0	0	1	2	0	2	0	2	1	1	1	1	1	0	1	1	3	0	0	0	0	1	2	0	1	0	0	0
1701	0	0	1	0	2	1	0	2	1	0	1	1	1	1	1	0	2	1	0	2	1	0	1	2	1	1	0	0	1	1	0	2	2	2	2	1	0	1	0	0	1	3	0	1	2	0	1	1	0
1702	0	1	0	1	1	0	1	0	0	0	0	0	0	1	0	0	0	0	0	0	0	1	1	0	1	0	0	0	0	0	0	0	0	0	0	0	0	0	0	0	0	0	0	0	0	0	0	0	2
1703	0	0	2	0	0	1	0	0	1	0	0	1	0	1	0	1	0	0	0	1	1	0	0	1	0	0	0	0	0	0	0	1	1	0	0	1	0	0	1	0	0	1	1	0	0	1	0	1	0
1704	0	1	0	0	0	0	0	0	1	0	0	0	0	0	0	0	0	0	0	0	0	0	0	0	0	0	1	0	0	0	0	0	0	1	0	0	1	0	0	1	1	0	0	0	0	0	0	0	0
1705	0	0	0	0	0	0	0	1	0	0	1	0	0	0	0	0	0	0	0	0	0	0	0	0	0	1	0	0	1	0	0	0	0	0	0	0	0	0	0	0	0	0	0	0	0	0	1	1	0
1706	0	0	0	0	0	0	1	0	1	0	0	0	1	0	1	0	0	0	0	0	0	0	1	0	0	1	0	0	0	0	0	1	0	0	0	0	2	1	0	0	1	0	1	0	0	0	1	0	1
1707	0	0	0	0	0	0	0	0	0	0	1	0	0	0	0	2	1	0	2	1	0	0	1	1	0	1	0	0	1	0	1	1	0	0	0	0	0	0	0	1	0	0	0	2	0	0	0	0	1
1708	4	0	2	3	0	1	0	0	0	0	1	1	0	3	2	5	0	1	1	0	0	3	0	2	2	2	1	4	2	1	2	2	2	1	1	1	3	2	1	1	2	1	5	1	3	4	3	1	2
1709	1	0	1	1	0	3	0	0	1	0	2	0	0	1	1	1	0	1	1	0	1	0	1	2	1	0	1	0	0	2	2	1	1	0	1	2	1	2	1	1	1	2	0	1	2	3	1	2	4
1710	2	6	3	2	3	3	0	3	4	0	4	4	0	5	4	9	4	3	0	3	3	0	5	5	0	9	4	2	5	4	1	2	5	1	2	4	3	5	4	0	5	3	2	3	4	3	5	5	3
1711	0	1	0	1	1	2	1	1	1	0	0	1	0	2	1	0	1	1	1	0	1	0	0	1	1	1	1	0	1	1	1	0	1	1	0	0	0	0	1	0	0	1	1	3	2	2	1	0	0
1712	1	0	0	0	0	0	0	0	0	0	1	1	1	0	0	1	0	0	0	0	0	0	0	0	0	1	0	2	1	0	2	0	0	0	0	0	0	0	0	0	0	0	0	0	0	0	1	0	0
1713	1	2	4	1	3	2	1	2	3	1	4	2	1	1	2	1	1	3	1	2	3	1	2	2	1	2	2	1	2	2	1	2	2	1	2	2	2	3	4	1	2	2	1	3	2	2	1	3	1
1714	0	0	0	3	0	0	2	0	0	1	1	0	0	0	0	1	0	0	1	0	0	1	0	0	3	0	0	0	0	0	0	0	0	0	1	0	0	0	0	1	0	0	0	0	0	0	0	0	0
1715	0	0	0	5	0	0	0	0	0	1	0	0	0	0	0	1	0	0	0	0	0	1	0	0	0	0	0	0	0	0	1	0	0	0	1	0	1	1	0	2	1	0	0	0	0	1	0	0	1
1716	2	0	0	10	0	1	1	0	0	2	1	0	2	1	0	3	0	0	2	1	0	2	1	0	5	1	0	0	0	0	3	0	0	3	0	0	0	0	0	2	0	0	2	0	0	1	0	0	1
1717	0	0	0	0	1	0	1	0	0	0	0	0	0	0	0	0	0	0	0	0	0	0	0	0	0	0	1	0	0	0	0	0	0	0	0	0	0	0	0	0	1	0	0	3	0	0	0	0	0
1718	0	0	0	7	0	0	0	0	0	1	0	0	1	1	2	1	0	0	1	0	0	0	1	0	2	2	0	1	0	0	1	0	0	1	1	0	1	1	0	1	0	0	3	1	0	2	0	0	1
1719	1	0	0	0	0	0	1	0	0	0	0	0	0	0	0	0	1	0	0	0	0	1	1	1	1	0	0	0	0	0	0	1	0	1	1	0	0	2	1	0	0	0	0	1	1	0	1	0	0
1720	0	0	0	6	0	0	0	0	1	0	2	0	0	1	0	2	0	0	1	0	0	0	1	0	1	0	0	2	0	0	3	0	0	0	0	0	0	2	0	0	1	1	0	0	0	0	0	0	2
1721	0	0	0	2	0	0	0	2	0	0	0	0	0	0	0	0	1	0	0	0	0	0	0	0	1	0	0	0	0	0	1	0	0	1	0	0	1	0	0	3	0	0	0	1	0	2	0	0	0
1722	0	0	0	1	0	0	1	0	0	1	0	0	0	0	0	3	0	0	1	0	0	0	0	0	1	0	0	0	0	0	0	0	0	0	0	0	0	0	0	1	0	0	0	0	0	0	0	0	0
1723	0	0	0	3	0	0	0	0	0	1	0	0	0	0	0	0	0	0	0	0	0	1	0	0	0	2	0	1	0	1	0	0	0	0	0	0	1	0	0	0	0	0	0	0	0	0	0	0	0
1724	1	0	0	1	0	0	0	0	0	0	0	0	0	1	0	0	0	0	0	0	0	0	0	0	0	0	0	0	0	0	0	0	0	0	0	0	0	0	0	1	1	0	0	0	0	0	0	0	0
1725	1	0	1	3	0	0	0	0	0	0	0	0	0	0	0	2	0	0	0	0	0	1	0	0	2	0	0	0	0	0	1	0	0	1	0	0	0	2	0	3	0	0	1	1	0	1	0	0	1
1726	0	0	0	10	0	1	0	1	0	0	2	0	0	0	1	1	0	0	1	0	0	0	1	0	2	4	0	0	1	0	2	1	0	1	2	0	0	1	0	2	2	0	1	1	0	1	2	0	0
1727	0	0	1	0	1	0	2	0	0	1	1	0	0	0	0	0	0	0	0	0	0	1	0	0	2	1	0	1	0	0	2	0	0	1	0	0	0	0	0	1	0	0	2	2	0	1	0	0	2
1728	2	0	0	11	0	0	2	0	0	0	3	0	0	1	0	3	0	0	2	0	0	1	0	0	4	4	0	2	1	0	1	2	0	4	1	0	2	1	0	1	1	0	1	0	0	2	1	0	2
1729	1	0	0	3	0	0	1	0	0	1	0	0	1	0	0	1	0	0	1	0	0	1	0	0	0	0	0	2	0	0	0	0	0	0	0	0	1	1	0	2	0	0	1	0	0	0	0	0	2
1730	0	0	0	2	0	0	0	0	0	1	0	0	1	0	1	0	0	0	0	0	0	0	1	0	0	1	0	2	0	0	1	1	0	1	1	0	0	0	0	1	1	0	0	0	0	1	0	0	1
1731	1	1	0	0	0	0	1	0	1	0	0	1	0	0	0	0	1	0	0	0	0	1	2	0	0	1	0	0	0	1	0	0	0	0	1	0	0	0	0	0	0	0	0	0	0	0	0	0	0
1732	1	0	0	5	0	0	0	0	0	0	0	0	0	0	0	3	0	0	0	0	0	0	0	0	2	4	0	0	0	1	2	0	0	0	0	0	0	0	0	2	0	0	1	0	0	3	0	1	2
1733	0	0	0	4	0	0	1	0	1	0	2	0	0	0	0	4	0	1	0	0	1	0	1	0	0	0	0	0	0	0	1	0	1	0	0	0	0	0	1	0	0	1	0	1	1	0	0	0	2
1734	1	0	0	5	0	0	0	0	0	1	1	0	0	0	0	3	0	0	1	0	1	0	0	0	1	0	0	0	1	1	3	0	0	0	0	0	0	0	0	3	0	0	1	1	0	1	1	0	0
1735	0	0	0	1	0	0	0	0	0	0	0	1	1	0	0	1	0	1	0	0	0	0	1	0	2	1	0	0	1	0	1	0	0	1	0	0	0	1	0	2	0	0	0	0	0	1	1	0	0
1736	1	1	0	6	0	2	1	0	0	0	4	2	1	0	0	0	1	1	0	0	0	2	0	0	4	1	1	2	0	0	2	1	0	1	0	0	0	1	0	5	0	0	1	1	0	5	0	1	3
1737	1	0	0	8	0	1	0	0	0	0	0	0	1	0	0	4	1	0	1	0	0	0	0	0	1	1	0	1	0	0	1	0	0	0	0	0	1	1	0	0	0	0	0	0	0	0	0	0	1
1738	0	1	0	5	1	0	1	1	0	1	1	0	0	1	0	1	0	1	1	1	0	0	0	0	5	2	1	1	0	0	0	0	0	0	0	0	0	0	0	1	0	0	2	0	0	0	1	0	0
1739	0	0	0	3	0	1	0	0	0	0	1	0	1	0	0	3	0	0	0	0	0	0	0	0	0	1	0	0	0	0	0	0	0	0	0	0	0	0	0	1	0	1	0	2	0	0	0	0	0
1740	0	1	0	9	0	0	1	0	0	1	2	0	1	1	0	2	0	0	1	0	0	0	2	0	2	1	0	0	1	0	0	0	0	0	0	0	2	2	0	2	0	0	0	0	0	1	0	0	1
1741	0	0	0	3	0	0	1	0	0	0	2	0	0	1	0	3	0	0	0	0	0	0	0	0	2	1	0	1	0	0	0	0	0	0	0	0	0	1	0	2	0	0	0	1	0	1	0	0	0
1742	1	0	0	1	0	0	2	0	0	0	0	1	1	0	0	0	0	0	0	0	1	1	0	0	1	1	0	0	0	0	0	0	0	0	0	0	0	0	0	1	0	0	0	0	0	1	0	0	0
1743	0	0	0	7	0	0	3	0	0	2	6	0	0	0	2	5	1	0	0	0	0	1	0	0	1	2	0	1	0	1	2	0	0	2	0	0	1	2	0	7	0	0	0	0	0	1	0	0	1
1744	1	0	0	4	0	0	0	0	0	0	0	0	0	0	2	0	0	0	0	0	0	0	0	0	2	2	0	0	1	0	2	1	0	1	1	0	3	0	0	2	0	0	0	1	0	1	1	0	0
1745	0	1	1	0	0	0	1	0	0	0	0	0	0	0	0	0	0	0	0	0	0	0	0	1	0	1	0	0	0	0	0	0	0	0	1	0	1	0	0	0	0	0	0	0	0	0	0	0	0
1746	0	0	1	4	1	0	0	0	0	1	4	0	0	0	0	2	1	0	1	1	0	0	1	1	5	0	0	2	2	0	3	1	0	0	0	1	1	3	0	1	2	0	0	3	0	1	2	0	0
1747	0	1	0	2	0	0	0	0	0	0	0	0	1	2	0	2	0	0	0	2	0	0	1	0	1	0	0	0	0	0	0	1	1	0	0	0	0	2	0	0	2	0	0	0	0	1	1	0	1
1748	0	0	0	4	1	0	1	0	0	0	0	0	0	0	0	2	0	0	1	0	0	0	0	0	3	0	0	0	0	2	0	0	0	0	0	0	0	0	0	2	0	0	0	0	0	1	0	0	0
1749	0	0	0	8	0	0	0	1	0	1	0	0	0	0	0	2	0	0	0	1	0	0	0	0	2	2	0	1	0	0	0	1	0	0	0	0	0	1	0	1	0	0	1	0	0	0	0	0	0
1750	1	0	0	1	0	1	1	1	1	0	1	0	2	1	1	1	0	0	0	0	0	1	3	0	2	0	2	0	0	0	0	0	0	2	0	0	1	0	0	3	0	0	1	0	0	3	0	0	1
1751	0	1	0	1	1	0	0	1	0	0	0	0	0	0	0	0	1	1	1	0	0	1	0	0	4	0	0	1	1	0	0	0	0	0	1	0	0	2	0	1	0	0	1	0	0	0	0	0	0
1752	0	0	0	0	0	0	1	0	0	0	0	0	0	0	0	2	0	0	0	0	0	1	0	0	0	0	0	1	0	0	0	0	0	1	0	0	0	0	0	0	0	0	0	0	0	0	0	0	0
1753	2	1	1	13	0	0	2	0	1	1	0	0	0	1	0	3	0	1	2	0	0	1	1	0	6	1	1	0	0	0	0	1	1	2	0	0	1	1	0	4	0	1	0	1	1	4	0	0	1
1754	0	0	0	2	0	0	0	0	0	0	0	0	0	1	0	0	0	0	0	0	0	0	1	0	1	1	0	0	1	1	1	0	0	0	0	1	0	1	0	2	0	1	0	1	0	1	0	2	0
1755	0	0	0	5	1	0	0	0	0	0	1	1	0	0	0	0	0	0	1	0	0	0	1	0	0	1	0	0	0	0	0	0	0	0	0	0	0	0	0	1	0	0	0	1	0	1	0	0	0
1756	2	0	0	5	0	0	1	0	0	2	2	1	2	0	0	1	1	1	1	0	0	0	0	1	3	1	0	2	0	1	2	2	0	1	0	1	1	2	1	3	1	0	0	0	0	3	0	1	2
1757	1	0	0	9	0	1	0	0	0	2	0	0	0	0	1	4	2	0	0	0	0	0	1	1	1	2	0	2	0	1	4	1	0	2	0	1	1	0	2	3	0	1	3	1	0	2	0	1	2
1758	1	0	0	3	0	0	0	0	0	0	1	0	1	0	0	1	0	0	0	0	0	1	0	0	2	1	0	2	0	1	0	0	0	0	0	0	0	0	0	4	0	0	0	0	0	2	0	1	0
1759	1	1	1	8	0	0	1	0	0	0	0	0	2	2	0	3	1	1	0	1	1	3	0	1	2	1	2	3	1	0	2	1	1	4	1	2	2	0	2	4	0	1	0	1	1	4	1	1	1
1760	0	0	0	6	0	0	0	0	0	0	0	0	0	0	0	2	0	0	0	1	0	0	2	0	1	2	0	1	0	0	1	1	0	0	0	0	0	1	0	1	0	0	1	1	0	3	0	0	0
1761	0	0	1	5	1	0	1	0	0	0	1	1	1	0	0	1	0	0	1	0	1	2	1	0	2	1	1	1	0	2	0	1	0	0	0	0	3	0	0	1	0	0	0	2	0	3	1	0	1
1762	1	1	0	2	1	0	1	1	0	0	2	0	0	0	0	3	0	0	1	1	1	0	0	0	0	2	0	2	0	0	1	0	0	1	0	0	0	1	0	2	1	0	1	1	0	2	0	1	1
1763	1	0	0	2	0	0	0	0	0	1	0	0	0	1	0	0	0	0	0	0	0	0	0	0	2	0	0	0	0	0	1	0	0	1	0	0	0	0	0	0	0	0	2	0	0	0	0	0	1
1764	1	0	0	5	0	0	1	1	1	2	0	0	1	0	0	1	0	0	0	0	0	1	0	0	1	0	0	1	0	0	2	0	0	1	0	0	1	0	0	3	0	0	2	0	0	0	0	0	1
1765	0	0	0	8	0	0	0	0	0	0	0	0	0	1	0	2	0	0	1	0	0	1	0	0	3	3	1	0	2	1	0	2	0	1	0	0	0	1	0	3	1	0	0	1	0	2	0	0	0
1766	0	0	0	12	0	0	0	0	0	0	2	0	0	1	0	1	0	0	1	1	0	0	0	0	2	2	0	1	0	0	1	0	1	1	0	0	1	1	0	0	1	0	0	0	0	3	0	0	1
1767	0	0	0	0	1	0	0	0	0	0	0	0	0	0	1	0	0	0	0	0	0	0	0	0	0	0	0	0	0	0	0	0	0	0	0	0	0	0	0	0	0	0	0	0	0	0	0	0	0
1768	1	1	0	6	0	0	2	0	0	1	4	0	0	0	1	1	0	0	1	0	0	0	1	1	2	2	1	2	1	0	0	3	1	1	0	1	1	2	1	2	1	0	2	0	0	3	0	0	1
1769	1	1	0	2	0	0	0	0	0	0	0	0	0	0	0	0	0	0	2	0	0	0	0	0	1	0	0	0	0	0	0	0	0	0	0	0	0	0	0	0	0	0	0	1	0	1	0	0	1
1770	0	0	0	3	0	0	0	0	0	0	0	0	0	0	0	1	0	0	0	1	0	2	0	0	2	0	0	0	0	1	1	0	0	2	0	0	0	0	0	1	0	0	1	1	0	2	0	0	0
1771	1	0	0	4	0	0	1	1	0	0	1	1	0	1	0	3	0	0	0	0	0	1	0	0	4	2	1	0	0	1	2	0	0	0	0	0	0	0	2	2	0	1	1	0	1	1	0	0	0
1772	0	1	0	0	0	0	0	0	0	0	0	0	0	0	0	0	0	0	0	0	0	0	0	0	1	0	0	0	1	0	0	0	0	0	0	0	0	0	0	0	0	0	0	1	0	0	0	0	0
1773	0	1	0	6	0	1	2	0	0	0	4	0	0	0	0	3	1	0	2	0	0	1	0	0	4	4	0	1	1	0	4	1	1	2	1	1	2	2	0	1	1	0	1	1	0	6	0	0	3
1774	0	0	1	4	0	0	1	0	1	2	0	0	2	0	2	2	0	0	0	0	0	2	0	0	2	1	0	1	0	1	0	0	0	1	0	1	2	0	0	1	0	0	1	0	0	0	0	2	0
1775	0	0	0	0	0	0	0	0	0	0	0	0	0	0	0	0	0	0	0	0	0	0	1	0	0	1	0	0	0	0	0	0	0	1	0	0	0	0	0	0	0	0	1	1	0	0	2	0	0
1776	2	0	0	3	0	0	1	0	0	0	0	0	1	0	0	0	0	0	0	0	0	0	0	0	1	0	0	0	0	0	0	0	0	0	0	0	0	1	0	2	0	0	0	0	0	1	0	0	0
1777	1	0	0	8	0	0	0	0	0	0	2	0	0	2	0	4	1	0	0	1	0	0	0	1	4	5	0	1	0	1	1	0	1	2	0	0	2	0	0	3	0	1	1	1	0	1	0	1	1
1778	0	0	0	7	0	0	1	0	0	0	3	0	1	0	0	4	1	0	1	0	0	1	0	0	5	2	0	1	1	0	1	2	1	2	1	0	3	1	0	3	1	0	1	2	0	1	1	0	0
1779	2	0	0	6	0	0	0	0	0	1	2	0	0	0	0	3	0	0	0	0	0	1	1	0	1	3	0	1	0	1	1	0	1	2	0	0	2	0	0	1	0	0	0	1	2	1	1	1	2
1780	0	0	0	0	0	0	1	0	1	0	0	0	0	0	0	0	0	0	1	0	0	0	0	0	0	0	0	1	0	0	1	0	0	0	0	0	1	0	0	0	0	0	0	0	0	1	1	0	1
1781	0	1	1	2	1	1	0	2	1	1	0	1	1	1	1	1	0	1	2	1	1	1	0	1	1	0	1	0	1	2	1	1	1	0	2	1	0	0	0	2	1	1	1	1	1	0	1	1	0
1782	0	0	0	2	0	0	0	0	1	0	0	0	0	0	0	0	0	0	1	0	0	0	0	0	0	0	0	0	0	0	0	0	1	0	0	0	0	0	0	3	0	0	1	0	0	0	0	0	1
1783	0	0	0	2	0	0	0	0	0	1	0	1	0	0	2	3	0	0	0	1	3	1	0	1	1	0	1	0	0	1	1	0	1	1	0	0	1	0	2	1	0	1	0	0	0	1	0	0	0
1784	0	0	0	3	0	0	0	0	0	1	2	0	0	0	0	1	0	0	0	0	0	0	0	0	2	0	0	0	0	0	1	0	1	3	0	0	0	0	0	2	2	0	1	0	0	1	0	0	2
1785	0	0	0	0	0	0	0	0	0	0	0	0	2	1	0	0	0	0	0	0	0	0	0	0	1	1	0	2	0	0	0	0	0	1	0	0	0	0	0	2	1	0	1	1	0	0	1	1	3
1786	0	0	1	10	1	0	0	0	0	0	3	0	0	0	0	1	0	1	2	0	0	0	0	0	4	4	0	0	0	0	3	1	1	3	1	0	1	1	1	4	1	0	1	0	0	3	0	1	2
1787	0	0	0	10	0	0	2	0	0	2	1	0	1	0	0	4	0	0	0	0	0	0	0	0	3	6	0	0	0	0	1	1	0	1	0	0	1	1	0	3	0	0	2	0	0	3	0	0	0
1788	0	0	0	2	0	0	0	0	0	0	3	0	0	0	0	2	0	0	0	0	0	0	0	0	0	1	0	0	0	0	1	0	0	1	0	0	0	0	0	1	0	0	0	0	0	0	0	0	1
1789	0	0	0	2	1	0	0	0	0	0	0	0	1	0	0	1	0	0	0	0	0	0	0	0	0	1	0	0	0	0	0	0	0	0	1	0	1	1	0	0	0	0	0	0	0	0	0	0	0
1790	1	0	1	0	0	0	0	0	0	0	0	0	0	0	1	0	0	0	0	0	0	0	0	1	1	0	1	0	0	0	1	0	1	0	2	0	0	3	1	0	2	2	1	0	1	0	0	0	1
1791	0	0	0	3	1	0	0	0	0	0	0	0	0	1	0	3	0	0	0	1	0	0	1	0	0	1	0	0	0	0	2	0	0	0	0	0	0	1	0	0	0	0	0	0	0	1	0	0	0
1792	0	1	0	5	0	1	0	0	0	2	0	0	2	0	0	0	0	0	0	0	0	2	0	0	1	0	0	1	0	0	1	1	0	2	0	0	1	1	0	3	0	0	0	0	0	3	0	0	3
1793	1	0	0	7	0	0	0	0	0	1	0	0	1	2	0	0	0	0	1	0	0	0	0	0	2	1	0	2	0	0	2	2	0	3	0	0	2	3	0	1	0	0	0	2	0	0	0	0	0
1794	1	0	0	4	0	0	0	0	0	1	1	0	0	0	1	0	0	0	1	0	0	2	0	0	0	0	0	0	0	0	2	0	0	2	0	0	1	0	0	5	1	0	0	0	0	3	0	0	0
1795	1	0	0	2	0	0	1	0	0	1	2	0	1	0	0	2	0	0	1	0	0	1	1	0	3	1	0	2	1	0	2	0	0	2	0	0	1	1	0	1	1	1	1	1	0	2	0	0	2
1796	0	0	0	5	0	0	0	0	0	1	0	0	1	0	0	2	0	0	0	0	0	1	0	0	3	1	0	0	0	1	2	1	1	0	1	0	1	0	0	0	1	0	1	0	1	2	1	0	2
1797	5	0	0	8	0	0	1	0	0	0	1	0	1	0	1	4	1	0	0	0	1	0	0	0	0	0	2	1	0	0	1	0	1	1	0	0	2	1	0	3	0	1	0	0	0	4	0	0	1
1798	0	0	0	6	0	0	0	0	0	0	1	0	1	2	1	1	0	0	0	0	0	1	1	0	2	2	0	0	0	0	0	0	0	1	0	0	2	1	0	1	0	1	0	1	0	0	1	1	1
1799	0	0	0	1	0	0	0	1	0	1	0	0	0	0	0	0	0	0	0	1	0	0	1	0	1	0	0	0	0	0	0	0	0	1	1	0	0	0	0	0	1	0	2	0	0	0	0	0	0
1800	0	0	0	0	0	0	0	0	0	0	0	0	0	0	0	0	1	0	0	0	0	1	1	0	0	0	1	0	0	0	1	0	0	1	0	0	0	1	1	0	0	2	1	1	0	0	0	1	0
1801	0	0	0	5	0	1	1	0	2	1	1	0	0	0	0	4	0	0	0	0	0	1	0	0	2	0	0	1	0	0	0	0	0	1	0	0	1	2	1	1	1	1	1	0	0	1	0	0	0
1802	0	1	2	0	1	1	0	1	2	1	0	2	1	1	2	0	1	2	0	0	2	0	1	2	1	0	3	0	1	2	0	1	3	0	1	2	1	1	2	1	0	3	1	1	3	1	1	1	1
1803	0	0	0	0	0	0	0	0	0	0	1	0	0	0	0	0	0	2	1	0	0	0	1	1	0	0	1	0	0	0	0	0	1	0	0	2	0	1	0	0	0	1	0	1	0	0	0	0	0
1804	0	0	0	0	0	0	1	0	1	1	0	1	0	0	0	1	0	0	0	0	1	0	0	0	3	0	0	1	0	0	0	0	0	0	0	0	1	0	0	1	0	1	1	2	0	1	0	0	0
1805	0	0	0	0	0	0	0	0	1	0	1	0	1	0	0	1	0	0	0	0	0	0	2	0	0	1	0	0	0	0	0	0	0	1	3	0	0	1	0	2	2	0	0	2	1	1	1	1	0
1806	0	0	0	2	0	0	1	0	0	1	1	0	1	0	0	2	1	0	2	0	0	2	0	0	1	0	0	4	0	0	1	0	0	1	1	0	0	2	0	3	0	0	3	1	0	1	0	0	1
1807	1	0	0	0	0	0	0	0	0	0	0	0	0	0	0	0	1	0	0	0	0	0	0	0	0	0	0	0	0	0	0	1	0	1	0	0	0	0	0	0	0	0	1	0	0	0	0	0	1
1808	0	0	0	0	0	0	1	0	0	0	0	0	0	0	0	0	0	0	0	2	0	0	0	0	0	1	1	0	0	0	1	1	0	0	0	0	0	1	0	0	1	0	0	1	1	0	1	0	0
1809	3	0	0	1	0	0	2	0	0	0	1	0	1	0	0	1	0	0	1	1	0	1	0	0	1	0	0	2	0	0	0	0	0	1	0	0	2	1	0	1	1	0	1	1	0	1	0	0	2
1810	0	0	0	3	0	1	0	1	0	1	0	0	1	0	0	3	1	0	0	0	0	1	1	0	1	0	0	0	1	0	0	1	0	1	0	0	0	1	0	0	1	0	0	0	0	0	0	0	0
1811	0	1	0	0	1	0	0	0	0	0	0	0	0	0	0	0	1	0	0	1	0	0	0	0	0	0	0	1	1	0	1	0	0	2	1	0	2	1	0	3	0	0	1	0	0	2	0	0	2
1812	0	0	0	2	1	0	1	0	0	0	0	0	2	1	1	1	0	1	0	1	1	1	0	1	0	0	1	1	0	1	1	0	1	0	0	1	0	0	1	0	0	0	1	0	1	1	0	1	0
1813	0	2	6	0	1	5	0	3	7	0	2	5	0	5	5	1	2	6	0	2	5	0	2	5	0	4	5	0	2	2	0	5	6	0	2	5	0	5	4	1	5	3	0	3	7	0	6	6	0
1814	1	1	1	0	0	1	1	0	0	3	0	0	1	0	1	2	0	0	2	0	0	0	1	0	1	1	0	0	1	0	1	1	0	2	1	1	1	0	0	1	0	0	0	0	0	0	0	0	1
1815	2	0	3	0	0	0	0	1	2	0	0	2	0	1	2	2	1	2	2	0	3	2	0	3	0	0	1	0	0	3	0	1	2	0	1	1	0	3	3	0	0	3	3	4	2	4	2	1	5
1816	0	0	0	0	0	0	1	0	0	0	1	0	2	1	0	2	0	0	0	0	0	1	0	0	1	1	0	0	0	0	0	0	1	0	0	0	0	0	0	0	0	0	2	2	0	0	1	0	1
1817	0	1	0	0	0	0	0	2	0	0	0	0	0	0	0	0	0	0	0	0	0	0	0	0	0	0	0	0	0	0	0	0	0	0	0	0	0	0	0	0	0	0	0	0	0	0	0	0	0
1818	0	0	0	0	0	0	0	0	0	0	0	0	0	0	0	0	0	0	0	0	0	1	0	0	0	0	0	0	2	0	0	1	0	0	0	0	0	0	0	0	0	0	0	0	0	0	0	0	0
1819	0	1	1	0	2	1	0	1	1	0	3	1	1	1	1	0	1	1	0	1	1	0	1	1	0	1	1	0	0	1	0	0	2	0	1	1	0	1	1	0	0	1	0	1	1	0	0	1	0
1820	0	0	0	0	1	0	0	1	0	0	0	0	0	0	1	1	1	1	0	1	1	0	0	1	0	1	1	0	1	0	0	1	1	0	1	1	0	1	1	1	0	1	2	0	1	1	0	1	0
1821	0	0	0	0	0	0	0	0	0	0	0	0	0	0	0	0	0	0	0	0	0	0	0	1	0	0	0	0	0	0	0	1	0	0	0	1	0	0	0	0	0	0	0	1	0	0	1	0	0
1822	1	3	4	1	3	3	1	3	3	1	6	3	1	3	3	1	4	3	1	5	3	2	3	3	1	4	3	3	3	3	2	4	2	2	5	5	1	5	3	1	4	3	1	3	3	3	5	4	1
1823	0	1	0	0	1	0	0	1	0	0	0	0	0	1	0	1	0	0	1	0	0	0	2	0	1	2	0	0	2	0	1	3	0	0	0	0	0	1	0	0	0	0	0	0	0	0	0	0	0
1824	0	0	0	0	0	0	0	1	1	0	1	0	0	4	1	0	1	0	1	1	0	1	0	0	1	1	1	0	3	0	0	1	0	1	0	0	1	0	0	0	1	0	1	3	1	0	1	0	0
1825	1	2	2	1	2	2	1	2	2	1	2	1	1	2	2	1	1	3	1	2	2	1	2	1	1	1	2	1	1	3	1	1	2	1	2	2	3	2	1	1	2	2	1	1	1	1	1	1	1
1826	0	0	1	0	0	1	0	1	1	0	0	0	0	0	0	0	0	2	0	0	0	0	0	2	1	0	1	0	0	2	0	0	1	0	1	0	0	0	0	0	0	0	0	0	0	0	1	1	0
1827	0	0	0	0	0	0	0	0	0	0	0	0	0	0	0	0	0	0	0	0	0	0	0	0	0	1	0	0	0	0	1	1	0	0	0	0	1	0	0	0	0	0	0	0	0	1	0	0	0
1828	7	0	0	2	0	2	2	0	0	2	0	0	1	0	3	3	0	0	2	0	0	2	0	4	0	1	0	2	0	0	1	0	0	1	1	0	0	1	0	3	0	0	1	4	0	6	1	0	1
1829	0	0	0	1	0	0	0	0	0	0	1	1	0	0	0	0	0	0	0	1	2	0	0	0	1	0	1	0	2	0	0	1	0	0	1	1	1	1	0	0	0	0	0	1	3	0	0	3	1
1830	0	1	0	0	2	1	0	4	0	1	1	0	1	2	0	0	1	0	0	2	0	0	3	0	0	2	0	0	3	0	1	3	0	1	0	0	0	2	1	0	1	1	0	4	1	0	1	0	0
1831	1	0	0	0	0	0	0	0	0	0	0	0	0	0	0	0	0	0	0	0	0	0	0	0	0	0	0	0	0	0	0	0	0	1	0	0	0	0	0	0	0	0	0	0	0	0	0	0	0
1832	0	0	0	1	0	0	0	1	0	0	0	0	0	0	0	2	0	1	0	0	0	1	0	1	1	0	0	1	0	0	0	0	1	0	1	0	0	0	0	0	0	0	1	0	0	1	0	1	0
1833	0	0	0	0	0	0	0	0	0	0	0	0	0	1	0	0	0	0	0	0	0	0	1	0	0	2	0	0	1	0	0	2	0	0	1	0	0	1	0	0	1	0	0	0	0	0	1	0	0
1834	0	0	0	0	0	0	0	0	0	0	1	0	1	1	0	0	0	1	0	0	0	0	0	0	0	1	0	0	0	0	0	0	1	0	0	0	0	0	0	2	0	0	0	1	0	0	0	1	0
1835	1	1	0	3	0	0	3	0	0	2	0	0	1	0	0	5	0	0	1	0	0	1	2	1	2	6	0	1	4	0	2	0	0	3	4	0	4	4	0	1	2	0	6	5	0	4	2	1	5
1836	0	1	2	1	3	3	1	2	2	0	0	2	1	2	2	1	1	1	1	2	2	0	3	1	0	2	1	1	2	3	0	2	1	0	1	1	1	2	2	1	2	3	0	0	2	0	1	1	0
1837	0	0	1	0	0	0	1	0	0	0	1	0	0	1	0	0	0	0	0	0	0	0	0	0	0	0	1	0	0	1	0	2	0	1	0	0	0	0	1	0	0	0	0	1	0	0	0	0	0
1838	2	3	3	3	2	4	2	1	4	3	4	3	3	3	2	3	5	5	2	3	3	1	2	2	3	2	3	0	1	4	3	7	4	2	1	3	2	2	5	2	4	2	4	1	4	1	1	3	5
1839	0	0	2	1	1	2	1	2	3	0	2	2	1	4	2	1	2	2	3	2	3	2	1	4	0	3	2	0	3	2	4	3	2	0	2	3	1	3	3	4	2	2	4	3	2	5	2	1	1
1840	0	0	0	0	0	0	0	0	0	0	0	0	0	0	0	0	0	0	0	0	0	0	0	0	0	1	0	0	0	0	0	1	0	0	0	0	0	1	0	0	0	0	0	0	0	0	0	0	0
1841	0	0	0	0	0	0	0	0	2	0	0	0	0	0	0	1	0	0	0	0	0	0	0	0	1	0	0	1	0	1	0	0	0	0	0	0	0	0	0	1	0	0	0	0	0	0	0	0	1
1842	0	1	1	0	0	0	0	0	0	0	0	0	0	1	1	0	0	0	0	0	0	1	1	0	0	0	0	0	0	0	0	0	1	1	0	0	0	1	0	0	0	0	0	0	0	0	0	0	0
1843	0	1	0	1	0	0	2	1	0	4	1	0	3	0	1	7	0	0	2	1	0	4	0	0	5	1	1	3	2	0	6	0	0	3	0	1	2	2	0	3	0	0	2	0	1	3	1	0	7
1844	4	0	0	0	0	0	1	2	0	1	1	0	0	1	0	6	0	0	1	1	0	0	0	2	3	2	0	0	3	0	2	0	0	0	0	0	2	2	0	1	0	0	2	4	1	2	1	0	3
1845	3	0	1	1	0	2	2	1	1	0	0	0	0	2	0	6	1	0	3	0	0	1	1	0	1	4	0	1	1	0	1	1	0	0	1	0	5	3	0	0	1	0	2	2	0	10	3	0	2
1846	2	0	1	2	0	2	1	0	1	1	1	2	0	2	3	2	0	0	4	0	0	0	0	1	0	9	0	3	1	0	3	1	1	0	1	1	1	4	2	5	0	1	2	3	1	8	0	1	6
1847	1	1	2	2	1	1	4	0	1	0	0	1	2	0	0	3	0	1	3	0	1	0	0	0	4	0	1	0	0	1	2	2	0	2	3	0	2	2	1	2	1	1	1	0	1	4	2	1	2
1848	2	0	0	0	0	1	1	1	0	1	0	1	3	0	1	3	0	0	2	0	0	1	0	2	2	7	0	1	1	0	2	0	0	1	1	1	0	1	0	1	0	0	3	4	0	8	0	0	4
1849	1	0	0	0	1	0	0	0	1	0	0	0	0	0	0	0	0	0	0	1	0	0	0	1	0	2	1	0	0	1	1	1	0	0	0	1	0	0	1	0	0	1	2	1	1	3	2	1	1
1850	1	1	0	0	0	0	0	0	1	0	2	0	0	0	0	2	0	0	0	0	0	1	1	0	1	2	0	0	0	1	0	0	0	0	0	0	2	2	1	0	0	0	1	0	1	1	0	0	1
1851	6	0	0	0	0	1	0	0	0	0	0	0	0	0	1	3	6	0	0	1	0	0	0	2	1	4	0	1	0	0	1	0	0	2	1	0	3	2	0	0	1	0	3	6	0	6	2	1	6
1852	3	0	1	0	0	1	0	0	0	1	1	0	0	1	0	1	0	0	1	1	0	0	0	1	0	3	0	0	2	0	3	2	0	0	4	0	2	1	0	1	1	0	1	2	0	6	2	0	4
1853	1	0	0	0	0	0	1	1	0	2	1	3	0	0	0	2	2	0	0	0	1	2	0	3	0	2	0	0	0	1	1	1	1	1	0	1	0	1	1	0	0	0	2	1	1	7	0	0	1
1854	5	0	1	1	0	1	1	0	1	0	0	0	0	0	1	1	1	0	0	0	0	0	0	2	0	0	0	0	0	0	0	0	1	0	0	0	1	1	1	0	0	1	2	0	0	1	1	1	5
1855	3	0	2	0	1	2	1	0	1	0	0	0	0	0	1	1	0	1	1	0	0	2	0	0	0	1	1	0	1	0	0	0	0	0	1	1	1	1	1	1	0	1	0	2	1	2	0	0	2
1856	6	0	3	0	0	0	1	1	0	0	1	3	1	0	0	8	2	2	2	2	3	1	2	4	1	10	0	0	2	1	0	1	0	1	3	0	3	3	1	1	0	0	6	6	1	7	3	1	9
1857	2	0	0	0	0	0	0	0	0	0	1	0	0	0	0	3	0	0	0	1	0	0	0	2	0	1	0	1	1	0	0	0	0	0	1	0	0	1	0	0	0	0	0	3	0	1	1	0	0
1858	3	0	1	0	0	0	0	0	1	0	0	1	0	0	1	2	0	0	0	0	1	0	1	1	0	2	1	0	0	1	0	0	1	0	0	0	0	1	0	0	0	0	2	1	2	3	0	2	0
1859	1	3	3	1	3	3	3	1	3	1	2	4	0	2	3	0	2	4	1	2	3	2	3	3	0	3	3	2	3	3	1	4	2	1	2	4	0	4	4	0	3	4	3	6	2	3	3	2	1
1860	1	0	2	0	0	2	0	0	1	1	0	1	0	0	2	2	2	2	1	1	1	0	0	1	2	3	0	2	1	2	0	0	2	0	2	1	0	3	2	0	0	1	2	2	1	1	0	1	2
1861	1	0	0	0	0	1	0	0	0	0	0	0	1	0	1	1	0	0	0	0	0	0	0	0	0	1	0	0	0	1	0	0	0	0	0	1	0	1	0	0	0	0	0	0	1	5	0	0	2
1862	4	0	0	2	0	0	1	0	0	1	0	0	3	0	0	3	0	1	1	0	1	2	0	0	1	4	2	1	0	1	0	0	0	1	0	0	0	1	0	0	0	1	0	1	1	5	0	0	1
1863	2	0	1	3	0	2	1	0	1	0	1	0	1	0	3	2	0	1	0	1	0	0	0	4	0	3	0	0	1	0	0	1	2	1	1	0	1	1	1	1	2	1	3	5	1	7	1	0	3
1864	0	0	0	1	1	0	0	0	0	0	1	0	0	0	2	0	0	1	0	0	0	1	1	0	1	0	0	1	0	0	0	0	0	1	1	0	2	0	0	0	1	1	1	2	0	2	1	0	1
1865	0	0	1	0	1	2	1	0	2	1	2	1	0	0	3	0	1	1	1	2	1	0	3	3	0	0	1	0	1	1	0	2	2	0	0	2	0	1	2	0	2	1	1	0	2	2	1	2	0
1866	1	3	1	1	3	3	1	2	1	3	2	1	1	2	2	1	6	1	1	1	1	3	3	2	2	4	1	1	1	1	2	1	4	2	2	3	1	5	3	1	1	2	3	3	2	1	5	2	1
1867	0	1	0	1	0	0	1	1	2	0	1	1	1	1	0	1	1	0	1	0	0	3	2	0	0	1	0	1	1	1	2	1	0	0	1	0	1	3	1	1	2	1	1	1	1	2	2	0	1
1868	0	2	2	2	0	1	0	2	0	0	0	0	0	2	0	0	0	0	0	1	1	1	1	1	0	0	1	0	1	1	0	0	2	1	1	1	0	0	0	1	1	0	0	1	0	0	1	0	1
1869	0	0	0	8	0	0	1	1	0	0	0	0	0	2	0	3	1	0	1	0	0	1	0	0	1	0	0	2	0	0	0	0	0	4	3	0	2	3	0	0	2	0	4	1	0	1	0	0	0
1870	0	0	0	1	0	0	0	0	0	0	2	0	0	0	0	1	0	0	0	0	0	1	0	0	0	0	0	0	0	0	0	0	0	0	0	0	0	1	0	0	0	0	0	0	0	0	0	0	0
1871	0	0	1	1	2	1	3	0	3	1	0	0	1	1	1	0	0	0	0	0	0	0	2	0	1	3	0	0	1	0	1	1	0	0	1	0	2	1	0	0	1	0	2	1	0	1	0	0	2
1872	0	0	0	4	0	0	1	0	0	0	0	0	0	0	1	3	0	0	1	0	0	0	0	0	1	2	0	0	0	0	1	1	0	0	0	0	0	1	0	1	0	0	1	0	0	0	0	0	1
1873	0	1	0	2	0	0	4	0	1	1	0	0	0	1	2	0	1	0	1	0	1	0	1	2	3	0	2	0	0	2	2	0	0	1	0	4	1	3	0	4	1	0	1	1	1	2	0	0	1
1874	0	0	0	0	1	0	0	0	1	0	0	1	0	0	1	1	0	1	1	0	1	0	0	0	0	1	1	0	0	3	0	0	1	0	1	1	1	0	1	0	1	1	0	1	0	1	0	1	0
1875	1	0	0	4	1	0	1	0	0	0	2	0	0	2	0	1	0	0	1	0	1	1	0	0	3	1	0	1	0	1	0	0	0	2	0	0	0	0	0	1	0	1	0	0	0	2	0	0	1
1876	0	5	10	0	5	6	2	4	9	0	4	6	0	4	7	0	4	7	0	4	8	0	8	8	0	7	9	0	5	7	0	4	8	1	7	8	1	6	9	0	6	9	1	5	8	2	5	8	0
1877	0	0	0	0	0	0	0	0	0	0	0	0	0	1	1	0	0	0	0	1	0	0	0	0	0	0	0	2	1	0	0	1	0	1	1	0	0	1	0	0	1	0	0	1	0	0	1	0	0
1878	1	0	0	4	0	0	1	0	0	2	2	0	0	0	1	0	0	0	0	0	0	0	0	0	1	0	0	2	0	0	2	1	0	0	0	0	0	0	0	1	2	0	1	1	0	1	1	0	2
1879	1	1	1	0	0	0	0	0	0	0	1	0	0	0	0	0	0	1	0	0	0	0	0	1	0	1	0	0	0	0	1	1	0	0	1	0	0	0	0	0	1	1	0	0	0	1	1	0	0
1880	0	0	0	1	0	0	0	0	0	0	1	0	0	0	0	1	0	0	0	0	0	2	1	0	0	0	0	0	1	0	0	0	0	0	0	0	0	1	0	2	0	1	0	0	0	0	0	0	0
1881	0	0	0	0	0	0	0	0	0	0	0	0	0	0	0	0	0	0	0	0	0	0	1	0	0	0	0	0	0	0	2	0	0	0	1	0	0	0	0	0	0	0	0	0	0	0	2	0	0
1882	1	0	0	8	0	0	0	0	0	0	1	0	0	0	0	2	0	0	2	0	0	1	2	0	3	0	0	0	0	0	1	0	0	1	0	0	1	0	1	1	0	0	1	0	0	2	0	0	2
1883	0	0	0	2	0	0	0	0	0	0	1	0	1	0	0	1	1	0	1	1	0	0	0	0	1	0	0	1	0	0	1	0	0	0	1	0	1	0	0	1	0	0	0	1	0	0	2	1	0
1884	0	0	0	3	0	3	0	0	0	0	1	1	0	2	4	4	2	2	0	0	1	0	1	2	0	3	1	4	2	0	0	2	2	0	2	0	0	0	0	0	2	0	4	2	1	0	1	1	5
1885	0	0	0	1	0	0	0	0	1	0	2	0	0	0	1	0	2	0	1	1	2	0	0	1	1	0	1	1	1	2	1	1	1	1	0	0	2	1	0	2	1	0	1	1	0	1	1	0	0
1886	1	0	0	5	0	0	0	1	0	0	0	0	0	0	0	1	0	0	0	0	0	0	0	0	0	1	0	0	0	0	0	0	0	1	0	0	0	1	0	0	0	0	1	1	0	1	0	0	0
1887	0	0	0	0	0	0	0	1	1	0	1	1	0	0	1	0	0	1	1	0	0	0	1	1	0	0	1	0	0	1	0	1	1	0	0	0	0	0	1	1	1	1	1	0	1	1	3	1	1
1888	0	0	0	2	0	0	0	0	0	0	0	0	0	0	0	2	1	1	0	0	0	1	1	1	1	0	1	0	1	1	1	1	0	1	1	0	0	0	0	2	1	0	0	0	0	0	0	0	1
1889	4	0	1	9	0	1	1	0	1	0	1	1	0	0	1	2	1	2	1	0	1	0	0	1	2	3	1	0	0	2	0	1	1	1	0	1	1	0	1	0	1	1	1	0	1	2	0	2	2
1890	2	0	0	2	0	0	0	0	0	0	1	0	2	0	0	2	0	0	2	1	0	0	0	1	3	0	0	2	1	2	2	0	0	0	0	0	0	0	0	1	0	0	0	0	1	0	1	0	1
1891	0	1	1	0	1	1	2	1	1	0	2	1	0	1	1	0	0	1	0	1	1	0	1	1	4	1	1	0	2	1	0	3	1	0	1	1	0	3	1	0	0	1	0	3	1	0	2	1	0
1892	2	0	0	10	1	2	1	0	0	0	1	0	1	0	0	1	0	2	3	0	0	1	1	0	3	0	1	3	0	0	1	0	0	1	0	0	0	1	1	3	3	1	2	0	0	1	1	0	2
1893	0	0	0	10	0	0	1	0	1	0	3	0	0	2	0	0	1	0	0	0	1	0	0	0	2	0	0	1	2	0	2	1	1	0	1	1	0	1	0	0	2	0	0	2	0	0	2	0	0
1894	0	0	0	3	0	1	0	0	0	0	1	0	0	0	1	0	0	0	0	1	0	0	0	0	2	0	0	0	1	1	0	0	1	0	0	0	0	0	0	0	1	0	1	1	0	1	0	0	1
1895	2	0	0	11	0	0	2	0	0	1	0	0	1	0	0	6	0	0	1	1	0	6	0	0	2	1	0	4	0	1	3	2	0	0	2	0	1	3	0	2	2	0	3	3	0	4	2	1	2
1896	3	0	1	5	0	0	0	0	1	0	1	1	0	1	1	3	0	0	0	0	0	1	2	0	2	1	0	0	0	0	0	1	0	5	0	0	3	0	0	4	1	1	3	0	0	3	0	0	3
1897	0	1	0	3	1	0	0	0	1	0	1	0	0	0	0	2	1	0	0	0	0	1	2	0	2	1	0	0	2	0	1	1	0	1	1	0	1	1	0	3	1	0	1	2	0	1	2	0	0
1898	0	2	0	2	0	1	1	0	0	0	2	0	1	0	0	2	0	0	0	0	0	0	0	0	0	0	0	0	0	0	0	0	0	0	0	0	0	0	1	1	0	0	0	0	0	3	0	0	0
1899	0	0	0	7	0	2	1	0	0	2	0	2	0	0	2	1	0	1	0	3	1	0	0	2	1	4	0	0	0	2	2	1	1	2	1	0	0	2	0	2	0	0	0	1	3	0	0	1	2
1900	0	0	0	0	0	0	0	0	0	0	0	0	0	1	0	1	0	0	0	0	0	0	0	0	0	1	0	0	0	0	0	0	0	0	0	0	0	0	0	1	0	0	0	0	1	1	0	0	0
1901	0	0	0	6	0	1	0	0	0	0	2	0	1	0	0	2	0	0	0	0	0	2	0	0	4	1	0	1	1	0	3	3	0	2	0	0	0	2	0	3	1	2	0	1	0	0	0	0	1
1902	0	0	1	5	0	1	0	0	0	0	0	0	0	0	0	0	0	0	0	0	0	0	1	0	0	0	0	0	0	1	0	1	1	1	0	1	0	0	0	1	0	0	1	1	0	2	0	1	0
1903	0	0	0	3	0	0	1	0	0	0	3	0	0	0	0	1	0	1	0	2	0	0	0	1	2	1	1	0	1	2	0	0	1	0	1	1	0	1	0	0	1	1	0	0	1	1	0	1	0
1904	0	0	0	3	0	0	0	0	1	0	1	0	0	0	1	0	0	0	1	0	0	1	0	0	0	0	0	1	0	0	0	0	0	0	0	0	0	0	1	1	0	1	0	0	1	0	1	0	1
1905	0	0	0	2	0	0	2	0	1	0	1	0	0	1	0	0	0	0	0	0	1	0	0	0	0	1	0	0	0	0	1	1	0	0	0	0	1	2	0	0	0	0	0	0	0	0	0	0	0
1906	1	1	0	7	0	0	0	1	2	1	1	0	0	1	0	3	1	1	2	1	0	2	0	0	1	2	1	2	2	1	3	1	0	1	1	0	1	0	0	6	1	0	2	0	0	0	0	0	1
1907	0	0	0	1	0	0	0	0	0	0	1	0	0	1	0	1	0	0	1	0	0	0	0	0	1	0	1	0	0	1	3	0	0	0	0	0	0	1	0	0	0	0	0	0	0	0	0	0	0
1908	1	0	0	7	0	0	0	0	1	0	0	0	0	0	1	2	0	1	0	0	1	0	0	1	0	0	1	0	1	0	0	0	0	0	0	0	0	0	0	1	0	0	0	0	0	0	0	0	0
1909	0	1	1	12	0	0	2	0	0	1	4	0	0	1	0	2	1	0	1	1	0	0	0	0	1	2	0	0	1	0	1	0	0	1	0	0	0	0	0	2	1	0	0	2	0	2	1	1	1
1910	1	1	0	6	1	0	1	0	0	0	2	0	0	2	0	1	1	0	0	1	0	0	1	0	0	0	1	1	0	0	1	1	1	1	0	0	0	2	0	2	2	0	0	1	0	0	0	0	1
1911	1	0	0	5	0	1	1	0	0	1	1	0	0	1	1	2	1	0	2	1	0	2	0	0	1	4	1	0	1	1	2	2	0	0	1	0	3	0	0	9	1	0	2	1	0	3	0	1	3
1912	0	0	0	7	1	1	0	1	0	2	3	1	0	0	0	2	0	0	1	0	0	0	0	0	3	2	0	1	0	0	2	1	0	0	0	0	1	0	0	3	1	0	2	0	0	1	0	0	2
1913	0	0	0	5	0	0	0	0	0	0	1	0	0	0	0	2	1	0	0	1	0	0	0	0	1	2	0	0	2	0	0	2	0	1	0	0	0	1	0	2	0	0	1	0	0	2	1	0	0
1914	1	0	0	0	0	0	0	0	1	0	0	0	0	0	0	0	1	0	0	1	0	0	0	1	0	1	0	0	0	0	2	0	1	1	0	0	0	3	0	0	1	0	1	2	0	1	1	0	0
1915	1	1	0	13	0	0	1	0	1	0	1	1	0	0	0	4	0	1	0	0	1	0	0	1	2	0	0	0	1	2	2	0	1	3	1	1	0	0	0	3	0	1	1	0	0	2	0	2	1
1916	2	0	0	4	0	0	1	0	1	1	2	0	0	1	0	4	0	1	0	0	0	1	1	0	2	0	2	0	0	1	1	0	0	1	0	0	2	0	0	1	1	0	1	1	0	1	0	0	1
1917	0	0	0	1	0	1	0	0	0	0	0	0	0	0	1	1	0	0	0	0	1	1	0	1	1	0	0	0	0	2	1	1	0	0	0	0	0	2	0	2	0	0	1	0	0	0	0	0	0
1918	0	0	0	4	0	0	1	0	0	0	1	0	0	0	0	1	0	0	0	0	0	1	1	0	1	1	0	0	1	0	0	0	0	0	0	0	0	0	0	0	0	0	0	0	0	0	0	1	0
1919	0	0	0	0	0	0	0	0	0	1	0	0	0	0	0	1	1	1	0	0	0	0	1	0	0	0	0	0	0	0	1	0	0	0	0	0	0	0	0	0	1	0	0	1	0	0	1	0	0
1920	0	0	0	3	0	0	0	0	0	0	1	0	0	1	0	1	0	0	0	0	0	0	0	0	1	0	0	0	0	0	0	1	0	0	0	0	0	0	0	1	0	1	1	0	0	1	0	0	0
1921	0	0	0	4	1	0	0	0	0	0	3	0	2	0	1	5	1	1	0	1	0	0	0	1	1	4	1	0	0	0	2	1	0	3	0	1	1	0	0	1	1	0	1	1	0	3	1	0	3
1922	1	0	0	4	0	0	0	1	0	1	2	0	1	1	0	4	0	1	0	1	0	1	1	0	3	2	1	1	0	1	5	0	0	2	0	0	1	1	0	3	0	0	2	0	0	3	0	1	1
1923	2	0	0	10	0	0	1	0	0	0	0	0	0	1	0	1	0	0	0	1	0	0	0	0	3	0	0	0	1	1	0	0	0	0	1	0	0	1	0	0	1	0	0	1	0	2	0	0	0
1924	0	0	0	3	0	0	0	0	0	0	3	1	0	0	1	0	0	0	0	2	1	0	0	0	1	0	0	0	0	0	1	0	0	0	0	0	0	0	0	2	0	0	0	0	0	1	0	1	1
1925	3	1	1	8	1	2	2	1	1	1	0	1	2	1	3	8	2	1	4	0	1	4	1	3	4	1	2	0	0	1	3	1	2	5	1	1	3	2	1	4	2	1	2	1	1	6	0	1	6
1926	0	0	1	4	2	1	0	0	1	0	0	1	1	1	0	0	1	1	0	0	3	0	2	1	2	1	2	1	0	1	3	1	1	0	1	1	0	2	1	1	1	1	1	0	1	1	1	1	1
1927	1	0	1	8	0	0	0	0	0	1	2	1	1	0	0	5	0	1	0	0	1	0	0	1	4	0	0	0	0	1	1	0	0	0	0	0	0	1	0	3	0	1	1	0	1	2	0	1	1
1928	0	0	0	0	0	0	0	0	0	0	0	0	0	0	0	0	0	0	1	0	0	0	0	0	0	0	0	1	0	0	1	0	0	0	0	0	1	0	0	0	0	0	1	0	0	0	0	0	0
1929	0	0	0	4	0	0	0	0	0	0	0	0	0	1	0	2	0	0	0	0	0	0	0	0	2	0	0	0	0	0	0	0	0	0	0	0	0	0	0	1	0	0	0	0	0	0	0	0	0
1930	0	0	0	0	0	0	0	0	0	0	0	0	1	3	0	0	1	0	0	0	0	1	1	0	1	1	0	0	0	0	1	0	0	0	0	0	1	0	0	0	0	0	1	1	0	1	0	1	1
1931	1	0	0	0	0	0	0	0	0	0	0	0	1	0	1	0	1	0	1	0	0	0	1	0	0	1	1	0	0	0	0	0	0	0	0	0	0	0	0	0	0	0	0	1	0	0	0	0	1
1932	1	0	1	2	0	2	1	0	0	1	0	0	1	0	0	0	0	0	1	0	0	0	0	0	0	1	0	0	0	0	1	0	0	0	0	0	0	1	0	1	1	0	0	0	0	0	0	0	0
1933	0	0	0	4	0	0	0	0	0	0	0	0	0	0	0	1	0	0	0	0	0	0	0	0	0	0	0	0	0	0	0	0	0	1	0	0	0	0	0	1	0	0	0	0	0	0	0	0	0
1934	1	0	0	6	0	0	1	0	0	1	4	0	0	0	1	1	0	0	0	0	0	0	0	0	2	2	0	2	2	1	2	0	0	0	0	0	0	0	1	2	0	0	0	0	0	4	0	0	2
1935	0	2	5	0	3	3	0	2	4	0	1	3	0	1	3	0	2	5	0	1	6	0	1	4	1	1	3	0	3	8	0	3	3	0	2	3	0	1	5	2	1	4	0	2	3	1	2	4	0
1936	3	1	0	8	0	0	3	0	0	1	2	0	2	1	0	6	0	0	2	0	1	0	1	0	4	3	0	1	0	0	2	1	0	1	0	0	1	2	0	8	0	0	2	0	0	5	1	1	3
1937	0	1	2	5	3	1	2	1	1	1	3	2	1	1	2	2	1	2	0	1	2	1	1	2	1	0	1	1	2	2	1	2	2	2	2	2	2	1	3	3	4	2	2	5	1	2	1	1	2
1938	0	0	0	0	1	1	2	1	0	0	3	1	2	2	0	1	2	0	2	2	0	2	0	0	1	1	0	3	0	0	2	2	1	0	1	0	3	1	0	3	2	0	1	3	1	3	3	0	2
1939	0	0	0	0	0	0	0	0	0	0	1	0	0	0	0	0	0	0	0	0	1	0	1	0	0	0	0	0	0	0	0	0	0	0	1	1	0	0	0	0	0	0	0	0	0	0	0	0	0
1940	0	0	1	0	0	0	0	0	1	0	0	0	0	0	0	0	1	0	0	1	0	0	2	0	0	0	0	1	0	0	0	0	0	1	0	0	1	0	0	0	0	0	0	1	0	1	0	0	0
1941	1	0	0	9	0	1	4	0	0	0	3	0	1	0	0	3	0	0	1	1	0	5	2	0	3	2	0	3	1	0	4	0	0	2	0	1	4	2	1	2	1	0	2	2	0	3	1	1	2
1942	1	0	0	0	0	0	1	0	2	0	0	0	0	0	0	0	0	0	1	0	0	2	0	0	0	0	0	0	0	0	0	0	0	0	1	0	0	0	0	1	0	0	0	0	0	1	0	0	1
1943	1	0	1	0	0	1	1	0	1	0	0	1	1	1	1	1	0	1	1	1	1	1	0	1	0	0	1	0	0	1	0	1	1	0	0	2	1	1	1	0	1	2	1	0	3	0	1	2	2
1944	0	0	1	0	0	0	0	1	0	0	0	0	0	0	0	0	0	0	1	1	0	1	0	0	0	4	0	0	0	0	1	0	0	0	0	0	0	2	1	0	0	0	0	2	0	0	1	0	0
1945	3	1	3	3	2	3	1	3	2	0	3	2	0	1	6	4	4	2	2	2	2	1	1	3	2	10	4	5	4	3	1	3	4	0	3	3	0	2	2	2	3	5	3	1	3	6	3	5	3
1946	0	0	0	0	0	0	1	0	0	0	0	0	0	0	0	0	0	0	0	0	0	1	1	1	0	1	0	0	1	0	0	2	0	0	0	0	1	0	0	1	0	0	0	0	0	1	0	0	2
1947	2	1	0	5	0	1	1	0	0	1	1	0	0	0	0	3	0	0	0	0	0	0	0	0	1	1	0	1	0	0	2	1	1	2	0	0	0	1	0	1	1	0	1	0	0	1	1	0	1
1948	0	1	0	1	1	0	0	0	0	0	0	0	0	0	0	0	1	0	0	1	0	0	2	0	0	0	0	0	0	2	0	0	1	0	0	0	0	0	0	0	0	0	0	0	0	2	0	0	0
1949	0	3	3	0	2	2	0	1	2	1	2	3	1	3	3	0	1	2	1	1	3	0	3	4	0	2	3	0	1	2	0	1	4	0	1	1	0	2	2	0	1	2	0	3	2	0	2	5	0
1950	0	0	1	0	0	0	0	1	0	0	0	1	0	0	2	0	1	0	0	0	1	0	1	0	0	0	0	1	0	0	0	1	0	0	0	0	0	0	0	0	0	0	0	0	0	0	0	0	0
1951	0	0	0	0	1	0	0	0	0	0	0	0	0	0	0	1	0	0	1	0	0	0	0	0	0	0	0	0	0	0	0	0	0	1	0	0	0	0	0	1	0	0	0	0	0	0	0	0	0
1952	0	0	0	0	0	0	0	0	0	0	1	0	0	2	0	1	1	0	0	0	1	0	0	0	0	1	0	1	1	0	0	2	0	0	1	0	0	1	0	1	1	0	2	1	0	1	2	0	0
1953	0	0	0	0	0	1	0	0	1	0	0	0	0	1	1	3	1	0	0	1	2	1	1	0	0	3	0	1	1	0	1	2	1	2	0	1	1	0	0	0	0	0	1	1	0	1	4	0	1
1954	0	2	3	5	2	4	0	3	3	0	3	5	1	3	5	6	3	3	0	2	2	0	5	3	3	5	3	2	4	4	0	2	3	1	2	4	0	4	2	0	2	2	4	4	2	6	3	3	10
1955	0	1	0	0	1	0	1	0	0	0	0	0	0	0	0	0	0	1	1	0	0	0	0	0	1	0	1	0	1	1	0	2	0	0	1	0	1	1	1	0	1	0	0	1	0	1	0	1	0
1956	0	0	0	5	0	0	0	0	0	0	3	0	0	1	0	1	0	0	0	0	0	1	0	0	1	0	0	0	0	0	0	0	0	0	0	0	0	0	0	0	0	0	0	0	0	0	0	0	0
1957	1	0	1	2	0	0	3	0	0	3	2	0	1	1	1	6	2	1	2	1	0	0	1	0	2	4	0	2	2	1	0	1	0	1	0	1	1	2	0	2	2	0	1	3	0	1	1	0	1
1958	0	0	1	1	1	0	1	1	0	2	1	0	1	1	0	0	2	0	0	2	0	0	1	0	0	3	0	1	2	0	0	1	0	0	1	0	1	3	0	1	2	0	0	0	0	1	1	0	1
1959	0	0	0	5	0	0	1	0	0	0	3	0	0	0	0	0	0	0	0	0	0	0	0	0	3	2	0	0	0	0	3	0	0	0	1	0	3	0	0	2	0	0	0	0	0	0	1	0	1
1960	0	0	0	4	0	0	0	0	0	1	2	0	1	0	0	1	0	0	0	0	1	0	0	0	3	1	0	1	0	1	0	0	0	0	0	0	0	0	0	2	0	1	0	1	0	1	0	0	0
1961	2	1	0	6	0	0	0	0	0	0	2	0	0	0	0	2	0	0	1	0	0	1	0	0	5	0	0	1	1	0	1	1	0	2	0	0	0	1	0	4	2	0	0	2	0	1	0	0	1
1962	2	0	1	3	0	0	2	0	0	0	1	0	0	1	0	0	0	0	1	0	0	1	0	0	0	0	0	0	0	1	2	0	0	2	1	0	0	1	0	2	1	0	1	2	0	3	1	0	1
1963	0	2	2	1	3	3	1	3	3	1	3	3	0	3	3	1	3	3	1	3	3	0	3	1	0	4	3	0	3	3	0	3	3	0	2	4	0	3	3	0	2	3	0	3	1	0	3	3	0
1964	1	0	0	8	0	0	1	0	0	1	2	0	0	1	0	1	1	0	1	0	0	0	1	0	1	0	0	0	0	0	0	0	0	0	0	1	0	0	0	2	0	1	0	0	0	2	0	0	2
1965	1	0	1	0	0	3	0	0	1	1	0	1	0	1	1	0	0	1	1	0	1	0	0	2	0	4	1	0	3	1	0	1	1	0	3	0	2	2	1	0	2	1	0	4	1	5	0	1	2
1966	0	0	1	0	1	0	0	0	0	0	1	1	0	0	1	0	0	0	0	0	0	0	0	0	0	0	0	0	0	0	0	0	0	1	0	0	0	0	0	1	1	1	0	0	0	0	0	0	0
1967	0	1	1	7	1	1	0	0	1	1	3	2	0	0	4	2	2	1	1	2	2	0	0	1	3	2	1	1	2	1	0	2	1	1	1	1	0	6	1	1	1	1	0	1	1	0	2	1	0
1968	0	0	0	2	0	1	0	0	0	1	2	0	0	0	0	0	0	0	0	0	0	0	0	0	3	0	0	2	0	0	2	1	1	0	0	0	0	0	0	0	0	0	0	0	0	1	0	0	0
1969	1	0	0	0	1	0	1	0	0	2	1	0	0	0	1	2	0	0	0	0	0	1	0	0	0	1	0	1	1	0	0	0	0	1	1	0	0	0	0	0	0	0	0	2	0	0	0	0	0
1970	0	2	0	7	1	1	2	0	0	2	2	0	1	0	1	3	1	1	0	1	0	1	0	0	3	1	0	1	0	0	2	1	0	0	0	0	0	1	0	2	0	0	2	1	0	1	0	0	1
1971	1	0	0	0	0	0	0	0	0	1	0	0	1	0	0	0	0	0	0	0	0	0	1	0	0	1	0	0	0	0	0	0	0	0	0	0	0	0	0	0	1	0	0	1	0	0	0	0	0
1972	0	0	0	6	0	0	0	0	0	1	1	0	2	1	0	2	1	0	0	1	0	0	0	0	3	1	0	1	0	0	0	0	0	0	0	0	0	0	2	2	0	1	0	0	1	1	0	1	0
1973	1	0	0	13	0	0	0	0	1	2	0	0	1	1	0	4	0	0	1	0	0	3	0	0	2	1	0	2	2	0	0	0	0	1	0	0	0	1	0	3	1	0	0	0	0	1	0	0	0
1974	1	0	0	3	0	0	0	0	1	0	3	0	0	0	0	1	0	0	0	1	0	1	0	0	2	1	0	2	0	1	1	2	1	1	0	0	1	0	0	3	0	0	1	0	0	3	1	2	0
1975	0	0	0	8	1	1	1	0	0	0	3	0	2	1	0	4	0	1	1	1	0	0	0	0	3	1	1	2	0	1	2	1	0	2	0	1	1	1	0	0	0	0	1	0	0	2	0	0	2
1976	0	0	0	0	0	0	0	0	0	1	0	1	1	2	0	0	0	0	0	0	0	0	0	0	0	1	0	1	1	0	0	1	0	0	0	0	1	0	0	1	0	0	1	0	0	0	0	0	1
1977	0	0	0	0	0	0	0	0	0	0	0	0	0	0	0	0	0	0	0	0	0	0	2	0	0	0	0	0	0	0	0	0	0	0	0	0	0	0	0	0	1	0	1	0	0	1	0	0	0
1978	3	0	0	5	0	1	1	0	0	2	2	0	1	0	0	3	0	0	0	0	0	0	0	1	3	0	0	2	0	1	0	0	1	2	0	0	2	0	0	3	1	0	0	1	0	4	0	0	2
1979	2	1	0	8	0	0	1	0	1	2	4	1	2	0	0	2	1	0	2	0	0	1	2	2	3	3	0	2	0	0	2	0	1	1	0	0	2	1	0	3	1	0	4	2	0	5	2	0	1
1980	0	0	0	3	0	0	0	0	0	0	0	0	0	0	0	3	0	0	0	0	0	1	0	1	3	1	0	2	0	0	0	1	0	1	1	0	0	2	0	0	0	0	0	1	0	0	0	0	0
1981	0	0	0	7	0	1	0	0	0	1	2	0	0	0	0	0	0	0	0	0	0	0	0	0	0	0	0	0	0	0	0	1	0	0	1	0	1	1	0	0	0	0	1	0	0	0	0	0	0
1982	0	0	0	8	0	0	0	0	0	0	1	0	0	1	0	2	0	0	0	0	0	0	0	0	1	1	0	0	1	0	0	0	0	2	1	0	1	1	0	1	1	1	1	0	1	1	1	0	2
1983	1	0	0	4	0	0	0	0	0	0	1	0	0	0	0	0	0	0	0	0	0	0	0	0	1	1	0	0	0	1	0	0	0	0	1	0	0	2	0	0	0	0	1	0	0	0	0	0	0
1984	1	0	0	1	0	0	2	0	0	1	0	0	0	0	0	2	0	0	1	0	0	1	1	1	0	0	0	2	0	0	0	0	0	0	0	0	1	1	0	0	0	0	0	0	0	0	0	0	2
1985	0	0	0	5	0	0	0	0	1	0	0	0	0	0	1	1	0	0	0	0	0	0	0	1	0	0	1	0	0	0	1	0	0	0	0	0	0	0	0	1	1	0	0	1	0	0	0	0	0
1986	0	0	0	8	0	0	2	0	1	0	0	0	2	0	0	1	0	2	0	0	0	1	1	1	1	0	0	0	1	0	0	0	0	1	0	0	0	1	0	2	0	0	0	0	0	1	0	0	0
1987	3	0	0	13	0	0	5	0	1	5	2	1	3	0	0	4	0	0	2	0	0	5	0	0	5	0	0	2	0	0	5	0	0	4	0	0	4	1	0	4	0	0	2	1	0	3	0	0	4
1988	0	0	1	1	0	0	1	0	0	2	1	0	2	0	0	2	0	0	0	0	0	2	0	0	0	1	0	2	0	0	2	0	0	2	0	0	0	0	1	1	0	0	0	0	0	1	0	0	1
1989	1	0	0	6	0	0	2	0	0	0	0	0	2	0	0	4	0	0	0	0	0	1	1	0	3	3	1	1	1	0	3	1	0	1	0	0	2	1	0	2	1	0	1	1	0	3	1	0	1
1990	1	0	0	12	1	1	0	0	1	0	1	0	1	0	0	6	0	0	0	0	0	1	0	0	3	1	0	0	0	3	0	0	0	1	0	0	0	1	1	0	0	0	1	1	0	2	0	2	0
1991	2	0	0	9	0	0	1	0	1	2	3	1	1	0	0	6	1	0	3	3	0	0	0	0	4	2	0	2	2	0	1	0	0	0	0	0	0	0	0	0	0	0	1	0	0	1	0	1	1
1992	0	0	0	4	0	0	1	1	0	0	0	0	1	0	0	1	0	0	0	2	0	0	0	0	0	3	0	0	1	0	2	0	0	0	1	0	0	2	0	4	1	0	0	0	0	1	1	0	0
1993	2	0	2	8	0	1	0	0	0	2	1	0	0	0	1	4	0	0	2	1	0	1	0	1	4	1	0	3	0	0	3	0	0	2	1	1	2	2	0	2	0	1	0	0	0	3	0	0	0
1994	0	0	0	0	0	0	0	0	0	0	0	0	0	0	0	0	0	0	1	0	0	0	0	0	1	0	0	0	0	0	1	0	0	1	0	1	0	0	0	1	1	0	0	0	0	0	3	0	0
1995	1	0	0	9	1	1	1	0	1	1	0	0	0	0	0	2	0	0	1	0	0	0	0	0	2	1	0	1	0	0	2	0	0	2	0	0	0	2	1	0	0	0	1	2	0	2	0	0	1
1996	0	0	0	2	0	0	0	0	0	1	1	0	2	0	0	1	0	0	1	0	0	2	0	0	3	1	0	1	0	0	0	0	0	1	0	0	1	0	0	1	0	0	0	0	0	0	0	0	0
1997	0	1	2	5	1	1	1	1	1	2	1	1	2	1	1	1	1	1	3	1	1	1	3	2	0	3	1	2	2	2	2	2	2	2	1	1	2	1	1	2	1	1	1	1	1	1	1	3	2
1998	0	0	0	3	0	0	1	0	0	0	0	0	0	0	0	0	0	1	0	0	0	0	0	0	3	0	0	0	0	0	0	1	0	0	0	0	0	0	0	1	0	0	0	0	0	0	0	0	0
1999	0	0	1	4	0	2	0	0	0	0	1	0	1	0	0	0	0	2	0	0	0	0	1	1	2	1	0	0	0	0	0	0	0	1	0	0	0	0	0	1	0	0	0	0	0	0	0	1	1
[truncated: 17,872 more rows]
[truncated: 71 more columns]

## Sheet: UMAP_clusters
Cell_ID	UMAP_1	UMAP_2	clusters		Note
1	-4.68267	-9.56478	5		cluster -1: cells with total RNA counts less than 10 among retained RNA, removed cells shown in fig. S38B
2	-7.04133	-10.0753	6		cluster 0: cells that are not assigned to any cluster by HDBSCAN clustering algorthm
3	-2.72328	-9.21454	5		clusters 1-6: cluster numbers that correspond to the Fig. 6E
4			-1
5	-4.34526	-9.82971	5
6	-4.79525	-9.88219	5
7	-5.61262	-10.0839	5
8	-7.35026	-9.89565	6
9	-7.66277	-7.47198	6
10	-4.77729	-9.07851	5
11	-2.34441	-8.86602	5
12	-4.67695	-8.35417	5
13			-1
14	-3.42689	-8.85535	5
15	-3.77756	-9.41704	5
16	-4.06446	-8.56968	5
17			-1
18	-2.72203	-8.99129	5
19	-4.54199	-9.74222	5
20	-6.37909	-10.1216	6
21			-1
22	-2.84616	-9.08951	5
23	-5.11971	-9.76515	5
24	-3.27321	-9.39645	5
25	-6.79616	-10.0922	6
26	-7.14758	-10.0188	6
27	-3.61504	-8.52144	5
28	-7.39344	-9.99887	6
29	-7.70347	-8.33014	6
30	-3.9737	-8.37145	5
31			-1
32	-7.26556	-9.86627	6
33	-5.20049	-10.0158	5
34	-7.25677	-7.54215	0
35	-2.62921	-9.07396	5
36	-4.78023	-8.99461	5
37	-7.57069	-9.86595	6
38	-8.09452	-8.87141	6
39	-2.41724	-8.99293	5
40	-7.68056	-8.34068	6
41	-7.15226	-9.41914	6
42	-5.13639	-9.56133	5
43	-7.89806	-9.44036	6
44	-4.87224	-9.60271	5
45	-4.66321	-6.96982	2
46	-5.14551	-9.93086	5
47	-2.41637	-8.75929	5
48	-7.12827	-10.303	6
49	-2.78946	-9.21528	5
50			-1
51	-7.01515	-9.71345	6
52	-7.76413	-9.53451	6
53	-3.37913	-8.70088	5
54			-1
55	-7.49287	-9.46798	6
56	-8.03589	-9.03359	6
57	-6.89286	-9.56776	6
58	-3.72918	-9.75531	5
59	-7.61121	-9.7773	6
60	-3.99018	-9.58423	5
61	-8.05853	-8.78599	6
62			-1
63	-3.32474	-9.42985	5
64	-3.39128	-8.84596	5
65	-8.01289	-8.0804	6
66	-7.50318	-10.0808	6
67	-7.74486	-8.97638	6
68	-6.79456	-10.1674	6
69	-4.05419	-8.75874	5
70	-3.61954	-9.36799	5
71	-7.91471	-8.51136	6
72	-6.65509	-8.33095	2
73	-4.80877	-9.83281	5
74	-7.76633	-7.72102	6
75	-4.53933	-9.65864	5
76	-6.8837	-5.41906	4
77	-7.79603	-8.59259	6
78	-3.61698	-9.55971	5
79	-7.58115	-7.13073	6
80	-7.80825	-9.08122	6
81	-8.10083	-7.19443	4
82	-6.51491	-4.4637	4
83	-2.29804	-8.89891	5
84	-3.36169	-9.30439	5
85	-2.79812	-8.64442	5
86	-2.32357	-8.95318	5
87	-5.56868	-3.96219	1
88	-4.77742	-9.93148	5
89	-6.93546	-5.51147	4
90	-4.80351	-8.85041	5
91	-7.63714	-9.54126	6
92	-6.61751	-4.25719	4
93	-2.09279	-8.77945	5
94	-7.61062	-5.8674	4
95	-3.11329	-9.39766	5
96			-1
97	-5.50808	-9.16921	5
98	-5.6927	-3.80432	0
99	-7.48502	-4.09578	4
100	-8.205	-9.18967	6
101	-8.00831	-7.80122	6
102	-8.78847	-7.24736	4
103	-8.41117	-5.94895	4
104	-8.23587	-8.49493	6
105	-4.7187	-9.45241	5
106	-7.1702	-4.45957	4
107	-7.10093	-3.67866	4
108	-3.07667	-8.652	5
109	-8.05348	-6.67461	4
110	-7.64316	-6.34672	4
111	-6.78396	-3.82365	4
112	-6.60122	-4.72234	4
113	-7.00239	-3.95693	4
114	-8.37571	-6.99059	4
115	-7.04664	-3.74547	4
116	-6.8841	-4.10062	4
117	-7.2286	-4.45202	4
118	-7.11375	-3.75926	4
119	-6.95339	-3.55891	4
120	-4.68177	-9.65366	5
121	-6.99534	-4.35555	4
122	-7.51305	-4.35711	4
123	-7.96032	-5.64144	4
124	-2.61414	-8.70637	5
125	-6.90798	-9.63762	6
126	-6.9788	-3.67692	4
127	-8.52075	-6.17251	4
128	-2.73468	-9.06297	5
129	-6.9524	-4.42536	4
130	-6.85037	-4.52704	4
131			-1
132	-6.95483	-4.41893	4
133	-7.41025	-10.0922	6
134	-7.43041	-7.57089	6
135	-7.13694	-6.28868	4
136	-6.96076	-3.7632	4
137	-2.36665	-8.96787	5
138	-8.16547	-5.43608	4
139	-7.52838	-9.0869	6
140	-7.02556	-10.3492	6
141	-4.67139	-8.35144	5
142	-7.5871	-4.04051	4
143	-7.61882	-4.90911	4
144	-8.29415	-4.60696	4
145	-5.91866	-10.049	6
146	-4.44535	-8.07434	5
147	-7.51176	-8.90942	6
148	-8.48009	-7.19714	4
149	-7.98843	-6.38419	4
150	-7.26391	-8.67532	6
151	-6.52736	-3.8705	0
152	-6.95068	-3.90343	4
153	-8.09467	-8.72265	6
154	-8.76839	-5.4244	4
155	-7.26505	-8.37772	6
156	-4.25008	-9.55025	5
157	-2.25402	-8.82961	5
158	-2.44855	-9.03946	5
159	-7.53826	-7.37064	6
160	-6.97144	-5.31193	4
161	-4.72271	-8.80095	5
162	-3.26877	-9.26406	5
163	-7.5534	-10.1931	6
164	-3.52608	-9.51294	5
165	-4.30717	-8.5224	5
166	-7.59129	-9.27139	6
167	-3.75578	-8.62795	5
168	-6.99617	-5.54739	4
169	-2.58084	-8.72391	5
170	-5.47476	-9.95402	5
171	-7.27223	-10.1876	6
172	-4.81381	-8.51745	5
173	-7.32986	-10.1649	6
174	-6.86773	-5.25734	4
175	-4.64293	-8.59124	5
176	-7.36769	-8.87968	6
177	-4.73765	-6.93114	2
178	-5.11166	-9.12519	5
179	-6.67109	-9.45225	6
180	-2.3344	-8.9528	5
181	-7.56791	-9.52786	6
182	-6.63026	-10.0262	6
183	-4.72699	-9.80523	5
184	-3.08639	-8.70736	5
185	-3.85292	-9.51321	5
186	-6.7696	-7.83699	0
187	-6.42271	-10.009	6
188	-7.04106	-9.44928	6
189	-2.79735	-8.8402	5
190	-7.10495	-9.14446	6
191	-2.69514	-8.82032	5
192	-2.113	-8.7942	5
193	-7.22353	-9.99519	6
194	-2.37217	-8.80448	5
195	-7.35802	-8.69549	6
196	-7.63758	-9.05282	6
197	-7.12747	-8.46271	0
198	-2.51318	-8.88281	5
199	-4.16376	-9.80602	5
200	-4.78011	-7.6758	3
201	-4.86949	-9.82473	5
202	-4.21731	-8.81346	5
203	-3.08954	-8.84534	5
204	-6.93136	-9.43736	6
205	-2.22415	-8.79434	5
206	-2.83784	-8.97948	5
207	-7.19541	-10.099	6
208	-4.58955	-9.90285	5
209	-3.23548	-9.36071	5
210			-1
211	-7.54376	-10.0626	6
212	-4.8954	-9.18129	5
213	-7.51849	-9.61646	6
214	-4.81058	-9.9409	5
215	-3.45319	-9.35392	5
216	-4.33079	-8.0766	5
217	-4.92643	-9.38552	5
218	-6.65864	-10.1053	6
219	-8.0105	-8.8609	6
220	-7.07705	-10.1774	6
221	-7.3964	-9.83409	6
222	-4.65967	-9.2698	5
223	-4.27862	-9.94739	5
224	-7.40071	-9.53044	6
225	-7.31982	-9.45403	6
226	-2.54097	-9.11639	5
227	-5.14237	-8.55804	5
228			-1
229			-1
230	-6.53759	-9.51028	6
231	-4.90866	-9.49631	5
232	-5.26342	-9.95235	5
233	-7.46877	-9.67768	6
234	-7.52221	-8.82291	6
235	-7.19045	-10.0174	6
236			-1
237	-7.43796	-9.58685	6
238	-5.28804	-9.4435	5
239	-5.461	-4.00627	1
240	-3.16539	-8.38618	5
241	-2.49471	-9.03436	5
242	-3.14892	-8.2714	5
243	-4.51033	-9.6255	5
244	-5.38907	-4.19168	1
245	-4.96107	-6.84405	2
246	-6.70827	-9.53222	6
247	-3.5541	-8.26968	0
248	-7.62765	-7.43661	6
249	-5.22009	-6.76017	0
250	-6.01142	-4.45423	0
251	-4.37375	-8.56355	5
252	-7.54377	-8.08521	6
253	-3.19938	-9.41737	5
254	-4.8857	-6.45565	0
255	-5.23983	-6.5192	0
256	-5.27153	-3.84667	1
257	-5.14377	-6.64688	0
258	-7.84427	-8.18971	6
259	-6.68959	-5.36842	0
260	-8.44843	-7.65766	6
261	-7.82653	-7.55679	6
262	-5.30376	-3.86483	1
263	-7.00924	-5.30181	4
264	-6.87383	-9.49472	6
265	-7.17938	-6.51854	0
266	-5.38586	-4.03904	1
267	-5.44848	-6.21162	0
268	-5.38049	-4.10004	1
269	-6.46885	-4.32643	4
270	-8.18946	-8.99828	6
271	-6.19522	-4.17495	4
272	-5.62054	-4.02731	1
273	-7.53601	-6.46407	4
274	-7.02504	-10.2593	6
275	-7.70937	-7.61867	6
276	-5.45277	-4.01977	1
277	-6.23772	-5.94366	0
278	-3.71347	-8.35206	5
279	-8.24695	-8.69624	6
280	-6.52487	-9.25814	6
281	-8.42528	-7.57526	4
282	-6.06022	-5.15363	0
283	-5.8923	-4.30315	1
284	-5.04822	-8.60869	5
285	-2.80407	-8.70609	5
286	-7.48805	-8.14144	6
287	-3.21218	-8.74584	5
288	-4.61541	-8.7995	5
289	-7.99846	-8.2456	6
290			-1
291	-6.81294	-4.07962	4
292	-4.39733	-9.73494	5
293	-7.40578	-3.66976	4
294	-6.96105	-4.15635	4
295	-7.68714	-3.94733	4
296			-1
297	-6.4133	-3.73705	0
298			-1
299	-5.09341	-8.82058	5
300	-6.75169	-4.32733	4
301	-7.78304	-4.85678	4
302	-8.28815	-6.0812	4
303	-7.55217	-3.99701	4
304	-2.11147	-8.77719	5
305	-6.60861	-4.0908	4
306	-7.84819	-5.39212	4
307			-1
308	-7.47254	-4.10686	4
309	-6.52906	-4.55937	4
310	-6.90358	-3.801	4
311	-7.05423	-3.8238	4
312	-6.97309	-3.76114	4
313	-9.09659	-6.29138	4
314	-6.95846	-3.87693	4
315	-5.10304	-9.07679	5
316	-8.33534	-6.1775	4
317	-6.86238	-3.73496	4
318	-7.39747	-4.6443	4
319	-7.78304	-6.52169	0
320	-7.12738	-4.50899	4
321	-7.2823	-3.92168	4
322	-7.59624	-3.95379	4
323	-7.00329	-4.2975	4
324	-7.90782	-4.03094	4
325	-7.32822	-4.56322	4
326	-7.7574	-3.94784	4
327	-6.80773	-4.07077	4
328	-7.52878	-6.57602	4
329	-8.03132	-8.66943	6
330	-4.04644	-7.6179	0
331	-7.45911	-4.66491	4
332	-8.801	-5.69469	4
333	-7.75907	-4.42526	4
334	-8.6472	-4.86623	4
335	-6.98886	-3.56249	4
336	-7.83436	-5.2128	4
337	-7.41626	-3.99856	4
338	-6.35272	-4.09145	0
339	-6.91671	-4.15492	4
340	-8.06484	-6.2917	4
341	-7.42152	-4.55963	4
342	-8.51568	-6.00523	4
343	-7.88628	-5.07646	4
344	-7.45723	-5.21695	4
345	-7.0271	-3.53074	4
346	-6.79139	-3.78002	4
347	-7.76941	-4.45216	4
348	-8.80038	-5.9364	4
349	-8.38767	-4.40453	4
350	-7.79577	-3.73504	4
351	-7.37448	-4.1153	4
352	-7.85514	-5.90659	4
353	-7.59597	-4.54203	4
354	-3.27171	-8.95272	5
355	-7.07128	-4.99496	4
356	-8.14449	-4.42169	4
357	-7.30144	-3.93185	4
358	-8.15293	-5.84707	4
359	-7.24184	-6.03173	4
360	-7.73166	-4.45175	4
361	-7.37946	-3.62104	4
362	-7.77324	-5.50521	4
363	-7.77738	-6.08535	4
364	-7.39834	-4.14832	4
365	-7.28564	-3.69232	4
366	-6.82017	-3.98089	4
367	-8.40731	-4.87356	4
368	-6.83694	-3.55784	0
369	-7.52267	-4.05665	4
370	-8.71959	-6.03111	4
371	-8.83586	-6.8717	4
372	-7.22324	-6.30213	4
373	-6.93749	-4.64855	4
374	-7.4231	-4.63085	4
375	-7.20607	-5.12581	4
376	-8.07505	-5.54211	4
377	-8.70694	-5.47385	4
378	-8.35185	-5.27145	4
379	-8.04263	-7.74459	6
380	-7.51091	-4.98587	4
381	-7.4114	-3.98362	4
382	-8.42189	-4.61946	4
383	-7.96547	-7.7967	6
384	-7.91348	-4.30064	4
385	-8.22926	-4.35285	4
386	-7.20678	-4.90606	4
387	-7.12692	-5.39183	4
388	-8.47776	-4.81519	4
389	-8.32345	-8.64705	6
390	-7.12552	-5.03611	4
391	-7.92445	-4.92295	4
392	-4.73005	-9.95703	5
393	-7.72848	-5.3166	4
394	-8.99154	-5.1131	4
395	-6.39924	-4.05898	0
396	-8.39456	-6.07599	4
397	-8.12518	-5.17533	4
398	-7.81547	-5.40669	4
399	-7.79509	-4.52495	4
400	-8.04815	-4.3581	4
401	-7.215	-4.51398	4
402	-8.21676	-6.78237	4
403	-4.37446	-9.40472	5
404	-7.5775	-5.17232	4
405	-8.29883	-5.36632	4
406	-7.30661	-3.68145	4
407	-8.76989	-6.37584	4
408	-8.13243	-4.22159	4
409	-7.60189	-8.66717	6
410	-8.12709	-4.82419	4
411	-8.90758	-5.90708	4
412	-7.15418	-4.81625	4
413	-8.67234	-6.29421	4
414	-7.59686	-5.60562	4
415	-8.08535	-5.0644	4
416	-8.36906	-6.85737	4
417	-8.36951	-6.46077	4
418	-7.94892	-7.45585	6
419	-8.69066	-4.88912	4
420	-7.72618	-4.115	4
421	-8.05401	-4.59056	4
422	-8.38803	-7.32666	4
423	-6.60456	-4.03296	4
424	-7.2425	-4.09857	4
425	-7.3079	-4.0996	4
426	-4.74462	-8.46287	5
427	-7.44131	-4.96049	4
428	-4.86668	-8.32631	5
429	-6.9977	-4.31889	4
430	-8.41279	-4.98896	4
431	-5.66218	-9.3752	5
432	-6.74377	-10.2428	6
433	-8.86854	-7.09744	4
434	-7.07594	-5.45024	4
435	-5.78011	-4.00444	1
436	-8.10525	-5.9502	4
437	-7.15398	-3.62513	4
438	-3.0692	-8.72258	5
439	-8.04703	-6.35041	4
440	-6.25269	-10.1295	6
441	-7.61474	-7.55436	6
442	-2.38682	-8.88481	5
443	-7.46434	-4.92906	4
444	-7.43166	-6.10741	4
445	-7.60068	-8.32607	6
446	-7.44275	-4.15982	4
447	-8.0821	-9.04117	6
448	-5.46785	-8.09529	0
449	-6.63047	-4.36299	4
450	-7.25746	-4.46868	4
451			-1
452	-6.86787	-3.64986	4
453	-7.3494	-8.60494	6
454	-7.84921	-9.4242	6
455	-7.73578	-5.43746	4
456	-3.20451	-8.26434	5
457	-3.40234	-9.38749	5
458			-1
459	-8.03896	-8.42983	6
460	-6.67417	-9.91626	6
461	-7.10313	-9.75929	6
462	-3.10175	-8.20617	5
463	-7.60706	-6.5688	4
464	-8.30668	-7.81224	6
465	-7.56642	-6.40991	4
466	-3.69333	-9.01319	5
467	-2.21431	-8.87683	5
468	-5.99263	-9.71756	6
469	-5.78637	-7.82571	2
470	-7.58575	-7.86735	6
471	-2.64558	-9.1364	5
472	-5.59633	-8.73982	0
473	-4.14499	-7.30203	3
474	-7.83923	-8.93981	6
475	-4.77725	-7.27172	2
476	-8.09845	-8.89716	6
477	-2.74708	-8.91418	5
478	-2.49153	-8.71722	5
479	-2.67107	-9.01253	5
480	-8.23155	-8.6522	6
481	-2.72205	-8.81283	5
482	-7.60479	-9.72801	6
483	-7.38948	-10.1099	6
484	-7.95224	-7.52254	6
485	-2.42306	-8.93547	5
486	-4.56716	-9.59156	5
487	-7.31913	-9.43395	6
488	-7.99732	-9.27129	6
489	-3.24697	-9.20784	5
490	-7.06962	-10.0373	6
491	-8.10656	-8.78141	6
492	-4.32714	-9.71619	5
493	-4.5238	-7.72724	0
494	-8.26431	-8.63351	6
495	-5.40463	-9.92769	5
496	-4.86881	-8.469	5
497	-7.78457	-8.97516	6
498	-7.65156	-9.36144	6
499	-6.71634	-9.07076	0
500	-7.34824	-8.66088	6
501	-7.95193	-9.1471	6
502			-1
503	-4.53519	-9.70411	5
504	-7.41605	-10.0572	6
505	-5.22951	-8.67778	5
506	-7.24422	-9.99397	6
507	-6.94053	-9.97304	6
508	-3.51437	-8.75899	5
509	-7.47549	-10.2095	6
510	-5.25939	-7.16459	2
511	-2.49341	-9.00577	5
512	-3.85407	-9.18739	5
513	-7.49734	-9.90677	6
514	-5.36266	-3.92407	1
515	-6.57823	-9.78059	6
516	-6.48866	-9.68122	6
517	-5.78984	-7.95366	0
518	-2.56354	-8.81919	5
519	-5.29433	-4.612	0
520	-4.55923	-6.48122	0
521	-6.78176	-8.83751	6
522	-4.88885	-9.2444	5
523	-4.81286	-6.79648	2
524	-5.43368	-3.90564	1
525	-7.72244	-9.21958	6
526	-5.96095	-7.41031	0
527	-5.41367	-4.01403	1
528	-3.46166	-8.72822	5
529	-7.56659	-7.74464	6
530	-6.09917	-4.52461	0
531	-7.80411	-9.54199	6
532	-7.73299	-8.01197	6
533			-1
534			-1
535	-5.28658	-3.86174	1
536	-7.81814	-9.37017	6
537	-5.38178	-3.99281	1
538			-1
539	-5.35905	-4.02255	1
540	-6.91037	-8.5757	0
541	-6.41623	-5.02599	0
542	-6.42583	-6.63034	0
543	-7.82577	-7.58087	6
544	-7.54478	-6.99033	6
545	-5.43972	-4.04418	1
546	-7.54144	-8.25889	6
547	-5.80622	-9.8176	5
548	-7.20154	-7.7232	0
549	-6.30312	-10.2007	6
550	-7.53697	-9.89062	6
551	-6.96176	-7.0901	0
552	-7.96697	-6.05266	4
553	-6.38969	-4.57874	4
554	-5.42012	-4.06292	1
555			-1
556			-1
557	-4.62048	-6.52708	2
558	-7.23286	-6.32306	4
559	-5.05409	-9.9351	5
560	-5.46797	-4.40934	1
561	-4.57358	-8.45858	5
562	-5.40537	-3.88658	1
563	-5.83451	-4.17634	1
564	-4.82508	-9.83056	5
565	-6.38017	-6.58329	0
566	-5.5342	-6.74124	0
567	-8.09517	-8.20449	6
568	-5.29952	-3.90226	1
569	-3.76647	-8.52813	5
570	-5.36441	-3.95213	1
571	-8.1818	-6.87456	4
572	-5.25592	-3.93092	1
573	-6.32384	-4.40026	0
574	-5.90019	-4.5345	0
575	-5.25731	-3.82572	1
576	-5.66641	-3.99577	1
577	-5.33538	-3.82596	1
578	-5.28042	-3.87541	1
579	-4.3755	-8.44054	5
580	-7.47887	-8.9322	6
581	-5.27891	-3.93342	1
582	-5.26675	-3.88801	1
583	-6.30299	-5.05837	0
584	-5.65682	-4.07332	1
585	-5.34969	-4.04055	1
586	-5.86915	-4.31424	1
587	-5.41202	-4.38561	1
588	-6.28777	-7.70254	0
589	-5.45233	-4.03636	1
590	-5.46508	-4.16566	1
591	-5.35686	-3.91156	1
592	-5.86649	-4.16508	1
593	-5.41384	-3.96937	1
594	-5.62998	-4.17573	1
595	-6.0435	-4.08241	0
596	-5.42486	-3.95652	1
597	-5.3049	-6.94516	0
598	-5.64944	-6.7972	0
599	-5.27445	-3.84871	1
600	-5.14281	-6.45414	0
601	-7.25977	-8.3087	0
602	-6.11266	-4.47269	0
603	-7.83309	-8.17322	6
604	-7.25408	-6.27804	4
605	-4.68882	-8.65879	5
606	-8.86499	-5.90142	4
607	-7.39766	-7.32494	0
608	-7.40638	-9.8595	6
609	-4.52685	-9.0002	5
610	-3.21866	-8.62021	5
611	-4.91496	-10.011	5
612	-6.60418	-4.64306	4
613	-4.3263	-8.3444	5
614	-2.71616	-8.91664	5
615	-6.89953	-9.24599	6
616	-2.35001	-8.85937	5
617	-6.60534	-9.09296	6
618	-7.02293	-8.8054	6
619	-2.09581	-8.76998	5
620	-7.85034	-4.79328	4
621	-7.35051	-8.53282	6
622	-7.01831	-4.1094	4
623	-4.29024	-8.53437	5
624	-8.6131	-7.12062	4
625	-8.35853	-4.53972	4
626	-8.49535	-5.09206	4
627	-7.61522	-4.22294	4
628	-7.10111	-3.77257	4
629	-6.88956	-4.1014	4
630	-7.44593	-4.65094	4
631	-7.6391	-5.88786	4
632	-7.72713	-4.73141	4
633	-7.81343	-4.23867	4
634	-6.81341	-4.97348	4
635	-8.19362	-6.27294	4
636	-8.2499	-6.94103	4
637	-7.67724	-4.34234	4
638	-3.8552	-8.38608	5
639	-6.83651	-8.83741	6
640	-7.21242	-3.96617	4
641	-8.18223	-6.28898	4
642	-6.31155	-4.28306	4
643	-7.19855	-5.27412	4
644	-7.46909	-4.48569	4
645	-7.08686	-4.18046	4
646	-7.21053	-10.1191	6
647	-8.26786	-4.16241	4
648	-7.21437	-4.498	4
649	-7.7459	-5.3937	4
650	-7.23547	-4.47598	4
651	-6.96929	-3.65307	4
652	-7.91873	-4.85571	4
653	-7.31711	-3.77245	4
654	-8.06757	-5.55965	4
655	-7.68694	-7.61752	6
656	-8.26516	-4.64265	4
657	-8.62337	-7.01532	4
658	-8.50112	-8.65306	6
659	-7.40471	-4.3563	4
660	-8.93852	-6.82887	4
661	-8.17088	-4.6213	4
662	-7.58566	-9.23844	6
663	-7.59502	-4.24278	4
664	-8.03717	-6.64175	4
665	-7.19482	-3.56681	4
666	-8.2593	-4.51518	4
667	-8.90158	-6.88497	4
668	-7.33601	-4.85445	4
669	-7.83956	-4.56315	4
670	-7.88585	-4.14962	4
671	-7.55092	-6.76766	4
672	-7.87866	-4.65561	4
673	-7.97074	-4.58527	4
674	-2.81769	-9.22542	5
675	-6.76698	-5.0107	4
676	-7.60223	-4.10655	4
677	-6.8183	-3.83664	4
678	-2.56622	-8.66053	5
679	-6.96166	-3.69139	4
680	-6.84158	-5.00193	4
681	-7.93557	-7.98521	6
682	-8.5517	-6.45395	4
683	-7.46129	-4.1048	4
684	-6.90664	-3.94181	4
685	-8.76875	-6.69272	4
686	-6.32454	-9.72136	6
687	-6.83197	-3.58284	0
688	-6.78025	-3.84018	4
689	-7.58246	-4.49155	4
690	-6.37349	-10.0863	6
691	-6.96058	-4.03458	4
692	-7.28544	-3.93064	4
693	-8.19676	-5.90806	4
694	-9.09213	-6.14897	4
695	-7.91957	-5.27661	4
696	-7.96868	-8.27615	6
697	-7.72393	-3.99757	4
698	-5.86815	-4.12601	1
699	-5.28058	-8.2218	0
700	-7.94718	-5.46584	4
701	-8.39531	-6.9573	4
702	-5.73978	-9.73791	5
703	-7.81717	-8.88501	6
704	-4.76391	-8.51274	5
705	-6.88116	-3.66496	4
706	-6.2023	-3.98599	0
707	-7.37179	-4.58111	4
708	-7.03845	-3.73204	4
709	-8.76933	-6.07824	4
710	-7.19325	-3.69741	4
711	-2.69815	-8.99978	5
712	-7.35856	-4.69934	4
713	-7.8433	-5.39314	4
714	-7.61369	-4.59433	4
715	-8.25061	-5.96615	4
716	-7.43623	-3.85791	4
717	-8.12906	-4.2436	4
718	-7.25183	-4.42707	4
719	-4.35813	-9.27443	5
720	-8.40248	-5.13677	4
721	-7.28628	-3.71825	4
722	-7.66819	-8.65282	6
723	-5.93602	-10.1497	0
724	-7.05191	-5.59905	4
725	-8.57119	-4.42813	4
726	-5.12276	-9.15064	5
727			-1
728	-7.02191	-3.75445	4
729	-8.50859	-7.52782	4
730	-7.08336	-3.68482	4
731	-8.87056	-6.56511	4
732	-3.54962	-9.1959	5
733	-7.49167	-4.56626	4
734	-8.23749	-5.96041	4
735	-7.44617	-9.05487	6
736	-7.57817	-4.16791	4
737	-7.91315	-6.53203	4
738	-7.72119	-3.8242	4
739	-8.21703	-6.35376	4
740	-8.76354	-5.42958	4
741	-9.23263	-6.28141	4
742	-4.46331	-8.38746	5
743	-8.13282	-7.42751	6
744	-6.99636	-4.90276	4
745	-7.29165	-9.73111	6
746	-7.80998	-8.51893	6
747	-8.02999	-8.56564	6
748	-7.19732	-10.3053	6
749			-1
750	-3.31788	-8.98568	5
751	-2.62908	-8.97417	5
752	-4.60985	-9.64518	5
753	-7.95353	-7.79342	6
754	-8.18983	-8.46477	6
755	-2.37769	-8.84316	5
756	-5.4312	-9.93501	5
757	-8.14947	-8.96112	6
758	-2.68556	-9.02161	5
759	-7.21096	-4.16195	4
760			-1
761	-6.8662	-3.70799	4
762	-7.78557	-8.11616	6
763	-2.59684	-8.90961	5
764	-3.10551	-8.83648	5
765			-1
766	-7.40679	-9.91087	6
767	-7.69257	-8.97024	6
768	-4.7969	-9.66394	5
769	-4.89116	-9.90076	5
770	-3.36879	-9.39227	5
771	-6.09333	-9.58187	0
772	-3.63309	-8.66301	5
773	-7.39752	-10.0557	6
774	-4.83056	-9.72318	5
775	-4.66544	-9.84123	5
776	-5.90883	-9.01005	5
777	-7.15155	-8.93989	6
778	-5.66029	-7.94919	2
779	-6.7547	-9.51835	6
780			-1
781	-7.18201	-10.171	6
782	-5.3086	-9.17404	5
783	-3.2943	-9.36594	5
784	-3.28813	-9.28003	5
785			-1
786	-7.33917	-9.52119	6
787	-2.43179	-8.84074	5
788	-4.36181	-9.6903	5
789	-7.25252	-10.0531	6
790			-1
791	-7.90681	-8.05119	6
792	-7.96533	-8.30034	6
793	-9.1003	-6.88474	4
794	-7.75182	-9.42286	6
795	-2.83149	-9.32804	5
796			-1
797	-4.28288	-8.66276	5
798			-1
799	-2.59225	-9.0963	5
800	-7.72239	-8.93584	6
801	-5.1995	-7.77797	0
802	-4.93195	-9.87642	5
803	-4.77153	-6.85079	2
804	-4.26139	-9.56601	5
805	-4.7481	-7.07562	2
806	-5.17533	-7.07467	2
807	-7.29279	-9.47389	6
808	-4.3126	-6.91213	0
809	-7.54991	-9.46859	6
810	-4.63322	-8.38311	5
811	-7.62855	-9.14359	6
812	-4.78685	-6.70959	2
813			-1
814	-6.75752	-9.32123	6
815	-3.73553	-9.46988	5
816	-5.54698	-9.51374	5
817	-4.21666	-8.31389	5
818	-7.3798	-9.80333	6
819	-5.37025	-3.90107	1
820	-7.16978	-6.27384	4
821	-4.91969	-9.93958	5
822			-1
823	-7.77243	-9.31057	6
824	-5.46127	-4.12712	1
825	-7.37472	-6.06885	4
826	-5.68806	-4.60268	0
827	-5.00583	-9.78634	5
828	-5.89328	-10.0609	6
829	-5.54046	-4.1431	1
830	-5.99563	-4.17033	1
831	-5.32874	-4.00086	1
832	-7.47373	-6.38984	4
833	-5.2939	-3.86196	1
834			-1
835	-5.87616	-7.09156	0
836	-6.07905	-7.44223	0
837	-5.28059	-3.93903	1
838	-6.25579	-4.10106	4
839	-6.3128	-7.65526	0
840	-5.34915	-4.00932	1
841	-5.33685	-3.87999	1
842	-5.32819	-3.89046	1
843	-8.51509	-6.6049	4
844	-5.39696	-4.25482	1
845	-5.1209	-4.2071	0
846	-7.42488	-7.02587	6
847	-5.8282	-7.16941	0
848	-5.39074	-3.9696	1
849	-5.73991	-3.8806	0
850	-7.99079	-8.03653	6
851	-5.5957	-4.3363	1
852	-5.95077	-4.14468	1
853	-5.28124	-3.91052	1
854	-5.30645	-3.88583	1
855	-8.09269	-8.50117	6
856	-5.2984	-3.91351	1
857	-5.12269	-6.59311	0
858	-5.55809	-6.9788	0
859	-5.27631	-3.8936	1
860	-5.6522	-4.19666	1
861	-5.36074	-3.87481	1
862	-6.22719	-7.65829	0
863	-6.38554	-4.26027	4
864	-5.37939	-3.86177	1
865	-4.43948	-8.25837	5
866	-6.88541	-4.5104	4
867	-6.50571	-4.57264	4
868	-5.38824	-3.91423	1
869	-6.98578	-5.4452	4
870	-5.35327	-3.96687	1
871	-5.2987	-3.88239	1
872	-5.59612	-4.3533	0
873	-7.85372	-7.18845	6
874	-7.92112	-7.51877	6
875	-6.77312	-5.21345	0
876	-5.3226	-3.84459	1
877	-7.78479	-7.83867	6
878	-6.24986	-6.79245	0
879	-7.73852	-9.19065	6
880	-6.67123	-8.02261	0
881	-7.42752	-6.59059	4
882	-6.5518	-6.28654	0
883	-8.04463	-7.96871	6
884	-6.93345	-5.89954	0
885	-7.43409	-6.92627	6
886	-6.26679	-8.16749	2
887	-5.86967	-4.25244	1
888	-7.49636	-8.30086	6
889	-6.40485	-6.52215	0
890	-5.42729	-4.26691	1
891	-7.19963	-6.26723	4
892	-5.52904	-4.18435	1
893	-5.3388	-3.94464	1
894	-5.42284	-4.06269	1
895	-5.98361	-4.67519	0
896	-6.81872	-5.29355	4
897	-5.36307	-3.89047	1
898	-5.27858	-4.10084	1
899	-8.0742	-7.24334	4
900	-7.67789	-8.09881	6
901	-7.84711	-7.5958	6
902	-8.27204	-8.14234	6
903	-2.54725	-8.59215	5
904	-4.14956	-8.49046	5
905	-7.64165	-10.1023	6
906	-6.52092	-4.64917	4
907	-7.07489	-9.96299	6
908	-7.34012	-8.51409	6
909	-7.57476	-9.69644	6
910	-4.94625	-9.89224	5
911	-7.18389	-4.4884	4
912	-4.62934	-9.4893	5
913	-2.76434	-8.98438	5
914	-4.90881	-9.78266	5
915	-7.71828	-8.55695	6
916	-9.13441	-6.1781	4
917	-7.66351	-6.04957	4
918			-1
919	-6.31842	-4.50684	0
920	-5.45727	-9.58794	5
921	-6.85632	-4.63569	4
922	-7.33588	-4.25338	4
923	-7.23558	-5.2214	4
924	-7.22842	-9.21134	6
925	-7.93747	-4.66184	4
926	-7.88312	-5.40773	4
927	-8.27618	-5.70428	4
928	-3.05138	-9.17811	5
929	-7.33148	-4.09332	4
930	-7.84712	-8.76021	6
931	-8.26366	-5.0298	4
932	-2.54053	-8.89277	5
933	-8.12092	-5.29403	4
934	-7.45176	-4.77827	4
935	-7.89473	-4.00208	4
936			-1
937	-6.952	-10.0986	6
938	-7.39665	-4.34049	4
939	-7.18057	-4.96332	4
940	-8.43942	-6.728	4
941	-8.35588	-6.32269	4
942	-5.96021	-4.47937	0
943	-8.20331	-6.97349	4
944	-7.16942	-4.3205	4
945	-8.36687	-6.53343	4
946	-7.82561	-4.12105	4
947	-7.68545	-3.83353	4
948	-8.29188	-4.52588	4
949	-8.86803	-6.45816	4
950	-7.83218	-4.27543	4
951	-8.61026	-6.52024	4
952	-6.8623	-3.81559	4
953	-7.73891	-5.41574	4
954	-7.58692	-3.75214	4
955	-7.49521	-3.89581	4
956	-8.49649	-6.90748	4
957	-8.22348	-4.60786	4
958	-6.93806	-3.71667	4
959	-7.37649	-4.021	4
960	-7.04303	-3.69804	4
961	-7.42637	-4.11291	4
962	-7.15285	-4.53195	4
963	-8.08841	-4.51264	4
964	-7.24972	-4.0454	4
965	-3.82885	-9.46886	5
966	-6.81883	-3.52367	0
967	-7.64276	-3.97076	4
968	-8.92538	-5.38472	4
969	-7.97762	-5.71734	4
970	-7.33889	-4.7779	4
971	-2.09808	-8.76637	5
972	-7.20352	-5.69003	4
973	-7.37594	-4.99494	4
974	-7.65581	-4.0469	4
975	-5.20024	-9.86739	5
976	-7.63705	-3.80066	4
977	-6.98373	-3.61675	4
978	-7.46193	-4.56587	4
979	-7.4978	-4.59474	4
980	-6.2177	-4.34954	0
981	-7.69869	-5.69874	4
982	-6.21682	-6.11596	0
983	-8.68397	-5.55127	4
984	-7.73475	-4.3947	4
985	-6.82433	-3.94946	4
986	-2.09174	-8.76089	5
987	-7.33704	-3.71437	4
988	-7.01081	-8.51079	0
989	-7.70124	-3.98152	4
990	-7.60627	-3.75684	4
991	-7.73981	-6.18163	4
992	-4.39224	-8.46771	5
993	-8.43085	-5.84738	4
994	-8.40657	-6.08394	4
995	-5.01024	-9.1519	5
996	-6.96483	-3.49086	0
997	-7.07945	-3.64138	4
998	-5.28335	-9.75687	5
999	-8.04969	-5.04933	4
1000	-7.10169	-3.6543	4
1001	-8.95921	-6.70811	4
1002	-7.9441	-8.80385	6
1003	-7.38035	-4.48803	4
1004	-8.22753	-8.46482	6
1005	-8.20652	-4.56375	4
1006	-6.96672	-3.5831	4
1007	-8.1487	-7.6611	6
1008	-7.17822	-3.93148	4
1009	-7.6655	-9.81589	6
1010	-6.90657	-3.73805	4
1011	-2.72515	-9.068	5
1012	-7.44576	-4.30058	4
1013	-7.88619	-7.5816	6
1014	-7.53329	-3.937	4
1015	-7.3183	-4.31106	4
1016	-7.87594	-5.6685	4
1017	-7.28044	-3.65943	4
1018	-6.87738	-3.68501	4
1019	-7.14279	-3.57284	4
1020	-7.42198	-3.58972	0
1021	-8.27551	-4.50196	4
1022	-7.08618	-4.03046	4
1023	-7.99899	-5.39359	4
1024	-8.42304	-5.04133	4
1025	-7.426	-6.1138	4
1026	-4.69772	-8.7016	5
1027	-7.24746	-4.86038	4
1028	-8.59262	-5.27665	4
1029	-8.28048	-4.53053	4
1030	-7.5009	-4.08884	4
1031	-7.38018	-10.1238	6
1032	-7.4887	-5.36101	4
1033	-7.62743	-3.86354	4
1034	-6.98233	-3.63364	4
1035	-6.79547	-4.13141	4
1036	-6.66273	-4.0378	4
1037	-7.61712	-5.00781	4
1038	-7.64285	-3.70403	4
1039	-7.60063	-4.91138	4
1040	-7.6408	-5.44615	4
1041	-7.01204	-4.83522	4
1042	-6.09474	-9.56809	0
1043	-4.75954	-9.63465	5
1044	-7.82947	-8.94603	6
1045	-4.29816	-8.31925	5
1046	-4.43857	-8.35879	5
1047	-7.29332	-3.5792	4
1048	-6.7988	-5.30517	4
1049	-8.29916	-6.88095	4
1050	-8.32546	-8.95074	6
1051	-7.74504	-5.70331	4
1052	-7.5375	-7.39227	6
1053	-7.85278	-6.33072	4
1054	-7.58692	-5.17701	4
1055	-8.44433	-6.73507	4
1056			-1
1057	-6.51855	-10.1351	6
1058	-8.10229	-8.71223	6
1059	-8.16869	-9.33941	6
1060	-4.03052	-8.91269	5
1061	-2.8335	-8.90359	5
1062	-7.73986	-9.69538	6
1063	-6.05684	-9.87009	6
1064	-7.34984	-9.17712	6
1065	-7.55321	-5.84305	4
1066	-7.14626	-10.2906	6
1067	-7.12118	-8.06193	0
1068	-4.73982	-9.83194	5
1069	-6.53401	-10.2092	6
1070	-7.33614	-8.94876	6
1071	-5.04924	-9.41739	5
1072	-6.95843	-9.5342	6
1073	-3.06201	-8.69184	5
1074	-7.47648	-9.75556	6
1075	-4.42723	-9.57095	5
1076	-6.0639	-8.15355	0
1077	-7.97699	-9.38536	6
1078	-5.61253	-9.63946	5
1079	-7.35783	-6.51787	4
1080	-4.88929	-9.69596	5
1081			-1
1082	-4.15614	-9.43523	5
1083			-1
1084	-7.88561	-9.62591	6
1085	-3.34542	-9.1767	5
1086	-7.00456	-9.85364	6
1087	-4.26235	-7.64972	0
1088	-4.6454	-9.86334	5
1089	-4.43505	-9.72859	5
1090	-7.20487	-9.1449	6
1091	-4.95532	-9.51112	5
1092	-8.18341	-8.29157	6
1093	-5.46098	-4.09182	1
1094	-7.6372	-9.57916	6
1095	-6.90586	-9.51809	6
1096	-4.89164	-9.1139	5
1097	-7.50409	-9.42643	6
1098	-8.14472	-8.82549	6
1099	-7.24204	-9.7126	6
1100	-5.47947	-4.11028	1
1101	-5.42537	-8.19021	0
1102	-6.47799	-9.91264	6
1103	-5.80791	-7.7463	2
1104	-7.40276	-7.41575	6
1105	-7.79166	-7.40893	6
1106	-4.72508	-8.39073	5
1107	-6.38772	-4.7225	0
1108	-3.05245	-8.86351	5
1109	-7.5408	-7.60658	6
1110	-7.63889	-10.0301	6
1111	-7.94488	-9.42132	6
1112	-4.84645	-8.92474	5
1113	-5.28731	-3.82557	1
1114	-4.34741	-8.34206	5
1115	-7.47695	-8.75734	6
1116	-5.33067	-3.86564	1
1117	-5.27475	-3.8525	1
1118			-1
1119	-5.41588	-3.87813	1
1120	-7.45428	-6.08501	4
1121	-5.75924	-8.97498	0
1122	-5.87663	-4.04595	1
1123	-7.84289	-7.48388	6
1124	-6.34941	-4.22762	4
1125	-7.32824	-6.46183	4
1126	-8.08848	-7.14158	4
1127	-4.47447	-9.29141	5
1128	-5.38091	-4.01283	1
1129	-6.72513	-9.95361	6
1130	-5.34413	-4.10703	1
1131	-5.00303	-7.0645	2
1132	-5.59593	-4.65045	0
1133	-5.48182	-4.28852	1
1134	-6.69682	-8.38102	2
1135	-6.96304	-8.33743	0
1136	-8.14692	-8.25331	6
1137	-7.91592	-8.20659	6
1138			-1
1139	-6.14954	-10.0643	6
1140	-4.51229	-8.56005	5
1141	-5.42284	-3.99389	1
1142	-4.84144	-6.26298	0
1143	-7.80655	-7.6638	6
1144	-5.60055	-4.13738	1
1145	-4.63898	-6.43652	0
1146	-6.32556	-4.60722	0
1147	-7.39045	-6.25154	4
1148	-5.46706	-6.45486	0
1149	-6.72082	-8.23418	2
1150	-4.96506	-7.05944	2
1151	-6.38957	-7.96423	0
1152	-6.42294	-8.17804	2
1153	-6.35211	-4.86	0
1154	-5.89074	-4.13802	1
1155	-5.31099	-5.94737	0
1156	-4.36243	-8.35253	5
1157	-5.98581	-4.31275	0
1158	-4.67837	-6.49019	2
1159	-5.90262	-4.23572	1
1160	-6.14738	-7.64551	0
1161	-8.10619	-8.4504	6
1162	-6.2417	-6.85119	0
1163	-6.5638	-8.38315	2
1164	-7.46811	-9.39995	6
1165	-4.41252	-8.2038	5
1166	-7.89082	-9.32184	6
1167	-8.2334	-8.5918	6
1168	-6.73167	-8.60543	0
1169	-4.72556	-6.79585	2
1170	-4.58478	-9.75855	5
1171	-3.29436	-8.57509	5
1172	-2.09439	-8.76173	5
1173	-3.51529	-8.53123	5
1174	-6.97759	-10.2954	6
1175	-2.96068	-9.36792	5
1176	-6.28095	-9.86636	6
1177	-5.37779	-9.74605	5
1178	-2.25697	-8.80538	5
1179	-7.13607	-10.1249	6
1180	-3.69596	-9.46474	5
1181	-6.94114	-4.12866	4
1182	-3.22799	-8.69973	5
1183	-6.93607	-3.97487	4
1184	-8.02698	-7.49148	6
1185	-7.5285	-8.23111	6
1186			-1
1187	-3.4698	-9.45332	5
1188	-4.94029	-9.89552	5
1189	-8.14328	-5.97114	4
1190	-7.61067	-7.7814	6
1191	-7.70392	-9.11723	6
1192	-6.77353	-9.95157	6
1193	-8.10056	-8.88551	6
1194	-9.01731	-5.63189	4
1195	-4.87586	-8.73828	5
1196	-7.49666	-3.92133	4
1197	-7.2243	-10.0488	6
1198	-7.56994	-5.14211	4
1199	-6.66453	-4.45845	4
1200	-8.41018	-5.48435	4
1201	-2.09469	-8.76585	5
1202	-6.00176	-4.14604	1
1203	-7.03988	-10.4182	6
1204	-3.30869	-8.70696	5
1205	-7.74353	-3.85902	4
1206	-3.22646	-8.67761	5
1207	-7.32268	-4.40233	4
1208	-6.83789	-4.97905	4
1209	-7.17769	-3.62711	4
1210	-7.07093	-3.52188	4
1211	-7.45942	-3.74099	4
1212	-7.38793	-3.86395	4
1213	-7.04624	-3.9884	4
1214	-7.1153	-3.70425	4
1215	-6.04563	-4.25531	1
1216	-6.24261	-10.0471	6
1217	-6.95498	-3.476	0
1218	-7.26074	-3.77311	4
1219	-8.63011	-6.63278	4
1220	-7.87366	-7.44489	6
1221	-7.00968	-3.51022	0
1222	-7.63632	-5.70264	4
1223	-7.19998	-4.31108	4
1224	-7.29205	-4.66295	4
1225	-8.54154	-6.32613	4
1226	-7.42934	-9.20191	6
1227	-6.71059	-3.65255	0
1228	-2.10648	-8.7698	5
1229	-7.7732	-4.61652	4
1230	-5.83418	-9.13104	5
1231	-4.0881	-9.74347	5
1232	-4.57473	-8.62933	5
1233	-7.60593	-5.93037	4
1234	-8.32569	-4.90196	4
1235	-6.99655	-9.96328	6
1236	-7.53697	-8.27815	6
1237	-6.60556	-8.6685	0
1238	-4.52023	-8.50569	5
1239	-7.96758	-4.29337	4
1240	-4.05064	-9.48743	5
1241	-6.84109	-10.1259	6
1242	-7.47234	-9.04342	6
1243	-2.37469	-8.90812	5
1244	-5.10016	-8.37908	5
1245	-6.52344	-9.97223	6
1246	-7.68174	-5.88089	4
1247			-1
1248	-7.31797	-3.84567	4
1249	-8.45595	-4.97793	4
1250	-7.15241	-3.72665	4
1251	-7.72608	-4.75326	4
1252	-7.33899	-4.3114	4
1253	-7.63747	-9.07793	6
1254	-6.86123	-4.68615	4
1255	-7.0589	-3.56475	4
1256	-4.30997	-6.946	0
1257	-8.23925	-4.26405	4
1258	-7.60794	-3.69177	4
1259	-4.14609	-9.75314	5
1260	-6.54865	-3.66821	0
1261	-7.6977	-5.62359	4
1262	-6.73766	-3.81723	4
1263	-7.33777	-3.59442	4
1264	-8.68034	-4.75571	4
1265	-7.1653	-3.6774	4
1266	-8.39337	-8.62996	6
1267	-6.45066	-9.6472	6
1268	-7.04699	-9.13843	6
1269	-7.11125	-4.3292	4
1270	-8.30634	-6.23925	4
1271	-7.32361	-6.0024	4
1272	-7.01977	-6.22447	0
1273	-7.59945	-4.19682	4
1274	-7.45575	-4.37567	4
1275	-6.98843	-9.21195	6
1276	-7.48399	-7.60471	6
1277	-8.88619	-5.03968	4
1278	-4.90829	-9.10037	5
1279	-7.52012	-4.32474	4
1280	-7.97624	-8.50304	6
1281	-8.32671	-8.0116	6
1282	-8.29209	-4.18552	4
1283	-9.01904	-6.07292	4
1284	-7.71342	-8.23921	6
1285	-8.0721	-4.15544	4
1286	-8.79811	-6.28522	4
1287	-8.02991	-8.71601	6
1288	-8.63306	-4.94835	4
1289	-8.1575	-4.81559	4
1290	-8.8155	-5.47716	4
1291	-8.83048	-5.83996	4
1292	-7.6182	-4.62683	4
1293	-4.2956	-8.45747	5
1294	-5.15781	-8.32278	5
1295	-8.86193	-6.29854	4
1296	-8.59545	-7.93039	0
1297	-9.13095	-6.11982	4
1298	-8.12712	-5.912	4
1299	-7.61413	-10.0686	6
1300	-4.93736	-7.09127	2
1301	-8.84846	-5.16756	4
1302	-8.36612	-8.23593	6
1303			-1
1304	-7.87453	-5.39822	4
1305	-7.87054	-8.99387	6
1306	-7.59249	-7.56007	6
1307	-8.1767	-4.15069	4
1308	-7.10002	-8.80275	6
1309	-7.40098	-7.38708	6
1310	-8.03192	-5.75976	4
1311	-4.09531	-9.70125	5
1312	-7.86294	-7.13598	6
1313	-5.22408	-9.78968	5
1314	-8.07229	-9.13898	6
1315	-8.33183	-7.39147	4
1316	-7.11731	-10.0543	6
1317	-8.23064	-4.17316	4
1318	-5.9521	-7.895	2
1319	-7.76247	-8.75589	6
1320	-7.86268	-7.27116	6
1321	-7.26858	-10.0751	6
1322	-8.74795	-4.88864	4
1323	-8.40387	-8.22155	6
1324	-5.30062	-7.8794	0
1325	-7.05088	-9.96415	6
1326	-8.08058	-5.60146	4
1327	-7.42141	-5.89549	4
1328	-8.42109	-7.99663	6
1329	-6.44672	-8.08111	2
1330	-5.26776	-7.33165	2
1331	-7.71731	-7.46148	6
1332	-7.52623	-6.56057	4
1333	-7.29649	-4.92225	4
1334	-6.72275	-8.97257	0
1335	-6.7202	-4.58221	4
1336	-7.10926	-10.1268	6
1337	-6.87772	-9.38132	6
1338	-8.18949	-6.50247	4
1339	-5.3848	-9.21724	5
1340	-4.62305	-9.73452	5
1341	-7.27328	-9.24008	6
1342	-4.97219	-9.75507	5
1343	-7.58846	-9.73634	6
1344	-8.09916	-8.26072	6
1345	-4.80229	-8.66368	5
1346	-7.64969	-9.97993	6
1347			-1
1348	-5.81087	-4.27166	1
1349	-4.12388	-8.55054	5
1350	-6.37861	-9.7537	6
1351	-3.43724	-9.42893	5
1352	-5.13373	-9.90189	5
1353	-6.65838	-9.65017	6
1354	-3.54243	-9.4591	5
1355			-1
1356	-5.55512	-8.26304	0
1357	-7.55126	-9.40464	6
1358	-7.38656	-9.91056	6
1359	-7.08447	-7.99589	0
1360	-5.61525	-4.16459	1
1361	-3.42158	-8.38537	5
1362	-5.73562	-9.71095	5
1363	-6.00782	-9.93175	6
1364	-3.40178	-9.25355	5
1365	-5.45857	-3.87478	1
1366			-1
1367	-7.89454	-9.26472	6
1368	-4.72174	-8.51206	5
1369	-7.12414	-10.2704	6
1370	-7.90306	-7.91823	6
1371	-7.67635	-7.34333	6
1372	-5.48113	-4.25026	1
1373	-5.70397	-7.49499	0
1374	-5.43038	-3.84932	1
1375	-5.39053	-4.08812	1
1376	-5.32473	-7.31107	2
1377	-4.85967	-7.01661	2
1378	-6.3414	-8.10415	2
1379			-1
1380	-7.68583	-9.14797	6
1381	-7.87809	-7.83992	6
1382	-6.99031	-10.1092	6
1383	-5.77053	-8.33181	0
1384	-7.82252	-8.43569	6
1385	-6.77064	-8.27916	2
1386	-5.13778	-7.57859	0
1387	-7.46699	-7.74134	0
1388	-2.50504	-8.87885	5
1389	-4.36285	-8.42462	5
1390	-2.41579	-8.94142	5
1391	-4.0747	-7.6803	0
1392	-2.14497	-8.78069	5
1393	-7.96721	-9.6776	6
1394	-5.22116	-9.91231	5
1395	-2.55165	-9.07788	5
1396	-7.29775	-9.83343	6
1397	-3.00281	-9.02204	5
1398	-7.25636	-4.07067	4
1399	-3.29888	-9.11476	5
1400	-5.38147	-8.38634	5
1401	-4.7391	-9.36401	5
1402	-7.07302	-9.31528	6
1403	-2.59019	-9.08564	5
1404	-4.61532	-9.85762	5
1405	-3.45527	-8.81044	5
1406	-2.37584	-8.89266	5
1407	-3.1336	-9.37836	5
1408	-7.30784	-7.96608	0
1409	-8.21589	-8.41533	6
1410	-7.62543	-5.406	4
1411	-3.2742	-8.65082	5
1412	-8.21121	-7.09639	4
1413	-8.71776	-5.64074	4
1414	-2.34165	-8.85113	5
1415	-6.78623	-3.92426	4
1416	-6.99898	-9.72823	6
1417	-8.14477	-7.95512	6
1418	-7.43668	-9.80899	6
1419	-8.44534	-7.05786	4
1420	-7.50108	-4.44935	4
1421	-7.75271	-4.16833	4
1422	-7.93858	-4.46179	4
1423	-7.92282	-4.29315	4
1424	-4.517	-8.39839	5
1425	-7.1351	-3.80598	4
1426	-7.54606	-4.74385	4
1427	-7.79182	-6.71029	4
1428	-7.07605	-3.84376	4
1429	-6.81165	-4.16157	4
1430	-8.01716	-5.19924	4
1431	-6.53918	-4.15013	4
1432	-7.5288	-5.84652	4
1433	-8.41972	-5.63175	4
1434	-6.88485	-5.33266	4
1435	-7.55732	-4.61234	4
1436	-7.2161	-3.5811	4
1437	-7.05453	-3.8695	4
1438			-1
1439	-8.26586	-4.73109	4
1440	-7.9583	-5.77895	4
1441	-8.54257	-6.27123	4
1442	-7.17041	-4.08481	4
1443	-7.79132	-9.84808	6
1444	-8.23189	-4.17955	4
1445	-8.05568	-6.31492	4
1446	-7.81301	-4.70231	4
1447	-7.85297	-5.41075	4
1448	-7.83604	-6.49772	4
1449	-8.07564	-6.43155	4
1450	-7.68857	-4.24438	4
1451	-7.4928	-4.9195	4
1452	-6.99776	-3.72112	4
1453	-7.6406	-3.90218	4
1454	-7.00022	-3.69306	4
1455	-7.14849	-3.79427	4
1456	-8.47667	-4.47267	4
1457	-7.51708	-4.6643	4
1458	-7.76857	-9.24202	6
1459	-8.51994	-4.52999	4
1460	-6.94953	-3.58671	4
1461	-2.22676	-8.69515	5
1462	-7.15856	-3.62741	4
1463	-8.26234	-6.23768	4
1464	-7.70902	-3.81559	4
1465	-6.94498	-3.71069	4
1466	-2.35079	-8.87233	5
1467	-2.8283	-9.23585	5
1468	-6.98045	-4.14329	4
1469	-7.73715	-4.45237	4
1470	-5.47512	-9.76587	5
1471	-7.51608	-3.62289	0
1472	-7.11758	-3.85898	4
1473	-6.23752	-4.20298	4
1474	-3.82283	-9.17825	5
1475	-6.71101	-3.81601	4
1476	-4.15341	-8.25174	5
1477	-7.14282	-5.8392	4
1478	-7.38972	-9.23817	6
1479	-2.50724	-8.80011	5
1480	-8.36922	-4.78157	4
1481	-3.83317	-9.5251	5
1482	-8.02363	-8.54467	6
1483	-2.90597	-8.86399	5
1484	-4.45471	-8.59986	5
1485	-7.52292	-4.8973	4
1486	-2.31128	-8.83494	5
1487	-8.3397	-4.40132	4
1488	-7.27731	-9.86412	6
1489	-4.75188	-8.65593	5
1490	-8.66071	-5.05876	4
1491	-6.32889	-9.34066	0
1492			-1
1493	-9.13314	-6.04853	4
1494	-7.08361	-9.66633	6
1495	-7.86647	-8.17007	6
1496	-8.57336	-7.09122	4
1497	-7.86773	-7.15043	6
1498	-4.95336	-9.93283	5
1499	-7.19107	-8.61731	6
1500	-8.81584	-5.03298	4
1501	-7.23164	-10.3137	6
1502	-8.18487	-4.35314	4
1503	-8.03822	-5.09019	4
1504	-7.49738	-4.16608	4
1505	-7.72341	-5.41555	4
1506	-8.57713	-6.88601	4
1507	-7.92429	-4.09563	4
1508			-1
1509	-8.11407	-4.32967	4
1510	-8.79746	-6.95564	4
1511	-4.64287	-9.88062	5
1512	-7.95929	-9.58855	6
1513	-8.98704	-6.1425	4
1514	-7.96145	-4.62893	4
1515	-8.29377	-4.45355	4
1516	-8.37814	-5.92204	4
1517	-8.27396	-7.4626	4
1518	-7.68012	-7.77945	6
1519	-7.18654	-4.52742	4
1520	-7.84452	-4.13456	4
1521	-8.40043	-5.03074	4
1522	-6.09627	-4.76203	0
1523	-8.72092	-7.67179	4
1524			-1
1525	-8.04222	-4.70973	4
1526			-1
1527	-8.78606	-5.34039	4
1528	-7.89635	-9.58955	6
1529	-7.81071	-7.34037	6
1530	-7.48281	-4.63882	4
1531	-7.74328	-5.71449	4
1532			-1
1533	-8.378	-4.52068	4
1534			-1
1535	-7.83334	-5.93022	4
1536	-9.12643	-7.10552	0
1537	-8.61076	-6.69162	4
1538	-7.80373	-4.06802	4
1539	-8.52714	-4.85938	4
1540	-8.07465	-5.22533	4
1541	-8.35759	-5.80178	4
1542	-7.8838	-5.18782	4
1543	-7.91938	-7.31788	6
1544	-7.45281	-4.76675	4
1545	-8.05424	-5.17076	4
1546	-7.86232	-9.66001	6
1547	-5.44341	-8.10086	0
1548	-8.17892	-9.0605	6
1549	-7.76064	-8.31651	6
1550	-6.56339	-9.25555	6
1551	-5.72004	-9.78065	5
1552	-8.21572	-7.89869	6
1553	-6.92211	-9.8314	6
1554	-6.29374	-10.125	6
1555	-4.61499	-8.79431	5
1556	-7.76515	-8.9601	6
1557	-3.53696	-8.89316	5
1558	-6.76706	-9.79759	6
1559	-2.91498	-8.70017	5
1560	-4.43372	-6.83724	0
1561	-5.41281	-4.36145	1
1562	-4.06739	-8.49261	5
1563	-2.60324	-9.13191	5
1564	-8.21831	-8.68744	6
1565	-7.85137	-9.36626	6
1566			-1
1567	-7.65718	-9.45814	6
1568	-4.8522	-7.46374	0
1569	-7.25122	-9.04598	6
1570	-7.20873	-10.024	6
1571			-1
1572	-7.45676	-10.1022	6
1573			-1
1574	-7.54143	-8.72176	6
1575			-1
1576	-4.08128	-9.61031	5
1577	-6.33905	-9.78175	6
1578			-1
1579	-4.42132	-10.0534	5
1580	-6.99785	-10.3249	6
1581	-3.98141	-8.51327	5
1582	-7.7203	-9.73433	6
1583	-5.29928	-3.91379	1
1584	-4.4255	-8.3942	5
1585	-5.27775	-3.88141	1
1586	-3.25723	-8.46008	5
1587	-5.47061	-4.30525	1
1588	-7.9238	-8.0268	6
1589	-5.30928	-3.86203	1
1590			-1
1591	-6.45531	-9.88658	6
1592	-3.24223	-9.07269	5
1593	-6.43521	-4.28888	4
1594	-6.57819	-4.91088	0
1595	-7.47267	-7.02196	6
1596	-5.50607	-4.24408	1
1597	-8.09629	-8.57941	6
1598	-7.26663	-10.4197	6
1599	-2.9928	-8.91556	5
1600	-5.29611	-4.09799	1
1601	-7.05785	-8.33637	0
1602	-4.36578	-7.52075	0
1603	-7.65504	-8.4431	6
1604	-7.12921	-10.0664	6
1605	-8.1113	-6.49414	4
1606	-6.78703	-5.88277	0
1607	-6.27588	-8.00695	2
1608	-7.26631	-9.95246	6
1609	-4.86922	-7.05603	2
1610	-5.38382	-9.70719	5
1611	-4.89328	-6.87442	2
1612	-7.84247	-9.17869	6
1613	-5.01022	-6.9137	2
1614	-7.1798	-5.69165	4
1615	-7.23669	-10.161	6
1616	-6.41623	-9.92605	6
1617	-7.76736	-9.73722	6
1618	-6.31758	-4.26414	4
1619	-4.80265	-8.65883	5
1620	-6.55599	-9.84242	6
1621	-5.68063	-3.95758	1
1622	-4.35388	-9.7403	5
1623	-2.29899	-8.84566	5
1624	-3.2095	-9.38392	5
1625	-2.30529	-8.9202	5
1626	-7.9337	-9.09856	6
1627	-7.60944	-9.98192	6
1628	-7.89275	-8.36101	6
1629	-3.35412	-9.10455	5
1630	-6.6898	-4.15608	4
1631	-3.19193	-9.45513	5
1632	-3.44658	-9.07308	5
1633	-6.04977	-8.12269	0
1634	-8.15606	-5.75554	4
1635	-8.4751	-8.39818	6
1636	-6.99209	-4.38994	4
1637	-7.25105	-3.62736	4
1638	-3.47247	-9.15118	5
1639	-7.08988	-4.75857	4
1640	-7.67331	-7.1716	6
1641	-7.52017	-7.48721	6
1642	-7.47741	-3.96201	4
1643	-7.50719	-9.3513	6
1644	-8.99867	-6.51522	4
1645	-4.86245	-9.58218	5
1646	-2.78349	-9.00242	5
1647	-7.65582	-4.65295	4
1648	-8.01729	-4.40061	4
1649	-7.58137	-7.76559	6
1650	-4.51093	-8.36469	5
1651	-6.46398	-4.18218	4
1652	-7.81169	-5.58325	4
1653	-6.70419	-3.98831	4
1654	-5.30269	-9.90375	5
1655	-8.27399	-7.55821	0
1656	-7.63147	-4.43485	4
1657	-7.05074	-4.71275	4
1658	-8.39687	-5.87202	4
1659	-4.75781	-8.68461	5
1660	-8.17412	-6.03315	4
1661	-6.84312	-3.71	4
1662	-7.23315	-4.10289	4
1663	-6.74358	-3.8731	4
1664	-4.22393	-8.54062	5
1665	-6.99447	-3.94539	4
1666	-7.867	-8.43316	6
1667	-7.72955	-3.79866	4
1668	-2.90031	-9.21283	5
1669	-7.21898	-4.58971	4
1670	-8.23339	-6.43446	4
1671	-7.28414	-4.46221	4
1672	-8.90689	-5.6135	4
1673	-7.95371	-5.80566	4
1674	-7.66269	-4.07953	4
1675	-7.01447	-4.27212	4
1676	-8.2402	-4.44995	4
1677	-7.44099	-3.96019	4
1678	-7.34994	-4.69972	4
1679	-6.87724	-4.38568	4
1680	-6.97336	-4.16594	4
1681	-6.91381	-3.51716	0
1682	-6.8866	-3.75493	4
1683	-7.29836	-4.78533	4
1684	-8.12374	-8.98842	6
1685	-6.76405	-3.91285	4
1686	-6.5353	-4.26021	4
1687	-8.85774	-7.43895	4
1688	-6.36435	-4.42056	0
1689	-6.68593	-3.86068	4
1690	-7.70311	-5.55662	4
1691	-4.72424	-8.60423	5
1692	-3.36723	-8.88608	5
1693	-8.54424	-5.80852	4
1694	-7.0672	-3.63954	4
1695	-7.55719	-9.57788	6
1696	-2.79102	-8.70153	5
1697	-7.25349	-9.40085	6
1698	-9.13177	-6.02309	4
1699	-8.52573	-6.37632	4
1700	-6.50503	-6.48942	0
1701	-4.52313	-9.76958	5
1702	-7.38216	-10.106	6
1703	-7.50161	-9.33969	6
1704	-7.25484	-9.076	6
1705	-7.13659	-10.2462	6
1706	-7.73225	-8.80927	6
1707	-7.72263	-8.16121	6
1708	-3.6833	-8.20366	0
1709	-4.84824	-7.39956	0
1710	-2.20969	-8.79278	5
1711	-5.11642	-9.55118	5
1712	-8.30446	-8.40136	6
1713	-3.24152	-8.6686	5
1714	-8.92036	-6.61894	4
1715	-8.51727	-5.8582	4
1716	-7.7608	-3.86095	4
1717	-7.56309	-9.65372	6
1718	-8.44779	-4.84353	4
1719	-6.8311	-10.0661	6
1720	-7.71906	-4.81829	4
1721	-8.26425	-7.31109	4
1722	-8.30429	-7.2615	4
1723	-9.06631	-6.92846	4
1724	-8.05812	-9.30214	6
1725	-8.45475	-6.11502	4
1726	-8.66907	-4.59267	4
1727	-7.69653	-7.79279	6
1728	-7.80455	-3.79406	4
1729	-8.02064	-6.36658	4
1730	-7.81035	-6.65431	0
1731	-7.37656	-10.2212	6
1732	-7.34348	-4.69194	4
1733	-8.81599	-6.51564	4
1734	-7.8875	-5.12578	4
1735	-7.58547	-8.29807	6
1736	-6.91225	-3.95375	4
1737	-8.77903	-4.94236	4
1738	-9.10105	-6.32469	4
1739	-8.9002	-6.2527	4
1740	-8.35678	-4.51507	4
1741	-8.58061	-6.3129	4
1742	-8.11754	-8.01081	6
1743	-8.13952	-4.39947	4
1744	-8.26286	-5.71009	4
1745	-7.59147	-9.99555	6
1746	-4.46223	-8.53779	5
1747	-6.69712	-9.38652	6
1748	-7.99127	-5.39469	4
1749	-8.71417	-5.00869	4
1750	-6.86139	-5.09208	4
1751	-8.32375	-9.12567	6
1752	-7.98246	-7.94835	6
1753	-7.82959	-3.78383	4
1754	-8.91599	-7.20954	4
1755	-9.0669	-6.08619	4
1756	-7.38433	-4.345	4
1757	-7.54967	-4.02463	4
1758	-8.34197	-5.99364	4
1759	-7.38435	-4.15237	4
1760	-8.56199	-5.38786	4
1761	-8.18819	-5.2773	4
1762	-7.82489	-6.17576	4
1763	-8.1623	-7.87901	6
1764	-7.838	-4.85165	4
1765	-8.8674	-4.88257	4
1766	-8.46742	-4.35534	4
1767			-1
1768	-7.61664	-4.38009	4
1769	-8.37868	-7.78084	6
1770	-8.11687	-6.06465	4
1771	-7.95212	-4.9685	4
1772			-1
1773	-6.78294	-4.08705	4
1774	-8.71801	-6.17069	4
1775	-5.45944	-10.0303	5
1776	-8.47697	-6.63235	4
1777	-7.01993	-3.83496	4
1778	-7.53712	-3.92412	4
1779	-7.42765	-4.47706	4
1780			-1
1781	-4.65011	-8.8924	5
1782	-8.4047	-7.34705	4
1783	-8.68625	-7.24861	4
1784	-8.0631	-5.67116	4
1785	-6.67062	-7.56509	0
1786	-7.75176	-3.82298	4
1787	-8.15244	-4.05691	0
1788	-8.79884	-6.91515	4
1789	-8.17888	-7.82893	6
1790	-7.73654	-9.1568	6
1791	-8.61319	-6.85277	4
1792	-8.36914	-5.64701	4
1793	-8.12213	-4.83845	4
1794	-8.23469	-5.8342	4
1795	-7.94709	-6.13906	4
1796	-8.20202	-5.40535	4
1797	-7.36371	-4.1794	4
1798	-8.29234	-4.99069	4
1799	-7.57286	-9.5925	6
1800	-7.55834	-8.7411	6
1801	-8.66135	-5.47733	4
1802	-4.76732	-9.63687	5
1803	-7.88361	-9.12108	6
1804	-7.15853	-9.95486	6
1805	-4.57425	-8.95567	5
1806	-7.95029	-5.85034	4
1807	-6.84077	-10.2537	6
1808	-6.74674	-9.95437	6
1809	-7.23914	-6.61314	0
1810	-7.7701	-6.37418	4
1811	-7.40161	-6.97273	6
1812	-7.31406	-8.06502	0
1813	-2.55325	-9.09746	5
1814	-7.03724	-6.18284	0
1815	-4.53151	-7.43316	3
1816	-7.79608	-9.02909	6
1817			-1
1818	-7.90026	-9.40464	6
1819	-6.21337	-9.83133	6
1820	-7.00225	-9.13456	6
1821			-1
1822	-2.65766	-8.74827	5
1823	-6.38431	-9.95662	6
1824	-4.69391	-9.63354	5
1825	-4.34829	-8.45812	5
1826	-7.18027	-9.5435	6
1827	-6.97041	-8.88453	6
1828	-4.92402	-6.59991	2
1829	-7.59397	-8.15617	6
1830	-4.32273	-9.27501	5
1831			-1
1832	-6.94947	-9.39122	6
1833	-7.24023	-10.1761	6
1834	-7.69011	-9.92203	6
1835	-5.52467	-4.0515	1
1836	-4.81244	-9.8432	5
1837	-7.26809	-10.0282	6
1838	-3.08706	-8.29284	5
1839	-3.09696	-8.34106	5
1840			-1
1841	-7.80893	-9.77945	6
1842			-1
1843	-5.87483	-4.05609	1
1844	-5.04256	-7.04795	2
1845	-5.35121	-4.46296	0
1846	-5.28314	-4.16697	0
1847	-5.62683	-3.86479	0
1848	-5.50265	-4.19507	1
1849	-5.31307	-7.64014	2
1850	-6.23927	-9.05172	0
1851	-4.53572	-6.66212	2
1852	-4.66989	-6.99643	2
1853	-4.93049	-7.05432	2
1854	-5.37917	-7.30642	2
1855	-5.36403	-7.88774	0
1856	-4.57646	-6.51774	2
1857	-5.99997	-8.26586	0
1858	-5.17748	-7.20185	2
1859	-2.43516	-8.89463	5
1860	-4.75902	-7.38745	0
1861	-5.88609	-7.58289	0
1862	-5.10639	-7.37089	2
1863	-4.5891	-6.80344	2
1864	-5.69247	-9.13881	5
1865	-4.73089	-9.72818	5
1866	-3.1889	-8.75812	5
1867	-5.37439	-9.27163	5
1868	-7.04052	-10.2537	6
1869	-7.30206	-4.16467	4
1870	-8.17131	-9.38389	6
1871	-6.44932	-9.42091	6
1872	-8.56671	-5.61569	4
1873	-7.25084	-5.40932	4
1874	-5.2418	-9.75087	5
1875	-7.81291	-5.09918	4
1876	-2.11815	-8.80665	5
1877	-6.56778	-9.46644	6
1878	-7.93798	-6.04657	4
1879	-7.57459	-9.52871	6
1880	-8.3073	-8.87863	6
1881	-7.27759	-9.82697	6
1882	-7.60869	-4.12864	4
1883	-6.00343	-9.21607	5
1884	-5.09847	-7.47096	0
1885	-4.80465	-8.62614	5
1886	-8.59352	-5.6435	4
1887	-7.26877	-9.65043	6
1888	-8.16563	-6.75121	4
1889	-7.22871	-3.96967	4
1890	-7.81956	-6.00374	4
1891	-4.04729	-9.7392	5
1892	-7.58479	-3.94199	4
1893	-8.77243	-4.69544	4
1894	-7.87461	-6.09304	4
1895	-7.03044	-3.63906	4
1896	-7.22743	-4.37149	4
1897	-7.86552	-5.43582	4
1898	-8.42905	-6.39348	4
1899	-8.32106	-4.9505	4
1900			-1
1901	-8.79362	-5.19839	4
1902	-9.1444	-6.38136	4
1903	-8.93714	-6.49877	4
1904	-8.69635	-6.74109	4
1905	-8.66641	-8.83425	0
1906	-7.34258	-3.9507	4
1907	-8.57679	-7.83936	0
1908	-9.16444	-5.70532	4
1909	-8.19989	-4.15771	4
1910	-8.73241	-5.43648	4
1911	-6.8284	-3.99376	4
1912	-7.64362	-4.03977	4
1913	-8.42625	-5.23363	4
1914	-5.27804	-9.77832	5
1915	-7.64702	-3.68232	4
1916	-8.50267	-5.55099	4
1917	-8.41481	-8.14827	6
1918	-8.94296	-6.57415	4
1919	-5.49995	-9.85589	5
1920	-8.63723	-6.56106	4
1921	-7.99529	-5.08595	4
1922	-7.37814	-4.18932	4
1923	-8.85544	-4.89717	4
1924	-8.80362	-6.78723	4
1925	-6.26667	-3.65272	0
1926	-4.72573	-8.62949	5
1927	-8.22465	-4.32743	4
1928			-1
1929	-8.78125	-5.98608	4
1930	-6.47598	-9.20963	0
1931	-7.93765	-8.55013	6
1932	-8.79098	-7.41452	4
1933	-8.37865	-6.13733	4
1934	-6.85217	-3.84282	4
1935	-3.15551	-9.38447	5
1936	-7.00027	-3.7242	4
1937	-3.58496	-8.52468	5
1938	-3.65839	-8.81276	5
1939			-1
1940	-7.2498	-10.2334	6
1941	-7.28764	-3.69544	4
1942	-7.50414	-9.94097	6
1943	-6.27022	-9.37074	0
1944	-6.32496	-9.89368	6
1945	-2.41387	-8.73318	5
1946	-7.64787	-8.61743	6
1947	-7.3591	-4.3952	4
1948	-7.29234	-9.11015	6
1949	-2.86853	-9.32218	5
1950	-7.56417	-9.29703	6
1951			-1
1952	-5.05385	-9.96562	5
1953	-6.19589	-7.80228	0
1954	-2.54235	-8.78236	5
1955	-6.92888	-10.1782	6
1956	-9.0775	-6.20512	4
1957	-7.13765	-5.00656	4
1958	-5.40844	-9.32947	5
1959	-8.62788	-5.88902	4
1960	-8.61658	-5.95302	4
1961	-8.68451	-5.20787	4
1962	-7.67725	-6.90476	6
1963	-2.65806	-9.13464	5
1964	-8.59777	-4.945	4
1965	-4.57082	-7.36594	3
1966	-6.86305	-9.69617	6
1967	-3.66218	-8.7413	5
1968	-8.07331	-6.55448	4
1969	-7.79574	-9.5008	6
1970	-7.95491	-4.38908	4
1971	-6.05366	-10.1989	0
1972	-8.75606	-5.20054	4
1973	-8.20252	-4.07756	0
1974	-8.3063	-6.061	4
1975	-8.27414	-4.46414	4
1976	-7.77236	-9.68354	6
1977			-1
1978	-7.1462	-4.60545	4
1979	-7.26622	-3.9618	4
1980	-8.88161	-7.20356	4
1981	-9.13822	-5.68514	4
1982	-8.15872	-4.43878	4
1983	-9.0391	-6.48823	4
1984	-7.61088	-9.13121	6
1985	-9.16567	-6.51829	4
1986	-8.64986	-5.01491	4
1987	-7.14752	-3.54089	0
1988	-7.75735	-6.50656	0
1989	-7.51146	-4.10734	4
1990	-8.0163	-4.09001	4
1991	-7.87227	-4.06226	4
1992	-8.77727	-5.94319	4
1993	-8.31545	-4.76599	4
1994	-7.40971	-10.2696	6
1995	-8.43794	-4.44641	4
1996	-8.08263	-6.18361	4
1997	-4.31146	-8.35465	5
1998	-8.81226	-7.06475	4
1999	-7.40362	-5.10539	4
[truncated: 17,872 more rows]
